# Supplementary material for: Gender and racial diversity socialization in science
Source: Nat Comput Sci. 2025 Apr 17;5(6):481–91. doi: 10.1038/s43588-025-00795-9 (PMC12187764; doi:10.1038/s43588-025-00795-9)
Supplement: Supplementary file 3 — Statistical source data for Fig. 1b–e. [file 43588_2025_795_MOESM3_ESM.zip › data_fig_1_d.txt]

nCoaut_early
3
2
2
1
2
3
2
18
3
1
9
2
5
5
2
4
9
4
3
1
1
1
1
3
9
1
2
3
2
10
9
6
7
9
1
7
10
3
2
3
2
1
3
4
2
1
3
1
6
3
1
2
5
2
5
3
1
3
9
4
3
1
1
8
1
1
3
2
5
2
1
2
10
4
10
7
7
1
2
2
1
5
1
6
5
4
1
7
1
1
6
2
1
8
2
2
2
3
4
1
1
2
12
9
2
1
3
1
2
5
3
2
5
1
4
7
2
1
17
22
4
10
2
1
1
3
3
1
2
1
1
7
5
5
5
4
1
2
2
1
1
5
1
1
5
14
5
2
3
6
1
1
4
1
2
1
1
6
1
2
2
14
4
1
8
10
3
3
5
3
3
4
2
1
3
3
1
1
7
1
1
2
1
3
1
9
2
3
7
5
1
5
1
5
2
3
2
1
1
10
10
1
13
1
4
1
9
2
9
3
1
2
1
2
1
6
4
2
6
4
8
6
8
4
3
4
4
1
4
5
3
7
1
5
1
5
1
3
1
1
1
9
4
3
3
2
6
2
2
6
4
2
5
4
2
6
6
1
2
2
7
2
3
1
2
2
3
3
3
1
2
1
2
2
2
13
2
6
1
6
3
1
2
1
1
2
1
2
5
7
8
3
1
7
4
1
2
3
1
4
1
1
1
5
1
2
4
4
5
18
12
2
2
1
5
1
10
1
1
2
3
1
1
3
2
7
19
1
1
6
1
6
1
1
3
1
4
5
2
2
3
11
7
5
5
2
5
6
5
2
4
1
1
1
1
3
4
2
3
1
2
4
2
1
1
1
3
2
4
8
3
2
5
1
1
3
1
1
1
1
12
3
18
3
26
2
1
1
10
1
1
6
1
1
1
7
1
3
1
7
13
18
2
1
2
7
2
1
3
2
1
1
1
3
8
2
1
2
3
3
3
2
9
2
1
2
2
3
6
1
2
6
1
1
2
4
1
5
12
3
1
3
5
3
4
3
1
1
22
5
9
7
1
7
4
3
3
1
4
1
4
13
1
2
4
7
2
3
13
2
2
1
14
21
2
1
3
1
3
1
1
2
4
8
2
1
2
2
1
6
10
2
12
3
2
3
2
1
3
4
1
2
7
5
2
18
1
4
2
4
4
6
2
1
3
3
12
2
1
5
4
4
1
1
1
4
6
9
1
3
1
1
4
3
1
5
4
26
3
1
3
5
1
3
1
3
1
6
1
5
2
3
2
2
2
2
5
1
2
2
1
4
3
2
3
1
4
1
3
9
2
3
5
3
1
4
23
1
10
2
5
2
4
4
1
9
1
4
2
6
1
3
3
1
4
3
3
2
1
13
5
3
1
20
11
4
2
4
3
2
8
3
3
6
1
6
4
6
1
1
2
1
1
21
1
2
1
2
4
7
4
1
2
1
1
2
8
1
5
3
1
3
2
1
3
2
18
1
2
2
2
12
1
7
4
1
3
5
42
1
2
4
13
5
8
1
8
5
7
7
3
2
5
8
1
6
5
5
1
7
4
2
3
1
6
15
4
6
6
2
3
1
14
1
14
16
2
2
2
8
8
3
2
1
2
24
16
1
2
3
3
4
3
9
7
7
2
1
13
1
3
2
2
1
7
3
1
8
1
1
2
4
2
1
8
1
1
6
3
1
2
13
2
3
4
2
1
5
10
3
1
9
2
6
3
5
1
13
1
7
2
2
5
2
8
4
8
1
2
3
7
3
3
1
1
1
1
4
7
5
6
1
1
5
1
3
1
1
5
12
3
18
28
3
3
2
7
1
2
3
8
1
6
2
2
2
1
9
2
1
1
1
4
3
1
6
1
2
1
1
6
2
1
4
2
10
2
2
2
2
12
1
3
4
1
3
1
5
3
8
2
14
1
4
1
3
1
2
9
1
1
1
5
5
3
3
2
2
2
6
7
1
3
6
1
4
2
2
7
4
1
7
4
2
13
1
12
2
4
4
4
1
6
6
2
4
1
1
1
1
2
2
2
2
2
7
4
1
2
20
1
3
1
3
5
3
1
1
2
2
5
1
2
1
4
3
3
3
3
5
8
1
1
7
13
3
1
11
1
1
2
1
5
1
1
3
18
2
1
3
2
1
4
3
2
2
4
3
1
7
1
1
1
2
3
1
7
2
4
3
1
24
3
1
4
4
4
3
1
1
1
7
2
1
2
1
5
14
4
3
13
1
2
1
5
1
1
5
11
3
2
1
2
1
3
2
3
4
1
4
3
3
12
3
1
7
1
3
6
4
2
9
9
7
1
1
2
2
1
2
14
1
6
2
6
4
4
4
3
4
1
2
1
1
2
1
1
1
1
15
1
2
3
11
3
15
1
3
2
6
7
2
5
4
11
2
1
2
2
1
1
1
1
1
4
1
7
5
3
4
12
9
11
1
6
3
2
2
2
1
2
3
2
1
2
4
2
1
1
1
1
1
2
3
2
1
3
3
1
2
7
8
1
7
6
2
5
22
2
2
3
1
25
2
1
2
59
3
4
1
1
3
9
7
7
9
4
4
2
2
5
1
6
2
10
2
1
3
1
1
2
1
1
3
2
2
3
2
9
3
1
1
1
3
16
2
5
6
1
2
16
1
4
5
1
7
2
1
4
5
1
13
14
2
9
1
7
1
11
2
2
17
1
4
10
4
1
4
1
3
5
5
6
1
12
3
6
6
5
2
1
2
3
6
4
1
5
2
2
2
1
1
7
6
3
2
2
8
10
1
1
1
1
3
2
2
2
4
1
1
2
32
1
4
4
2
7
6
2
1
5
4
2
1
3
1
1
4
1
1
7
1
6
2
1
2
2
3
1
2
1
9
13
2
1
1
2
5
2
1
2
8
2
3
1
8
2
8
2
2
2
4
10
2
6
1
2
1
2
7
3
6
14
2
1
16
3
1
2
2
3
3
3
2
5
3
3
32
1
2
2
10
3
1
6
14
2
5
4
1
4
1
11
2
3
3
3
3
3
2
9
8
1
1
1
5
1
8
3
7
3
4
5
1
8
6
1
7
4
9
3
8
7
1
1
1
11
7
30
4
4
7
1
4
1
3
1
2
3
2
4
2
5
1
3
3
4
2
1
5
4
3
1
1
1
3
3
1
4
4
1
1
1
9
6
5
5
4
1
3
2
1
1
3
3
18
8
1
1
6
3
1
6
6
1
2
6
8
3
12
1
2
1
2
2
2
8
9
4
7
2
3
1
4
1
3
5
6
4
5
2
2
8
5
5
6
1
6
2
1
1
4
4
3
11
4
1
1
2
1
2
7
1
1
2
1
1
2
2
1
5
1
4
4
3
3
1
1
1
1
7
3
6
2
2
1
1
1
6
4
2
1
7
3
6
4
6
3
1
1
1
2
1
4
5
3
2
1
2
1
3
8
3
14
10
3
2
2
6
2
5
2
4
2
2
1
2
9
2
1
3
2
2
2
2
2
5
1
19
2
2
11
1
2
2
1
3
3
4
2
2
5
2
8
3
8
1
2
1
2
1
2
3
3
2
8
3
4
2
8
8
2
1
22
3
5
9
7
1
2
1
1
4
2
10
2
4
4
6
9
2
5
1
3
17
8
2
12
1
4
5
1
3
1
3
5
11
2
8
1
4
2
7
3
2
2
2
2
3
1
8
3
1
3
1
5
5
1
3
4
1
1
1
3
2
4
1
2
1
2
2
1
1
3
1
1
5
3
1
9
1
1
3
6
1
5
1
12
4
6
3
2
1
1
3
11
2
4
12
2
2
3
2
1
2
6
1
2
4
1
8
1
3
1
1
2
7
18
2
6
2
2
1
8
12
1
3
2
2
10
3
2
2
3
7
2
2
1
4
13
5
2
1
5
12
1
16
1
2
5
3
1
1
4
5
1
45
1
5
6
1
2
6
8
6
3
6
2
5
2
2
2
2
3
23
1
10
3
4
8
2
4
2
5
1
1
1
4
7
6
2
1
8
2
6
1
5
3
1
1
7
5
2
7
6
2
1
2
3
4
1
6
2
6
12
2
2
2
5
4
4
1
1
37
1
4
6
1
1
1
7
3
4
3
5
4
1
1
1
10
3
2
1
2
2
1
10
1
7
2
1
3
1
2
4
3
8
1
10
1
1
4
4
1
1
2
1
1
2
1
2
1
12
6
4
3
9
1
4
2
1
2
2
4
1
6
6
1
5
6
1
1
3
1
2
5
34
2
6
3
3
19
8
23
2
1
1
14
2
4
1
11
1
6
2
5
3
1
3
11
23
1
2
2
4
5
4
5
1
1
2
2
1
10
1
2
1
1
1
1
4
2
3
2
3
8
4
2
2
3
2
2
1
1
2
4
8
15
2
1
4
2
3
5
3
1
10
7
1
2
2
1
3
7
3
19
2
7
2
1
1
1
1
1
1
3
6
1
1
27
4
2
11
1
1
3
4
4
2
1
1
1
1
4
4
1
4
10
5
2
14
1
1
4
4
1
2
1
2
4
2
2
13
2
1
6
2
2
4
1
1
1
6
8
2
3
7
1
1
17
2
6
2
4
3
2
2
3
3
3
1
1
3
1
2
2
1
4
4
2
1
7
1
4
1
2
11
1
2
3
1
1
3
4
1
14
2
1
2
1
9
2
3
13
8
2
2
14
1
1
2
2
1
4
13
3
2
1
1
1
18
2
5
9
1
8
1
1
7
1
3
12
1
1
5
3
2
1
2
5
2
1
3
7
1
3
2
3
8
5
3
1
7
4
2
1
6
1
5
2
2
11
9
24
6
5
16
6
1
4
1
1
7
5
2
3
6
4
3
4
1
1
2
2
1
4
4
10
5
9
4
2
1
1
2
3
3
1
5
1
2
4
2
29
1
3
12
3
1
5
7
1
1
3
2
2
11
4
4
2
2
6
1
5
12
4
2
18
3
1
17
9
1
14
4
4
6
1
1
2
2
6
1
2
3
4
1
2
1
6
1
1
17
2
3
1
3
2
1
2
1
2
2
14
3
1
3
1
5
2
24
3
8
5
2
9
1
2
1
4
4
1
8
6
1
3
7
1
4
4
1
20
9
9
7
2
6
12
2
1
6
2
6
6
1
8
3
4
3
2
1
3
1
2
3
10
2
11
1
3
3
1
2
3
2
4
4
3
1
3
1
5
1
1
2
5
10
6
1
3
6
3
1
3
2
5
1
3
2
6
3
6
1
35
5
3
1
1
1
1
2
3
20
2
1
2
2
1
2
5
7
1
19
2
20
1
6
2
1
3
2
3
1
2
4
3
2
1
5
4
9
8
5
1
4
1
4
1
2
2
4
2
11
1
2
2
1
2
4
6
5
6
4
1
2
6
21
1
1
3
15
2
4
11
3
4
2
17
8
4
3
1
2
1
10
2
1
4
6
4
1
4
5
1
24
4
6
7
16
1
5
1
27
1
2
3
1
1
1
4
3
2
2
2
4
1
2
7
2
6
1
3
3
4
3
1
5
2
8
9
5
2
1
22
2
3
1
3
2
13
14
4
2
5
1
15
1
3
1
6
1
1
1
7
6
1
7
1
1
1
2
3
5
2
4
2
5
2
13
1
3
1
6
1
1
1
9
1
20
2
17
4
4
5
4
4
2
1
3
5
6
9
1
3
3
2
1
3
2
1
1
1
9
3
1
4
6
2
1
4
1
3
2
1
3
1
4
4
2
4
4
2
7
7
1
2
3
2
9
2
10
1
9
3
2
4
9
2
1
1
1
1
15
4
6
2
1
4
7
4
2
12
2
1
1
2
2
1
2
1
5
8
1
1
7
19
4
4
1
3
5
2
1
3
2
2
4
2
4
2
1
8
1
1
14
5
1
11
2
4
4
1
14
2
1
1
2
2
5
5
2
2
5
1
2
3
1
6
3
3
9
1
5
1
3
3
4
7
3
3
24
6
1
1
8
4
4
2
3
1
4
4
8
3
9
1
2
8
2
1
2
1
3
19
5
1
1
3
7
4
8
12
10
7
5
1
11
2
6
1
2
1
1
1
1
3
1
3
2
7
3
1
3
2
1
2
2
3
8
3
2
1
1
6
5
4
3
6
2
2
4
4
3
2
5
2
5
3
1
5
2
2
2
5
1
1
2
5
1
5
1
6
4
3
14
4
8
16
1
1
9
3
4
1
2
9
3
1
14
2
1
3
4
11
1
1
4
1
1
1
1
2
2
2
3
2
1
4
1
20
1
2
1
3
1
3
3
2
1
1
2
3
5
2
1
5
3
1
4
4
3
2
3
3
3
1
2
3
3
10
3
2
7
1
1
1
3
5
1
2
5
11
1
9
1
2
2
21
2
1
5
5
11
2
1
5
4
3
7
1
8
9
11
1
19
2
6
15
1
1
1
1
4
4
1
2
1
3
1
1
2
1
3
1
2
1
3
1
1
6
3
2
2
2
8
11
3
1
2
17
3
1
6
2
2
7
8
1
7
2
4
1
2
3
1
1
1
3
6
1
1
1
3
3
4
1
1
11
1
1
3
3
6
5
3
2
2
3
3
3
3
3
16
3
7
1
4
5
5
8
3
1
1
1
3
1
3
5
3
1
5
5
4
3
1
1
1
5
1
12
2
1
1
2
5
4
6
5
2
4
2
2
9
1
1
1
7
1
4
5
1
3
1
3
1
1
1
10
4
3
1
10
3
2
2
2
2
7
3
4
1
4
2
1
2
12
1
13
1
2
3
1
1
1
6
5
1
1
1
6
3
17
27
5
3
7
1
1
4
2
1
2
2
1
2
2
5
5
2
2
1
2
1
1
2
4
1
2
6
4
6
35
1
2
3
3
2
3
5
11
21
4
15
8
2
1
1
11
1
29
4
4
8
1
1
11
8
5
2
1
4
2
1
1
1
3
5
2
14
5
4
5
1
1
3
1
6
1
3
1
2
11
4
2
1
1
5
1
1
4
2
3
4
6
7
3
4
1
3
2
4
1
14
30
3
2
5
1
6
29
3
1
6
11
2
7
1
8
1
2
1
3
6
1
1
12
3
3
7
1
1
2
8
2
26
10
1
2
3
1
2
18
3
1
4
6
2
1
3
8
2
6
13
4
6
2
6
2
3
8
3
2
2
4
1
3
5
1
1
8
3
2
1
29
9
2
1
3
3
4
2
2
2
1
1
1
12
2
16
7
4
1
7
1
6
8
3
2
10
4
1
4
5
3
11
1
4
5
6
2
1
2
1
1
3
2
1
3
5
7
1
1
1
3
11
4
2
12
2
1
2
2
1
3
5
1
1
2
10
5
7
1
8
4
6
2
3
1
2
1
1
7
5
3
1
1
6
2
13
2
2
1
7
17
7
1
5
11
4
1
3
1
4
2
4
1
1
1
3
3
2
1
15
2
3
1
5
1
1
3
16
3
7
4
6
3
20
2
2
2
13
31
4
6
1
3
2
4
3
41
3
5
1
8
3
3
1
1
2
4
5
5
2
3
1
11
3
1
12
7
10
8
5
1
2
2
5
2
6
4
1
5
8
1
7
1
2
7
3
3
3
1
3
1
1
2
2
6
3
2
10
8
17
5
5
1
4
2
1
9
2
5
4
2
4
1
1
14
7
1
5
6
6
1
1
60
2
1
5
1
12
3
2
5
2
1
18
5
2
8
4
2
3
3
8
5
5
1
2
1
13
1
4
1
3
4
1
2
3
2
2
3
1
10
2
2
1
1
4
3
4
1
8
1
1
3
1
1
1
2
2
2
1
12
2
4
4
2
3
1
1
6
8
2
1
5
1
3
4
1
1
2
1
1
3
3
5
16
2
3
1
10
11
2
1
6
3
7
2
2
1
3
1
3
7
14
2
4
3
3
3
7
2
11
2
5
3
1
5
5
4
11
2
4
4
3
1
1
2
1
1
5
6
1
1
2
3
4
4
5
1
11
2
1
3
1
1
3
2
1
2
3
7
5
4
4
1
3
3
6
9
2
4
2
5
6
3
5
5
4
5
1
10
3
3
14
2
3
7
2
4
9
9
27
13
2
4
12
7
13
4
1
6
4
1
5
4
3
2
1
2
2
2
1
2
16
2
1
2
3
17
1
6
1
2
4
4
3
1
3
3
2
8
5
1
1
4
13
3
2
12
3
2
1
1
1
1
3
3
1
1
3
3
4
5
3
2
2
1
3
2
2
3
3
9
1
3
4
3
2
1
2
1
1
4
2
1
1
2
1
1
2
7
4
3
2
2
1
7
1
3
1
3
12
4
2
6
7
1
1
17
3
2
6
11
8
2
1
2
2
3
5
2
4
1
9
1
1
1
1
5
4
2
1
5
13
1
2
7
2
4
3
1
1
9
3
1
2
1
3
3
4
2
2
1
1
6
1
5
5
5
9
5
5
1
7
2
16
1
2
3
10
18
2
3
3
1
7
1
7
4
3
1
8
1
4
17
2
1
1
1
4
6
1
4
2
4
7
4
5
1
6
2
5
11
1
4
2
2
7
3
1
3
4
18
7
7
1
3
4
6
1
3
1
4
1
1
3
2
1
1
3
1
3
26
1
5
6
1
6
2
5
5
1
1
3
2
1
3
5
8
4
6
9
1
1
4
1
9
15
2
3
3
2
1
4
5
1
6
4
5
2
4
1
2
1
4
6
2
2
4
5
7
4
2
8
10
2
3
10
5
1
2
1
2
8
3
1
4
4
4
5
1
5
1
1
2
19
4
2
2
3
2
2
2
9
1
2
6
1
1
1
2
1
3
2
1
1
5
4
8
4
2
2
1
4
25
25
2
5
1
3
2
1
2
3
8
2
23
5
1
8
1
2
8
3
12
7
2
1
1
1
14
1
7
8
7
13
5
3
3
1
2
4
2
3
1
6
1
1
1
1
1
1
2
1
2
9
3
23
4
10
5
4
3
1
1
1
3
2
1
2
3
14
2
1
1
2
3
4
3
1
1
2
17
4
3
1
2
3
1
1
1
1
14
5
5
2
2
7
3
5
5
9
2
2
2
8
2
2
18
1
10
3
1
4
7
14
13
3
3
5
3
1
1
5
2
1
1
7
5
6
3
9
2
4
1
5
2
3
6
9
1
2
3
3
14
1
1
5
5
1
39
2
13
3
1
6
2
3
3
2
1
9
1
2
15
4
6
4
1
5
3
2
5
5
2
2
6
1
14
3
1
2
3
2
2
1
4
2
3
2
2
1
1
1
1
1
9
1
1
1
5
1
10
1
3
2
3
1
3
8
2
4
1
1
7
1
1
9
2
3
12
2
7
1
1
1
1
1
10
1
9
9
6
2
1
12
3
1
1
2
1
1
5
1
4
1
1
1
3
4
1
1
2
1
10
2
5
5
10
6
5
1
2
4
1
1
3
1
5
3
1
2
2
1
2
1
5
4
1
2
4
4
5
2
2
9
8
1
1
2
3
1
1
1
1
1
7
5
4
3
3
3
7
1
2
1
1
4
3
15
2
5
2
2
6
4
11
2
4
1
1
5
4
2
3
1
2
6
10
3
3
10
1
1
7
7
5
4
4
3
3
1
1
1
5
2
3
8
2
25
15
1
1
11
2
10
2
1
1
3
2
3
3
1
3
3
3
1
1
9
1
2
2
4
3
24
3
7
2
5
13
1
1
2
8
7
4
3
4
2
1
2
1
1
7
1
7
1
4
8
7
20
12
2
1
1
2
23
1
1
4
3
5
3
2
1
1
2
7
13
1
3
3
3
3
5
2
27
13
4
3
2
11
2
7
1
3
1
4
1
2
2
2
1
4
4
2
1
2
6
1
2
2
11
2
4
2
3
12
9
2
4
3
19
2
2
8
6
1
3
1
2
3
1
1
4
1
4
1
4
12
1
1
11
1
4
1
5
6
5
4
1
5
1
3
2
2
4
1
3
2
12
1
4
6
5
28
3
12
1
1
2
1
2
2
1
7
3
2
2
5
3
1
3
1
4
3
5
3
2
4
2
2
7
2
9
1
1
3
2
2
1
4
1
2
4
3
1
4
4
9
1
3
1
7
3
2
10
2
1
4
7
1
4
2
2
2
5
9
1
5
10
1
4
11
1
5
3
2
1
18
11
1
4
3
5
1
2
1
1
4
2
5
2
1
7
2
2
17
1
3
6
3
1
3
6
8
6
1
1
1
13
5
6
2
6
5
5
4
4
6
1
2
1
3
1
3
7
5
1
3
2
5
1
5
3
1
4
2
3
3
3
2
1
15
7
1
8
15
1
1
2
1
4
2
7
16
2
5
5
1
8
2
3
2
2
2
2
1
6
2
1
7
1
7
5
1
1
17
7
1
1
2
1
4
1
1
2
6
2
1
6
2
3
6
1
2
3
13
2
3
5
4
2
7
3
5
7
2
1
4
2
3
1
1
7
1
2
4
1
2
13
6
2
1
11
1
4
15
5
6
1
4
9
8
2
1
10
8
6
7
4
4
2
7
1
1
2
1
5
6
14
5
1
2
20
7
1
1
4
28
3
14
1
4
3
2
4
2
2
6
4
6
1
2
1
12
5
8
5
4
1
2
1
2
25
1
3
3
5
17
5
10
1
3
7
2
4
1
1
2
2
7
1
1
12
1
3
1
1
2
4
2
12
1
1
11
1
5
1
1
2
2
1
8
7
5
6
2
1
1
1
5
2
1
1
1
8
10
1
2
2
20
1
1
5
5
2
2
1
14
2
3
5
2
3
4
14
12
11
5
12
1
2
17
5
3
6
1
2
3
1
3
6
1
6
1
4
9
3
2
2
1
1
3
1
2
2
3
8
2
5
4
6
6
13
1
6
3
4
2
2
1
1
4
4
1
1
1
2
3
1
1
3
10
6
4
1
2
5
6
2
2
2
2
1
2
1
6
3
1
4
14
2
6
4
11
7
3
2
7
2
2
5
2
1
3
1
9
2
3
5
1
5
3
1
1
1
1
2
1
5
1
6
2
6
1
20
2
2
6
1
1
1
2
8
1
2
1
3
14
9
1
6
7
1
10
8
2
8
1
1
11
3
13
6
6
20
8
1
4
4
2
2
1
5
3
3
1
4
2
1
3
2
2
5
3
4
1
8
7
7
2
5
2
3
13
10
2
5
9
3
2
6
3
3
2
2
1
3
9
5
2
3
12
3
1
1
1
40
3
5
3
10
2
2
4
3
1
1
4
4
1
3
2
4
2
2
1
3
4
2
8
2
1
1
6
4
7
10
3
18
5
1
4
9
1
5
2
3
2
1
1
3
13
1
5
2
1
3
2
1
5
2
1
5
1
2
2
3
1
1
9
15
2
11
2
1
1
3
1
3
1
17
2
6
10
1
1
1
2
1
1
3
7
1
1
11
11
3
3
2
9
4
4
2
3
2
10
7
2
1
6
1
1
4
3
3
4
2
2
3
2
4
5
11
2
1
6
16
2
9
1
1
2
1
8
6
6
1
2
4
6
3
7
2
6
1
4
1
2
6
5
1
16
1
1
1
2
1
2
4
1
3
37
6
7
2
7
1
1
1
1
5
5
1
8
2
4
11
1
11
2
4
4
3
1
6
3
1
2
1
1
6
4
1
3
2
1
1
8
4
2
2
1
3
1
3
2
9
1
2
2
2
1
5
3
5
6
6
4
1
1
15
1
1
2
7
1
3
10
2
1
6
2
10
2
1
2
1
2
1
1
11
2
7
1
3
1
4
2
6
1
2
1
1
1
3
4
2
3
4
13
1
2
4
7
3
3
1
1
6
4
4
1
3
2
5
12
3
2
2
4
1
9
2
3
2
5
1
2
3
3
3
5
2
6
3
1
9
5
1
2
2
1
1
2
7
1
1
1
6
8
1
1
2
6
1
1
2
3
2
1
1
2
4
1
1
1
2
5
1
2
2
5
2
4
5
4
1
6
3
2
2
1
1
3
9
2
2
1
1
2
6
2
6
3
1
3
4
4
4
11
1
4
2
7
2
13
3
2
3
3
1
5
3
2
2
8
1
3
2
4
1
2
1
9
2
3
1
4
1
1
1
3
1
22
1
2
1
1
4
4
2
1
2
1
3
2
2
3
4
5
1
4
2
1
1
1
1
5
5
2
3
5
6
1
1
2
1
1
1
1
1
1
1
6
1
3
1
1
6
4
4
8
1
2
5
1
5
8
2
6
3
2
3
5
2
5
3
2
1
6
1
7
15
4
1
1
6
2
5
2
1
5
2
4
4
2
1
1
1
4
3
4
31
1
3
4
2
1
2
5
3
1
8
3
5
1
1
3
1
2
1
1
2
3
4
1
5
14
2
6
3
6
9
1
4
4
2
4
1
1
6
2
3
1
8
7
1
1
1
14
2
2
3
1
3
3
2
2
4
2
1
1
4
3
3
3
4
1
2
2
10
5
6
1
17
1
2
1
2
2
4
9
7
3
2
12
10
5
4
26
2
4
2
17
1
1
1
16
2
8
2
1
1
1
2
1
1
2
1
3
1
2
4
1
1
1
3
7
1
2
1
2
1
3
2
2
1
9
1
16
6
2
2
3
5
8
6
1
2
1
3
1
13
1
1
1
7
6
2
2
1
1
9
2
1
1
4
2
2
7
1
5
7
15
2
2
2
3
11
7
1
3
3
6
1
5
3
8
3
11
2
1
3
1
5
1
2
2
2
1
6
8
4
1
1
17
10
3
8
8
5
5
6
2
4
1
3
1
4
1
3
10
3
1
12
2
1
2
11
3
2
1
4
2
1
1
5
9
4
1
2
1
7
3
4
15
5
2
2
3
7
3
1
1
1
1
1
2
1
2
2
1
7
6
40
1
5
11
4
2
2
3
1
2
4
3
3
1
1
12
4
6
1
2
2
1
4
3
4
2
1
3
8
7
7
3
4
2
5
1
3
2
1
2
8
2
5
3
1
2
4
3
1
5
5
1
1
1
4
2
4
1
2
3
4
1
10
7
2
1
10
2
1
3
1
4
15
2
1
5
1
8
2
4
2
1
2
1
1
1
1
9
1
1
2
2
3
2
2
4
11
2
5
1
1
7
11
6
2
1
3
5
11
3
2
11
1
9
1
1
1
9
6
2
4
7
1
2
1
5
10
3
2
2
1
5
2
2
2
1
8
4
1
3
2
3
3
5
1
2
12
3
1
4
1
2
5
2
2
6
2
1
11
1
1
1
5
1
3
8
4
2
5
2
5
1
5
1
6
2
1
2
1
2
4
6
4
1
10
1
1
2
4
2
2
1
6
1
6
2
3
2
1
7
2
1
3
13
10
3
2
1
3
1
7
2
4
13
6
3
1
2
3
4
2
3
5
2
1
6
1
7
3
2
6
5
7
5
1
14
5
2
1
1
3
21
2
7
4
1
2
4
3
5
4
4
2
4
7
1
7
2
13
1
3
3
2
2
18
2
3
3
8
5
3
1
2
2
3
5
4
6
3
5
1
3
5
19
1
2
2
10
10
2
3
1
1
6
6
5
1
11
3
1
2
3
2
1
3
3
10
3
1
2
1
1
11
2
5
1
2
1
2
2
1
7
1
5
1
7
4
5
9
2
1
4
1
14
9
2
1
4
1
4
1
5
7
5
1
2
13
7
5
3
2
1
5
3
2
2
1
1
6
1
10
2
5
1
1
12
1
3
2
2
3
3
3
3
2
10
1
9
5
5
10
4
3
6
3
3
18
3
2
3
2
1
4
2
1
1
3
1
1
3
7
1
5
1
2
1
2
4
5
3
1
2
4
9
9
6
3
6
1
3
12
3
1
1
4
2
1
1
1
1
10
6
7
3
4
1
2
6
2
4
4
2
2
5
3
2
10
5
2
1
2
9
7
3
7
1
8
4
6
10
2
4
4
1
6
4
3
3
2
1
1
5
2
3
16
6
1
4
7
2
4
1
1
7
6
2
4
1
1
2
1
3
12
2
1
4
2
5
2
6
1
2
2
1
1
2
8
3
7
1
3
10
11
2
2
1
2
2
1
2
1
1
2
2
2
4
4
3
4
2
16
1
1
1
5
2
4
1
10
1
3
6
5
1
5
4
2
1
3
4
3
4
1
13
1
3
6
16
10
5
2
1
1
6
1
5
1
1
4
1
7
2
1
1
6
3
6
1
10
2
2
4
11
6
10
3
2
1
5
1
2
3
11
1
5
1
2
3
3
18
1
6
3
2
2
2
7
1
2
3
9
1
13
1
5
5
2
1
2
2
4
2
3
2
6
1
13
1
3
1
1
4
7
4
1
3
10
1
5
10
5
2
8
3
1
2
2
1
5
15
2
3
9
1
5
1
2
23
6
9
2
8
5
1
4
6
1
6
2
2
3
10
3
1
1
1
3
1
2
2
3
3
10
1
2
1
4
3
5
3
1
1
2
1
9
2
2
1
2
1
3
3
2
1
1
1
1
1
3
2
1
4
2
1
2
5
4
1
6
38
5
3
3
3
1
3
2
7
1
5
3
1
1
7
5
1
1
2
9
8
1
1
2
1
1
4
2
22
1
2
10
3
10
1
1
4
5
8
6
1
1
9
5
2
2
12
7
6
8
3
3
9
3
1
26
4
2
1
6
2
2
3
3
1
7
17
1
6
4
4
2
1
1
5
7
3
4
3
1
3
3
8
3
1
1
7
2
18
1
1
3
10
2
1
1
3
3
3
8
6
7
3
2
1
3
1
1
6
5
3
21
3
5
3
1
2
2
5
1
1
2
1
2
1
2
1
9
3
2
4
5
32
16
4
16
1
1
1
5
1
1
8
4
3
8
2
5
12
1
6
1
2
6
3
4
4
4
3
1
5
1
3
2
2
5
2
6
3
7
2
2
3
4
5
1
4
5
2
3
1
3
1
1
3
2
7
34
1
2
6
2
3
4
4
1
5
9
1
3
1
1
2
3
5
3
1
8
1
2
5
4
5
3
1
3
2
2
4
5
1
9
10
1
1
5
14
1
4
1
1
1
3
4
3
3
1
1
1
1
5
4
1
1
1
5
3
21
1
1
2
13
3
1
2
2
1
1
1
7
2
5
12
2
4
1
2
3
3
2
1
1
1
4
6
3
3
4
12
2
5
1
1
3
2
2
13
5
8
6
5
8
6
2
4
2
3
2
2
1
6
5
3
3
1
4
9
1
12
4
3
21
1
7
2
4
2
1
7
3
1
3
4
10
2
7
3
3
15
2
3
1
1
2
7
3
6
3
3
1
1
9
2
1
3
1
11
5
1
1
2
1
2
2
7
2
1
4
3
6
1
1
9
10
5
1
1
4
2
2
5
2
5
10
2
1
1
1
7
6
1
1
9
1
2
3
1
4
5
2
8
1
1
1
1
1
3
6
6
5
4
4
2
1
2
2
1
3
1
1
2
16
1
19
2
4
8
21
4
10
2
5
2
1
1
2
1
5
12
3
3
1
1
1
5
3
4
1
5
7
3
4
6
1
4
1
5
5
2
1
1
1
2
4
6
4
3
1
2
1
4
2
3
3
2
6
1
4
9
1
2
1
3
8
1
5
2
3
37
2
9
5
14
2
5
4
1
2
1
4
3
1
2
2
1
4
1
5
7
1
2
2
3
4
1
3
3
1
106
4
11
1
7
3
9
8
2
1
2
1
1
3
5
11
4
1
1
2
1
1
4
2
4
4
7
2
3
1
4
5
2
6
3
10
8
12
4
4
3
4
7
1
1
2
1
1
2
9
1
2
11
2
12
1
16
1
1
1
2
2
4
7
9
3
3
1
3
2
1
3
3
3
1
2
1
1
7
4
1
1
1
4
7
8
3
2
9
12
5
1
2
3
4
9
1
4
1
3
6
8
1
9
1
2
3
2
3
1
3
2
4
1
13
5
1
9
1
1
2
2
1
1
7
2
1
1
4
1
7
7
8
3
1
3
4
2
7
8
2
1
1
1
5
9
8
5
3
3
1
1
1
14
5
1
1
2
8
4
6
1
3
2
4
2
1
1
2
1
1
2
4
3
4
2
3
4
4
1
1
6
1
9
3
2
11
1
4
2
6
2
2
8
3
4
2
4
2
1
3
1
1
3
1
1
6
6
5
1
3
4
1
2
16
2
2
4
1
1
3
1
2
3
1
1
4
8
5
1
1
3
1
11
2
4
1
10
2
2
6
9
9
1
2
5
4
1
4
1
7
3
45
1
3
2
1
1
1
3
10
1
1
4
2
2
3
3
2
1
5
10
6
7
1
4
2
11
4
5
1
2
1
5
3
6
2
4
1
1
13
4
3
4
1
3
3
13
1
10
4
3
7
5
1
1
14
2
2
2
22
7
6
5
1
3
1
4
3
9
8
1
1
4
35
1
1
5
1
1
3
3
6
2
2
8
2
1
2
6
2
3
4
1
11
2
5
3
2
1
1
3
10
9
2
2
1
6
7
1
2
4
2
6
6
5
4
7
1
3
3
2
11
2
7
7
3
1
3
2
1
4
3
3
1
4
2
1
6
1
5
2
7
11
1
3
1
1
2
2
1
8
2
1
3
2
1
1
1
2
1
2
2
1
3
1
1
11
10
16
2
6
1
1
6
2
3
4
9
1
1
7
2
2
5
1
3
1
2
1
4
2
5
3
8
1
1
2
1
7
3
3
1
1
1
2
3
1
1
3
3
4
1
6
3
1
1
1
10
4
5
1
2
6
11
10
1
2
1
17
4
6
1
9
2
7
2
18
1
2
1
6
2
3
10
1
4
3
3
12
1
1
3
6
1
3
4
2
14
4
1
7
5
2
3
6
3
7
1
3
1
2
3
1
1
6
1
4
1
8
7
9
16
2
1
5
14
2
3
3
1
6
1
8
3
4
3
8
3
10
1
20
1
2
4
3
22
2
1
5
3
1
1
1
1
4
6
3
1
3
1
1
3
7
5
5
3
6
3
8
2
2
6
1
3
1
6
1
16
1
7
4
1
5
7
4
1
3
1
3
2
11
5
3
25
2
2
8
2
6
8
3
6
1
2
5
10
1
8
8
2
1
10
2
2
1
4
14
6
7
5
4
2
1
5
2
4
4
2
4
2
2
2
2
1
5
2
1
6
1
16
3
2
5
1
2
1
6
4
4
2
3
5
2
2
1
1
1
7
9
4
1
4
1
28
5
1
4
2
4
1
5
2
2
3
1
3
6
1
3
8
2
3
3
1
2
8
9
3
1
3
1
11
3
2
1
4
3
2
1
1
1
1
1
4
2
1
2
4
2
1
4
3
1
1
1
2
11
9
4
9
3
2
2
2
5
1
1
9
9
2
1
8
3
6
4
1
2
4
1
2
3
3
1
5
5
8
8
11
6
2
7
2
3
6
2
1
15
3
2
3
2
6
5
3
7
5
1
1
2
1
1
1
2
9
6
7
2
10
4
2
2
5
9
1
1
3
8
1
5
1
3
1
4
1
12
2
1
3
1
2
3
2
3
1
1
4
1
12
6
2
2
31
1
3
1
1
2
3
1
2
7
3
1
4
2
8
13
2
8
4
2
9
1
3
1
6
4
3
11
23
1
1
2
5
2
3
2
1
2
10
8
4
1
1
3
2
8
5
2
3
3
3
1
3
3
3
1
2
1
1
2
6
12
5
1
3
13
1
5
1
1
6
1
3
1
1
4
3
6
3
3
4
3
2
7
10
7
1
2
1
1
1
3
4
13
2
3
1
1
3
7
2
1
4
12
1
3
2
3
4
10
11
4
2
1
1
5
10
1
2
2
16
1
2
3
1
1
2
1
4
3
1
2
1
2
5
2
4
11
1
4
6
7
3
1
2
1
1
2
3
3
4
1
3
3
2
2
15
7
3
3
3
7
3
9
1
2
8
2
1
1
3
1
1
1
1
1
8
1
10
3
1
1
13
2
1
5
1
10
2
6
1
5
1
1
5
1
1
3
8
1
4
1
1
4
5
4
1
1
2
1
3
2
1
18
1
1
1
1
2
1
3
1
4
8
1
3
5
3
5
4
9
4
1
2
3
2
3
1
1
1
1
2
4
2
4
2
4
3
11
1
2
2
4
2
1
4
2
7
1
1
1
3
1
3
2
1
5
1
1
2
5
1
7
10
11
1
3
2
2
1
3
8
2
6
1
1
1
1
4
2
8
7
8
1
2
1
14
6
1
3
4
3
14
9
1
9
1
1
3
1
7
2
6
10
4
7
12
1
2
2
2
9
2
1
7
1
2
5
6
1
1
1
4
1
3
9
1
3
1
8
9
2
2
3
7
1
1
3
3
3
2
2
6
2
4
3
15
6
1
13
1
2
8
1
2
2
1
2
2
1
8
2
4
1
15
4
7
3
1
7
6
5
7
1
7
2
1
6
2
6
4
2
2
7
2
1
1
5
2
2
3
1
1
1
1
2
19
12
1
6
1
1
5
2
2
8
2
3
1
4
2
24
2
3
1
4
11
11
1
5
4
1
3
5
21
2
11
4
6
1
3
13
7
1
1
1
1
2
1
5
1
13
2
2
1
2
22
4
1
4
2
1
6
2
4
4
2
2
2
3
1
2
2
9
2
10
4
1
3
2
2
4
3
3
5
15
1
1
1
2
2
2
3
2
2
1
4
28
1
3
7
2
7
2
13
7
2
5
7
1
1
3
3
1
1
2
2
2
5
3
1
3
16
5
14
1
4
1
1
4
1
3
4
1
12
1
2
1
1
9
4
2
2
11
2
11
1
2
15
2
22
1
5
3
5
3
4
2
20
2
11
1
9
11
2
1
1
5
3
3
1
1
1
8
1
7
1
4
1
9
1
2
1
2
6
7
1
11
7
3
1
2
6
1
6
2
2
11
4
1
7
1
3
3
2
6
4
3
39
3
5
1
21
1
1
1
2
11
1
3
4
1
2
1
3
6
1
1
31
1
2
1
2
1
1
2
2
1
2
2
4
2
4
7
6
1
5
1
7
3
2
2
9
31
3
1
6
5
6
1
4
2
3
3
8
1
5
1
1
4
4
1
7
1
3
3
3
21
1
3
3
3
1
2
4
1
2
5
1
2
12
1
3
6
6
3
1
2
4
10
18
2
1
7
3
3
1
3
4
4
2
3
2
3
3
3
1
4
4
4
6
1
1
3
16
2
8
1
2
2
5
4
3
3
2
2
1
4
9
2
1
3
8
4
2
4
9
2
1
1
1
15
2
1
5
1
4
1
21
1
1
2
2
2
11
1
2
2
2
3
1
7
6
6
5
14
2
1
5
2
4
1
2
4
2
5
1
12
3
2
2
3
3
2
8
1
3
1
1
13
3
5
6
5
3
4
2
1
4
3
26
4
1
3
10
1
3
1
1
1
1
1
2
2
11
6
2
1
1
1
8
2
13
1
2
2
1
4
13
7
8
3
2
5
1
1
9
3
4
1
2
2
3
1
3
1
1
7
2
1
1
11
8
6
2
2
11
5
2
4
1
4
2
1
2
15
6
4
3
2
2
4
4
12
2
8
4
1
1
1
2
4
8
1
6
5
8
2
4
6
2
7
8
2
1
1
1
14
3
8
1
1
4
1
1
1
2
5
1
5
4
5
1
1
2
10
2
1
2
3
3
2
7
2
2
6
5
4
2
8
2
3
1
1
3
1
4
7
1
5
3
2
5
2
13
1
21
2
5
2
1
1
3
2
1
3
1
1
14
3
2
7
8
6
5
2
5
1
5
11
4
6
5
12
4
1
3
1
4
1
5
2
3
7
12
2
6
1
2
6
4
1
3
1
1
5
7
4
1
3
4
8
3
4
1
5
4
4
9
2
2
4
1
2
1
3
1
1
10
6
1
3
3
5
3
1
5
1
1
3
7
1
1
1
1
6
3
4
3
4
2
9
3
2
2
3
1
8
7
2
9
1
4
2
4
1
1
5
1
5
5
1
1
3
3
2
9
8
1
1
6
13
1
1
3
19
1
1
1
3
1
1
3
2
4
2
2
1
8
5
4
7
3
2
2
2
4
4
3
1
2
4
1
9
3
8
7
1
1
10
2
2
2
1
1
1
1
1
2
1
1
2
4
7
9
3
4
7
6
3
1
3
6
3
3
3
1
5
1
3
3
3
6
2
2
3
8
2
1
1
10
5
1
3
8
1
4
6
2
19
3
5
4
5
1
1
1
5
2
1
2
1
4
1
1
3
1
1
35
3
2
9
3
9
2
1
3
1
4
1
4
2
1
2
11
1
9
2
4
3
1
4
1
3
9
2
10
3
8
1
2
2
2
2
2
7
2
12
1
4
11
3
5
1
1
1
2
1
1
2
10
2
31
4
2
2
5
2
2
3
1
1
3
1
5
5
1
1
3
10
1
6
3
2
3
3
8
2
7
1
3
11
1
4
3
4
4
11
3
1
3
2
6
2
1
1
23
9
6
3
3
9
1
6
2
6
1
4
2
1
4
1
2
4
1
1
2
2
1
7
4
2
3
3
6
6
1
2
1
1
2
1
3
18
3
13
4
3
2
6
16
1
3
2
2
1
1
4
3
4
1
4
4
17
39
1
2
5
3
1
1
2
5
9
3
14
3
2
2
3
7
2
2
4
3
1
12
2
2
3
4
7
1
5
4
1
3
2
1
1
4
3
2
5
3
1
3
2
3
1
1
1
19
3
4
6
32
2
1
1
1
3
6
1
2
1
1
9
3
5
14
2
6
6
3
1
2
1
4
8
6
25
4
8
2
2
4
1
4
5
7
3
2
1
1
2
2
5
4
3
2
1
2
3
13
1
2
2
6
1
3
1
7
2
7
4
3
6
3
1
1
9
6
1
7
2
2
3
19
2
1
1
5
5
4
2
5
2
4
3
6
2
9
2
3
12
2
17
1
14
3
3
5
2
3
3
3
4
6
5
2
2
6
2
7
9
3
5
3
2
12
12
11
1
1
1
5
9
2
3
4
1
5
1
18
10
8
2
5
4
3
1
9
3
1
3
16
2
3
1
7
2
6
6
2
3
1
1
14
7
10
1
3
1
1
4
1
12
2
1
4
4
7
1
1
1
1
5
4
29
9
1
5
1
1
1
4
2
2
7
6
1
1
4
1
6
4
5
2
2
6
9
1
7
3
1
1
4
6
10
1
2
1
6
1
1
9
5
8
1
6
2
3
1
1
8
3
2
1
4
7
1
10
1
2
4
4
1
2
5
2
3
1
2
1
3
2
10
5
4
8
2
3
5
2
3
4
19
3
2
2
6
6
4
2
3
2
1
2
5
4
1
1
10
3
3
6
1
1
3
2
5
4
1
1
1
5
1
11
6
1
9
4
2
4
1
1
1
1
3
2
9
4
1
1
4
1
5
2
1
4
3
1
3
9
2
7
7
1
4
1
2
3
1
2
18
2
17
2
1
2
3
15
2
5
2
9
1
1
14
3
3
1
5
2
10
10
1
8
18
1
3
3
11
1
11
2
7
2
9
3
2
3
2
2
4
4
5
1
3
2
9
13
1
3
4
1
2
1
1
1
1
1
7
1
2
2
6
4
5
2
1
1
2
27
5
4
17
8
2
1
8
7
1
2
9
1
2
1
17
4
1
12
6
3
6
3
1
2
2
1
1
10
20
5
10
2
4
1
10
4
5
3
5
1
2
1
1
2
2
4
4
2
1
1
2
7
4
4
1
1
1
3
7
2
4
1
4
10
1
1
1
1
1
1
2
1
1
1
3
2
5
2
5
16
2
6
1
1
3
1
1
3
4
7
2
13
1
4
3
4
1
3
6
12
18
15
7
1
3
1
1
5
1
2
2
1
5
3
6
1
3
1
3
8
2
13
9
7
8
5
1
1
16
2
2
3
3
4
6
13
1
1
3
4
2
10
3
2
5
12
8
1
7
5
2
2
21
2
1
2
5
1
1
4
5
3
23
4
3
1
9
1
4
3
4
1
25
3
2
19
14
2
3
2
7
4
1
3
2
1
1
2
4
1
5
9
3
1
4
2
2
5
8
3
4
17
1
3
6
3
4
1
2
2
5
2
11
1
5
2
4
3
2
1
1
1
6
4
3
5
3
11
2
7
1
8
1
1
1
2
6
8
1
1
1
3
11
12
2
2
1
2
2
2
3
2
1
6
5
2
2
6
2
2
1
1
3
1
2
1
5
1
5
4
4
2
1
2
5
1
1
1
2
3
2
1
2
3
2
14
1
2
1
2
5
1
2
1
2
6
1
3
3
7
2
3
7
4
2
4
6
2
1
5
1
4
3
8
3
3
1
9
2
1
1
4
9
1
1
1
1
4
3
1
1
5
9
16
2
4
1
4
2
1
8
2
3
6
1
1
1
1
7
2
3
2
3
10
1
1
3
3
1
1
1
7
2
1
1
4
1
4
12
1
4
1
1
1
5
2
3
1
11
5
1
7
2
10
4
2
2
3
2
1
1
8
4
1
1
2
4
1
1
1
2
4
3
3
2
3
4
1
1
2
3
1
2
2
5
6
2
4
3
3
3
1
2
7
1
2
1
3
4
2
2
14
17
13
3
8
18
3
2
6
1
1
5
3
5
4
2
3
4
1
2
8
8
1
1
5
1
5
2
1
1
3
1
1
1
1
5
1
3
4
2
3
2
4
1
1
2
2
2
1
7
10
6
1
1
3
9
1
3
2
7
3
7
6
1
3
3
3
1
2
1
1
3
5
4
1
1
1
4
4
1
3
17
3
7
2
4
3
10
10
7
1
4
1
1
1
1
1
2
1
1
2
4
16
6
3
3
4
7
5
1
1
4
5
7
1
1
1
4
15
21
11
1
6
3
2
5
2
4
3
2
1
1
4
7
2
1
1
8
14
4
2
1
4
2
1
2
2
6
8
1
1
5
4
7
1
2
3
5
1
4
2
4
2
1
1
2
1
5
12
2
3
8
1
3
3
8
4
2
1
4
1
1
3
2
1
1
7
23
9
1
1
1
3
6
1
2
1
3
4
4
1
1
2
18
2
2
2
6
5
7
1
4
8
3
9
5
2
8
1
2
1
4
2
2
4
6
3
2
6
6
1
7
4
7
7
2
1
1
1
2
2
4
14
1
8
3
3
6
1
2
1
2
1
8
7
4
2
2
11
4
17
2
2
1
1
1
4
2
2
12
6
2
8
5
4
8
11
20
5
3
5
8
7
8
7
2
2
7
4
23
3
2
2
6
1
3
2
6
2
3
1
1
3
9
8
2
1
2
4
1
3
2
1
1
20
1
1
1
2
7
1
3
5
5
1
2
3
3
3
5
1
1
3
11
13
5
2
1
18
1
4
1
1
3
2
4
5
4
6
16
4
5
1
6
1
2
1
1
6
3
1
1
2
12
2
1
1
1
16
7
1
2
5
8
1
2
2
18
4
2
19
6
1
1
1
3
3
4
9
1
9
1
3
3
2
2
5
3
2
2
5
3
10
1
1
4
1
3
1
8
2
2
1
1
2
10
4
1
1
5
1
1
2
6
1
2
9
8
2
7
6
8
2
2
3
3
2
1
4
6
7
2
2
1
2
2
4
2
2
1
1
11
1
2
5
2
7
2
4
3
2
7
3
7
2
1
1
3
4
2
8
1
2
1
3
2
2
8
2
3
3
5
1
1
1
6
3
3
2
2
5
3
1
3
4
4
1
3
3
3
2
1
1
2
1
13
8
2
3
1
1
2
3
1
1
3
1
4
1
1
14
1
2
4
8
2
2
1
1
1
6
1
4
5
3
1
2
4
10
5
2
3
4
3
3
1
6
2
1
1
1
2
1
21
2
23
2
31
3
1
2
7
2
1
1
1
2
9
1
1
7
1
2
2
7
2
2
5
1
2
3
23
5
6
3
3
5
6
4
1
4
3
1
10
4
14
1
4
1
8
2
3
2
2
2
2
1
4
9
3
2
5
3
1
5
6
7
7
2
2
3
4
1
1
2
1
1
2
9
3
1
1
25
2
4
2
1
2
2
1
11
2
2
4
1
1
1
8
1
13
5
1
2
2
1
2
4
1
2
1
4
1
8
5
1
2
1
1
2
4
6
5
2
12
2
1
5
11
4
2
1
2
2
1
1
1
6
2
3
10
9
6
1
9
3
4
1
3
1
2
3
1
6
2
1
2
2
2
3
8
2
5
8
4
1
15
1
1
2
2
2
7
2
6
1
1
12
4
4
1
1
17
5
5
1
2
3
1
14
7
4
6
2
11
15
1
1
1
6
1
13
4
3
1
5
6
8
9
5
1
2
4
12
8
2
1
11
6
8
5
1
1
4
1
2
4
11
3
2
4
3
2
1
2
7
4
1
6
5
3
1
18
1
6
3
20
12
9
1
1
6
1
1
1
12
1
2
1
8
4
5
1
2
3
6
2
1
5
2
1
3
1
5
12
1
4
5
2
2
2
9
6
3
3
1
2
6
11
1
1
1
3
1
1
3
4
2
2
1
1
2
4
2
4
2
2
4
1
3
1
1
8
4
4
3
7
3
7
1
2
3
7
3
2
1
1
4
2
9
3
7
1
1
3
5
2
4
6
7
1
9
1
13
1
1
1
4
1
2
1
7
1
1
2
4
7
8
2
1
1
4
1
1
3
1
2
2
5
2
2
3
4
1
1
8
1
8
2
2
1
5
1
4
11
5
2
11
1
2
1
15
7
1
3
1
6
5
2
3
2
5
4
3
1
7
11
3
30
1
2
1
1
1
1
7
4
2
7
2
2
2
5
4
1
2
1
1
1
6
1
5
5
4
2
6
2
2
17
7
4
8
3
4
1
1
1
1
2
3
3
2
4
4
1
3
4
2
1
12
2
3
1
1
8
5
1
15
3
2
6
1
6
3
1
6
4
2
3
3
2
2
2
2
4
1
3
2
3
3
2
5
1
4
4
1
5
3
8
1
12
2
1
1
5
3
3
6
1
3
2
3
10
1
1
1
13
2
15
2
4
1
2
2
8
4
6
1
3
3
2
1
6
5
4
1
4
1
1
4
2
6
10
2
5
2
1
4
1
4
2
2
2
12
5
13
1
1
3
16
1
4
2
1
9
1
1
5
9
4
2
1
1
19
36
4
1
3
4
2
2
2
1
1
1
8
2
5
5
4
4
1
4
5
1
1
5
4
6
4
37
6
2
2
4
1
1
8
4
3
1
1
43
1
2
1
2
4
2
2
2
3
1
3
2
7
3
4
4
2
2
1
5
5
4
1
3
1
15
1
11
10
21
1
1
3
12
2
1
1
1
1
7
15
5
2
2
5
1
2
1
6
1
3
2
3
3
19
4
1
1
17
9
2
1
3
7
1
1
14
7
6
2
11
6
3
3
1
7
2
4
2
1
7
3
2
9
2
11
1
2
2
5
2
1
1
1
2
2
19
1
5
2
1
8
4
17
1
1
1
11
7
22
3
4
9
3
1
1
1
5
7
4
12
11
11
2
1
3
8
2
2
5
6
1
3
1
4
1
2
3
3
2
1
1
1
2
2
5
2
2
2
1
5
1
3
2
1
2
3
4
7
8
2
10
4
1
2
1
1
1
3
33
1
5
1
2
3
5
2
1
4
1
2
8
2
4
9
3
2
3
1
1
7
3
6
3
1
5
1
1
2
1
7
2
7
6
13
8
1
1
3
2
4
7
2
4
6
3
1
1
3
2
1
3
4
2
1
2
1
5
1
2
5
2
1
2
3
1
4
2
3
1
1
2
2
3
4
4
1
1
2
3
2
4
2
5
4
5
1
2
2
1
1
2
1
1
2
2
4
1
13
2
1
6
1
2
31
1
1
2
5
29
3
3
1
9
7
9
2
1
4
4
1
5
8
7
3
1
2
3
9
2
1
2
2
7
3
1
3
1
1
6
2
28
4
2
4
6
4
11
1
3
3
7
2
11
10
3
1
25
10
1
4
1
4
2
5
1
1
1
1
1
5
4
4
4
4
1
7
1
2
12
5
1
2
2
5
1
3
4
6
2
8
1
11
1
2
3
1
9
2
16
2
6
6
9
12
2
2
3
1
2
7
3
16
8
5
6
1
1
3
1
5
1
1
3
4
5
2
1
2
1
2
3
4
3
7
4
5
5
2
1
11
5
6
1
2
4
2
1
2
5
1
1
1
1
1
1
6
2
1
1
2
11
3
9
5
6
2
1
3
1
1
3
32
9
2
4
2
3
7
1
9
2
15
4
8
2
1
5
8
6
1
7
6
5
4
12
2
5
3
2
3
11
4
7
1
6
5
2
6
2
1
8
2
2
4
1
3
8
2
2
3
2
6
3
3
4
1
3
2
4
3
3
4
1
3
2
12
5
4
8
1
1
2
2
2
3
2
12
4
1
7
5
6
5
3
10
1
7
10
1
3
1
2
3
1
5
15
1
4
3
2
2
1
5
1
1
2
2
3
1
6
3
6
1
5
8
3
4
1
1
1
12
1
1
7
1
1
2
1
11
1
4
2
9
10
1
2
13
11
3
4
1
1
7
2
2
3
1
5
1
1
3
2
1
1
6
1
3
2
4
1
4
3
1
5
2
15
1
11
1
4
4
11
15
1
1
2
1
2
2
3
5
4
3
2
5
1
2
5
1
4
1
4
2
1
2
2
3
2
6
5
5
16
8
2
3
4
6
3
3
1
22
1
6
2
1
4
1
5
1
1
2
4
7
1
6
1
6
4
2
14
1
3
10
8
7
1
1
1
7
6
3
1
1
1
10
8
1
1
6
2
2
6
2
3
8
4
4
1
1
1
5
1
1
1
1
2
1
5
4
6
1
2
3
1
1
2
3
3
2
4
3
2
8
3
1
1
24
9
3
18
4
1
7
5
1
2
1
2
5
1
1
16
9
1
6
4
4
4
1
4
9
1
1
2
1
4
3
1
5
2
1
4
4
6
1
9
3
1
2
2
7
1
2
1
1
4
14
2
2
3
1
1
6
5
1
3
1
11
4
2
14
7
2
4
1
1
10
4
2
1
9
2
3
2
8
1
2
5
1
2
4
1
1
2
2
2
3
13
2
1
3
13
3
1
35
5
1
1
1
2
3
1
4
6
2
15
1
5
2
5
1
5
1
4
7
6
4
1
8
4
2
2
5
1
5
4
4
5
4
3
5
18
1
1
6
2
3
6
8
4
2
9
5
2
3
8
2
1
1
57
3
1
8
4
2
2
2
1
1
4
1
1
3
8
7
3
6
18
5
23
2
1
3
6
4
1
13
2
1
6
1
17
9
7
1
2
5
2
14
5
1
2
1
1
2
4
2
2
6
1
3
7
8
12
1
13
2
1
1
12
10
1
2
1
3
1
3
5
1
1
10
14
1
3
4
1
2
5
3
1
1
2
16
1
1
1
3
16
2
6
4
3
2
4
3
1
1
1
3
1
1
4
5
1
5
4
5
7
4
6
3
3
3
1
3
3
2
3
6
11
1
1
3
1
11
1
1
7
2
6
7
3
3
1
1
5
2
2
3
1
4
1
1
2
13
4
1
4
2
2
2
13
2
1
1
1
4
7
14
6
1
3
4
4
1
2
2
2
3
1
5
1
1
2
2
1
2
1
2
1
1
2
1
5
1
1
7
3
2
5
2
5
4
28
2
8
1
8
5
3
3
1
5
7
1
1
2
2
5
6
3
3
8
2
2
2
3
6
1
2
1
4
1
2
7
10
3
8
1
2
1
1
2
1
3
1
2
1
1
1
3
2
6
2
2
11
2
3
16
2
1
1
1
7
11
2
2
1
11
2
3
3
2
3
1
3
2
4
2
3
2
1
1
2
1
2
15
4
2
2
8
3
5
1
5
3
1
5
8
8
1
2
1
1
1
1
2
1
4
1
2
4
2
1
1
1
11
2
3
1
1
1
3
4
5
2
8
5
1
2
2
10
4
3
4
1
1
4
1
12
1
2
1
31
6
1
1
3
8
6
3
1
5
2
1
1
4
2
7
20
3
3
2
4
3
1
2
1
1
1
2
2
16
1
6
2
3
1
10
2
6
1
15
10
1
6
21
6
1
2
1
1
1
8
1
2
4
3
4
4
1
2
5
2
3
1
2
12
3
3
1
9
1
4
1
3
2
15
6
1
3
3
1
1
7
1
1
2
4
1
1
2
2
2
7
8
1
1
5
4
3
3
1
5
6
9
3
5
1
7
10
7
1
5
1
4
1
1
7
16
3
3
3
3
7
3
3
10
11
1
2
3
2
3
1
4
4
2
1
1
2
3
2
1
2
1
10
1
4
1
2
5
4
1
4
1
2
14
23
2
15
5
1
15
2
1
11
10
3
2
2
1
12
1
16
1
1
1
2
1
1
2
3
3
10
37
7
4
1
2
5
4
14
3
4
1
3
1
3
2
5
2
3
2
5
1
2
3
4
3
4
2
1
2
2
4
1
15
3
1
5
7
1
2
4
26
7
9
1
2
1
12
2
1
4
2
3
7
2
2
1
1
1
3
8
1
2
14
5
15
3
2
4
2
3
4
4
1
1
14
2
8
2
6
10
1
3
2
7
2
4
1
6
3
5
4
1
7
4
1
2
5
10
2
4
1
4
1
5
2
1
6
6
3
1
5
1
3
2
2
1
7
1
5
4
5
2
3
1
3
1
1
4
3
2
3
4
5
6
6
3
6
2
9
5
1
1
16
2
10
1
3
3
4
6
1
1
2
6
6
2
3
1
2
1
33
4
1
8
2
6
6
22
4
5
1
2
2
1
4
1
13
1
6
1
6
5
2
1
5
1
2
2
2
1
6
1
2
3
3
1
8
23
2
1
10
1
1
1
2
5
1
8
4
2
2
6
4
1
7
3
3
1
2
3
3
2
10
3
2
5
3
3
6
5
2
3
1
3
3
3
2
1
2
1
1
1
6
4
1
1
1
1
1
1
1
4
2
5
9
1
7
11
1
2
6
1
4
1
5
2
10
8
2
9
4
2
2
1
1
2
2
3
2
1
1
16
1
2
4
2
4
9
2
1
1
6
18
6
3
1
4
2
4
2
3
12
1
1
2
2
2
6
3
1
4
2
5
9
3
1
4
1
6
1
5
1
9
3
1
1
1
1
6
5
1
2
2
7
1
1
1
6
2
3
1
14
8
5
5
3
2
5
4
7
1
11
2
2
2
4
2
2
1
7
1
1
3
3
1
3
12
3
2
2
21
2
2
2
1
1
2
8
2
2
6
2
1
3
2
5
25
2
1
11
4
21
6
1
14
2
8
7
1
4
1
10
19
2
4
1
1
4
8
6
1
7
4
2
1
1
1
2
1
1
2
8
6
1
3
2
2
4
5
4
2
4
3
3
34
2
2
1
2
7
1
1
1
8
15
5
3
1
9
1
2
10
6
1
3
2
1
2
3
2
3
1
6
1
1
1
10
2
12
3
1
5
3
1
2
8
7
1
1
1
1
1
7
14
1
1
35
1
3
2
4
126
1
7
2
4
3
1
3
7
4
2
2
2
2
8
5
1
5
1
9
2
17
1
1
3
1
3
6
2
5
3
1
7
1
1
1
1
2
1
3
20
2
2
1
1
3
5
10
8
2
4
5
5
8
1
1
1
8
6
1
2
3
1
1
4
4
2
1
7
2
5
6
8
2
28
1
1
9
1
2
15
9
7
5
28
1
2
1
5
2
3
1
1
6
2
5
2
5
7
3
10
2
1
3
3
7
7
2
3
4
16
3
2
2
10
2
6
1
5
2
1
1
3
1
4
1
1
1
3
4
1
15
1
17
2
5
10
2
3
1
6
2
1
1
8
2
2
1
7
1
18
3
1
15
1
1
3
1
2
3
3
10
2
2
6
3
3
5
8
2
2
4
4
2
14
5
1
1
1
5
2
8
1
1
2
4
3
14
5
1
4
5
1
4
3
1
15
13
23
1
4
3
1
2
4
3
1
1
3
1
4
1
3
9
4
4
2
1
4
1
8
2
2
4
2
1
7
10
3
2
2
10
1
1
2
4
4
1
2
1
4
1
1
3
6
1
5
1
3
2
2
1
1
3
3
1
7
3
3
2
2
2
1
2
8
1
7
3
20
6
1
1
2
2
5
1
1
18
1
8
6
13
2
5
3
2
2
3
4
3
3
4
4
1
1
1
2
3
5
5
5
1
6
4
1
2
2
12
1
4
4
3
1
4
1
1
1
3
1
1
1
1
2
1
2
1
3
2
4
5
1
1
14
1
4
13
13
7
8
5
5
1
10
1
4
3
1
1
2
10
4
3
7
1
3
1
5
1
9
3
2
1
1
4
1
1
6
9
5
2
1
3
3
5
1
2
1
9
4
2
3
1
3
1
12
4
5
1
1
3
2
3
7
3
1
5
23
1
1
3
8
2
2
9
14
16
14
3
4
2
3
1
1
1
1
1
5
4
2
1
4
2
2
2
1
6
2
8
8
7
3
2
1
7
2
1
6
1
1
2
9
3
2
1
1
1
1
1
10
1
2
2
1
2
3
1
3
2
6
3
4
1
5
6
2
12
1
3
5
3
9
3
1
3
8
8
3
8
3
3
2
1
3
1
7
4
5
1
2
9
21
1
1
2
4
3
1
3
3
1
3
2
2
7
2
3
1
1
4
1
2
5
6
3
1
4
17
1
3
1
19
2
2
1
5
10
8
4
1
26
3
10
1
2
6
5
3
1
2
1
3
3
2
4
4
3
1
5
1
10
2
7
2
1
3
2
1
1
8
3
1
11
4
2
2
1
1
12
4
4
10
3
4
4
4
1
2
5
1
3
3
1
8
15
1
4
2
1
2
5
3
2
2
2
8
2
8
2
2
2
2
3
4
1
5
5
10
1
1
10
1
1
1
8
1
19
27
8
2
3
1
2
5
1
5
2
2
3
10
3
3
7
1
1
2
3
1
1
3
4
1
5
5
2
4
2
3
4
1
8
1
1
4
1
2
2
10
4
4
2
2
4
4
1
1
14
6
3
6
4
1
1
2
2
3
8
5
1
1
2
2
2
4
3
1
1
1
4
2
1
1
5
2
6
4
1
11
5
2
3
1
3
1
1
3
5
3
1
1
2
1
2
3
2
4
3
2
6
5
3
5
3
3
3
4
4
13
1
7
3
10
3
2
1
3
1
15
3
1
4
8
2
10
4
3
2
2
2
15
1
5
1
8
2
6
2
2
1
1
1
1
1
7
1
9
10
11
5
1
2
3
10
2
1
13
1
7
1
6
1
1
4
2
1
1
2
1
2
3
3
3
2
5
1
5
1
1
2
7
2
16
3
19
40
4
1
1
10
1
4
2
2
1
2
1
1
8
3
2
7
1
2
2
6
2
1
10
1
11
4
3
3
3
13
2
16
2
6
1
6
2
1
1
1
4
1
3
9
1
3
1
2
2
2
4
2
1
1
20
7
4
15
5
13
4
1
1
1
2
3
10
1
5
1
2
14
3
1
14
3
2
2
2
13
6
2
4
11
11
1
1
2
2
4
6
15
4
7
9
1
2
3
1
6
1
3
1
1
6
8
3
7
5
4
1
3
4
2
42
1
3
1
1
5
4
14
1
4
2
5
2
1
6
1
2
2
5
10
1
1
4
1
6
10
1
2
2
1
3
3
1
2
1
2
2
2
24
1
9
3
3
4
2
1
4
3
4
2
4
1
4
1
2
5
8
1
7
3
6
8
2
3
1
2
3
8
1
2
4
2
4
3
1
1
12
5
1
1
1
3
7
4
5
8
3
14
10
3
1
27
7
2
1
4
8
1
9
1
3
5
2
1
1
10
1
2
1
4
5
1
4
7
3
5
7
2
11
12
7
1
1
3
3
1
8
1
4
13
1
1
5
1
28
1
3
7
3
6
6
8
1
1
1
1
3
4
5
6
2
2
19
1
4
3
1
3
6
2
8
4
2
1
2
4
5
1
3
1
1
1
2
1
6
2
3
4
2
1
1
19
13
5
7
2
3
3
2
1
5
1
1
3
19
9
4
2
9
1
3
9
5
3
3
8
2
14
2
1
2
4
2
5
2
3
8
5
4
1
1
2
1
1
2
3
1
2
1
2
5
1
2
1
2
4
17
6
16
4
4
6
6
2
1
2
3
4
3
1
4
2
3
2
1
3
1
4
30
3
2
1
7
2
4
1
4
3
1
4
4
6
1
2
1
2
4
2
3
5
3
5
2
2
1
2
2
2
1
1
2
1
19
1
1
1
10
4
7
2
1
2
5
1
7
2
5
1
1
3
1
11
2
2
1
1
4
5
5
2
2
5
2
1
4
1
1
1
5
1
1
2
1
1
1
4
2
5
2
5
21
5
3
1
2
3
1
4
2
6
3
1
2
2
4
4
1
1
7
18
1
2
3
4
3
7
5
15
3
1
2
11
3
6
3
1
1
2
5
12
13
5
7
1
11
6
3
1
4
4
4
7
4
1
6
3
2
6
1
2
1
4
3
3
2
1
2
1
2
2
4
1
1
2
1
4
5
4
1
9
2
8
3
5
2
1
11
9
6
2
1
3
3
121
6
2
9
1
22
2
4
3
1
1
6
2
1
2
5
1
9
6
2
5
2
7
3
1
1
6
2
5
1
1
1
3
19
4
1
2
1
8
6
2
3
3
1
1
5
3
1
1
1
2
19
1
2
6
8
4
2
1
1
1
1
4
15
1
10
3
1
18
8
2
1
1
4
3
3
1
5
2
22
7
8
4
3
31
1
6
1
1
1
4
3
3
20
6
5
3
3
3
3
3
7
1
5
6
2
1
4
5
1
15
1
5
2
2
4
6
5
2
1
1
2
3
3
3
2
3
6
12
1
9
4
5
2
2
29
1
3
3
4
3
1
3
9
2
16
3
22
3
4
4
2
9
6
3
2
6
2
2
1
1
3
4
1
1
2
7
1
5
2
1
2
1
1
4
18
11
2
1
1
1
3
1
2
1
1
1
5
2
9
2
10
2
4
3
1
10
1
1
2
10
1
7
7
2
6
23
4
3
2
3
3
20
7
1
15
2
2
2
4
4
1
2
4
5
18
1
8
2
2
1
1
3
2
8
3
1
2
1
4
2
4
1
4
3
6
4
4
1
1
4
4
12
1
5
1
1
1
4
5
11
9
1
4
9
26
1
10
2
1
1
1
1
3
1
1
1
1
7
2
1
3
6
2
11
1
3
5
4
9
6
4
3
2
1
1
2
3
2
1
1
7
1
1
2
4
7
2
6
9
3
4
2
3
1
1
1
2
4
2
4
3
1
3
15
1
1
4
2
1
1
2
7
6
8
1
1
4
2
2
1
4
1
3
2
1
1
2
2
4
8
2
3
3
3
9
3
1
1
3
1
1
1
4
1
6
1
2
1
1
5
1
6
3
4
1
4
3
10
1
1
17
2
3
5
1
1
2
9
8
5
7
1
2
3
1
1
2
1
12
1
1
9
1
3
3
11
1
5
1
1
6
1
2
1
1
2
3
2
5
2
2
5
7
2
1
2
2
2
3
1
5
4
3
4
2
2
1
1
3
5
6
3
2
3
1
2
5
2
6
2
2
7
3
1
23
10
2
7
5
4
7
1
3
1
2
2
17
1
7
1
2
1
6
19
1
6
1
3
2
14
2
2
3
5
1
3
2
2
8
3
1
2
3
7
3
16
3
2
1
7
1
1
5
1
5
7
9
4
1
2
4
6
1
4
6
8
2
3
1
5
2
2
4
1
3
6
1
29
1
1
3
7
6
1
2
4
7
1
4
1
2
2
1
37
2
26
8
1
2
2
1
1
4
2
14
2
1
2
6
2
7
1
3
7
9
3
1
3
1
1
31
11
3
4
1
11
23
2
2
6
9
1
5
1
1
6
7
8
10
4
2
1
1
2
1
1
3
3
1
6
3
2
2
9
2
5
3
2
1
3
1
2
1
7
1
1
2
1
3
10
3
2
9
4
26
2
5
1
3
4
5
1
3
12
2
3
2
1
1
2
1
1
2
1
3
1
5
9
4
2
3
1
6
2
1
1
2
1
5
1
7
5
10
8
3
6
4
2
2
1
3
3
3
7
2
1
1
8
3
4
4
2
7
15
3
6
6
1
1
3
1
5
6
5
10
2
3
1
4
3
4
1
13
9
2
1
3
1
7
3
2
1
7
7
1
6
1
1
2
11
2
6
1
2
1
5
4
3
3
2
1
1
15
2
2
1
3
3
2
1
4
13
3
1
6
7
1
3
1
10
1
8
3
2
15
1
3
3
1
4
1
18
7
2
3
3
4
5
2
1
1
1
3
8
1
2
1
3
3
6
3
2
31
16
1
1
1
5
8
4
7
1
9
1
2
1
1
1
4
2
6
13
2
7
1
11
3
4
1
4
2
1
3
5
9
4
4
1
3
3
1
1
2
3
1
6
4
7
4
1
3
12
23
9
14
7
1
5
9
8
3
1
6
1
1
3
2
4
4
1
1
9
4
5
1
21
2
5
10
6
6
2
5
1
5
3
1
1
1
5
1
2
10
1
1
2
2
1
1
1
6
4
9
5
2
1
1
2
1
5
2
2
1
1
5
3
3
3
1
3
4
3
5
9
30
6
3
10
5
1
4
1
3
1
2
4
6
7
6
2
2
4
2
1
6
2
1
3
2
6
5
5
6
11
2
2
1
1
1
3
2
2
5
2
2
19
1
2
7
1
3
17
3
1
1
4
3
1
4
3
1
4
6
1
5
5
2
5
3
13
1
2
1
6
8
7
4
2
1
4
4
4
1
1
1
9
3
7
4
2
2
5
3
4
4
7
1
8
4
3
2
18
5
1
1
3
1
14
3
17
3
6
4
2
7
1
4
4
3
2
2
3
8
4
1
1
4
1
2
1
2
5
12
12
4
1
1
4
1
2
1
2
4
1
2
1
2
3
1
3
2
1
3
1
4
1
1
2
2
2
1
11
1
12
4
4
1
1
7
2
2
6
5
3
1
5
1
1
1
1
2
3
12
15
6
5
1
2
1
23
1
1
11
1
1
4
3
3
6
7
5
7
3
3
4
3
2
1
3
1
16
1
2
1
1
1
1
21
1
2
3
1
4
1
5
1
3
2
4
2
2
4
1
1
1
1
6
1
2
10
1
4
4
11
9
1
10
1
1
14
1
1
1
1
7
1
6
1
1
4
7
6
3
2
1
1
3
5
9
5
2
1
1
3
3
5
4
2
2
4
10
11
13
8
4
2
3
1
9
1
4
3
4
5
3
1
8
1
4
2
23
3
9
4
6
1
2
3
1
1
2
3
1
2
1
7
1
13
2
1
12
2
9
4
1
9
18
1
1
1
5
1
1
2
1
2
2
2
1
13
2
10
3
1
4
5
3
2
9
4
3
1
1
4
1
5
1
2
2
1
9
2
12
2
2
5
1
4
2
3
5
1
1
4
1
2
1
5
6
1
4
1
2
1
1
1
1
1
8
5
1
1
2
2
3
1
3
1
2
1
3
1
3
11
10
1
11
5
1
1
10
1
4
1
3
7
1
4
1
2
1
2
2
4
14
2
11
1
15
2
1
13
3
7
7
1
1
1
1
1
1
9
4
4
1
1
2
2
1
2
7
1
2
1
1
6
18
2
1
12
9
2
4
24
2
2
2
2
1
2
1
3
19
3
3
10
1
9
4
2
6
9
2
5
1
4
2
2
4
2
1
2
4
5
2
3
8
4
6
1
2
2
1
1
3
3
5
30
10
1
1
5
12
8
1
6
1
1
1
8
2
1
13
6
1
2
2
7
3
1
1
1
3
2
1
5
1
2
2
8
5
8
1
3
6
3
4
3
6
9
7
3
3
3
2
4
4
2
3
1
5
2
3
7
1
1
4
4
2
2
1
8
4
2
2
2
4
1
2
1
2
2
2
6
2
1
1
1
6
1
3
2
4
2
16
2
1
11
11
5
1
1
1
4
2
6
30
2
5
2
4
4
1
2
8
4
1
6
10
2
1
2
7
3
1
2
1
4
4
1
1
2
6
1
2
2
3
1
3
7
2
1
3
2
10
2
1
1
6
19
9
5
1
4
2
3
5
2
11
1
1
3
1
1
6
1
4
2
6
1
5
2
1
3
9
2
3
4
3
1
3
1
16
28
5
2
2
10
3
1
1
3
6
2
13
1
2
1
2
6
4
2
4
2
2
2
6
1
3
2
1
6
1
2
2
4
3
3
1
1
3
6
6
5
6
1
12
2
1
1
10
6
2
2
8
1
6
2
8
1
4
2
1
6
3
2
2
3
2
1
43
3
1
6
12
1
4
1
3
2
1
1
2
2
4
1
2
5
2
2
1
6
1
4
7
1
7
2
1
9
3
4
1
2
2
2
2
5
1
6
1
6
3
1
2
2
42
4
3
1
1
10
8
1
1
6
2
4
1
2
7
1
1
5
1
2
4
6
3
2
3
3
10
6
3
1
2
3
7
2
6
1
1
3
3
6
1
2
5
1
1
4
3
1
8
2
1
2
2
3
1
2
1
1
1
4
8
4
5
1
1
8
4
2
1
9
1
2
5
2
1
18
4
3
1
3
13
8
11
10
5
5
2
2
2
3
1
9
15
5
16
1
12
3
7
4
1
9
3
1
1
7
5
2
1
3
1
5
1
1
4
2
2
7
2
12
1
2
1
8
1
3
61
11
1
1
8
3
1
17
5
4
1
11
5
1
3
11
3
1
4
2
8
2
6
5
1
9
2
1
5
1
15
12
3
2
11
7
7
4
6
4
1
3
9
1
1
1
3
10
15
4
6
1
2
1
3
2
4
1
1
2
2
1
1
6
5
4
1
7
2
1
3
22
1
1
2
1
16
6
1
1
1
12
2
4
1
4
10
3
3
2
6
1
9
1
3
8
2
1
3
1
10
5
1
3
3
6
6
11
1
2
1
14
1
5
3
4
3
4
2
4
4
1
1
5
1
3
12
1
1
1
5
11
3
5
2
8
5
6
2
1
40
2
3
1
1
2
2
3
1
4
4
2
1
3
6
3
6
3
1
1
2
1
1
13
3
6
5
1
7
3
8
1
3
6
5
4
1
2
2
6
2
1
2
2
4
4
1
1
1
2
5
1
2
7
2
2
1
2
1
15
6
3
8
4
7
1
1
2
5
2
3
5
4
1
3
9
5
6
9
3
5
3
4
4
2
6
1
3
2
1
1
1
4
2
3
10
7
1
2
4
1
3
1
3
4
16
4
3
3
1
11
4
3
2
25
3
4
1
2
2
1
3
10
1
5
1
2
6
2
15
15
5
1
2
3
2
1
2
2
3
1
5
5
3
2
2
3
17
1
1
1
7
6
2
8
1
1
2
1
2
1
2
2
4
2
2
3
1
1
2
3
2
1
3
2
8
7
1
3
2
6
4
4
5
1
3
1
1
1
2
7
4
4
3
7
4
1
6
7
2
1
10
1
14
3
3
1
3
2
3
1
5
1
1
1
1
2
1
7
5
2
5
1
1
2
3
1
1
22
1
2
1
1
1
4
8
2
9
16
4
1
7
1
1
2
1
3
4
1
1
1
3
1
4
12
1
2
6
6
1
7
4
2
3
3
5
1
1
6
1
3
1
8
1
1
1
4
2
4
6
5
6
7
10
6
4
3
11
1
6
2
1
2
11
1
2
4
9
25
2
8
1
14
10
1
4
1
8
1
1
5
12
1
1
3
2
2
3
4
6
2
2
4
4
2
3
3
2
1
3
1
1
10
2
7
17
6
3
46
10
1
1
3
1
5
9
1
4
4
1
4
17
1
3
1
2
1
2
2
1
8
3
3
1
3
1
1
1
1
1
2
2
13
4
6
5
3
2
1
5
5
2
7
2
3
3
7
1
4
2
2
2
2
4
1
3
6
3
24
3
1
1
1
1
3
6
1
3
1
5
8
1
2
1
4
4
1
2
1
4
4
5
3
1
5
3
6
5
1
1
4
4
3
3
1
10
16
11
2
3
1
1
13
1
4
6
9
2
7
10
7
1
5
2
3
1
4
3
4
1
2
1
5
13
9
3
2
11
1
9
2
2
4
2
4
6
2
7
3
1
2
3
6
1
1
3
2
1
1
26
1
5
4
2
2
1
8
3
7
3
3
12
13
5
6
1
11
1
1
1
1
4
3
2
1
6
2
2
3
3
2
7
11
2
1
6
16
1
1
1
10
3
1
16
1
4
3
1
3
8
1
1
13
6
1
4
1
2
2
2
4
3
5
11
4
8
19
6
13
4
16
2
7
2
2
1
1
11
2
2
3
3
1
1
2
1
3
1
1
1
2
1
1
3
1
12
9
5
8
2
1
1
1
1
10
2
1
2
3
9
2
2
4
2
5
13
11
1
2
2
3
4
3
3
1
1
6
5
3
1
5
5
1
1
3
3
10
5
2
4
1
10
2
3
1
12
14
2
6
6
2
5
4
5
3
10
1
17
4
6
1
1
1
3
3
1
3
3
2
1
6
4
9
1
3
18
11
1
5
5
3
5
6
3
10
1
1
1
7
2
1
1
3
2
10
2
2
2
8
1
3
3
3
5
5
1
12
9
1
3
1
1
1
3
1
2
2
1
4
6
4
1
10
1
2
1
3
4
1
1
1
1
1
2
3
2
1
4
1
1
4
4
7
5
1
2
2
19
8
8
1
2
3
2
1
2
8
1
3
1
1
4
1
2
1
1
13
4
2
2
11
5
2
5
2
1
3
2
3
2
23
3
4
1
1
3
3
4
11
3
3
1
5
1
7
4
2
1
2
4
2
2
2
4
2
5
13
1
4
2
2
10
1
1
1
4
3
3
11
1
6
11
6
3
1
4
6
5
1
1
1
4
9
4
1
5
2
1
3
7
1
1
2
2
4
1
1
1
6
4
3
3
7
3
4
2
2
4
4
6
8
2
11
1
2
1
15
9
1
2
2
4
1
14
1
2
2
8
10
1
1
5
4
1
5
11
3
3
5
3
2
19
4
9
6
9
7
5
1
3
2
14
17
2
5
3
6
14
1
2
4
5
6
2
3
4
10
8
2
2
4
12
5
13
1
1
1
3
1
3
10
2
13
4
3
7
4
1
4
1
23
2
2
2
3
3
6
3
10
1
1
4
2
3
2
1
2
1
5
2
3
3
10
5
1
7
1
1
1
1
5
4
5
1
2
5
9
2
3
1
2
4
10
8
5
5
5
1
1
4
3
4
7
1
7
7
4
7
4
5
2
2
3
1
5
2
1
17
1
3
1
2
1
1
6
1
4
1
4
6
5
7
1
2
2
2
3
4
1
1
1
5
2
2
1
2
5
2
15
3
2
23
3
38
9
2
2
21
1
3
1
1
1
10
4
1
1
3
11
2
1
1
1
1
1
3
4
1
1
1
7
7
2
1
2
11
3
15
2
7
19
1
1
3
6
1
1
4
7
6
4
8
1
9
4
4
1
1
32
17
2
2
3
8
3
2
3
1
6
1
4
3
2
3
1
3
1
2
2
7
4
7
2
3
2
1
3
7
1
10
8
1
7
4
5
6
1
4
3
8
5
4
4
1
1
4
1
9
9
20
2
1
7
1
11
5
2
1
1
7
1
2
1
1
2
3
1
3
1
4
3
2
6
7
6
1
4
2
1
5
1
2
3
1
5
2
6
1
2
1
1
1
9
7
3
9
7
4
2
5
6
5
4
2
1
1
4
2
6
1
2
1
7
2
6
2
4
4
4
4
4
2
2
8
1
1
6
1
1
12
12
1
5
4
3
1
2
12
14
2
1
2
2
4
1
1
7
3
1
3
2
1
2
13
1
2
1
6
5
1
1
1
7
2
2
5
2
2
3
1
4
4
2
2
2
1
11
6
5
2
1
2
1
5
1
2
5
1
7
5
8
4
1
3
2
6
5
9
3
4
3
1
2
2
1
1
2
7
4
13
2
4
1
6
2
1
18
6
4
1
1
7
1
1
3
1
5
2
4
2
4
4
6
6
1
2
7
1
12
1
1
13
5
7
3
2
2
8
9
5
2
1
2
1
2
1
4
2
3
2
1
5
3
11
2
1
1
2
19
1
3
3
3
3
1
1
1
7
2
2
8
17
5
1
4
3
1
2
13
1
4
6
3
4
6
5
6
5
2
1
7
1
4
1
1
14
8
1
3
1
1
3
13
1
2
3
4
6
3
32
4
1
4
3
5
1
4
1
1
7
1
2
5
7
2
2
2
5
3
4
5
13
2
6
1
5
4
6
1
1
2
12
3
1
7
2
1
2
1
14
11
3
1
3
2
9
1
1
3
1
1
7
1
1
3
3
2
1
3
6
5
1
1
29
5
2
2
2
1
2
1
17
1
1
1
14
11
1
3
3
3
1
1
3
1
1
3
23
10
1
5
1
3
2
2
1
3
3
7
3
1
1
4
3
3
3
3
1
6
1
3
1
1
1
2
2
1
3
4
5
7
1
26
4
11
4
1
1
21
1
2
8
1
1
4
3
1
2
1
5
1
3
3
1
5
2
7
4
1
1
2
1
1
1
2
3
6
2
4
2
1
2
4
13
2
5
2
4
1
2
2
2
3
2
12
6
2
1
1
3
5
1
1
4
1
4
3
1
9
5
1
1
1
3
3
4
7
6
2
10
1
12
4
4
5
1
2
3
1
1
3
1
1
2
2
2
3
1
2
3
11
9
5
3
5
14
4
6
15
3
1
1
2
7
8
6
2
1
7
6
1
3
1
4
1
6
2
1
4
7
1
2
2
6
1
5
2
7
10
1
7
3
4
2
10
2
1
3
3
1
1
9
1
1
6
2
10
3
2
2
2
6
4
10
1
1
3
1
11
2
3
4
3
14
2
7
17
1
3
1
5
1
5
1
3
11
3
5
1
2
1
5
19
5
5
1
4
1
2
4
1
1
1
1
3
1
2
2
2
1
21
7
2
2
2
6
4
1
3
2
1
2
3
2
6
3
2
5
4
3
5
3
2
2
3
2
5
10
3
6
2
1
3
3
3
2
2
2
2
1
3
3
2
5
2
1
5
6
4
13
1
38
2
2
8
3
4
2
1
1
1
1
4
1
1
1
7
2
7
1
1
9
2
3
3
2
12
1
5
1
6
1
4
4
3
3
4
8
4
3
3
2
1
2
1
2
5
4
1
2
2
5
4
2
3
6
1
3
2
4
6
9
4
1
29
6
6
5
2
4
3
4
7
2
2
2
4
6
2
1
4
3
1
4
2
4
9
3
2
2
4
1
2
6
5
1
2
13
5
2
2
16
2
9
5
4
1
4
16
5
7
1
1
7
1
3
9
3
1
5
1
11
1
1
2
2
2
3
3
22
2
13
4
4
1
5
1
10
21
1
4
3
1
1
5
1
1
8
10
2
1
16
4
1
2
9
19
2
1
1
3
7
11
4
2
2
4
2
5
2
6
2
7
4
1
2
2
4
10
6
2
3
1
3
1
3
2
4
1
2
3
2
2
15
1
1
6
3
2
2
3
5
1
1
13
7
3
8
1
1
1
2
1
1
2
1
3
1
2
1
9
1
1
3
5
2
3
1
11
4
1
1
2
5
10
2
1
2
1
6
4
1
11
11
2
7
1
1
4
3
3
3
6
8
3
1
6
3
1
3
1
1
1
1
1
4
8
1
2
5
5
7
4
2
4
1
2
8
4
7
1
1
7
2
1
63
1
4
4
21
1
1
2
1
7
3
3
2
4
4
2
8
6
3
1
2
1
16
4
1
1
7
1
1
2
3
11
2
1
2
1
2
8
1
3
11
2
10
6
3
1
2
1
1
2
12
15
10
5
2
1
3
1
3
8
1
1
9
7
8
3
1
2
2
10
2
8
8
1
1
4
6
9
1
2
1
5
6
2
3
3
2
11
2
7
2
1
1
1
2
1
3
1
1
1
1
1
2
5
1
4
3
1
2
1
18
1
21
4
10
1
1
2
3
2
4
1
1
1
2
3
5
1
1
2
1
3
4
14
1
1
2
2
1
1
4
1
3
1
3
1
5
3
5
5
5
6
3
1
1
1
3
5
7
3
12
7
3
3
2
5
5
6
1
4
1
1
3
1
3
1
7
11
3
1
3
4
3
1
2
1
4
3
1
2
1
1
5
1
5
3
6
1
8
8
1
2
5
13
6
1
1
3
4
4
1
16
1
1
1
4
2
6
3
7
3
3
5
3
2
3
2
1
1
4
2
1
2
8
3
3
3
1
2
1
4
8
11
1
4
1
1
1
4
6
3
5
2
9
1
5
3
1
2
2
3
2
6
1
7
1
1
4
2
1
7
2
2
2
5
12
3
5
1
3
2
4
4
12
3
2
4
4
5
3
2
2
7
2
2
1
3
4
1
1
13
2
10
2
60
5
5
4
16
2
2
6
5
4
2
2
3
8
1
2
1
1
2
1
1
1
1
2
2
3
3
1
1
1
1
1
14
4
1
4
2
10
3
2
1
1
4
2
1
17
1
2
10
2
9
2
1
3
3
3
5
3
2
8
2
1
1
2
4
5
2
3
1
3
1
17
3
1
2
32
1
15
2
3
3
13
4
1
1
8
3
2
1
5
6
1
1
1
3
2
1
6
4
7
3
2
2
2
2
12
1
4
2
1
3
1
3
1
1
1
1
2
4
1
1
1
6
6
1
1
7
6
3
1
1
8
1
9
4
5
1
28
5
7
5
5
4
4
11
2
4
4
3
2
1
3
5
4
6
1
4
2
9
3
2
3
3
6
5
6
3
3
2
2
11
4
4
2
3
1
2
1
2
2
3
2
1
9
1
3
7
1
1
14
2
3
7
9
3
8
4
10
1
1
2
5
3
2
2
1
2
2
3
1
4
4
5
6
2
11
1
2
1
6
2
6
8
7
4
1
9
1
2
1
2
1
4
1
1
2
3
9
2
2
1
2
7
1
1
9
3
3
12
1
1
3
1
2
2
2
6
1
1
2
1
4
2
2
5
3
2
4
3
3
8
1
4
2
4
2
4
1
2
3
16
1
9
1
8
4
1
3
1
1
2
1
1
4
2
1
3
9
6
5
2
2
3
3
1
24
1
2
9
4
3
4
1
2
3
1
2
3
1
1
1
1
12
3
2
3
3
3
2
2
2
5
1
7
1
5
1
7
1
3
6
2
1
3
5
2
7
1
1
7
2
1
15
4
1
1
1
3
4
1
1
1
2
2
5
3
3
2
10
15
4
1
2
2
4
2
2
2
2
1
3
3
6
3
1
2
7
2
2
4
1
1
8
2
24
2
1
1
13
2
2
1
8
2
6
1
5
8
1
2
1
1
1
8
2
1
2
3
6
2
12
8
7
19
3
6
2
1
6
2
5
4
1
1
29
2
2
5
2
2
11
1
2
4
6
1
1
3
1
1
3
3
1
2
16
1
1
1
5
3
4
9
6
4
17
2
1
2
5
4
18
3
1
8
2
4
1
1
2
4
2
5
5
4
9
2
7
18
13
2
1
6
1
4
1
1
2
1
7
4
3
3
3
2
2
4
2
1
2
1
1
2
2
6
5
3
2
7
2
1
8
1
6
3
3
1
4
15
5
1
4
2
1
1
1
3
3
6
2
4
2
5
3
2
1
19
1
8
1
1
6
2
4
3
4
2
1
3
1
5
2
17
2
16
21
4
3
2
1
2
1
1
3
3
2
3
2
5
1
17
4
1
11
2
2
18
2
2
4
3
6
3
1
10
3
1
3
5
1
4
1
3
3
11
4
2
7
5
3
3
4
10
15
1
2
9
2
1
3
5
1
4
1
4
1
3
3
2
4
2
7
2
7
5
11
1
1
17
2
2
5
6
5
1
4
3
3
2
5
1
3
9
2
4
3
1
2
2
2
11
9
1
1
3
3
5
1
4
7
3
1
7
3
1
3
4
2
4
2
3
2
1
13
2
3
5
9
3
4
4
8
1
2
3
7
8
1
11
4
4
2
6
12
2
1
6
1
4
1
2
1
2
2
3
2
1
3
4
1
8
2
2
3
4
11
18
4
4
2
1
2
1
3
1
1
1
1
5
1
1
6
1
2
3
7
9
4
3
3
4
21
1
1
2
4
1
2
1
1
4
5
6
7
4
3
1
8
6
3
5
6
3
4
1
1
1
23
5
35
2
6
3
13
12
1
2
3
2
1
4
2
4
2
4
4
9
2
1
3
6
2
2
2
5
4
1
2
7
1
6
2
8
1
4
3
7
1
1
29
1
1
7
1
4
2
12
2
1
1
9
3
2
3
4
3
5
7
1
1
5
19
2
1
5
5
2
1
7
3
2
1
3
1
13
2
1
2
5
3
3
7
2
1
6
5
6
4
6
8
4
5
12
1
6
3
2
3
1
3
1
6
1
4
1
1
11
1
1
15
2
2
4
1
1
10
1
4
1
8
1
22
3
3
1
5
3
1
2
1
3
2
2
1
1
2
1
3
1
2
4
2
2
7
2
2
5
12
1
7
4
1
8
1
15
5
3
5
4
2
7
2
11
4
3
6
1
10
6
1
2
3
3
1
2
2
1
3
1
1
9
6
8
2
22
2
3
6
2
1
6
2
1
4
2
2
2
1
2
1
2
1
1
4
1
3
1
5
7
1
7
5
1
7
2
1
7
5
15
3
3
7
2
1
8
1
2
2
1
4
2
3
1
15
3
8
2
14
14
2
6
3
2
5
5
3
2
2
6
2
4
2
2
3
3
5
1
1
2
2
1
5
5
4
1
1
2
3
14
7
1
1
4
2
3
2
2
6
6
14
3
6
1
5
1
9
17
2
5
5
5
7
3
5
2
2
3
3
3
18
1
2
4
4
1
1
3
4
1
5
1
1
3
2
7
1
1
6
1
1
2
1
10
6
3
1
3
4
11
3
9
2
1
1
1
4
2
6
1
2
17
10
5
2
1
1
2
1
1
4
39
1
10
1
4
6
10
1
4
4
3
1
3
6
1
6
7
6
1
11
8
1
3
11
2
23
6
6
1
6
4
4
3
4
2
2
8
1
2
1
3
3
4
4
3
5
1
1
5
8
3
1
3
3
8
1
3
1
7
1
12
1
2
1
1
1
5
1
1
11
2
2
3
6
5
1
1
4
2
1
1
4
1
5
2
1
5
5
14
4
4
1
4
3
3
9
3
1
2
1
1
1
1
1
1
5
3
2
3
3
2
1
5
6
10
2
2
11
2
6
3
16
3
1
1
2
2
2
3
3
2
3
3
6
1
1
4
4
11
6
6
25
3
1
2
1
1
1
2
2
5
2
1
3
1
4
17
1
1
4
2
16
3
6
2
1
2
3
1
4
2
3
1
1
6
5
3
4
3
2
5
2
6
1
1
1
5
1
1
1
1
5
2
1
2
1
1
5
1
2
1
3
4
1
1
6
6
1
3
5
8
2
7
1
1
2
4
3
1
1
3
5
2
1
2
3
5
1
1
1
5
1
6
9
1
2
4
2
3
6
1
2
3
9
3
2
1
1
5
1
5
1
3
2
12
12
12
5
4
1
1
5
7
1
2
1
3
3
2
3
1
2
3
14
9
6
2
4
1
3
7
1
3
14
4
11
2
3
3
3
2
1
3
2
16
2
1
2
4
6
4
2
10
3
3
8
7
11
1
4
11
2
14
2
6
1
10
8
11
2
1
2
4
5
1
1
8
2
2
1
2
1
5
1
7
11
2
2
20
1
7
5
10
1
4
4
2
5
1
1
3
4
11
3
1
1
4
1
2
10
2
3
8
3
9
2
2
4
4
1
2
1
7
1
4
3
4
1
3
1
1
5
10
2
4
2
1
2
4
9
3
4
3
7
1
3
1
3
2
3
1
2
4
2
2
2
6
3
5
3
2
1
2
3
10
3
1
1
1
4
10
2
3
1
12
1
4
1
2
19
8
3
2
1
15
4
5
3
5
1
2
2
1
2
1
3
1
3
2
8
1
7
11
1
1
2
1
4
4
1
1
2
2
1
3
1
2
1
5
1
7
4
3
4
3
12
1
4
3
1
11
5
3
3
1
2
4
8
13
1
3
4
1
8
12
3
5
1
2
1
1
1
4
4
13
1
2
1
3
1
10
3
1
1
1
4
1
1
1
2
2
4
1
1
1
5
1
3
2
1
1
2
2
3
4
2
1
6
1
13
6
2
11
9
11
2
1
2
2
1
3
5
2
3
3
6
4
1
5
1
4
15
2
7
1
4
48
1
9
3
1
12
9
3
3
2
1
2
7
1
1
1
1
6
2
1
6
6
3
2
3
4
1
2
1
6
1
2
1
3
4
3
1
2
8
9
13
4
6
7
3
1
5
21
2
16
3
1
2
1
1
5
7
8
5
19
1
2
1
1
2
15
7
8
7
3
1
1
1
3
3
2
1
1
5
4
2
11
7
1
11
3
1
1
10
4
7
4
4
3
2
1
4
1
3
18
1
5
4
3
7
1
3
6
3
17
1
2
1
19
5
6
1
8
10
1
1
1
1
1
2
4
1
6
4
1
6
1
2
2
10
11
2
1
4
6
1
6
3
6
3
6
2
4
2
1
3
1
1
3
3
2
7
2
4
4
10
5
1
2
1
3
1
8
1
1
2
29
9
3
2
2
10
3
19
4
14
1
2
6
2
1
1
2
2
3
7
1
2
2
8
1
2
10
2
1
9
1
3
3
1
16
6
5
3
1
1
2
13
24
2
1
14
5
2
9
1
2
1
1
2
1
4
1
1
1
3
3
2
1
5
6
1
2
3
1
5
1
16
1
5
3
2
2
3
1
2
6
2
4
2
4
1
2
7
7
6
2
2
7
1
7
2
9
4
4
2
2
14
1
3
8
9
1
7
1
3
2
1
11
7
2
3
2
1
1
3
2
2
5
3
10
4
9
4
1
1
22
3
4
1
11
2
7
2
1
1
1
4
2
6
1
3
8
7
2
1
2
1
1
5
1
5
1
2
1
2
1
3
5
4
8
2
2
2
4
15
2
7
5
1
5
2
2
6
3
1
9
1
4
1
2
12
7
6
1
2
4
3
2
2
1
5
1
4
1
1
6
4
4
8
7
1
2
1
2
2
5
4
3
1
2
2
4
4
2
1
3
3
1
1
3
18
1
7
4
2
1
15
2
4
2
1
15
6
2
5
2
1
4
2
3
10
2
4
4
1
9
1
7
5
1
11
6
4
3
17
2
1
1
3
3
1
1
10
2
1
5
1
3
2
4
1
2
4
5
3
1
6
4
8
5
3
1
1
3
1
1
3
2
14
4
1
8
3
3
1
2
1
1
1
2
2
9
2
19
2
8
2
1
7
4
1
4
2
1
5
1
8
2
2
1
2
1
3
1
1
1
3
5
4
5
2
3
1
6
7
4
2
9
2
3
19
1
6
3
1
16
1
21
9
4
5
1
3
2
4
3
5
1
2
1
6
10
5
3
2
12
5
4
2
1
1
1
4
8
4
15
8
4
7
1
6
2
3
7
6
5
3
9
1
1
1
7
8
6
1
2
2
2
1
2
25
1
11
2
2
3
11
9
1
2
1
3
1
13
4
3
1
3
4
6
4
1
4
4
1
4
1
1
4
3
1
4
2
4
1
1
1
9
2
1
10
3
1
3
2
1
24
2
2
8
3
4
19
2
12
3
4
4
1
1
16
14
1
5
10
3
1
4
2
6
5
1
4
1
1
2
2
2
2
1
2
10
13
5
4
1
5
1
1
1
2
4
5
8
6
2
1
12
1
6
1
1
1
1
1
10
9
1
7
2
3
13
3
1
3
2
2
1
1
1
1
1
3
33
5
1
2
9
6
5
1
9
6
2
9
5
1
3
2
2
4
10
1
4
6
3
1
2
28
2
4
6
3
2
1
9
2
1
4
15
11
2
2
6
4
42
1
4
5
4
5
1
1
2
5
5
2
1
1
1
1
1
1
11
2
3
1
6
2
5
1
1
1
4
4
2
2
2
5
8
6
1
3
6
6
6
1
3
2
2
3
1
6
4
3
4
3
2
3
1
3
1
1
6
1
2
4
1
1
7
1
9
3
1
1
6
1
1
1
5
1
1
2
1
4
3
1
23
12
2
4
2
4
16
9
4
3
3
2
9
1
5
6
3
2
3
2
4
11
2
6
2
7
2
13
3
33
2
2
7
1
1
1
5
7
2
1
2
15
3
1
2
2
5
3
3
4
10
2
7
2
1
1
1
1
2
2
8
16
3
1
2
2
4
4
1
2
4
6
2
2
2
1
1
2
1
1
6
2
6
3
2
2
7
5
1
1
7
1
7
4
25
2
1
1
2
1
3
2
7
2
3
16
2
2
2
8
1
1
1
10
1
1
2
5
7
1
1
4
5
2
2
5
1
1
1
4
3
13
1
3
7
1
4
3
4
1
2
15
4
4
2
3
2
2
12
3
3
2
1
1
6
1
7
1
17
1
10
1
2
1
7
2
2
5
9
2
1
1
3
5
6
9
3
1
1
2
2
1
6
2
2
1
7
3
1
7
2
1
6
3
3
1
1
4
1
2
8
1
3
4
1
1
5
5
6
3
4
7
17
2
1
1
4
4
2
1
12
2
3
2
5
3
7
5
2
7
4
8
3
1
1
3
2
2
1
5
4
3
4
1
3
6
4
3
2
1
1
9
1
2
2
3
1
1
5
2
3
1
1
6
2
3
1
24
3
3
4
6
3
2
1
2
1
2
2
2
2
10
1
6
4
2
11
1
5
13
4
13
1
2
3
3
1
7
13
2
1
7
3
2
2
1
3
1
11
3
2
2
19
3
8
1
7
7
1
1
1
2
1
3
2
9
4
2
1
17
2
8
1
1
6
1
2
2
2
2
4
4
3
2
3
2
1
7
10
1
6
4
2
4
3
1
2
18
1
1
2
1
10
8
3
4
2
4
2
1
4
6
2
1
2
4
2
5
2
1
3
1
5
3
2
1
15
7
4
1
1
1
2
2
24
2
9
1
15
2
3
1
3
1
2
2
2
7
1
9
2
5
1
7
7
1
19
1
6
1
12
7
2
3
2
1
1
3
2
19
3
5
2
10
9
2
1
3
3
3
1
1
2
5
6
5
1
10
3
5
9
2
6
3
4
1
32
1
6
1
1
1
1
1
2
1
1
3
1
10
3
6
1
3
2
5
1
1
6
1
2
3
1
1
2
11
8
3
7
9
5
2
6
6
1
3
2
1
15
5
1
12
2
9
3
1
4
4
4
14
6
4
2
2
2
1
11
10
4
3
3
1
9
2
3
4
4
1
1
1
3
1
6
6
45
6
8
1
1
5
2
1
1
1
2
2
7
2
1
1
5
2
1
2
2
2
7
1
1
1
5
3
9
1
1
2
1
5
7
1
3
1
5
5
3
5
1
1
2
3
1
4
2
1
2
4
1
1
2
2
2
4
3
5
8
35
5
4
4
1
3
1
9
2
3
1
2
4
7
2
2
3
3
2
2
1
2
2
6
3
1
2
7
1
3
1
2
4
2
32
1
3
21
1
1
1
4
2
4
17
1
7
1
2
2
2
3
1
1
3
5
3
2
5
7
2
2
2
4
1
2
2
1
3
2
2
2
3
2
10
6
2
2
1
4
1
2
1
2
2
10
1
1
3
3
1
1
1
6
1
1
5
1
1
3
1
1
3
1
4
2
2
1
2
1
3
3
1
5
4
2
1
7
2
1
1
4
3
2
8
2
1
7
10
1
3
1
1
1
2
1
1
12
1
1
6
3
4
10
3
3
5
1
2
7
1
10
5
3
2
5
8
1
4
1
20
4
1
4
10
1
3
1
12
5
3
1
2
6
1
4
5
3
2
3
1
1
2
3
7
9
1
2
3
2
4
1
1
2
2
4
3
4
7
7
2
2
2
5
2
11
1
5
2
1
1
11
10
1
5
10
4
1
3
12
1
1
2
2
3
3
1
2
1
2
1
1
1
1
4
4
8
3
1
3
2
7
1
5
14
4
13
4
3
1
3
2
4
4
1
11
3
13
4
4
8
1
1
1
7
3
1
1
3
2
1
2
1
1
2
5
1
4
3
7
2
5
1
1
1
2
1
3
4
3
1
1
7
3
2
7
1
3
2
2
2
3
3
2
2
2
2
2
2
1
3
3
9
1
2
3
13
2
2
4
1
6
6
1
1
1
1
6
1
2
6
7
2
3
2
2
7
7
4
16
2
1
3
7
3
3
4
1
2
4
2
1
6
5
5
2
6
1
1
1
1
4
4
4
2
1
7
1
14
12
2
1
4
2
1
2
2
2
3
5
1
3
10
2
13
5
3
2
2
4
3
1
2
10
6
15
2
8
1
3
8
9
1
2
3
1
5
2
1
2
2
2
5
5
4
10
2
8
2
5
1
1
8
2
2
17
4
4
5
1
1
4
1
2
3
4
3
8
8
4
1
1
1
2
4
1
10
1
10
6
1
1
1
3
1
3
1
17
3
4
1
3
2
1
6
4
3
1
2
1
2
4
3
4
2
4
2
1
2
1
3
2
2
1
1
1
2
8
2
1
3
11
1
10
1
13
6
4
1
1
2
5
7
7
23
1
3
1
7
3
3
5
2
2
7
2
9
4
3
4
1
2
5
2
4
1
1
3
2
2
2
3
2
3
2
1
2
5
1
2
8
3
1
1
1
2
1
5
6
11
3
6
1
3
2
2
5
1
2
1
2
3
2
6
2
4
1
4
2
1
1
7
4
4
2
2
16
6
1
7
1
2
1
3
1
11
22
4
2
3
6
2
1
1
4
1
3
11
1
3
4
4
2
1
10
2
19
2
8
2
6
2
1
17
5
7
11
8
1
2
6
4
1
2
5
2
5
1
2
6
3
1
3
44
5
3
2
1
2
1
1
5
13
4
11
5
2
1
5
1
8
2
2
1
3
14
11
6
2
8
1
1
5
3
2
1
7
6
3
7
5
4
6
6
10
1
2
1
1
6
5
1
4
2
2
1
2
4
2
1
2
1
19
2
1
6
2
5
13
3
3
1
1
1
3
7
1
1
18
2
4
3
4
3
5
3
1
2
2
6
1
6
4
1
1
1
1
2
10
2
5
4
1
11
2
4
3
1
2
1
7
2
1
6
2
3
1
1
1
4
1
12
1
1
11
12
11
1
2
2
4
2
1
3
10
3
1
4
1
1
1
3
1
2
1
1
1
3
4
3
1
7
9
5
10
4
7
1
7
2
2
3
3
8
10
6
6
4
4
2
6
3
7
6
1
7
1
6
2
1
4
1
5
1
2
3
3
2
4
1
2
2
12
1
12
1
1
5
1
2
2
10
4
10
3
4
1
1
9
5
2
10
2
6
1
2
3
7
4
14
6
1
1
2
3
1
22
1
14
1
1
1
2
1
5
1
2
3
3
2
5
5
2
6
7
1
6
10
4
8
3
1
2
7
3
2
2
3
1
3
2
1
3
2
1
6
1
8
12
2
1
2
4
6
7
2
9
2
16
2
3
5
2
3
4
14
2
2
1
1
2
1
2
1
4
1
3
1
5
1
3
1
2
2
3
1
3
2
1
3
5
2
2
2
14
1
11
3
3
2
9
5
2
3
3
1
2
2
1
16
3
1
1
2
3
6
1
13
8
4
2
3
2
4
19
2
1
15
7
1
10
2
6
5
8
8
4
16
1
11
1
1
2
1
1
3
2
2
3
1
4
3
1
19
11
1
1
5
1
2
4
24
7
4
1
5
1
1
6
9
5
8
3
7
1
1
4
11
8
2
2
2
1
2
2
14
8
1
3
3
1
1
2
2
9
4
4
3
8
18
2
2
2
1
1
10
1
2
1
4
1
2
1
5
4
2
1
3
5
1
1
4
5
3
2
18
12
3
1
2
1
4
1
1
4
2
11
3
12
6
11
1
1
4
1
1
6
2
2
1
6
5
3
17
2
1
8
6
15
3
1
2
6
2
4
4
1
3
3
5
41
4
9
2
16
9
1
1
2
1
1
3
8
2
1
3
4
3
7
1
6
1
5
5
11
2
3
5
2
5
4
3
2
4
1
18
6
6
3
4
2
4
2
1
2
1
1
2
2
6
3
1
1
2
4
3
6
2
2
9
2
1
1
2
1
2
1
1
1
1
1
1
26
2
4
6
1
2
4
7
2
25
2
1
10
2
2
1
8
1
4
1
3
2
1
1
6
1
3
10
1
18
3
2
3
10
8
8
2
4
2
6
7
2
2
2
2
6
3
2
1
8
3
5
2
7
2
1
1
2
4
3
1
8
6
1
1
2
1
1
2
1
2
3
3
5
5
5
1
23
3
3
5
2
6
5
13
4
5
12
3
3
6
1
2
2
1
2
3
5
1
2
2
3
7
1
1
4
10
3
10
4
1
5
1
9
2
3
5
2
15
1
1
3
12
4
2
3
1
2
6
5
3
3
2
1
6
2
5
4
1
4
2
3
8
1
1
5
1
6
14
4
2
11
3
6
2
1
3
9
1
1
5
1
5
2
5
4
1
2
10
2
1
3
1
4
5
6
19
2
6
16
6
1
1
1
1
2
2
9
5
1
3
15
18
2
5
1
1
1
4
3
4
2
2
1
2
5
4
2
2
3
6
3
2
2
3
4
9
2
1
4
5
2
1
4
4
2
5
4
4
4
6
1
1
2
9
5
3
2
9
6
6
6
5
2
2
6
3
1
5
1
1
2
3
4
4
2
9
1
11
3
1
3
8
4
1
2
1
1
4
1
1
2
7
3
2
3
6
5
1
4
6
3
4
5
7
1
2
1
15
4
1
5
1
6
7
2
1
22
1
2
19
4
3
3
1
1
5
9
9
5
1
1
1
3
8
2
1
1
2
10
3
6
8
8
3
2
6
4
1
2
1
3
1
5
1
2
4
2
1
2
11
2
5
1
2
1
4
9
4
5
1
2
2
2
3
1
2
2
5
1
1
2
2
1
1
2
7
2
5
1
3
8
2
2
5
1
7
6
2
4
9
1
1
5
1
16
1
4
1
16
2
2
8
3
2
2
1
11
2
4
2
7
2
7
5
1
15
1
3
4
4
2
2
7
1
4
3
2
3
8
2
17
1
1
1
1
1
5
1
4
4
5
2
2
5
1
19
3
3
3
2
2
2
1
13
1
6
3
1
7
4
5
5
1
4
3
1
7
5
3
6
2
1
2
17
1
7
1
2
5
4
1
2
2
3
3
2
5
1
5
1
1
4
1
2
3
14
3
4
1
7
3
3
7
4
5
1
7
1
5
2
2
1
1
3
1
3
13
4
3
1
3
2
4
2
1
1
2
3
1
1
3
1
6
8
4
3
10
1
1
5
14
1
7
1
16
15
6
18
9
1
3
7
7
1
3
4
1
3
2
1
12
4
1
3
2
2
1
5
6
14
6
6
2
3
8
4
5
1
4
3
1
6
1
1
1
7
8
1
21
3
1
19
9
10
1
1
10
1
3
3
9
2
1
1
2
2
1
2
1
3
16
4
2
1
2
13
1
1
4
4
1
11
3
1
2
13
7
1
5
2
2
4
8
8
1
3
4
2
2
2
1
1
11
1
1
1
1
1
1
1
3
3
3
1
3
3
1
5
2
3
2
1
1
3
3
22
4
1
4
5
9
7
2
1
3
11
2
1
4
6
6
3
6
3
3
5
5
3
2
2
4
6
5
2
3
8
1
3
4
3
2
4
1
2
3
4
5
1
2
6
4
1
1
2
1
1
1
7
1
1
3
1
4
21
4
4
6
3
12
5
2
18
15
6
1
1
2
5
3
8
3
1
9
7
2
6
1
7
3
9
4
2
2
4
2
1
2
5
3
1
2
2
1
1
1
2
2
5
1
11
6
13
9
1
6
1
16
3
3
7
1
12
5
5
5
2
2
2
3
5
3
10
3
3
3
2
2
1
1
1
1
1
1
1
2
3
4
2
6
3
1
4
1
15
3
3
3
1
5
1
6
4
3
2
4
1
3
1
1
3
2
3
1
1
2
3
4
1
1
2
1
1
1
1
5
1
2
1
4
5
3
6
3
1
2
13
9
4
10
1
2
3
2
7
10
4
6
6
1
4
2
4
3
7
1
1
2
1
1
2
5
1
1
3
2
2
1
2
5
2
1
1
1
1
3
3
15
2
2
3
4
6
1
2
2
30
6
2
1
1
24
3
5
4
3
5
2
1
2
3
1
1
25
1
23
5
12
5
1
2
1
2
9
4
4
2
1
1
8
8
1
1
9
1
1
2
3
1
8
4
3
1
1
2
1
1
2
1
10
2
2
4
2
1
7
1
2
2
2
10
3
1
3
24
21
2
1
1
5
2
1
16
6
4
2
11
1
6
1
7
1
3
4
2
3
1
1
5
6
1
5
5
2
2
4
1
1
17
2
4
2
1
2
1
1
1
1
3
1
3
7
2
2
2
1
1
2
8
13
6
9
1
3
2
1
2
7
5
1
1
5
2
4
1
1
2
4
9
4
6
7
1
1
1
5
1
3
6
1
4
2
1
6
2
1
7
13
10
3
7
2
4
16
5
3
4
6
3
3
7
10
1
2
1
2
3
2
5
1
5
2
1
3
2
3
3
11
2
1
1
1
5
12
1
1
1
2
1
8
1
2
7
1
3
14
3
4
6
4
8
2
2
2
3
2
13
2
3
3
1
5
3
2
6
9
12
1
4
1
1
5
1
8
3
4
8
1
3
1
7
1
1
10
2
2
2
1
1
5
2
4
6
4
2
1
1
2
2
2
3
6
3
3
3
1
3
8
1
18
2
4
1
3
1
7
2
2
1
3
4
9
2
1
3
1
5
2
1
3
2
3
5
5
6
6
4
1
1
3
1
4
11
7
21
3
5
2
9
1
2
1
9
2
5
5
3
1
2
8
2
1
9
1
1
3
2
2
1
1
1
3
11
2
6
3
2
1
6
1
1
1
6
7
1
1
1
1
2
2
4
2
1
2
5
4
1
17
2
13
2
1
2
9
2
2
2
1
1
2
1
2
6
1
2
2
1
1
5
3
13
2
1
2
1
4
1
5
3
1
9
2
17
15
6
6
3
4
1
2
5
4
2
1
16
1
1
7
2
3
4
3
3
4
2
1
10
1
1
13
1
2
4
3
1
5
1
11
5
5
3
26
4
1
1
7
4
1
3
4
1
12
1
2
1
2
2
2
1
5
4
3
8
3
1
2
8
9
2
4
7
5
1
1
1
6
8
6
1
2
8
1
1
15
5
4
2
1
1
1
3
10
5
6
1
15
8
19
8
1
1
2
5
4
5
10
5
1
4
1
1
2
1
2
2
11
1
7
1
6
2
1
4
2
10
1
1
3
1
1
2
1
1
7
5
7
2
5
3
1
3
1
1
6
1
9
3
6
2
1
4
2
4
2
1
3
4
5
2
1
2
2
2
15
1
1
5
7
25
2
1
2
1
3
5
1
4
4
8
1
13
3
5
2
2
6
1
2
2
1
1
5
3
19
10
1
3
5
3
1
5
1
3
4
2
1
4
2
1
2
4
1
4
1
5
3
12
4
5
2
4
1
5
5
1
6
1
1
7
2
3
4
4
8
2
5
4
6
1
8
2
1
2
6
5
2
5
4
1
1
2
4
6
11
5
2
4
3
1
1
7
7
3
2
1
1
1
3
5
3
12
5
2
1
3
5
6
3
7
1
1
17
1
6
1
3
2
2
6
4
14
1
1
1
1
4
1
1
7
6
2
2
4
1
2
2
3
2
8
2
4
1
2
5
10
2
1
3
15
3
3
7
6
1
7
1
3
4
4
4
3
1
2
2
10
14
8
6
12
1
1
1
2
10
1
3
1
6
1
1
8
1
4
4
3
13
1
3
1
6
3
1
33
2
1
1
1
6
2
10
3
3
9
2
2
1
1
1
2
4
4
2
14
1
11
2
1
1
2
4
5
6
1
2
21
6
9
1
2
1
2
18
4
7
26
2
1
1
2
1
7
1
1
4
2
9
2
9
4
16
4
3
1
6
2
4
2
1
2
2
2
13
3
4
4
4
3
1
13
9
2
7
9
3
4
17
8
5
4
12
4
4
1
3
4
3
3
3
2
1
20
3
2
6
4
5
11
4
5
1
3
1
2
2
4
2
8
6
1
3
5
3
1
15
5
3
5
1
4
8
1
1
1
9
5
4
4
1
3
6
2
1
3
1
2
2
2
2
1
4
1
4
4
8
3
13
1
1
1
1
2
6
3
1
10
2
2
11
5
6
1
3
2
4
4
2
13
2
1
1
4
1
1
14
2
11
2
1
4
6
1
14
4
1
3
4
5
1
2
1
2
1
3
2
2
5
2
1
1
2
3
3
2
3
2
1
1
3
10
2
2
4
1
1
12
4
1
1
7
1
4
15
11
2
1
1
2
2
8
3
4
1
2
6
1
1
4
4
2
3
1
1
1
7
2
2
5
3
5
3
2
1
1
2
2
2
13
25
2
1
2
9
2
10
2
2
24
9
3
6
1
2
1
6
1
2
1
14
5
12
13
1
4
4
7
1
1
2
1
1
1
4
2
9
2
1
2
12
1
1
6
1
3
14
9
5
6
3
1
1
9
1
2
5
24
1
1
2
24
1
4
1
2
5
16
11
1
8
5
1
10
5
1
1
4
5
3
1
2
5
3
1
4
2
3
3
2
3
2
3
1
3
1
2
18
5
1
1
8
2
11
3
7
2
1
13
1
6
11
1
3
12
4
2
9
10
27
4
8
2
8
1
2
3
2
1
10
9
2
15
1
4
5
1
1
13
2
2
1
1
2
2
2
2
4
3
6
2
2
12
3
5
6
6
4
8
2
8
5
4
4
2
1
1
2
7
2
1
4
3
25
3
17
1
2
1
4
5
1
11
9
3
2
1
8
1
1
10
1
1
2
5
12
3
5
3
1
1
8
3
1
2
2
11
6
1
1
8
2
4
16
4
5
2
1
2
11
1
4
6
5
6
1
6
2
10
1
10
7
5
4
6
6
1
4
2
7
5
2
6
2
1
3
3
7
2
6
2
3
2
8
2
3
1
5
3
3
2
5
1
2
1
4
1
4
1
13
1
9
2
3
7
4
1
1
2
3
23
3
14
6
5
3
1
3
28
5
6
1
9
9
3
5
1
4
4
2
6
42
1
5
3
2
13
4
4
2
1
3
6
2
10
4
1
1
1
3
1
3
1
1
4
1
3
3
1
1
1
1
2
2
1
5
3
1
42
3
6
3
7
2
9
4
7
4
1
1
2
1
3
1
2
3
7
4
4
1
3
14
5
3
7
2
2
4
4
1
3
3
1
4
1
3
1
4
4
2
5
4
1
1
16
2
3
4
1
1
2
7
5
9
1
7
1
1
2
1
3
3
7
8
1
1
1
2
2
3
11
5
1
1
3
4
1
8
3
1
4
7
3
5
1
6
7
2
9
3
3
5
8
8
2
9
1
1
6
1
2
2
17
2
2
2
5
2
9
1
20
18
3
10
1
2
1
3
2
3
6
2
9
23
1
6
13
2
2
6
1
2
3
1
2
12
2
2
1
2
6
6
1
3
2
1
7
4
7
2
1
6
1
6
1
1
21
4
6
6
1
3
5
4
3
2
6
3
1
2
1
2
1
2
5
3
4
1
1
5
2
6
1
6
2
9
1
5
4
1
4
5
1
1
1
5
2
13
5
1
2
1
3
18
39
12
6
2
1
1
1
7
1
1
20
2
7
3
2
2
1
11
3
4
7
5
1
3
18
2
5
1
3
4
3
1
1
3
1
6
5
3
4
1
1
3
3
2
1
3
1
6
6
7
3
3
6
2
3
1
3
8
6
1
1
6
1
4
1
13
1
12
4
3
2
5
1
16
1
1
11
2
4
3
2
6
1
1
1
1
1
1
3
6
2
12
1
17
2
2
19
3
1
1
4
9
12
7
3
10
1
1
2
12
3
5
2
1
1
7
7
3
9
2
2
1
3
4
3
2
1
1
5
2
2
2
8
2
1
5
17
3
1
2
1
5
5
5
10
2
1
5
3
1
2
3
1
1
4
1
1
2
1
3
6
4
2
2
2
2
5
1
1
4
9
3
5
10
1
2
1
1
2
4
1
12
2
2
2
8
2
1
2
1
3
3
1
1
2
1
1
6
1
3
1
1
1
10
1
3
7
2
1
14
2
5
3
3
6
5
13
3
1
2
4
1
3
4
1
9
8
7
2
2
6
8
6
1
2
2
3
1
2
2
2
3
6
2
1
2
6
1
2
3
1
5
2
8
3
1
6
1
6
2
1
1
2
1
3
3
2
2
2
4
4
3
6
1
1
4
5
1
8
1
1
3
1
7
2
8
4
4
3
3
1
1
6
2
1
2
2
1
11
1
8
3
2
4
13
3
1
1
9
2
1
7
5
1
3
2
3
3
4
1
6
2
3
2
2
5
3
1
12
2
6
3
1
2
2
4
1
2
1
3
1
1
2
2
1
1
3
8
5
6
4
2
14
1
8
1
6
1
37
2
2
4
3
13
1
2
1
8
5
1
3
3
4
6
1
1
3
8
2
8
2
1
5
1
2
9
5
1
1
2
6
7
8
23
1
3
4
3
5
1
1
12
2
14
4
2
5
6
5
2
35
3
4
1
8
5
1
2
2
1
13
1
1
3
4
1
1
6
3
16
1
2
7
4
2
4
1
1
1
3
13
3
7
2
9
8
1
17
2
2
4
3
2
5
12
5
4
3
1
1
1
9
1
11
3
5
14
2
1
12
4
8
3
3
3
8
1
1
1
4
3
12
1
6
1
4
6
10
2
2
2
3
2
1
10
1
1
2
9
3
1
2
3
7
1
9
2
1
2
2
1
4
5
7
9
10
1
2
8
3
1
3
5
1
14
18
3
15
8
1
3
17
5
5
1
2
4
2
4
8
2
1
3
3
4
3
1
1
1
1
6
2
2
4
1
3
2
1
5
1
4
2
6
1
7
11
4
3
9
1
5
6
2
2
5
3
2
3
1
3
3
1
13
1
1
3
1
1
4
2
6
2
4
7
11
6
1
2
6
1
1
2
1
1
1
5
9
11
1
7
6
4
20
3
1
3
3
4
4
3
4
2
4
1
2
2
6
5
4
4
2
2
7
5
6
10
1
6
6
1
1
2
1
5
2
2
23
6
2
5
1
3
7
2
2
4
1
2
7
5
3
5
4
2
1
6
8
1
13
2
6
1
6
1
5
2
5
8
3
4
2
2
1
4
1
3
3
10
1
2
14
1
2
2
7
8
3
2
2
14
4
6
5
1
1
10
1
2
13
1
5
11
2
12
10
1
2
1
3
3
7
3
3
1
1
10
5
3
7
2
1
2
4
1
2
1
1
1
4
2
1
6
4
2
1
1
4
4
1
10
2
8
15
2
3
5
2
9
8
1
4
9
12
1
5
6
1
4
1
4
1
3
2
2
4
3
2
4
7
4
1
2
2
1
4
1
4
29
2
13
1
5
1
8
5
2
4
8
2
2
2
6
2
5
1
1
6
1
1
5
2
4
3
1
2
1
3
1
1
1
8
8
3
3
3
7
3
2
6
4
9
3
1
8
13
10
2
1
14
3
2
5
9
7
3
13
2
3
7
1
1
2
7
3
7
3
10
2
7
2
1
12
3
4
4
8
27
4
3
2
5
2
5
6
2
2
21
2
4
31
1
14
3
1
1
2
1
2
8
1
8
1
4
5
1
6
1
2
2
4
3
3
3
5
1
6
1
1
4
2
2
2
7
6
2
3
4
2
1
1
1
10
5
4
1
1
5
6
3
1
9
1
2
1
2
13
2
1
6
7
2
4
2
2
5
3
1
13
5
1
1
4
7
5
1
10
7
2
16
5
10
1
5
3
3
7
3
8
1
5
1
4
1
2
8
6
10
1
9
16
2
1
7
12
2
2
2
3
1
10
8
9
1
2
1
14
2
2
8
6
3
4
11
3
4
2
1
12
2
4
7
13
1
4
3
4
3
2
1
9
1
1
2
3
3
1
14
1
6
2
5
1
3
1
7
7
1
4
4
8
3
1
2
26
5
1
5
5
8
6
2
4
2
2
2
1
22
2
1
1
1
2
6
2
9
1
2
1
4
2
1
22
1
3
1
5
1
25
5
7
19
2
2
3
1
4
12
2
1
1
1
3
10
2
7
4
1
2
1
2
2
3
1
5
5
4
4
1
2
2
2
1
1
1
2
6
5
4
9
1
6
5
3
2
3
2
1
2
1
13
1
2
2
2
13
6
1
1
3
5
21
6
4
2
4
1
2
3
3
3
5
4
1
1
3
12
2
3
1
9
4
3
1
1
4
2
4
16
2
2
2
5
2
1
2
1
1
2
2
9
2
7
1
2
2
2
1
6
1
6
2
1
3
3
15
1
2
1
2
1
4
1
2
1
11
1
4
2
9
3
3
2
1
6
6
1
3
1
2
3
17
2
3
6
17
2
1
3
9
1
1
4
5
1
14
2
1
1
6
9
2
3
1
5
1
3
9
1
5
12
8
1
4
1
3
2
6
1
8
1
1
2
1
11
1
1
2
3
2
1
1
3
3
1
2
1
2
2
1
3
2
7
8
6
1
1
2
1
4
6
1
6
2
4
5
5
2
1
2
6
1
4
2
12
11
7
6
3
2
1
6
5
3
5
3
10
3
16
5
2
2
1
1
4
3
2
1
2
1
2
1
1
1
6
1
4
15
1
3
9
2
6
2
6
3
7
1
2
5
9
1
2
4
3
1
7
2
6
8
3
4
1
1
12
1
7
1
2
4
5
2
14
15
1
2
1
3
3
6
2
4
1
5
2
5
1
8
1
2
7
2
1
1
1
3
10
17
11
5
1
5
10
2
2
5
3
6
6
1
2
2
1
1
3
1
6
4
4
6
3
4
3
1
9
1
4
2
48
2
20
5
4
3
6
1
1
2
1
3
5
5
3
1
4
3
4
6
1
2
3
3
2
1
1
1
1
14
10
3
4
1
19
1
1
3
1
2
6
4
8
5
9
1
1
1
4
3
1
1
3
3
3
2
2
1
1
1
7
5
20
5
5
3
1
1
1
2
2
2
2
1
1
5
2
2
1
4
3
2
2
1
1
2
8
2
2
1
2
1
3
7
1
5
3
2
2
6
7
2
1
1
1
7
3
4
2
1
3
14
2
2
1
3
2
8
9
3
1
6
17
3
3
1
3
1
3
1
1
1
2
9
1
15
3
5
4
1
4
1
3
1
3
3
1
4
1
2
1
3
3
10
2
3
3
4
2
3
4
1
9
1
9
7
3
3
1
1
2
5
6
2
7
2
1
55
2
3
1
7
3
7
3
1
6
7
1
2
3
3
9
3
1
1
3
7
5
16
2
2
2
1
4
2
3
1
2
9
2
9
1
2
6
7
4
3
6
2
2
11
1
3
1
2
2
1
10
1
3
4
3
3
3
5
5
6
2
3
2
1
5
1
3
4
1
8
36
1
1
1
10
1
5
3
1
2
13
1
17
1
2
8
2
11
3
4
1
3
3
1
2
1
4
2
16
3
10
3
5
2
13
2
4
2
5
4
5
6
6
3
7
6
1
1
1
1
4
2
11
2
10
1
1
4
5
2
5
1
11
2
4
4
1
1
5
2
1
6
2
2
2
4
6
2
4
4
3
3
5
1
10
8
14
7
2
1
2
4
6
2
2
1
3
11
9
1
2
1
3
18
2
2
4
2
1
8
12
3
4
3
18
2
2
5
12
9
12
2
3
5
14
6
3
4
5
2
3
12
1
2
1
1
1
4
3
1
1
13
2
8
16
1
2
7
2
2
2
15
13
3
5
9
4
3
7
2
1
2
2
2
1
3
1
1
1
1
1
4
2
2
11
1
5
1
2
1
2
2
5
1
5
1
1
7
2
2
1
4
4
9
4
2
1
6
2
1
2
1
1
1
8
7
5
5
4
6
2
18
4
2
4
1
2
1
3
4
2
3
3
2
7
6
1
1
1
1
2
1
13
1
6
3
1
1
11
2
1
6
4
4
6
5
5
4
4
2
1
4
4
1
3
6
1
1
4
12
1
2
5
5
5
3
1
8
3
6
3
1
1
1
2
6
4
7
7
2
1
7
4
2
3
5
4
3
3
1
4
14
2
4
1
2
4
1
1
1
19
7
2
1
1
1
1
1
1
1
1
1
1
3
10
1
1
8
2
3
1
1
3
1
1
2
2
2
1
1
4
3
4
2
4
1
5
5
2
11
1
10
1
4
2
1
1
2
2
6
4
5
18
3
2
2
3
6
2
6
2
1
2
1
1
2
6
5
3
4
6
3
6
2
3
12
2
7
8
4
8
2
2
1
2
1
3
3
12
2
12
1
1
1
1
6
6
1
2
2
9
4
5
2
6
6
3
5
4
9
2
43
6
5
1
7
4
9
10
1
3
1
7
3
2
1
9
1
10
2
2
1
4
4
2
3
1
3
2
1
2
3
2
5
1
4
2
17
1
5
7
1
2
3
2
8
2
1
7
7
3
2
3
1
1
4
3
2
6
7
1
2
3
1
5
2
13
6
3
2
1
11
4
1
5
1
1
2
10
2
3
14
5
2
2
2
12
9
3
1
5
3
2
6
1
2
1
1
2
4
1
1
1
4
2
1
1
1
10
1
2
14
5
9
2
5
1
2
12
1
2
1
2
11
1
1
3
2
4
1
2
7
1
3
2
6
1
9
1
2
4
4
2
1
1
1
5
1
2
5
6
2
7
1
3
5
2
1
3
1
20
4
1
2
1
1
1
1
1
4
1
10
5
13
4
1
3
1
1
9
1
1
10
1
5
2
12
1
5
3
2
4
3
4
5
4
2
3
4
6
2
1
7
7
2
4
2
5
11
1
2
2
9
1
3
3
4
2
1
1
11
14
6
2
1
1
5
5
3
7
3
1
2
1
1
3
5
1
7
9
4
6
1
1
1
3
16
2
1
6
10
1
23
1
2
8
8
1
2
8
1
1
1
1
1
5
1
1
6
2
16
1
13
2
1
1
1
3
5
6
1
3
1
2
4
1
3
1
3
1
7
1
4
4
16
2
1
2
4
9
3
1
2
7
8
1
1
20
3
3
2
2
1
4
1
2
2
2
4
1
10
1
9
2
1
11
2
1
6
2
4
1
4
6
1
3
7
6
3
5
7
1
3
18
1
3
6
2
1
3
2
6
2
1
9
1
2
7
3
2
4
1
2
1
8
9
2
3
5
1
5
2
1
1
4
1
2
1
1
2
2
4
11
4
5
2
1
7
5
12
2
1
1
1
2
3
1
1
7
8
6
3
1
3
2
4
1
1
9
4
2
1
10
8
4
4
1
2
1
11
2
21
6
9
3
9
15
9
2
17
2
5
2
7
5
1
5
1
3
2
2
3
12
16
2
7
9
12
2
2
6
2
3
3
1
5
4
2
1
6
4
1
1
5
5
8
3
11
13
4
7
1
2
1
1
1
1
1
25
1
5
2
2
3
5
1
18
2
2
1
16
9
1
1
1
4
3
2
4
4
6
5
7
5
1
10
4
5
1
5
2
1
1
2
13
11
1
2
4
2
1
14
3
2
1
5
3
2
1
5
3
1
3
6
24
5
9
5
1
4
2
1
2
3
2
1
1
2
2
3
4
2
1
2
1
2
3
4
1
9
3
3
7
1
1
3
5
1
2
1
1
7
1
2
2
3
3
1
2
4
8
7
3
2
1
1
1
7
2
1
6
18
5
1
1
9
2
2
1
4
2
1
1
1
11
2
10
4
4
1
4
1
14
22
1
5
2
5
4
7
3
19
1
1
1
1
1
1
2
1
1
3
8
12
3
5
3
1
5
16
2
1
7
4
4
4
1
1
8
3
7
5
3
4
2
7
12
1
3
10
2
3
6
3
2
28
9
2
6
2
1
2
1
7
3
6
9
1
2
2
6
2
3
3
1
2
4
12
5
2
10
1
2
2
15
3
5
1
5
13
8
2
2
9
1
1
7
5
1
1
1
3
24
1
9
2
4
3
3
1
5
8
1
5
1
3
10
8
3
1
1
5
6
1
1
8
8
1
7
2
4
20
2
1
1
3
1
3
1
3
6
9
1
2
9
3
6
9
1
10
1
2
9
1
7
2
1
1
5
2
1
5
3
4
10
4
2
8
1
5
1
2
2
7
1
1
8
4
7
18
2
1
3
2
1
3
10
2
1
3
6
13
1
1
2
2
2
3
1
2
1
4
7
7
4
3
3
4
1
2
1
2
3
1
6
1
6
1
4
13
3
1
6
1
3
2
1
1
1
3
1
2
1
27
2
1
2
3
5
11
2
8
3
10
1
4
1
2
1
2
5
1
5
5
2
2
2
2
2
3
2
1
1
1
1
3
1
3
8
15
7
11
1
3
1
3
2
2
9
2
2
2
3
3
1
2
3
1
9
1
1
19
4
1
2
5
1
1
11
4
2
1
3
6
13
13
2
2
2
2
3
2
6
22
3
5
1
18
6
14
4
1
8
3
2
4
2
2
2
1
1
2
1
1
4
2
1
1
1
2
3
1
2
1
7
1
3
6
2
5
1
4
5
2
15
3
6
1
7
4
2
40
14
2
7
3
3
7
5
4
1
7
1
27
2
1
2
5
1
1
2
1
4
3
3
2
3
2
3
1
2
4
13
2
8
2
2
2
2
1
3
1
1
4
1
4
1
1
4
4
3
1
1
2
1
1
1
2
2
1
1
7
2
24
2
3
2
2
4
6
4
8
7
12
3
5
3
2
1
2
1
1
5
9
9
4
13
2
1
2
1
2
2
6
2
1
1
1
8
3
8
2
14
12
2
1
2
4
1
2
1
1
1
1
1
2
1
2
2
2
5
8
1
33
5
1
4
1
1
1
2
1
1
1
10
6
2
2
1
5
6
3
1
2
1
4
18
1
2
7
3
2
2
8
2
2
3
2
1
5
5
3
1
3
2
3
1
5
4
2
1
1
1
1
1
21
1
2
2
2
8
5
1
2
1
3
1
3
3
3
1
2
2
6
1
2
1
1
6
3
1
2
9
4
6
3
1
6
3
16
1
2
1
2
1
1
3
22
2
1
2
7
2
4
17
11
5
6
2
13
2
4
3
3
4
3
6
3
8
2
6
20
3
4
1
18
4
1
1
3
5
2
1
5
3
6
20
6
2
2
2
4
2
1
8
4
5
4
15
1
8
4
1
1
4
2
4
4
1
5
2
3
1
9
3
3
1
2
2
3
4
5
2
2
2
6
3
2
1
3
2
1
11
4
9
1
2
1
1
5
1
1
4
5
2
2
1
3
6
1
3
7
10
1
11
1
14
2
11
2
4
9
1
1
1
3
1
1
3
4
1
5
7
4
2
6
6
1
2
1
5
1
10
1
17
4
18
3
11
4
3
2
4
1
3
15
3
2
2
6
1
1
1
6
4
2
5
1
7
1
2
1
5
3
1
8
3
3
2
4
5
4
2
3
1
5
1
3
7
1
3
3
4
3
2
5
3
2
2
4
3
2
6
5
3
2
2
2
1
1
9
10
2
3
1
1
4
1
1
5
7
1
7
2
3
4
1
13
1
4
4
5
1
1
1
1
1
9
4
14
44
5
1
2
2
1
6
2
1
1
1
3
14
1
3
29
1
8
1
19
5
1
1
3
1
1
1
16
1
2
2
2
2
3
1
2
1
5
2
3
4
4
4
2
2
1
2
1
7
1
1
1
2
5
4
2
2
2
2
5
10
2
4
14
10
4
3
4
6
4
5
2
3
9
4
1
3
2
1
2
1
2
7
1
1
3
1
1
2
4
1
1
1
1
2
6
5
1
4
1
1
4
4
1
1
1
3
3
2
2
4
7
2
2
2
1
7
1
4
4
11
4
1
1
5
1
1
1
6
4
2
15
3
14
5
2
8
1
4
17
4
4
5
12
4
1
2
2
5
2
5
2
3
4
3
1
2
1
1
12
8
3
3
2
1
1
1
1
3
3
6
1
4
10
2
3
1
10
26
4
1
2
4
6
2
5
4
5
9
6
4
1
8
4
6
2
10
14
5
2
1
1
2
1
3
3
9
6
5
2
1
2
8
3
2
1
2
1
7
1
3
1
11
1
2
1
2
4
1
2
2
15
1
3
6
1
1
1
4
8
6
4
8
3
2
14
4
2
5
1
1
1
5
3
3
4
2
2
7
1
10
10
2
3
1
22
2
4
8
4
4
3
2
13
9
15
8
10
1
4
2
6
4
5
8
14
8
2
4
1
1
1
2
8
2
9
15
1
2
1
1
2
1
8
1
1
1
8
9
4
3
2
9
5
1
5
2
8
6
5
1
3
1
1
1
2
1
2
5
3
2
8
11
27
26
1
2
5
2
2
1
4
2
6
10
2
11
4
1
7
3
1
2
4
1
2
11
10
1
3
5
7
2
1
3
1
2
4
2
12
13
1
14
14
4
1
1
2
3
3
2
1
2
3
4
5
3
10
2
4
3
5
1
3
1
1
10
2
1
4
3
5
14
5
5
1
5
1
1
3
12
6
3
9
2
15
1
12
6
19
11
10
1
1
5
5
5
1
12
26
3
3
2
5
4
4
1
1
5
2
2
1
2
6
1
2
1
9
1
8
2
2
6
7
12
4
5
20
4
2
5
4
2
1
5
1
3
1
4
1
12
3
2
4
2
1
12
13
1
4
4
4
6
7
1
4
5
1
3
2
30
3
20
8
1
4
3
7
11
3
1
11
2
5
1
16
18
1
23
13
6
4
1
28
3
1
13
1
1
1
2
10
16
12
4
1
5
6
4
6
2
7
1
7
3
3
1
2
4
1
2
12
4
3
9
3
1
1
1
156
1
3
5
11
8
3
4
3
1
1
5
1
2
1
2
4
2
5
2
1
1
3
4
11
2
4
11
2
2
10
1
1
12
1
1
2
5
3
6
2
4
1
2
1
1
2
7
3
8
4
9
5
3
8
2
2
13
8
1
7
4
3
3
5
1
2
2
3
1
3
2
8
2
2
6
4
1
6
2
1
5
2
3
2
1
10
6
2
3
2
13
5
1
5
18
1
1
6
4
1
2
1
4
2
6
7
2
12
5
18
1
5
5
8
2
2
1
1
1
2
2
2
3
1
2
4
2
2
12
10
1
1
3
1
1
7
9
1
1
13
1
2
16
3
1
3
3
1
2
3
3
3
2
1
1
1
1
4
3
6
1
1
4
14
1
12
2
2
3
1
1
3
7
11
2
2
2
4
2
3
27
2
3
10
1
6
1
1
5
1
6
10
2
5
1
2
5
5
2
7
2
3
4
1
7
2
1
7
3
8
3
26
1
2
1
2
20
16
6
10
4
4
8
1
3
9
4
4
6
10
2
2
3
5
14
7
2
1
4
2
2
2
2
9
1
5
4
2
13
2
1
5
1
5
15
2
1
3
20
1
1
2
2
6
1
1
3
2
11
8
1
1
1
4
2
2
2
1
5
1
2
6
1
5
2
1
1
2
11
12
2
7
1
6
5
5
2
8
5
2
2
4
1
2
2
3
1
9
1
1
4
2
6
1
1
6
5
22
2
1
6
1
10
4
2
2
1
5
5
4
7
1
2
3
2
1
5
5
6
1
3
1
13
2
1
4
5
1
2
2
1
16
2
1
3
4
1
1
3
5
6
1
2
2
8
4
6
1
1
1
2
1
1
3
6
16
2
2
1
1
10
1
1
1
3
3
1
5
2
28
1
1
1
3
9
1
2
1
1
1
1
1
3
4
3
6
2
6
1
1
3
3
1
10
1
38
9
2
3
9
3
2
1
2
1
6
19
1
1
2
2
3
2
1
3
2
14
1
2
1
5
29
12
2
2
1
2
4
1
1
1
1
4
33
2
1
1
1
1
1
1
1
8
5
2
1
2
3
1
5
1
2
2
4
2
1
1
4
1
3
11
9
1
3
2
3
1
5
2
5
1
2
3
3
4
3
6
1
1
23
1
2
2
10
6
1
1
25
4
2
1
8
7
2
3
23
2
4
2
1
2
1
1
1
1
1
1
3
1
2
2
15
5
3
1
2
12
6
4
15
1
3
3
9
3
1
2
3
1
6
4
4
6
7
7
8
1
1
1
2
1
1
3
2
3
3
2
1
7
1
3
5
2
2
6
6
1
1
4
2
13
6
1
8
1
2
3
1
1
1
3
1
13
2
3
2
9
3
1
1
15
1
4
2
1
2
6
5
2
7
15
7
3
5
1
3
4
1
1
1
2
10
22
7
1
1
2
6
1
2
3
1
2
7
2
4
1
1
1
6
11
8
10
3
4
3
2
3
1
2
4
1
3
1
10
4
1
1
3
3
1
4
7
1
2
6
6
6
3
14
1
11
4
4
3
4
6
8
12
6
6
11
7
1
1
1
1
5
1
2
4
2
2
13
4
1
1
8
7
9
3
2
1
3
2
18
1
9
13
1
6
5
3
6
1
2
1
4
1
1
1
1
13
4
7
2
8
24
1
8
5
2
1
6
4
2
3
1
8
1
3
3
4
2
2
8
2
2
1
2
7
2
25
4
1
2
19
5
7
2
3
7
1
2
1
1
1
3
6
4
10
2
3
10
2
4
1
2
17
6
2
4
6
2
13
2
2
3
3
2
2
1
2
3
1
4
1
1
3
3
7
12
10
3
2
4
2
3
2
1
4
3
1
3
3
2
4
3
3
1
4
5
7
5
12
2
1
2
1
4
2
2
2
4
1
2
2
7
4
7
1
8
2
2
3
2
2
2
7
1
2
8
8
1
2
3
2
2
14
2
9
15
1
2
1
1
2
1
14
2
5
2
4
1
2
2
10
1
9
2
10
14
1
1
2
6
1
5
1
1
2
3
3
20
1
6
11
3
3
1
6
1
6
10
2
8
3
2
1
4
6
4
1
9
7
6
12
2
7
3
5
4
1
3
3
1
3
5
1
6
1
1
7
1
4
1
1
5
9
2
6
15
4
1
3
4
1
21
2
1
2
4
6
4
5
6
1
7
1
13
3
6
7
1
6
4
2
8
2
6
1
1
1
4
1
1
3
1
2
2
2
7
1
4
1
5
8
4
3
1
3
2
6
5
3
1
7
2
7
2
2
1
3
3
1
1
2
7
5
5
5
5
1
4
1
1
1
7
3
5
3
3
2
6
2
6
1
1
1
4
2
7
1
8
1
2
9
2
2
4
5
1
8
2
5
2
3
3
2
1
8
14
2
1
9
2
4
2
9
1
7
2
2
4
1
2
10
2
1
2
2
1
5
9
1
6
19
4
1
2
3
2
5
3
1
1
2
1
7
10
3
6
3
9
1
1
3
5
1
1
5
3
8
1
2
11
3
13
6
5
5
4
3
1
1
14
1
1
3
3
6
7
1
2
5
5
2
2
3
19
1
1
3
2
1
1
23
4
1
3
4
16
7
5
7
3
2
24
5
2
1
5
1
10
1
4
19
1
2
3
2
6
4
2
5
4
6
1
2
5
1
1
1
13
4
2
1
2
1
2
2
4
4
7
3
4
8
4
2
8
3
7
1
11
15
1
1
3
2
1
4
7
2
6
14
1
2
19
3
1
3
3
3
2
6
1
1
3
4
2
9
1
3
5
3
7
8
4
4
2
2
3
6
1
1
1
13
1
2
4
3
3
1
11
1
1
5
4
3
4
12
2
1
2
2
11
1
6
4
2
5
2
2
3
8
1
12
1
2
1
5
1
3
2
2
1
1
15
3
3
4
1
1
2
10
6
1
2
1
1
1
1
1
1
6
4
8
2
4
5
3
1
2
6
3
4
11
2
2
3
10
2
2
3
2
3
2
3
1
5
2
5
1
2
1
2
3
6
4
3
2
3
2
4
1
11
1
4
2
1
4
19
20
1
2
3
16
1
1
1
1
11
3
3
5
1
7
3
3
2
6
1
10
3
6
2
3
1
5
1
9
3
7
10
3
9
7
6
2
2
2
2
4
2
1
13
2
1
2
1
1
1
2
4
3
1
2
3
2
4
4
5
1
2
1
3
1
2
7
3
11
3
4
14
5
3
7
3
1
6
4
3
5
2
1
1
2
1
2
1
5
2
2
9
2
2
1
1
10
10
4
1
2
5
1
1
1
1
1
8
1
1
1
2
2
1
2
1
2
1
2
1
1
15
2
5
2
2
2
2
7
7
3
1
1
1
2
1
4
5
10
3
4
1
1
2
3
7
4
6
3
2
4
8
2
1
1
5
2
1
2
5
6
7
1
5
8
1
1
8
1
1
1
3
11
5
8
3
5
14
1
5
3
4
1
1
10
1
2
9
1
2
3
1
5
3
4
13
4
6
1
6
3
2
1
5
1
5
4
1
2
2
1
5
2
5
2
2
1
8
11
1
2
2
6
1
1
4
4
1
3
1
12
13
4
4
2
2
3
6
4
5
3
5
10
1
5
5
3
3
3
1
1
6
2
1
1
2
1
1
1
17
3
1
2
5
1
3
3
3
1
1
1
3
1
1
5
7
3
3
2
3
13
4
1
5
8
3
6
1
5
4
2
1
2
11
6
20
1
1
3
2
2
2
6
1
2
6
2
2
4
1
2
1
10
1
7
2
5
1
3
5
1
1
2
5
3
6
1
1
3
1
1
2
3
3
7
9
2
1
1
6
6
8
18
2
1
2
4
1
1
1
8
6
4
7
5
1
5
3
4
2
11
3
1
3
5
1
2
2
3
14
1
5
1
4
1
1
13
3
4
8
3
1
1
4
3
3
3
2
5
1
4
1
5
4
3
2
4
4
1
1
1
2
1
6
8
4
19
1
2
3
5
2
2
1
6
1
1
2
1
1
1
12
3
1
3
2
2
3
5
12
1
1
3
5
9
5
9
9
2
2
1
2
1
3
3
1
5
1
3
2
2
2
5
1
4
1
2
9
1
3
2
2
1
1
16
7
1
17
7
5
2
6
1
1
1
3
4
1
5
4
1
9
2
4
1
9
10
1
3
1
4
1
1
1
8
2
4
13
2
18
1
1
2
2
10
1
2
1
3
3
2
2
5
3
2
2
2
1
3
3
11
2
5
9
7
1
4
11
3
14
2
2
1
4
9
3
2
1
1
1
4
3
11
3
1
1
4
1
1
4
16
3
7
2
2
2
2
1
9
10
4
2
6
1
5
1
9
3
1
8
17
3
1
2
1
1
2
1
1
10
6
2
1
6
4
4
1
2
12
9
1
3
7
19
1
11
3
6
5
2
5
3
1
9
14
1
2
4
1
11
4
3
1
4
3
2
1
3
4
1
4
2
6
4
1
5
4
6
2
2
10
3
6
2
1
7
2
14
1
1
3
2
2
2
3
3
2
2
1
2
11
1
2
5
3
1
2
1
1
10
1
1
1
1
5
1
1
2
6
5
1
4
3
2
1
1
2
3
3
1
4
8
6
4
2
13
7
3
3
3
8
2
5
2
2
2
2
1
1
5
2
3
1
1
16
1
6
3
13
2
3
1
9
4
6
1
3
1
9
3
3
2
2
2
7
1
5
3
3
1
1
2
6
5
3
10
3
10
3
15
2
2
3
7
7
2
2
1
5
1
1
2
2
2
2
1
7
1
1
21
2
6
12
24
4
1
1
6
4
2
6
20
3
5
30
1
3
3
1
7
2
3
22
2
3
2
2
1
1
2
4
3
7
7
2
3
2
7
1
2
1
2
1
4
8
1
2
1
3
8
3
1
3
5
1
3
2
2
7
2
3
11
2
3
9
9
4
4
6
1
7
4
5
6
11
3
3
4
5
5
1
3
1
12
5
3
10
1
4
2
2
6
1
1
1
4
1
1
6
2
3
6
7
1
4
1
1
1
2
1
3
2
4
2
5
8
5
3
6
4
6
1
2
6
1
3
5
2
1
2
7
3
1
1
29
3
3
5
4
2
2
2
1
28
1
5
1
2
5
2
2
2
3
1
111
1
1
1
1
5
7
1
2
2
2
3
8
6
9
3
5
2
1
3
3
4
4
4
9
1
1
5
2
4
3
5
2
2
3
1
3
2
2
1
2
8
2
9
1
6
7
4
1
5
8
4
3
4
2
11
4
18
3
1
1
2
5
4
1
8
6
2
1
1
1
4
1
1
7
6
3
5
4
3
3
1
2
10
2
4
1
4
1
13
3
1
2
6
2
7
2
6
2
2
1
2
1
4
1
5
2
5
1
35
1
3
6
1
1
1
4
7
7
1
4
4
1
2
2
1
2
2
3
2
16
4
5
2
5
7
16
14
1
4
5
3
1
4
3
2
3
7
5
8
1
1
1
2
5
2
10
2
1
2
2
7
5
1
1
2
7
6
4
2
2
2
1
6
1
2
1
1
9
2
1
1
4
1
4
2
9
3
4
2
4
7
4
2
2
4
1
2
1
1
1
1
2
7
2
4
5
6
3
1
8
6
1
1
2
1
4
6
4
4
2
1
13
2
4
3
9
4
13
1
21
1
1
2
3
2
1
1
2
1
2
1
1
14
7
5
3
3
2
2
7
2
5
1
1
4
5
6
3
1
2
1
3
15
1
1
1
5
3
1
4
2
16
1
1
3
5
2
6
1
5
2
16
3
2
1
1
1
2
2
2
1
17
5
7
2
1
2
4
2
1
1
33
1
1
1
4
2
4
4
7
2
1
2
3
7
2
4
2
1
1
4
3
9
2
3
2
5
3
1
10
1
3
2
1
10
4
2
5
3
9
8
1
10
5
1
1
1
5
4
2
1
4
6
4
1
1
1
1
5
1
3
6
3
1
1
3
3
3
3
2
3
2
2
2
2
3
1
1
1
6
2
1
1
8
2
1
4
3
1
1
3
1
1
4
6
1
2
2
1
1
2
5
1
10
1
6
3
1
3
11
2
1
3
1
5
8
6
8
1
6
1
3
1
5
1
1
5
4
1
5
10
4
3
8
1
3
1
8
3
1
1
15
1
4
1
2
1
4
10
5
2
11
1
3
3
2
3
4
4
9
1
11
4
12
9
2
2
1
2
21
3
1
2
1
6
3
2
2
1
2
1
4
8
14
1
2
2
3
8
1
8
2
4
1
3
9
1
14
2
1
14
7
1
3
11
5
6
1
2
7
3
15
4
1
7
4
1
2
1
1
1
6
5
1
2
2
1
1
3
10
6
1
1
3
1
18
4
7
6
1
4
4
2
3
4
17
12
1
1
4
1
2
1
2
10
2
2
1
9
4
1
1
2
2
2
1
2
8
2
1
1
1
3
16
6
4
2
1
1
2
4
2
3
8
3
4
1
2
1
5
2
6
17
1
2
3
3
2
2
4
4
1
4
3
6
2
5
8
10
1
1
3
4
1
1
2
2
2
3
1
9
3
2
11
3
2
1
2
4
2
3
1
6
10
6
3
1
1
3
5
3
7
4
2
3
1
12
1
10
2
1
13
4
2
4
1
1
3
2
3
1
1
5
4
2
3
1
4
2
1
8
5
2
1
5
3
6
25
25
2
2
3
14
5
4
4
4
2
1
4
1
6
1
4
9
1
18
3
2
2
7
5
4
5
1
1
3
2
4
4
10
1
5
2
3
2
1
3
2
12
2
6
1
5
2
2
2
4
2
2
2
3
3
1
8
1
6
3
2
5
1
16
10
1
1
5
5
5
1
4
5
5
1
6
2
1
3
3
4
1
5
1
1
1
8
1
2
4
1
2
1
9
11
7
1
2
21
2
1
12
7
3
3
4
1
2
3
2
5
1
1
4
4
2
7
1
1
1
1
10
4
2
2
2
16
15
5
16
3
7
1
2
14
4
1
3
26
6
17
3
1
3
1
4
7
5
1
4
2
8
4
1
1
12
5
1
3
2
5
4
1
9
1
8
1
3
1
2
5
2
5
1
1
2
2
3
8
5
3
3
6
3
11
3
7
2
1
2
2
5
10
17
4
1
2
5
1
1
1
3
5
4
2
1
3
2
12
7
2
1
1
2
1
5
1
2
3
8
2
1
2
11
19
1
1
6
13
1
16
2
1
5
4
8
4
1
1
2
3
1
8
8
1
2
1
6
2
1
1
4
8
1
2
9
1
4
9
2
11
2
1
14
1
1
4
4
1
2
2
1
1
4
2
10
3
2
2
2
1
10
5
4
5
5
5
4
1
3
1
4
1
3
5
3
3
6
5
2
3
2
1
5
2
3
12
1
13
3
12
3
5
3
1
3
3
2
8
2
1
2
3
1
4
2
2
1
1
1
1
10
1
3
6
2
3
1
2
3
1
1
1
1
8
4
3
3
6
1
3
2
1
1
1
1
1
9
6
3
3
1
3
7
9
3
7
1
6
7
5
1
2
6
3
8
9
5
2
6
1
2
2
8
6
9
1
4
2
3
2
1
13
1
3
5
1
5
4
13
2
1
3
1
2
1
2
1
2
1
6
1
2
9
3
5
1
1
6
12
7
1
2
1
8
9
7
1
1
2
3
6
12
1
4
8
1
5
1
3
5
4
3
5
3
1
2
2
1
1
3
1
1
2
2
34
1
3
2
3
1
1
3
1
2
3
8
15
1
4
1
1
2
3
2
1
5
1
1
5
1
5
7
1
4
3
2
7
2
3
21
2
1
3
1
3
5
2
3
1
3
6
8
3
5
2
6
3
1
1
1
4
3
17
5
8
1
1
3
3
2
5
5
12
1
4
1
1
1
5
4
2
9
6
5
7
12
1
1
8
3
2
2
1
10
4
5
2
1
4
1
4
4
2
1
11
8
1
5
1
25
9
2
1
2
3
1
2
3
11
1
7
1
1
2
2
1
2
8
2
9
1
1
3
1
1
3
2
2
4
3
1
8
4
1
1
1
1
1
11
11
1
2
10
2
8
3
2
2
1
1
9
5
1
1
18
6
1
2
1
7
8
6
3
1
7
16
8
2
1
1
2
12
1
2
2
4
5
4
2
5
1
6
3
2
3
2
2
1
4
7
1
4
7
1
1
1
2
4
3
2
1
12
5
2
1
1
3
1
4
7
2
2
2
1
4
6
1
5
6
2
1
3
1
2
14
1
5
6
1
1
1
12
3
1
3
3
1
3
3
2
1
6
8
1
1
1
8
6
1
1
3
2
9
3
4
10
5
1
4
2
7
2
3
6
1
1
3
2
2
3
3
1
2
1
4
4
3
1
11
7
3
1
2
1
1
5
4
1
5
1
5
4
11
15
12
5
3
1
9
7
1
4
1
2
17
2
1
2
2
8
6
1
4
5
1
4
1
7
18
5
1
1
2
5
13
2
5
1
1
3
1
2
2
1
7
6
5
7
7
4
1
2
2
4
4
1
6
16
2
11
2
5
1
2
2
1
1
11
2
10
1
8
13
2
14
8
2
5
4
2
1
10
7
1
3
10
5
5
4
10
10
7
4
2
3
1
4
2
9
3
4
11
2
1
6
7
3
1
2
1
2
1
1
11
6
4
4
1
1
6
2
2
2
2
10
2
1
4
6
6
4
1
5
3
2
4
14
2
1
4
9
11
1
6
4
1
5
9
1
3
2
2
9
2
1
18
5
1
10
4
4
1
7
4
1
1
4
5
1
1
3
1
1
3
5
2
6
8
1
2
1
2
2
6
5
4
5
2
2
5
7
1
2
2
3
2
1
3
10
1
40
15
3
4
1
4
1
3
2
6
12
1
13
3
1
2
5
1
2
7
8
3
4
6
22
4
1
21
4
1
3
2
1
1
2
1
5
5
6
2
3
4
5
9
7
8
10
2
11
2
2
11
1
1
2
4
6
4
2
1
2
3
1
2
1
3
1
1
2
3
2
2
10
22
3
7
3
1
2
7
12
1
1
4
1
1
7
3
3
8
4
5
1
1
3
1
1
1
1
1
2
2
3
3
1
1
3
15
3
2
3
6
4
7
1
4
2
3
4
3
2
1
17
2
3
8
4
1
2
3
1
6
1
3
1
15
2
1
2
4
3
4
3
2
10
1
5
1
2
1
3
1
2
6
1
2
2
2
3
3
4
1
1
3
1
1
6
1
2
3
7
1
2
5
2
5
5
3
4
7
52
1
1
6
6
1
5
10
1
1
2
8
1
3
2
4
48
21
1
5
2
2
13
2
2
6
7
33
5
6
1
3
3
1
1
1
1
1
2
1
1
7
2
5
5
11
12
14
1
8
2
2
2
1
5
5
5
9
3
2
8
2
3
2
1
1
1
2
8
1
2
2
7
1
2
1
10
5
2
5
2
1
22
2
5
2
2
2
1
1
10
2
1
4
1
2
5
2
7
3
1
2
6
3
1
1
18
1
3
1
8
6
1
2
4
8
6
1
6
4
1
3
2
2
14
1
2
3
7
1
5
1
2
2
1
1
1
3
3
3
2
1
6
1
25
1
14
5
2
2
2
1
3
13
8
3
1
3
2
3
2
4
3
3
1
12
6
18
1
2
1
2
1
4
10
9
16
1
1
8
1
4
3
6
8
1
1
1
14
1
3
3
2
8
3
5
2
12
4
1
3
5
1
4
2
2
1
11
1
1
1
3
2
11
2
5
2
3
5
1
2
1
1
1
4
2
4
1
3
4
4
1
9
1
1
6
2
2
3
3
2
4
1
11
21
5
3
8
5
2
1
1
14
1
5
3
1
3
1
1
5
2
1
1
6
2
1
6
2
3
3
18
1
3
1
1
1
1
1
4
28
2
4
2
1
1
3
3
8
12
1
2
13
2
1
1
17
3
1
1
6
5
7
1
3
11
31
5
1
3
4
1
1
13
6
5
10
3
4
8
3
12
2
1
2
1
10
3
11
1
4
1
4
2
3
1
12
3
1
2
2
6
1
1
2
4
1
4
2
4
5
1
10
2
2
2
1
6
6
2
16
5
2
6
3
19
1
2
1
16
4
1
3
1
2
4
6
6
3
1
14
3
1
2
6
2
4
3
1
1
6
1
1
2
3
1
2
17
1
1
3
3
1
2
1
1
5
3
3
3
7
1
1
7
1
3
15
3
6
7
1
2
2
8
1
5
1
1
7
1
8
1
2
1
1
1
8
1
2
7
1
2
2
2
1
3
1
1
4
3
7
3
5
3
4
1
4
1
1
3
15
3
2
1
13
3
4
1
5
5
2
1
4
2
1
1
22
10
13
1
2
1
6
3
1
1
3
10
1
5
1
1
1
4
1
3
6
6
1
3
2
6
2
2
1
12
18
6
3
5
6
11
5
3
4
14
8
22
1
3
15
1
1
2
2
2
4
4
7
1
7
2
8
3
2
4
2
3
2
5
2
1
2
3
3
1
8
1
8
5
2
3
3
11
8
1
5
5
2
8
3
8
2
1
1
2
1
3
9
11
6
1
1
2
3
1
2
1
6
17
1
2
6
6
3
2
2
3
1
11
3
2
1
5
9
7
5
1
6
2
4
4
1
6
2
4
6
2
3
2
2
1
9
1
11
2
1
1
16
3
1
10
9
1
7
1
9
1
1
5
13
4
1
1
3
1
5
1
4
5
1
3
5
4
8
2
3
1
2
17
7
5
19
2
2
6
2
5
1
3
1
1
1
2
10
4
1
1
3
5
3
3
8
2
1
4
3
4
4
1
1
1
2
2
3
1
1
2
1
17
10
3
1
1
1
20
1
1
2
15
17
3
3
8
1
4
5
2
10
2
1
1
6
5
2
7
14
7
1
1
2
12
1
1
1
8
6
14
10
4
1
2
2
6
7
6
2
4
5
9
2
3
1
1
1
12
1
88
5
14
2
2
1
3
3
7
4
10
1
2
7
11
14
4
5
8
1
1
4
10
3
1
1
5
8
9
2
6
8
2
1
2
1
4
3
3
2
3
2
34
1
2
1
5
6
4
16
13
1
2
1
3
2
4
1
2
2
1
3
13
4
19
8
3
3
4
2
1
5
4
7
5
3
2
7
35
1
6
1
6
1
1
3
10
3
3
2
2
1
7
6
5
2
2
5
3
7
1
4
11
2
2
2
3
1
2
8
2
1
10
2
9
1
2
2
2
1
3
2
35
7
1
12
11
1
1
1
1
5
10
1
5
4
11
4
17
4
7
1
5
3
1
2
3
1
7
1
10
1
13
2
2
2
2
2
2
1
7
5
3
2
2
1
11
1
1
9
7
12
2
1
9
1
3
2
6
3
5
1
1
2
1
3
3
8
1
2
1
9
1
3
8
3
11
4
1
11
2
3
1
2
4
1
3
1
5
1
2
2
1
1
2
1
4
3
2
4
6
3
6
2
3
4
1
5
16
3
2
3
5
2
1
2
2
1
1
2
6
1
17
20
1
32
3
6
1
15
3
2
2
2
4
5
1
2
24
1
4
6
1
5
20
1
5
7
8
3
2
7
1
4
5
2
17
2
2
7
1
2
5
5
4
10
1
2
1
2
4
12
9
4
6
3
5
1
9
1
2
3
4
1
1
9
1
1
5
1
4
1
3
8
11
1
2
8
1
4
2
1
3
1
5
4
1
1
11
4
2
2
1
5
6
3
3
1
9
4
2
4
5
3
1
2
2
2
3
9
3
1
5
1
1
3
1
3
1
8
3
1
2
4
5
1
1
1
4
2
1
2
8
1
6
1
3
2
1
5
3
1
8
1
6
2
5
1
1
1
18
8
3
1
15
3
1
1
5
8
2
3
17
10
2
8
2
5
8
3
2
1
2
3
2
2
3
11
7
1
1
5
5
1
3
5
4
9
2
3
2
1
1
16
1
1
7
5
5
5
7
9
3
1
1
1
1
3
8
2
6
3
2
7
4
1
1
5
3
1
1
5
12
1
11
2
8
4
1
5
5
3
3
1
3
4
3
3
3
1
4
1
6
4
5
2
2
2
12
7
1
1
7
1
3
1
3
3
17
2
11
2
6
6
4
6
8
2
1
2
1
1
1
1
9
2
2
7
9
14
1
1
1
12
1
4
3
4
1
9
3
17
2
2
2
6
1
9
1
10
3
9
1
4
3
2
4
2
2
2
2
1
14
9
1
4
13
13
1
5
4
2
2
5
3
1
5
2
6
4
2
3
1
1
9
1
2
1
7
1
1
1
1
4
2
1
6
1
1
6
7
1
1
2
1
4
1
1
5
11
4
9
10
2
4
2
5
1
1
1
13
3
6
17
1
1
2
3
3
1
2
2
1
1
1
6
6
2
7
19
1
4
2
3
3
2
4
1
1
3
1
5
1
3
5
3
7
5
2
3
2
5
1
1
4
6
5
2
12
1
3
2
1
3
1
5
13
6
1
6
4
3
4
5
4
2
3
1
1
2
2
2
2
4
5
2
3
11
11
2
3
1
1
2
5
7
1
2
15
6
4
1
14
9
6
6
9
1
6
3
1
3
7
2
4
12
4
17
4
1
5
1
1
1
1
10
1
1
1
4
2
3
1
4
3
18
14
5
4
2
23
20
6
3
2
1
1
3
3
4
4
11
8
2
1
4
4
4
1
3
4
1
2
2
2
8
2
1
3
1
9
2
1
7
11
2
6
1
2
9
2
7
3
9
3
1
2
2
2
2
1
1
2
3
2
2
1
3
1
1
8
1
2
8
7
1
1
7
2
2
5
5
2
2
4
1
2
2
32
1
2
2
9
1
2
2
1
2
3
2
1
3
2
1
1
1
2
3
6
5
1
2
2
3
5
1
5
2
1
3
1
2
3
4
3
3
1
2
14
1
1
5
10
1
3
3
2
1
2
1
3
6
1
2
7
2
2
10
10
1
4
2
4
5
1
4
2
1
2
1
1
2
2
1
2
1
5
7
5
1
6
3
13
2
14
4
6
3
3
6
1
2
10
1
2
28
1
5
1
4
2
1
1
6
1
9
1
1
3
1
12
7
1
14
5
8
4
2
2
7
2
5
1
3
1
8
3
2
5
2
1
2
1
1
1
4
14
11
14
2
11
1
4
12
1
3
7
3
1
4
2
4
1
31
5
3
2
2
4
13
1
2
5
10
6
6
3
4
38
1
6
3
6
8
3
7
5
1
1
2
4
1
3
2
1
1
7
2
2
7
1
2
1
29
3
17
1
6
1
2
2
14
12
1
6
1
5
2
2
2
4
3
2
2
2
3
1
16
2
6
1
2
9
2
6
4
3
2
1
1
2
1
4
2
4
3
1
3
1
4
6
1
2
2
1
1
11
1
6
8
1
3
1
18
6
3
5
2
1
5
4
1
4
1
3
1
3
6
1
1
2
1
3
11
5
1
2
1
17
3
1
2
1
1
20
1
1
2
1
4
1
1
6
1
1
3
5
1
2
6
1
3
2
3
6
2
4
1
2
1
1
4
1
18
3
3
1
4
3
9
1
1
3
9
42
4
4
31
2
1
2
3
3
9
2
2
1
23
2
1
1
12
2
1
5
2
6
1
2
2
1
3
6
3
1
5
2
3
6
8
9
3
1
4
5
2
1
7
1
15
2
2
4
3
2
13
6
6
2
2
2
3
6
2
1
8
4
3
1
1
3
10
3
2
16
3
1
3
1
1
2
1
1
7
4
8
1
2
3
2
3
1
1
3
11
1
3
1
5
1
4
2
1
2
5
2
5
4
14
3
2
2
4
1
7
4
4
15
8
2
2
1
2
22
1
1
1
2
1
1
3
7
4
2
4
3
2
4
5
9
2
1
2
3
26
3
1
5
3
1
16
5
2
1
6
2
4
1
6
16
2
1
1
1
1
4
12
1
7
4
4
16
7
1
4
8
1
16
4
2
4
1
9
18
9
1
1
4
3
7
2
3
4
1
1
1
2
11
3
9
3
2
1
6
28
1
1
6
1
2
5
5
1
4
1
4
1
10
5
5
5
27
3
1
6
4
7
2
2
3
6
3
4
2
3
2
7
2
2
6
11
1
1
2
3
2
2
1
1
2
1
1
2
1
4
1
2
4
3
4
2
2
6
1
2
2
2
2
2
1
2
5
3
31
1
5
3
3
2
2
1
5
1
2
5
2
3
3
5
4
1
17
4
2
9
1
4
15
2
3
2
4
2
2
2
1
3
1
1
1
1
2
1
4
3
3
1
4
1
3
2
3
3
5
3
1
1
3
6
1
2
5
3
1
5
1
8
14
31
2
3
1
1
1
2
8
3
8
1
1
10
1
15
3
2
2
6
1
3
2
4
2
1
3
1
7
3
1
4
5
1
4
2
1
1
1
3
3
3
5
3
15
3
1
20
1
1
6
1
2
2
1
11
3
3
7
1
2
2
2
11
6
8
2
2
14
2
6
4
3
1
1
6
2
2
2
2
4
5
2
1
14
8
2
1
13
1
1
8
5
3
1
2
1
6
2
5
30
8
1
2
7
4
3
3
19
1
10
9
1
2
3
1
1
31
1
1
3
4
2
1
8
1
4
8
2
1
1
1
17
2
4
2
2
1
2
11
9
6
6
2
10
3
5
14
1
18
5
2
5
4
5
1
5
10
6
9
1
1
2
5
5
3
3
9
3
2
1
1
18
4
3
2
2
2
3
3
3
22
2
5
6
11
9
3
1
4
2
3
2
1
4
2
2
4
1
2
1
1
11
2
5
1
1
6
1
4
5
1
4
3
1
1
1
3
3
6
3
1
7
2
36
9
1
2
1
1
2
1
12
2
5
5
11
1
1
3
13
2
5
8
5
4
14
5
3
1
1
1
8
7
1
6
2
1
1
1
4
1
1
1
1
2
1
7
6
2
6
18
1
2
2
4
8
1
3
1
1
1
2
2
8
1
3
6
1
7
1
6
8
8
3
3
1
2
1
2
8
4
12
6
1
5
3
2
2
1
2
3
3
4
1
8
1
1
4
2
3
3
6
3
1
5
2
7
2
1
1
3
1
2
8
2
5
1
4
2
9
1
2
5
2
2
12
1
5
1
1
26
2
2
2
5
1
2
11
2
2
7
1
2
2
3
10
34
4
3
7
1
5
3
11
4
5
2
3
5
1
3
1
1
1
2
1
5
13
6
1
1
4
3
2
6
3
7
2
4
3
4
1
7
3
3
8
1
1
3
2
5
9
3
4
3
7
3
2
13
6
9
9
6
3
2
14
1
9
8
1
5
2
3
4
4
8
3
1
1
4
6
50
1
2
7
2
1
4
14
5
7
4
2
3
1
1
2
1
2
4
2
3
4
5
2
4
5
4
1
4
1
1
2
2
3
1
5
5
1
3
3
2
2
8
1
11
1
1
6
3
2
1
4
7
6
11
4
3
5
1
6
1
7
3
2
6
1
18
1
1
10
4
14
13
2
4
4
1
2
1
4
6
5
4
2
1
10
1
8
1
3
1
12
3
1
1
11
1
18
2
1
2
1
1
5
2
5
1
4
1
16
1
1
9
6
2
1
1
1
2
2
1
1
2
4
3
1
4
1
1
3
2
6
2
2
2
1
3
1
1
3
5
4
1
1
7
2
1
1
2
5
1
5
3
8
3
2
4
1
2
10
6
1
2
3
7
1
7
3
11
1
4
2
6
5
8
14
7
17
5
2
2
1
1
2
4
13
7
9
1
6
2
2
4
9
1
4
4
2
1
10
3
9
8
2
4
1
4
4
3
15
4
5
2
2
3
5
4
4
2
1
26
1
5
3
1
1
13
2
6
8
3
1
3
2
6
3
3
3
4
1
2
1
1
6
4
3
3
10
2
1
2
4
1
3
7
5
1
3
7
2
1
3
10
2
8
3
1
1
2
1
2
4
4
3
6
7
2
2
31
4
1
5
2
1
8
9
1
2
7
1
1
9
2
3
2
7
5
2
3
4
1
8
3
1
7
1
1
5
2
4
4
3
2
4
1
4
1
1
1
1
3
4
2
9
3
1
7
5
15
4
2
1
1
2
4
3
1
1
4
1
6
5
3
2
1
3
1
4
1
3
10
1
3
8
6
1
1
3
10
3
1
3
1
1
1
2
4
1
1
3
2
9
1
1
1
2
3
8
1
2
1
2
15
1
1
3
9
11
4
1
2
2
1
1
1
1
3
13
15
3
1
4
4
3
1
2
1
4
3
5
2
2
5
25
1
3
27
7
1
12
1
3
6
1
3
1
1
5
3
1
2
1
3
10
3
6
1
1
4
7
4
1
4
1
8
3
3
2
5
3
3
1
15
10
3
29
2
19
2
3
1
2
5
2
1
1
12
1
3
6
2
1
4
3
1
64
1
1
7
18
2
2
1
2
16
10
2
16
7
3
4
2
1
12
1
2
7
1
2
1
6
5
7
7
3
1
4
2
1
2
2
5
28
2
2
3
1
1
2
1
2
2
7
2
10
1
7
1
7
2
3
3
2
10
1
3
2
7
2
29
4
4
5
1
4
5
6
8
8
1
3
3
1
7
1
2
1
3
2
13
5
12
7
10
3
1
7
9
1
1
3
2
4
1
1
2
4
3
6
1
6
1
3
8
3
4
4
1
3
6
2
5
1
3
1
12
1
9
2
3
2
5
1
15
2
2
15
11
2
1
4
2
20
4
4
3
9
2
2
2
8
4
4
10
8
2
1
2
8
6
2
9
5
4
17
1
2
2
1
1
2
1
3
8
6
2
4
4
2
54
2
4
1
4
2
2
2
17
1
4
1
3
1
11
5
17
6
1
1
2
7
13
5
3
1
4
12
3
3
1
1
69
2
8
18
13
4
5
1
9
1
5
1
1
2
4
3
2
6
1
1
7
3
1
2
5
2
1
8
2
2
4
1
1
5
5
4
17
2
2
3
2
3
5
5
3
1
1
1
1
4
4
2
1
9
6
1
4
3
1
2
2
1
1
5
4
4
2
1
1
4
7
3
15
1
2
2
1
14
3
1
5
2
2
4
28
5
2
1
6
1
8
2
1
7
5
2
4
1
2
1
4
2
2
2
1
20
4
1
4
1
17
2
3
2
2
1
1
1
2
2
9
1
1
6
19
3
9
1
4
6
7
2
3
3
9
1
1
2
3
8
3
1
1
2
4
5
3
3
21
4
10
1
2
5
7
1
20
6
2
1
9
1
3
4
2
2
2
4
2
1
12
1
4
2
1
10
1
3
1
4
4
5
6
4
1
1
2
1
1
1
13
2
3
1
7
2
2
1
1
1
3
1
1
4
3
4
1
1
3
11
2
1
5
4
5
7
4
7
9
2
4
23
3
2
1
2
1
3
3
4
4
2
3
1
1
3
1
3
1
1
20
1
1
5
2
20
1
2
3
9
3
3
3
1
5
9
2
1
1
6
12
1
1
12
4
3
2
8
2
3
1
1
14
10
3
3
2
2
2
4
1
7
3
3
8
3
4
1
3
1
3
4
1
14
8
1
1
2
1
1
1
3
14
5
1
2
1
7
2
3
13
1
6
8
3
3
2
7
6
1
8
1
3
2
7
1
1
2
8
3
1
3
2
2
2
2
6
2
1
6
4
7
3
3
7
3
1
9
1
1
1
6
5
1
5
1
1
1
5
2
1
2
9
1
5
4
4
3
1
1
3
2
23
4
3
2
4
5
7
20
1
2
9
2
17
1
4
2
3
2
3
3
3
2
7
5
4
1
8
2
1
1
1
2
1
1
2
2
2
2
60
2
4
1
4
3
1
8
14
4
2
3
7
6
1
1
1
1
4
4
5
8
3
1
2
5
13
3
2
2
8
1
1
2
2
38
11
4
1
4
1
13
15
3
10
9
1
1
2
3
3
1
7
3
2
3
1
1
1
1
4
9
4
1
3
1
7
1
1
1
3
2
3
1
1
1
1
9
5
2
1
1
2
15
2
4
1
1
1
13
1
1
2
3
2
4
1
2
6
3
1
8
1
6
8
2
2
2
1
1
1
5
5
1
1
10
7
2
4
2
3
6
1
3
1
14
1
4
3
9
5
1
2
6
1
2
1
8
15
2
1
2
3
7
1
13
12
1
1
2
2
1
4
1
12
2
4
14
1
4
1
1
2
1
4
1
5
1
4
1
2
1
4
3
5
1
2
35
2
5
3
1
5
1
4
2
1
2
3
1
11
7
1
7
7
1
1
2
10
2
4
3
4
6
10
2
2
1
1
1
1
11
4
9
1
2
4
2
4
16
2
8
5
3
1
1
1
2
1
1
2
1
3
2
2
1
35
2
2
2
6
1
2
3
3
5
1
1
2
2
8
1
2
8
2
5
3
3
2
3
3
5
1
1
2
14
5
7
2
3
1
1
45
1
2
1
2
6
1
6
13
10
9
5
16
1
2
6
2
1
8
1
1
3
12
3
1
1
2
16
2
3
7
3
10
2
8
1
10
1
12
2
1
4
4
1
1
1
1
4
1
5
1
9
1
1
32
3
1
1
1
10
2
1
5
19
5
4
3
6
7
1
4
2
1
1
1
3
4
4
2
12
2
1
16
6
1
3
2
14
13
2
1
2
4
18
1
3
3
7
3
4
1
8
4
13
2
5
1
2
3
1
1
8
2
4
2
3
2
6
5
2
1
3
2
4
4
6
3
1
1
4
15
5
3
1
1
3
4
4
7
4
8
6
2
1
10
1
9
11
10
8
4
5
5
2
3
1
3
6
5
2
1
14
2
1
10
1
2
1
5
11
1
7
1
1
2
6
1
1
3
6
3
1
10
1
1
5
15
4
2
2
1
1
2
2
3
2
3
4
5
2
5
3
3
2
7
2
5
13
1
1
3
5
3
4
4
4
4
1
1
2
13
2
2
5
2
7
2
1
10
1
6
7
7
1
1
7
2
1
1
7
2
8
5
2
2
8
3
5
1
3
5
6
5
2
1
2
1
2
3
6
8
5
7
3
1
1
1
2
3
4
6
11
2
3
1
1
1
1
6
1
2
2
2
7
3
1
3
1
1
8
2
6
3
9
8
7
1
3
10
1
3
7
1
6
2
1
4
4
8
2
6
4
3
4
2
5
3
2
1
3
7
2
4
7
1
1
2
2
7
1
1
5
2
2
3
4
1
2
3
5
6
9
4
3
3
5
1
1
1
5
4
10
1
11
1
1
1
2
4
3
3
1
2
1
5
5
1
8
2
4
1
3
2
1
2
2
3
1
8
2
2
10
3
3
1
1
1
1
5
3
10
3
21
3
2
15
1
1
1
2
1
4
6
9
3
2
5
3
2
3
4
5
1
7
3
1
2
1
3
5
1
6
4
1
2
1
1
1
4
1
4
16
5
7
11
1
1
1
1
9
6
1
7
3
2
1
11
2
1
9
3
3
2
2
3
1
1
1
9
13
2
4
6
1
1
4
3
6
6
1
4
5
2
1
6
1
2
3
2
7
22
1
7
2
1
3
2
5
2
5
4
8
1
1
1
1
2
2
3
5
8
5
1
1
2
2
1
17
6
3
3
3
2
3
1
2
3
2
7
1
1
3
14
2
1
4
3
3
17
4
5
3
11
1
4
1
1
1
1
2
7
17
6
1
1
3
3
8
1
4
1
1
1
2
4
1
3
4
1
6
3
2
4
8
3
6
4
38
7
3
2
1
2
9
3
1
3
12
1
6
4
3
4
4
1
3
9
8
1
24
6
7
6
3
1
3
7
5
4
5
3
3
9
3
5
1
2
3
3
9
1
2
6
2
1
3
5
1
1
6
5
17
1
3
2
3
2
3
4
3
2
4
3
1
3
5
25
2
1
5
3
2
2
17
1
6
8
2
2
2
3
3
1
4
5
4
2
4
4
1
3
2
1
2
1
1
3
2
1
2
1
1
1
9
1
3
4
2
5
7
1
5
14
8
5
1
4
1
1
1
2
7
9
4
1
1
10
7
1
3
2
3
2
1
1
6
1
1
2
2
13
1
2
3
1
3
3
2
3
1
5
3
3
1
3
1
2
12
4
1
7
2
15
4
1
5
2
3
9
1
1
1
1
3
1
2
9
4
16
8
1
7
7
2
7
1
5
1
5
3
2
1
3
4
2
5
1
2
6
1
3
1
6
1
1
1
1
1
1
2
17
8
5
1
5
11
1
1
2
2
3
1
1
2
8
9
9
4
2
17
1
2
19
2
8
1
1
1
2
5
1
8
2
3
1
9
1
1
3
1
4
8
4
3
11
3
1
10
2
7
2
5
2
3
4
2
2
8
5
6
1
1
5
1
2
5
2
2
1
2
5
1
1
2
1
8
1
7
6
3
3
16
1
7
2
1
7
7
1
2
7
3
14
1
10
12
4
5
9
3
2
8
14
1
3
1
4
1
1
7
1
6
7
1
5
1
2
12
1
3
10
6
2
4
2
2
1
3
6
1
2
2
3
3
5
4
2
3
4
2
2
2
2
5
1
4
7
11
1
4
11
3
2
1
1
2
5
1
3
6
3
2
4
3
3
3
6
4
4
1
4
4
1
2
2
2
2
2
7
1
1
6
1
1
9
2
5
3
1
3
6
4
2
2
4
2
3
6
4
27
2
12
1
3
11
3
8
1
1
4
2
2
2
3
12
2
1
5
1
1
3
1
59
2
3
2
3
13
5
1
8
7
1
2
2
1
13
1
5
10
2
5
1
4
2
5
5
1
7
2
4
3
1
1
1
4
3
1
1
4
2
8
1
7
4
8
2
4
2
2
2
18
9
4
3
4
3
2
2
1
6
4
1
4
1
7
2
4
2
2
5
2
1
1
5
3
1
6
2
1
15
2
1
2
3
9
4
1
3
3
1
2
1
1
1
8
3
3
2
4
2
3
2
2
1
1
2
5
3
3
1
1
1
4
4
14
2
2
1
4
8
7
6
1
1
1
2
4
5
3
1
2
6
15
1
4
1
5
10
1
1
1
3
4
1
2
2
3
1
4
5
7
5
1
6
1
12
7
1
1
7
9
2
5
2
1
3
1
8
11
1
1
3
1
5
4
5
3
1
2
3
2
5
4
2
1
1
1
5
5
2
4
1
3
1
3
3
2
2
3
2
1
1
2
3
1
4
1
16
2
12
7
2
1
1
3
1
3
1
10
6
2
1
1
1
21
1
4
2
4
13
4
3
2
2
2
2
3
9
2
1
1
6
2
5
6
1
7
5
2
4
2
1
1
4
3
4
8
1
3
1
6
4
1
5
2
2
2
2
4
3
2
31
1
6
4
1
1
2
4
1
1
1
5
6
9
1
1
1
1
7
6
1
4
9
2
3
2
1
3
3
4
1
2
2
3
1
3
1
1
1
13
2
24
1
3
11
6
4
3
1
1
11
1
4
1
3
8
3
3
3
1
9
3
3
1
8
1
3
2
3
1
2
1
2
3
5
5
1
2
5
4
9
6
14
2
3
9
1
1
6
1
3
3
4
1
3
3
1
3
4
3
10
1
2
2
1
3
4
1
2
1
1
3
4
6
2
2
2
15
3
2
1
10
7
7
11
1
2
11
1
8
8
21
1
1
7
1
7
2
12
4
2
5
10
10
13
1
2
2
3
23
3
2
9
5
12
2
23
1
2
4
2
4
3
2
6
5
1
1
10
2
8
4
3
2
2
2
3
3
1
5
10
2
2
24
3
7
7
30
3
4
12
1
2
2
2
3
23
2
22
1
3
1
1
1
1
1
1
2
1
2
6
8
6
1
7
1
16
2
9
3
1
3
1
1
2
1
6
16
4
4
4
4
5
1
1
1
2
2
35
2
4
5
6
3
3
3
8
1
1
1
2
2
4
4
4
3
1
1
7
2
3
2
3
3
1
1
1
2
2
3
4
2
1
2
2
8
16
5
6
2
3
1
7
2
6
4
7
22
3
4
14
1
1
3
3
2
2
6
4
13
6
2
1
2
3
1
4
2
4
3
1
3
1
5
5
3
8
4
2
2
1
2
5
2
1
1
1
2
5
5
1
1
2
4
4
1
1
12
3
3
6
3
1
4
2
3
5
5
5
2
1
1
7
2
13
1
7
2
1
2
1
10
5
7
2
2
3
1
2
2
10
4
1
1
4
2
1
3
12
1
1
6
1
4
6
2
2
14
2
7
5
9
5
13
5
6
10
1
2
3
3
6
3
11
1
7
2
2
3
6
1
5
6
3
22
1
5
5
1
9
5
6
3
1
2
5
4
1
2
2
3
3
11
2
4
1
3
5
3
5
1
1
5
1
1
10
2
5
1
3
1
2
4
1
1
1
2
3
2
9
5
1
2
2
5
8
3
4
4
4
1
7
2
2
25
4
2
1
14
1
1
3
13
5
2
6
3
2
4
1
2
1
3
1
1
3
7
4
6
1
2
2
1
1
4
3
2
3
3
1
2
15
3
3
6
8
7
4
3
2
5
3
2
2
1
1
2
2
1
25
1
2
3
21
1
1
6
1
4
5
1
2
8
4
4
5
2
2
6
1
2
3
10
5
10
7
5
8
1
1
4
4
6
1
1
1
4
1
2
8
1
2
3
3
3
1
2
1
2
5
5
3
1
7
1
3
27
21
2
1
4
3
3
8
3
5
4
3
5
25
12
2
2
1
2
3
3
3
2
3
4
6
4
5
7
1
2
3
2
3
1
7
4
13
1
4
10
2
13
4
2
3
2
3
2
1
2
2
2
7
5
7
1
9
4
4
18
4
1
27
3
6
5
1
1
3
4
1
4
4
2
3
55
6
9
3
4
18
6
1
6
2
24
4
1
4
1
3
2
1
2
2
13
10
9
21
4
9
5
1
11
1
6
10
13
1
1
1
4
4
1
2
1
4
4
1
8
3
14
2
2
7
1
9
2
4
3
9
1
2
4
1
4
1
7
3
1
7
3
3
1
11
9
5
1
4
1
4
5
5
4
2
1
3
22
3
12
5
8
2
1
1
1
2
1
1
8
2
7
4
1
1
10
1
4
2
1
5
3
1
1
3
1
7
9
2
1
12
5
1
2
1
1
2
2
5
6
3
4
2
1
10
1
16
4
2
3
8
2
2
1
1
1
1
1
1
2
1
3
4
2
2
6
3
3
11
4
1
1
1
3
1
2
1
6
2
2
3
4
1
4
1
3
2
5
1
2
3
1
8
1
2
1
1
1
6
3
1
5
2
1
1
3
3
4
3
2
6
1
1
3
4
5
8
2
2
3
2
2
1
3
21
2
2
1
4
1
1
1
1
14
3
1
1
1
2
1
1
2
2
1
2
1
1
25
1
1
11
2
1
9
2
3
1
2
1
1
7
5
4
3
4
3
1
9
1
4
22
9
6
2
1
2
2
2
1
1
3
11
1
1
2
4
4
1
1
1
6
5
4
10
1
3
7
12
4
4
1
4
3
8
1
7
2
1
3
1
15
3
5
2
9
3
6
1
5
1
12
12
2
3
1
4
1
4
1
1
1
1
2
3
1
1
3
8
1
5
2
1
7
6
5
1
1
1
15
1
3
1
1
2
7
1
3
4
2
4
6
1
1
2
6
5
6
1
19
6
3
5
7
2
2
2
3
3
12
3
1
1
7
11
1
2
2
7
1
1
3
9
1
6
5
2
13
2
9
7
4
1
13
4
4
5
1
6
9
2
2
2
8
5
1
1
2
2
4
3
1
4
2
2
2
2
8
1
7
3
1
10
3
1
2
10
5
2
1
1
3
2
1
5
2
35
1
11
4
3
4
2
2
1
1
1
2
1
4
3
1
4
7
1
3
2
2
2
1
7
1
1
6
1
2
2
9
3
1
1
1
2
1
2
1
2
2
8
10
2
1
1
24
1
17
1
4
1
2
1
8
6
1
2
4
1
5
2
2
1
3
3
3
29
1
4
3
2
1
1
5
4
5
16
4
2
3
6
7
2
5
7
2
1
6
1
1
6
4
5
15
2
13
2
1
2
1
4
1
2
1
1
3
1
1
4
1
1
1
4
4
2
2
4
1
2
2
1
6
3
3
4
5
5
4
6
9
4
5
3
1
4
4
3
2
5
1
2
2
3
7
1
13
1
2
1
4
2
2
6
9
13
5
1
5
4
1
3
1
2
6
1
8
4
2
6
2
2
1
2
2
1
9
5
2
1
3
6
4
5
1
1
1
2
2
2
4
4
2
1
1
9
11
7
1
4
1
3
2
1
4
1
2
1
5
2
3
5
1
14
2
3
1
3
3
3
2
1
4
2
5
1
8
7
2
4
2
2
2
1
5
2
1
4
1
4
3
2
1
3
4
6
1
2
2
4
13
7
3
2
2
4
1
1
5
2
1
15
3
3
2
2
1
3
2
1
1
4
3
14
2
1
5
6
1
1
2
1
11
1
7
9
8
1
2
6
2
2
2
1
1
2
17
9
7
9
4
13
2
2
4
2
2
2
3
7
1
3
3
1
3
4
3
2
3
6
3
4
1
7
1
4
2
11
6
4
4
1
9
1
3
9
5
19
2
1
1
3
1
3
13
1
2
1
2
4
21
1
4
10
1
8
1
4
1
1
3
12
4
6
13
2
5
12
2
2
1
13
1
2
4
1
4
6
1
8
1
4
1
4
1
5
1
1
1
4
1
7
2
1
2
10
8
2
2
3
17
1
2
2
1
6
4
1
4
4
5
1
2
4
1
1
1
1
4
2
3
3
1
4
6
1
1
1
13
2
1
4
2
2
2
1
1
5
6
1
2
2
4
1
4
6
2
8
2
9
7
3
1
7
1
5
6
7
1
3
3
5
1
1
1
5
1
1
9
5
1
1
2
16
1
8
4
2
6
1
1
1
3
5
1
1
3
2
5
3
6
7
4
8
2
4
1
2
3
1
2
1
6
1
5
4
3
3
7
10
1
9
2
1
1
4
2
3
3
2
5
1
3
2
1
5
1
1
3
20
1
5
2
2
2
1
1
4
7
1
7
4
1
9
5
1
2
3
8
3
4
4
4
3
1
4
2
2
2
1
2
1
1
6
1
1
4
3
6
2
4
4
1
3
2
2
7
1
1
2
1
4
12
4
18
1
5
1
3
3
4
6
7
1
4
1
3
2
12
4
2
2
4
2
19
6
1
11
9
1
15
5
1
1
1
8
1
1
2
1
1
1
4
3
1
4
1
4
3
1
6
2
1
1
12
1
15
2
30
4
1
3
6
3
1
1
1
1
2
29
1
4
3
3
2
2
2
12
4
1
2
1
1
1
1
5
5
9
2
2
4
4
4
2
11
1
1
13
3
2
15
1
1
2
3
1
1
1
5
3
2
3
1
1
2
5
4
5
3
1
3
2
1
4
4
1
1
1
3
1
2
3
11
9
1
1
6
1
12
3
4
5
2
8
1
1
2
1
8
3
9
1
6
9
1
2
1
7
1
4
6
6
7
7
6
1
3
7
2
4
2
5
6
1
3
6
1
14
1
1
5
1
4
5
1
1
2
9
6
4
2
1
1
1
1
19
1
1
1
11
12
5
1
7
2
2
3
1
12
1
2
3
1
16
1
1
2
4
2
7
4
1
3
1
1
3
9
7
1
3
1
1
11
2
4
2
1
1
9
1
2
4
1
3
1
4
6
1
2
2
2
1
1
2
2
1
2
1
1
5
1
1
2
2
1
14
1
1
1
2
4
1
3
17
8
2
3
1
5
1
4
9
6
1
1
1
2
2
4
1
1
1
2
1
4
3
9
2
4
6
2
8
3
7
1
3
4
4
1
4
1
4
2
1
1
16
1
2
3
3
4
2
1
3
3
7
8
3
13
1
2
2
1
1
2
7
3
2
2
17
4
2
4
2
3
1
3
9
5
2
3
1
9
6
3
4
1
5
1
2
13
2
2
7
6
2
5
2
1
1
1
1
1
3
1
3
14
6
3
4
2
4
1
2
2
1
1
6
3
1
5
8
3
2
3
10
2
2
2
3
4
1
7
12
6
1
4
5
11
4
7
22
9
5
1
4
9
28
1
2
5
2
1
4
2
1
4
6
2
3
1
3
1
1
10
3
2
5
6
5
1
1
1
3
2
1
5
2
7
4
1
1
3
2
2
2
4
2
12
1
1
2
5
7
2
3
3
7
14
11
9
1
4
3
5
2
1
2
1
2
1
2
1
2
1
1
2
3
6
2
3
3
1
3
6
2
1
2
4
6
11
3
1
2
3
1
11
6
3
3
1
1
16
4
2
2
3
1
2
2
1
2
1
3
15
2
2
3
11
4
4
3
1
2
3
2
4
10
1
3
1
5
1
1
1
1
9
8
22
3
9
2
14
1
9
2
1
2
4
3
7
7
3
1
1
7
2
3
5
3
4
1
5
4
1
1
2
1
2
12
4
3
7
1
1
2
1
4
2
1
4
5
4
1
4
2
41
1
6
2
2
3
2
1
4
1
2
14
7
3
3
13
7
2
1
2
6
3
3
4
2
1
1
2
3
2
1
4
2
8
1
4
2
6
4
1
1
3
8
3
3
2
2
12
7
1
5
1
1
9
3
1
4
3
1
5
1
1
6
6
1
12
1
4
1
5
5
1
17
6
6
4
3
2
2
2
1
1
1
4
1
4
1
2
3
4
1
3
5
1
1
2
5
2
1
1
1
3
1
5
1
1
1
2
3
5
4
1
1
2
2
4
4
1
14
2
1
4
3
1
5
1
1
2
1
5
11
4
4
1
8
2
1
1
2
1
3
4
3
1
3
1
4
1
7
1
1
2
6
2
4
1
7
1
11
2
1
2
1
3
3
1
4
4
4
6
1
3
3
2
1
1
1
1
1
1
1
1
2
1
3
7
6
9
3
2
15
3
1
6
2
1
1
3
2
9
4
9
3
1
2
2
5
2
2
25
4
4
10
1
6
1
18
3
1
14
1
1
3
2
1
3
6
3
1
1
1
3
4
7
10
5
6
4
2
4
6
3
2
1
6
5
5
2
1
1
10
3
1
1
8
5
1
13
20
1
1
3
13
9
5
3
2
3
6
6
2
1
1
1
1
3
3
3
1
3
9
5
2
1
2
1
8
2
1
2
3
1
5
2
1
1
2
2
5
1
6
2
1
1
2
9
1
5
2
4
1
2
5
3
8
2
3
2
4
3
2
1
3
1
35
1
1
2
1
1
2
1
4
4
1
1
1
2
2
1
2
5
1
4
1
1
3
1
2
2
2
1
1
3
2
6
4
2
2
4
1
8
1
5
1
4
1
1
3
11
1
7
5
1
1
1
1
3
3
4
2
1
1
2
4
2
13
4
2
3
1
2
1
2
1
3
5
6
5
6
6
1
2
2
3
6
1
3
2
1
1
1
7
27
2
2
8
1
4
1
1
1
1
2
6
2
2
3
1
9
6
1
26
2
1
1
1
10
1
3
1
1
8
1
2
1
4
15
4
3
5
22
2
4
1
1
2
1
2
4
8
6
1
3
5
4
1
3
7
15
1
1
4
5
2
2
12
5
3
1
6
1
3
1
3
7
1
5
3
4
7
7
6
7
1
9
4
1
1
3
1
8
7
2
7
9
1
3
1
4
1
11
1
1
2
2
1
5
1
4
15
12
1
11
3
1
1
2
11
10
3
1
3
3
1
2
2
1
9
1
3
1
5
1
1
2
1
3
13
19
5
5
8
1
1
2
1
1
2
2
1
1
2
7
1
2
5
1
2
1
1
2
3
1
1
2
11
2
1
5
4
1
13
2
1
2
1
5
3
2
8
3
1
9
3
1
4
1
10
1
4
7
2
1
1
4
7
7
3
6
2
2
2
2
1
2
1
5
14
2
2
1
2
3
1
2
2
2
5
9
1
5
4
3
1
8
3
1
4
2
3
1
1
4
1
2
3
2
1
2
3
2
5
1
22
2
5
6
4
1
1
9
2
1
7
1
2
12
5
3
2
3
3
2
1
2
1
4
31
2
1
7
3
10
9
1
1
1
17
1
1
1
9
1
3
3
1
5
5
2
10
1
2
3
1
3
2
5
3
6
1
1
16
6
1
4
2
3
2
3
9
4
6
1
2
1
3
6
1
1
2
4
5
5
11
18
3
3
1
1
1
1
1
3
1
7
7
2
2
2
1
2
1
2
15
1
3
2
1
1
2
4
5
4
3
6
1
5
1
1
1
3
4
6
5
6
5
1
3
6
5
15
4
3
1
1
1
2
7
5
4
3
1
17
1
1
3
3
7
7
2
5
1
1
5
10
2
2
1
3
1
2
1
5
1
1
14
2
3
5
2
3
1
3
1
4
1
2
2
1
1
8
3
2
3
7
2
4
2
12
1
1
2
2
1
3
3
22
6
8
1
2
1
4
1
1
2
4
4
1
6
2
1
5
4
2
14
3
1
1
5
8
1
2
2
3
1
2
2
5
1
12
6
2
3
3
1
5
1
2
4
3
5
1
5
3
10
3
2
2
1
1
5
1
8
3
5
7
3
2
1
2
1
15
1
4
9
13
2
1
1
4
1
9
1
3
1
3
2
2
2
1
2
16
1
11
1
1
2
2
8
5
3
1
2
4
2
2
18
1
2
2
1
4
2
2
4
2
5
10
6
1
2
4
8
1
3
13
1
3
7
2
2
4
4
2
1
2
5
12
3
4
3
3
4
1
6
3
6
2
6
2
6
1
10
1
1
1
2
1
1
2
12
12
6
11
3
2
16
3
11
7
18
1
2
8
1
5
6
8
5
2
1
2
2
19
2
1
2
6
4
2
1
2
7
1
14
9
9
1
3
1
1
3
9
5
2
1
2
2
9
14
2
1
2
12
2
3
1
3
2
4
2
1
8
16
4
2
1
1
1
9
3
3
1
2
6
1
4
2
1
2
7
7
3
6
2
4
17
20
2
2
3
3
2
12
3
2
1
1
3
4
7
1
2
4
15
10
2
2
2
3
1
1
1
29
1
1
2
4
3
6
4
1
2
6
3
2
1
2
1
11
1
2
3
2
1
3
1
7
7
1
3
1
6
1
2
1
6
2
11
2
4
2
2
8
1
1
5
1
2
6
3
6
2
3
1
2
3
10
4
1
4
1
4
13
5
3
3
3
3
1
5
1
2
9
2
8
1
3
1
2
9
2
2
12
1
1
6
1
5
1
6
1
1
1
5
1
1
3
1
3
7
5
1
1
4
5
2
3
7
6
12
4
5
30
10
19
1
19
2
1
11
1
5
2
1
2
2
2
3
9
2
1
3
4
2
2
2
2
5
7
1
2
4
1
1
1
10
3
7
5
2
4
6
4
2
2
4
2
2
1
2
2
1
2
4
3
2
2
1
1
2
5
1
5
2
2
7
3
1
4
3
1
2
1
1
1
1
2
6
2
2
2
2
2
3
7
2
1
9
5
1
2
6
2
1
6
33
3
3
2
4
2
2
5
12
1
20
2
7
2
7
2
1
3
2
2
3
2
2
12
1
4
2
2
3
8
2
2
3
2
1
3
3
4
4
1
2
3
3
1
5
2
3
4
5
2
4
5
3
4
2
1
2
13
4
1
3
2
14
1
1
6
3
3
4
1
4
1
4
1
2
8
1
8
3
1
1
5
3
2
7
1
2
2
11
1
1
4
5
1
2
1
8
1
1
8
6
2
1
2
1
7
3
11
5
1
1
1
4
3
1
1
1
1
5
3
7
2
1
4
14
9
1
4
1
6
2
1
6
1
1
6
7
3
3
1
1
3
4
2
2
3
3
2
2
1
14
9
5
2
1
3
3
9
8
4
1
7
4
1
3
2
3
2
6
2
4
1
5
14
10
5
31
1
2
2
3
4
2
2
5
23
3
5
1
1
10
1
25
2
5
2
1
6
6
5
2
6
2
2
3
3
1
2
2
15
5
1
3
4
3
1
1
1
1
39
1
2
1
4
3
16
11
3
1
7
7
3
3
3
5
13
3
12
2
1
2
1
1
12
10
2
10
1
5
14
2
1
11
2
1
18
2
2
2
3
1
1
1
3
2
3
10
1
1
1
1
2
2
6
4
5
2
6
1
1
3
4
4
1
1
1
2
3
1
7
2
32
5
1
8
4
4
1
1
1
2
1
3
1
1
3
11
4
5
7
2
1
2
8
4
5
4
2
1
5
6
3
9
1
8
8
4
2
1
1
1
1
2
11
2
1
8
2
1
19
2
3
3
1
2
3
1
1
2
1
2
3
4
5
4
1
5
8
2
1
5
10
4
6
1
7
2
1
6
6
6
1
5
1
4
8
3
11
3
3
6
2
1
4
5
1
5
3
4
8
2
1
1
2
2
3
7
1
3
2
2
2
2
6
2
1
4
2
2
3
12
5
2
8
1
5
6
4
5
1
1
4
28
55
1
1
4
1
5
3
2
1
2
2
3
6
2
5
4
2
8
1
10
1
3
1
1
3
1
10
1
3
1
2
2
5
7
1
8
10
6
3
4
8
23
1
1
2
9
5
1
4
2
2
6
1
1
3
2
4
1
5
2
2
17
4
7
9
7
9
6
2
14
6
3
6
2
4
1
16
1
2
2
21
1
4
2
9
1
10
10
1
5
11
5
17
5
2
4
2
2
2
3
12
14
4
4
3
2
2
6
39
2
2
9
1
1
7
4
1
8
4
2
8
6
2
4
1
4
3
1
6
2
2
2
5
7
1
4
5
4
3
2
2
2
4
3
2
1
8
8
1
5
1
2
2
2
5
1
3
5
3
8
1
2
2
23
4
13
4
2
3
2
2
1
1
9
4
3
4
3
3
12
2
1
7
3
9
1
1
32
1
2
3
2
5
3
1
4
2
13
6
11
1
8
2
1
5
1
3
1
3
8
8
3
3
5
8
7
3
5
5
2
7
2
6
1
2
1
1
4
19
4
2
3
1
1
1
8
1
1
2
1
3
1
2
1
4
4
2
2
5
4
4
5
10
25
7
4
1
3
1
17
8
1
33
10
1
6
1
1
2
10
1
33
6
1
2
2
4
2
5
1
5
1
1
7
6
2
2
3
2
1
4
1
2
1
15
1
4
4
14
4
1
1
2
1
1
3
4
4
2
4
8
6
1
3
2
14
1
8
4
29
1
4
17
5
3
2
3
1
14
6
12
3
5
4
2
10
4
6
1
1
2
4
6
4
12
2
6
1
1
1
1
3
1
3
3
11
7
5
4
1
3
3
7
7
1
6
2
2
4
4
1
1
1
3
1
5
3
1
1
6
2
2
2
2
2
4
11
9
1
4
1
1
5
5
4
1
3
1
1
7
6
2
1
2
10
1
5
4
4
1
2
8
3
2
6
2
4
5
1
2
2
1
1
2
4
7
1
3
7
5
2
5
1
3
3
1
6
2
3
2
1
2
1
1
1
10
1
3
2
2
1
1
1
2
3
7
5
1
2
5
1
1
4
2
77
6
7
3
1
10
1
6
1
1
2
1
3
13
1
17
3
2
1
4
10
12
4
4
14
3
29
4
8
4
2
10
5
2
7
2
6
2
3
1
2
3
6
1
10
7
2
9
1
1
11
5
1
1
1
3
1
2
3
1
2
6
1
19
2
2
1
4
2
1
1
1
2
3
2
2
3
2
5
4
3
4
1
1
1
5
8
9
4
2
5
3
9
3
2
2
2
3
1
1
6
2
1
2
2
1
4
9
6
24
5
3
7
1
1
2
4
5
7
18
2
1
4
1
5
8
2
1
5
4
1
1
7
3
1
1
7
1
7
11
6
3
1
4
5
3
2
1
2
3
2
3
1
4
2
4
4
3
5
1
1
6
2
6
1
8
6
10
2
2
1
6
2
1
5
1
2
1
1
4
2
2
2
2
2
5
3
3
12
9
1
3
2
4
14
2
1
1
2
2
5
3
7
10
2
14
5
1
7
3
1
3
5
3
3
4
1
1
8
7
8
2
3
2
2
2
2
4
1
9
3
2
6
1
2
1
4
3
7
2
4
2
1
2
1
2
2
2
3
1
1
1
1
2
2
2
1
1
1
5
9
6
9
2
2
1
3
1
5
1
2
1
1
4
3
10
2
3
1
5
1
2
3
4
2
2
2
13
3
12
5
1
1
3
19
8
7
1
4
2
3
3
2
6
1
3
4
4
1
1
16
5
1
6
3
1
1
1
3
1
3
3
3
2
1
1
3
3
1
3
6
4
2
1
1
4
2
6
2
1
1
1
1
17
8
2
6
3
2
6
2
7
1
3
6
23
19
3
2
6
10
7
1
3
4
3
3
2
1
4
1
16
1
3
9
1
1
4
1
2
1
1
2
4
5
2
3
5
3
1
2
1
2
2
2
1
1
3
5
18
5
3
4
1
1
2
4
1
1
1
3
1
4
3
2
2
2
2
4
3
2
1
4
16
3
14
2
2
2
2
2
11
2
3
4
1
3
2
2
1
5
5
2
2
1
1
5
1
1
4
1
1
5
3
8
3
4
4
3
2
5
10
3
1
2
10
2
14
15
4
2
2
3
1
2
2
5
1
77
2
1
3
6
2
6
12
2
3
10
1
2
3
2
1
1
2
2
1
4
2
3
22
3
11
1
7
10
4
1
4
3
5
7
1
20
2
1
2
3
2
2
3
1
10
7
1
1
2
13
1
13
2
2
4
1
2
6
2
1
1
10
3
1
1
1
1
9
12
5
10
3
2
2
1
2
1
5
6
2
1
14
1
1
1
8
1
3
1
1
1
2
4
4
7
3
3
15
6
1
17
1
3
37
2
2
6
1
1
4
26
6
2
1
4
3
9
1
1
2
9
2
3
1
4
2
9
2
2
3
2
2
3
2
2
2
1
5
3
1
6
4
5
5
1
1
1
8
6
14
4
2
7
1
1
1
1
2
5
1
1
1
2
10
3
3
3
1
1
2
3
2
4
4
6
8
11
2
8
3
8
5
7
1
7
6
1
2
6
2
1
2
4
6
4
2
2
1
3
1
2
1
5
2
156
2
1
2
4
2
1
2
1
4
3
2
3
19
5
2
7
1
8
3
1
2
2
2
1
1
3
2
2
11
3
1
6
1
1
1
1
2
2
2
2
10
3
1
1
7
4
2
2
1
13
1
2
1
2
14
1
1
5
2
22
1
2
1
3
3
1
2
1
2
2
2
3
3
3
10
4
4
7
1
2
3
4
8
10
2
5
13
17
2
2
1
1
4
23
7
3
1
2
1
1
32
5
3
1
2
2
2
4
1
1
1
5
3
4
4
11
1
5
19
1
4
3
5
1
1
4
5
2
1
3
1
8
2
1
1
9
2
2
2
5
3
3
2
1
2
1
1
4
5
1
2
1
13
1
13
1
1
4
17
2
3
2
2
2
7
2
12
11
3
1
4
3
3
2
3
23
1
3
3
2
15
2
4
21
8
4
1
3
4
1
4
15
2
1
15
3
3
6
3
4
1
1
6
2
1
1
6
1
1
1
6
1
4
1
16
1
1
2
2
5
2
1
16
2
1
2
2
7
12
2
3
9
8
6
5
1
3
11
3
1
2
1
14
2
6
2
2
1
1
1
1
2
1
3
1
4
1
2
1
5
1
1
1
4
12
1
1
4
5
6
3
5
7
1
3
1
3
3
2
2
3
2
4
2
3
2
4
3
1
9
2
1
2
8
2
1
6
2
1
3
4
3
1
3
6
1
2
2
7
5
17
1
3
1
1
1
4
1
3
2
3
3
3
3
2
1
3
10
2
1
2
2
2
1
2
2
11
4
1
3
1
22
3
1
6
1
9
1
5
5
10
6
10
25
1
1
4
1
5
1
1
23
1
6
4
16
8
3
1
1
2
4
5
3
3
3
4
1
13
3
3
1
4
2
3
2
4
2
6
2
2
4
1
2
2
1
9
1
1
4
13
4
8
5
8
1
1
1
3
1
2
2
6
4
1
1
2
3
2
1
11
2
1
1
3
4
21
2
1
3
3
3
2
1
13
1
1
1
10
5
4
1
14
7
4
2
3
2
1
1
1
5
2
2
2
1
2
1
2
1
3
2
4
3
8
2
1
1
6
2
3
1
1
6
12
1
1
6
5
1
6
25
2
1
3
1
1
2
5
5
1
2
4
1
5
6
17
2
1
1
3
1
4
3
1
3
1
7
4
3
4
2
1
1
1
7
6
1
3
2
10
1
2
8
3
7
6
2
19
12
3
3
5
1
3
2
1
18
3
10
1
3
5
5
3
1
1
1
3
4
2
8
1
2
3
1
7
5
9
8
1
1
2
3
2
2
3
11
2
4
8
17
2
1
11
3
2
2
6
10
4
1
14
2
6
1
5
7
2
1
1
3
3
8
4
3
1
1
1
1
1
5
10
1
4
6
2
2
4
5
3
2
1
3
1
4
4
1
7
2
1
9
1
2
7
8
3
2
7
7
2
5
1
7
1
7
7
1
3
3
1
3
3
4
2
4
4
1
4
3
3
1
3
1
2
1
1
2
8
2
3
10
15
5
2
1
1
3
3
2
1
5
1
2
5
1
1
2
4
3
3
4
1
3
1
7
3
1
2
1
1
2
2
6
3
6
1
4
1
1
1
2
3
3
5
1
3
3
4
1
3
3
2
1
3
7
2
6
3
10
9
2
1
3
3
1
4
2
10
4
7
2
5
4
2
1
13
5
6
1
1
11
14
1
1
1
2
1
3
3
1
3
2
7
1
2
14
2
4
1
1
8
3
2
1
11
1
1
3
4
10
1
2
19
8
1
3
7
1
5
2
4
2
3
6
1
6
1
13
1
9
2
3
11
11
2
2
2
1
2
3
2
2
12
7
5
2
4
6
1
7
2
1
2
2
1
9
1
8
1
2
3
1
4
1
4
1
4
1
1
1
5
3
14
1
3
2
1
2
4
1
1
1
3
1
5
1
4
13
2
4
1
2
2
1
1
1
6
1
1
2
1
8
1
4
5
3
2
1
1
1
24
2
1
4
1
3
6
1
1
1
3
2
2
1
3
6
4
4
4
2
3
2
6
3
5
8
1
5
2
2
3
5
1
3
22
2
2
1
17
1
4
8
2
2
1
5
6
7
3
1
1
1
1
8
1
3
21
11
1
1
1
2
5
2
5
7
1
1
1
2
2
2
2
1
3
3
3
7
7
21
1
10
7
4
1
2
6
1
1
3
1
1
6
2
3
3
1
2
2
2
2
3
10
1
8
5
1
2
5
4
2
14
2
1
4
13
6
1
2
2
3
1
2
4
2
2
6
4
3
1
4
4
3
2
3
9
1
2
3
3
1
1
1
1
1
3
1
4
3
1
1
3
1
1
3
3
23
1
2
2
6
1
2
1
2
2
1
3
5
5
1
5
11
17
1
7
1
2
1
3
9
11
1
2
2
1
4
5
3
2
5
1
6
1
4
2
6
3
1
11
1
1
4
5
6
3
2
1
2
1
1
2
8
1
12
1
2
10
4
3
3
1
7
2
3
2
1
4
3
29
8
2
2
6
1
3
7
3
3
5
2
3
8
2
9
5
1
4
9
4
3
9
3
3
5
2
3
3
3
6
3
2
2
4
7
3
2
2
6
4
1
3
7
1
10
1
3
4
4
1
2
4
6
1
3
4
1
1
1
2
5
10
1
1
4
1
1
2
4
2
3
4
3
10
6
1
3
1
7
4
2
5
8
2
2
2
2
6
1
1
1
4
5
5
2
2
3
1
3
1
1
46
2
1
5
2
6
2
4
8
1
6
1
7
3
9
2
4
1
7
4
4
4
1
5
3
5
1
1
3
2
1
1
3
1
5
4
2
4
6
5
1
1
1
1
3
3
2
3
3
2
2
2
1
1
1
2
4
4
10
9
6
4
8
4
3
1
7
11
2
14
2
7
2
5
1
1
3
3
2
7
1
2
1
3
3
14
10
1
5
2
1
1
2
1
4
1
1
3
1
1
3
5
15
1
7
2
5
1
2
1
9
3
4
1
8
1
2
1
1
4
3
6
4
1
23
5
2
2
2
7
5
1
6
1
8
1
3
2
7
2
2
6
1
3
1
1
7
4
3
17
2
2
3
2
3
6
2
8
1
5
1
7
1
1
5
13
2
8
15
1
2
2
4
1
3
2
3
1
6
1
5
2
7
3
8
2
1
1
1
1
4
5
5
1
7
1
3
6
3
1
3
11
5
4
1
1
3
1
1
7
3
4
5
1
1
2
8
4
3
1
6
1
1
2
1
1
3
4
4
2
2
3
3
1
2
10
6
1
6
6
2
1
4
2
1
7
11
3
4
3
5
2
2
2
2
2
2
1
1
3
2
3
2
1
1
1
1
3
1
1
1
4
4
1
1
2
2
4
1
4
7
6
4
1
1
2
1
1
2
9
2
22
4
1
2
2
7
2
1
2
3
4
3
3
1
9
3
1
1
3
3
3
1
1
1
6
2
6
2
4
1
1
16
1
2
4
7
8
4
3
5
2
5
1
18
2
1
3
3
1
2
2
2
1
3
1
9
3
2
1
2
1
1
1
11
3
2
1
4
11
4
19
13
1
2
7
3
2
1
1
9
1
5
8
14
1
2
3
1
5
7
2
15
1
1
6
1
1
9
2
2
3
2
1
30
1
10
1
2
1
1
7
1
5
7
3
2
1
6
6
2
2
1
5
4
6
4
1
2
2
1
29
5
2
9
2
3
3
6
2
1
4
2
2
1
7
1
1
1
16
1
2
1
1
12
2
4
13
9
2
1
2
7
2
13
3
3
1
1
1
2
1
1
2
2
7
2
1
2
1
2
7
1
1
1
1
1
1
7
7
7
1
2
3
3
3
1
5
1
1
1
1
2
14
1
1
4
10
3
4
1
1
1
9
5
2
2
2
3
6
2
1
4
1
1
4
2
6
2
7
1
1
1
2
2
1
5
2
4
1
1
2
6
2
8
1
3
3
1
1
2
3
4
8
2
6
1
1
1
4
3
2
1
2
2
4
5
4
4
4
1
6
1
1
2
7
10
1
3
1
16
5
1
4
2
1
1
1
2
1
1
6
2
1
1
1
1
7
1
2
1
1
3
3
3
4
1
1
1
1
1
4
3
4
3
6
1
8
4
5
4
1
1
1
5
1
5
6
3
9
2
9
3
9
12
4
3
1
6
7
1
5
4
3
6
5
2
2
3
2
1
4
7
1
1
15
1
4
2
10
1
1
2
1
3
5
1
5
3
3
4
3
5
1
5
9
1
5
1
2
2
1
1
7
1
2
5
2
6
2
4
3
1
5
3
1
2
1
5
1
4
5
6
1
5
6
8
1
11
1
4
4
2
4
2
15
3
1
1
1
6
10
4
6
1
2
2
5
3
1
1
1
2
1
1
4
1
4
5
1
10
7
4
1
1
9
1
1
1
6
5
8
4
3
3
23
9
1
2
3
1
7
4
3
5
2
13
4
2
7
3
14
3
5
2
3
5
6
1
6
3
2
2
4
1
1
1
3
14
2
1
1
29
2
3
2
13
2
3
18
1
1
3
2
7
1
3
4
1
9
5
4
1
3
2
1
4
2
1
2
6
3
1
2
7
3
1
1
2
4
1
3
3
3
4
2
11
9
18
2
1
1
4
2
4
6
1
2
2
4
5
9
10
2
3
11
10
1
4
1
9
1
33
1
1
2
2
1
1
1
1
2
4
2
3
4
2
1
1
2
2
3
2
2
15
1
2
2
2
1
2
4
5
5
1
3
5
3
3
2
20
4
4
2
5
9
5
2
1
1
1
1
2
9
3
10
4
1
2
8
1
5
5
3
4
5
1
1
3
2
1
1
1
2
6
2
10
2
2
3
3
1
1
4
3
2
1
22
5
1
2
2
3
2
4
3
1
10
1
1
1
2
11
6
2
5
1
1
3
2
1
3
2
1
1
1
1
7
6
1
3
2
2
3
12
3
2
5
2
3
3
11
2
1
3
2
3
1
9
12
3
2
9
1
4
1
2
5
4
3
1
1
3
4
5
2
6
1
1
1
2
4
2
3
2
1
3
1
3
1
6
8
2
7
4
3
3
5
2
4
5
7
4
6
3
2
2
5
1
2
3
1
1
2
4
1
2
12
2
3
5
1
1
6
1
4
1
1
4
4
1
2
3
1
4
1
2
6
1
14
5
1
6
1
2
2
6
1
1
2
2
1
3
2
2
15
5
3
2
2
2
1
1
2
3
6
1
1
1
2
2
1
9
7
3
1
1
2
2
4
4
5
2
3
4
3
1
2
2
5
2
9
1
10
2
1
8
3
1
2
10
1
1
2
2
2
2
1
20
5
6
3
1
4
9
6
1
1
2
1
3
5
1
2
1
1
1
1
5
1
3
1
5
1
2
2
4
1
8
10
11
6
2
2
2
10
2
25
4
1
1
2
6
1
17
3
1
1
1
3
2
17
5
3
11
9
1
6
2
5
4
8
2
3
2
3
5
2
5
3
1
1
6
6
1
7
1
11
1
2
2
4
7
5
3
1
2
3
6
14
5
7
15
4
6
2
5
5
2
1
5
28
2
2
1
1
1
1
2
2
13
1
1
3
10
2
2
2
3
2
10
4
2
4
2
6
4
1
3
6
2
9
8
1
1
8
3
2
4
1
3
3
2
1
3
5
1
1
2
5
1
5
6
1
2
2
1
2
4
2
8
2
3
8
1
4
1
2
4
4
3
1
1
3
3
7
1
1
5
6
1
16
6
3
9
1
4
5
1
5
1
1
6
24
3
5
1
2
2
17
5
1
4
2
1
1
6
1
2
8
1
2
2
3
4
1
3
1
2
2
4
8
8
5
1
11
3
5
7
4
1
7
3
31
5
3
9
1
3
1
1
2
1
2
1
1
13
5
5
1
10
1
5
1
1
2
4
22
1
3
5
1
1
2
3
8
1
1
1
1
1
4
3
2
2
9
7
8
1
1
8
12
1
2
3
3
4
6
2
1
4
1
4
3
16
3
1
4
2
1
8
2
3
4
2
1
1
3
5
1
2
5
2
10
6
3
2
2
4
1
1
17
1
17
1
8
1
9
4
2
3
1
2
5
18
2
2
4
1
2
5
4
1
3
7
2
4
2
1
3
49
2
6
5
1
11
11
2
1
2
1
1
7
4
4
1
1
1
5
1
1
2
2
5
1
1
1
2
1
1
6
3
1
2
2
3
1
3
2
1
3
11
7
5
3
2
1
15
13
2
7
3
10
3
1
1
3
3
3
1
8
9
1
2
1
16
3
1
2
2
2
1
3
1
6
6
2
7
6
1
3
12
1
3
1
1
2
1
7
2
12
3
16
4
3
2
2
6
13
14
2
3
6
1
7
1
4
1
1
1
3
1
3
1
12
4
8
6
1
2
3
4
2
4
11
1
3
1
2
2
6
5
2
5
4
1
2
6
1
17
16
1
6
12
2
2
3
2
10
4
1
1
2
1
6
4
2
3
1
1
1
4
15
1
2
2
5
3
1
4
18
3
2
4
8
4
5
7
1
14
1
2
6
2
4
3
14
1
5
14
4
5
2
1
1
1
3
5
1
16
16
9
2
5
1
6
3
8
8
2
2
3
1
7
1
5
3
1
1
3
1
1
15
1
2
2
1
7
15
2
7
4
7
5
1
5
2
135
20
1
1
1
1
1
1
2
3
2
6
2
6
2
3
2
1
7
2
5
1
1
2
1
16
5
1
1
6
2
1
4
2
1
3
7
7
1
1
3
1
1
3
8
1
1
3
2
2
1
4
2
8
8
8
3
12
1
4
1
3
2
1
2
1
7
1
3
1
4
2
1
8
6
2
2
4
4
12
5
2
6
34
1
1
2
2
1
3
1
1
9
3
2
6
4
1
4
11
2
1
4
2
1
1
4
6
2
2
2
4
4
1
1
1
1
4
2
8
9
1
2
1
2
2
3
5
1
1
1
1
1
2
1
2
2
5
2
3
3
1
15
2
1
4
1
3
1
1
1
2
2
3
3
1
1
7
5
1
1
1
4
3
1
1
2
3
1
2
7
4
1
4
10
1
1
10
10
2
4
7
6
1
24
3
5
1
3
9
1
6
1
8
2
10
2
4
16
4
2
4
2
1
4
2
2
1
1
10
1
2
7
1
1
2
2
4
1
4
2
3
3
2
2
2
1
5
3
1
2
2
5
2
2
1
5
1
5
2
1
2
4
16
1
2
6
9
1
7
1
2
9
5
6
1
4
7
27
3
3
2
3
4
4
2
3
1
5
2
1
5
14
2
4
5
1
5
1
2
3
1
8
1
3
1
2
1
2
3
5
1
3
2
1
10
2
1
1
2
6
2
2
2
3
10
10
10
8
4
19
1
4
5
1
6
4
2
12
1
5
6
4
1
20
1
5
1
2
1
1
2
3
3
9
6
2
2
1
1
1
2
3
5
9
1
25
3
5
8
1
1
7
6
3
1
1
3
3
1
3
1
2
1
4
2
6
2
2
3
1
6
1
5
1
3
5
1
3
2
1
1
4
1
1
2
2
1
15
3
3
3
2
1
4
4
2
3
1
3
4
2
6
3
8
1
7
6
2
5
1
5
1
1
2
2
6
1
3
4
3
2
2
1
1
1
3
9
3
2
2
4
2
5
4
12
1
1
5
2
2
6
5
12
9
4
3
3
4
2
6
2
3
5
4
3
1
11
2
1
3
3
4
4
3
1
1
6
1
3
1
1
1
15
4
2
2
3
10
6
8
2
2
1
1
1
5
5
3
1
1
4
3
7
1
7
3
3
7
1
1
3
1
2
1
5
10
1
6
2
1
2
2
1
4
11
4
6
2
2
1
3
3
1
1
7
2
3
2
3
1
5
4
3
11
27
3
5
3
2
8
18
19
1
9
11
3
1
4
14
8
3
4
3
1
11
4
1
15
4
6
1
4
1
11
6
3
1
29
2
2
1
6
3
1
6
2
15
1
9
3
2
4
10
3
4
11
4
6
1
3
7
2
7
1
4
5
4
1
3
3
2
2
2
9
7
3
5
2
1
1
1
7
3
3
3
1
8
3
9
6
2
10
1
2
10
3
5
3
3
5
6
8
2
2
3
6
3
2
20
7
5
3
8
2
4
3
7
1
2
4
5
2
3
12
2
3
10
3
3
1
1
11
5
1
1
1
1
8
3
5
2
5
1
3
5
2
1
7
2
2
7
2
3
3
9
1
1
1
7
7
2
1
4
8
3
9
2
6
4
19
8
7
7
2
3
4
1
7
11
2
3
2
1
11
1
2
1
1
7
1
2
2
1
1
1
11
9
3
4
2
3
5
1
4
1
10
2
1
4
2
3
1
3
6
2
1
1
8
1
4
6
4
2
2
2
1
6
11
3
1
2
1
1
1
1
1
2
7
9
2
3
2
1
6
9
3
2
3
1
1
5
1
1
1
3
10
6
1
3
1
11
10
6
2
3
1
2
8
1
1
5
1
1
1
2
2
1
24
4
1
4
2
3
7
1
4
3
3
1
3
3
1
2
1
13
2
4
3
3
3
1
6
1
1
2
1
15
16
15
1
3
1
8
2
4
6
6
2
2
3
1
4
8
2
2
1
8
2
4
4
1
3
2
7
4
1
3
3
4
1
17
1
1
2
4
6
1
18
20
2
1
1
2
5
2
2
3
2
3
2
1
6
2
2
2
2
6
2
2
2
1
1
3
3
11
1
7
3
2
42
18
2
1
7
5
1
1
1
5
2
2
1
1
1
2
4
1
11
1
3
2
1
3
3
1
2
3
3
3
5
3
2
1
6
2
1
1
2
2
2
1
1
2
4
5
3
2
10
1
3
7
1
4
5
4
1
3
1
4
1
1
11
1
3
1
1
1
1
1
3
4
3
7
2
1
1
3
2
10
1
3
1
1
6
2
1
1
10
6
18
1
3
2
1
2
2
1
1
1
2
1
2
4
5
2
2
6
1
1
2
3
4
4
4
1
11
11
1
1
4
5
2
2
1
1
5
2
1
1
2
5
1
1
1
2
10
2
13
27
3
9
6
1
2
1
3
4
2
3
5
1
9
4
7
1
1
1
2
1
1
1
3
8
6
11
5
1
4
3
1
5
3
2
1
6
7
1
3
2
2
2
1
1
1
1
4
2
4
7
3
1
2
3
1
1
1
1
3
9
12
1
3
3
9
7
2
5
2
1
1
2
4
1
4
7
1
2
2
7
1
4
2
3
4
1
1
4
1
1
5
3
1
1
13
6
2
20
1
2
1
3
4
1
1
1
4
2
1
3
2
1
1
2
6
1
3
10
7
6
4
4
2
4
1
1
7
8
1
3
1
13
10
1
2
8
1
1
4
3
2
4
13
3
3
1
1
1
2
1
4
4
14
11
5
1
1
6
1
1
1
4
3
1
5
1
3
2
1
1
1
1
5
4
2
2
2
1
1
15
3
8
14
1
5
2
14
1
1
4
8
1
3
4
4
6
7
5
5
4
6
6
1
14
1
6
6
3
4
1
1
8
1
1
4
1
15
2
8
1
4
2
3
2
6
3
4
3
1
1
20
3
2
2
3
7
1
3
1
3
7
2
13
8
8
4
3
1
2
12
3
3
1
4
2
7
3
1
4
3
1
3
4
9
1
10
5
1
4
2
3
3
1
1
6
1
11
13
1
10
1
2
1
1
3
4
1
2
1
1
3
1
1
9
1
8
2
4
1
1
5
2
2
6
2
1
8
24
7
1
7
7
4
5
2
3
3
1
1
6
1
1
1
2
4
4
12
7
4
1
9
4
2
2
1
3
2
1
1
3
14
1
2
2
3
1
2
1
11
1
1
8
11
3
3
13
1
1
6
4
1
1
1
43
1
17
1
6
2
1
3
3
3
6
1
3
2
1
16
2
1
27
1
1
2
1
5
1
1
3
5
6
4
1
4
3
3
1
4
19
9
4
6
1
1
3
4
4
1
8
2
3
10
3
5
4
2
1
2
2
5
7
2
5
1
8
1
16
11
2
1
1
1
3
2
1
3
2
2
1
1
1
1
5
14
3
10
4
1
1
12
4
1
1
1
3
3
4
2
1
2
2
1
7
1
3
3
1
1
10
4
1
9
5
1
2
5
1
5
1
18
1
4
1
1
2
1
3
4
14
5
1
9
2
2
2
6
1
5
4
2
7
2
2
5
1
7
2
4
1
1
11
7
4
7
4
3
7
1
2
1
6
3
1
1
8
4
3
5
3
2
5
2
7
2
3
2
6
1
6
4
1
2
10
1
5
1
4
2
10
1
6
2
1
17
7
4
20
2
1
4
2
14
3
4
5
3
1
2
1
3
10
4
10
10
2
4
4
1
4
2
33
1
8
1
2
1
7
5
1
2
1
1
2
1
2
2
1
6
1
1
1
1
12
13
2
6
17
5
1
1
1
1
3
6
4
2
1
13
1
2
1
9
3
2
1
8
29
19
1
1
4
2
2
11
1
6
1
1
1
5
4
3
6
1
1
2
1
2
2
1
8
1
3
4
1
8
1
3
18
5
1
1
8
4
2
1
1
6
2
2
2
4
2
9
4
7
2
3
6
1
3
5
2
3
1
2
3
4
1
3
3
1
2
13
1
6
6
2
2
5
3
5
9
7
3
6
3
1
10
1
1
3
3
2
2
3
2
3
4
2
4
41
4
1
7
1
2
5
1
1
1
7
4
1
2
12
1
3
3
1
4
13
1
2
1
5
4
3
1
1
4
7
2
7
1
37
6
1
1
2
1
2
7
3
1
13
7
17
4
7
17
1
4
6
2
1
3
2
2
9
2
2
2
7
7
7
1
4
1
6
3
2
4
8
7
16
2
9
2
14
7
11
3
9
2
6
1
1
6
8
12
4
5
3
1
1
2
3
2
4
2
11
2
2
4
4
1
4
1
1
2
2
1
1
3
7
1
1
3
2
4
3
1
4
7
11
5
2
1
1
7
4
1
4
1
1
1
4
1
6
3
9
1
3
29
3
2
1
1
1
8
2
6
4
3
12
42
7
1
18
4
3
2
11
1
3
1
2
1
2
3
3
2
6
4
2
10
2
2
9
4
8
2
1
2
2
1
2
1
3
2
1
3
3
16
34
10
1
6
4
6
1
1
1
1
8
8
5
1
5
3
8
1
8
2
4
4
2
1
6
2
4
7
2
6
5
4
5
15
1
6
4
4
3
1
10
17
1
1
2
3
1
5
16
5
3
17
1
2
1
4
10
3
1
2
37
7
1
4
7
1
2
13
5
3
1
6
1
1
7
2
6
1
3
6
1
4
4
2
2
7
3
1
8
5
1
15
10
5
1
1
8
4
1
8
1
7
12
2
5
1
1
6
3
10
1
3
1
8
1
2
3
2
1
4
6
20
6
2
2
15
7
3
8
4
1
1
1
4
8
3
2
5
6
19
1
8
3
1
2
3
1
4
8
1
3
1
5
2
5
1
1
1
2
1
12
2
3
5
2
3
2
2
4
7
4
12
1
2
6
1
5
2
3
1
1
2
2
6
1
1
5
1
5
8
7
1
8
3
1
1
4
1
1
1
7
21
7
3
1
1
2
1
2
4
3
7
5
2
1
3
3
2
2
26
2
1
3
1
1
1
2
1
3
1
2
1
5
2
3
1
1
4
2
1
2
13
4
1
6
1
1
2
1
19
3
5
1
2
1
5
6
1
1
1
4
11
7
2
2
1
1
6
8
2
1
1
2
1
4
7
3
5
1
3
4
4
1
1
1
2
1
1
11
3
8
6
4
1
6
3
4
1
7
5
2
3
3
4
1
2
4
1
1
9
2
1
4
3
1
5
13
3
6
2
2
9
1
1
2
2
2
7
1
2
1
1
1
2
10
4
1
1
2
2
2
9
1
6
4
3
8
6
6
6
8
1
1
6
1
7
5
1
7
5
1
5
1
3
1
1
3
1
2
4
1
3
1
1
1
3
2
1
3
20
4
3
2
14
2
1
3
1
1
3
3
1
4
1
1
7
1
1
9
3
1
1
4
2
2
1
2
3
3
3
3
16
3
2
4
3
3
2
4
2
2
15
2
3
6
12
16
3
5
7
2
3
14
2
1
4
1
7
1
6
2
6
1
9
7
2
14
2
16
2
2
10
2
1
2
1
5
3
9
2
1
1
20
6
2
1
6
1
3
4
2
5
4
2
7
1
1
3
1
1
5
3
3
3
3
7
1
4
9
2
1
2
3
4
2
2
2
20
1
1
1
4
1
2
2
3
1
4
1
1
1
2
4
1
7
3
1
3
1
6
2
1
1
3
2
3
1
4
1
1
3
1
14
1
2
3
5
2
2
4
2
5
3
1
2
9
2
6
6
4
7
2
6
1
2
4
1
6
7
4
2
3
2
8
7
4
1
8
4
1
16
1
5
21
1
10
2
2
2
3
1
4
4
1
5
6
2
3
1
8
15
4
7
3
9
1
1
26
3
5
1
1
3
4
1
1
2
1
1
2
1
7
3
1
3
2
15
2
9
6
3
7
16
1
4
1
10
5
5
2
1
12
3
2
1
7
1
9
3
1
8
4
7
7
12
7
1
3
4
6
3
5
2
1
1
2
1
1
2
1
6
3
3
5
2
2
1
7
4
1
1
2
2
5
2
1
3
2
1
1
3
1
1
2
1
4
1
12
2
7
2
5
2
4
1
2
2
8
1
1
6
6
1
2
4
25
2
8
4
3
5
4
4
1
1
1
2
1
2
6
1
8
1
6
1
3
5
1
4
15
5
5
2
3
4
5
15
21
8
5
6
1
12
6
5
2
1
6
1
1
3
2
2
1
1
1
2
1
1
4
2
1
4
2
7
9
11
8
4
2
5
3
2
8
11
1
1
3
25
3
1
1
1
1
2
2
1
1
5
3
4
4
1
7
2
1
7
2
1
16
1
28
10
2
9
1
6
1
4
3
5
7
2
8
1
6
6
2
12
1
1
11
3
1
3
2
2
6
2
2
4
32
4
1
3
3
1
1
1
3
7
5
2
2
9
1
1
3
4
3
3
6
6
3
9
11
1
1
7
2
2
1
6
2
2
11
13
2
19
6
3
15
3
7
1
1
2
4
1
8
2
1
2
6
4
2
2
22
4
7
2
1
6
1
3
9
6
2
2
8
3
3
3
11
1
2
8
1
1
2
2
21
6
4
5
5
1
1
1
1
2
2
17
1
2
2
1
3
9
2
2
3
2
1
1
10
24
4
2
5
10
2
1
2
1
4
1
5
4
2
3
1
2
8
3
4
3
12
11
2
3
5
15
2
11
1
5
1
5
5
2
1
3
1
1
2
2
4
1
1
3
1
1
7
3
3
2
1
1
1
2
3
8
1
3
1
4
3
3
1
3
1
3
1
1
4
12
2
1
5
3
2
2
4
16
3
1
1
1
1
2
1
2
3
1
2
9
4
4
13
7
6
2
12
1
3
3
1
2
4
1
11
5
1
7
2
1
18
1
1
4
2
3
5
1
1
3
1
1
1
11
4
5
3
11
9
10
1
3
8
2
2
2
6
17
1
12
6
4
1
6
1
5
5
1
2
9
1
2
5
3
3
19
3
5
1
1
20
4
1
7
8
2
8
2
2
5
5
1
7
6
4
3
4
4
1
1
1
3
16
2
3
4
20
1
1
2
2
7
1
1
2
3
3
12
9
2
1
3
8
2
1
1
7
1
2
10
1
4
4
2
2
7
3
2
1
2
6
1
3
1
6
3
1
20
2
11
4
2
1
4
1
3
4
1
7
5
9
1
3
6
8
1
2
1
1
4
6
4
14
4
6
2
3
11
3
1
3
3
8
1
1
6
5
1
9
1
1
1
1
1
8
2
11
5
4
1
2
14
2
2
1
1
2
27
10
7
3
8
1
1
3
1
1
9
11
1
3
5
1
2
8
3
1
9
4
1
1
3
1
2
22
4
10
1
14
2
1
3
7
4
3
5
3
2
6
1
15
10
19
5
4
1
1
1
1
1
2
2
1
1
7
2
1
3
1
1
1
4
1
7
2
11
3
3
3
6
4
1
1
2
7
1
1
2
2
1
2
1
3
3
2
3
4
8
1
4
9
1
10
10
1
5
5
1
1
12
1
2
6
3
1
1
3
2
12
4
1
1
1
3
1
8
1
8
5
3
9
3
6
28
7
8
2
4
1
4
1
5
5
1
4
3
2
1
2
1
2
2
2
3
2
4
3
1
1
1
5
1
2
6
2
1
14
5
1
6
3
1
3
2
2
1
4
6
8
10
7
1
7
1
1
7
6
3
2
2
1
2
2
7
8
1
3
8
3
2
4
6
2
5
4
2
1
1
4
4
9
2
4
2
5
29
1
3
7
5
3
2
6
9
1
10
2
7
2
2
10
11
5
2
3
1
1
1
1
3
2
1
5
5
5
1
1
4
1
7
2
3
1
4
3
5
2
2
3
2
3
3
1
9
3
4
1
3
1
9
1
3
13
1
1
6
3
5
1
1
4
1
13
1
1
2
3
7
9
1
4
2
2
3
3
1
2
2
1
1
8
1
2
2
2
6
8
3
9
4
5
2
2
11
1
1
3
1
1
1
3
5
3
3
3
4
1
1
1
8
1
2
5
4
5
1
1
1
6
2
6
20
6
1
4
7
1
6
3
48
1
1
2
1
1
12
8
1
2
2
21
4
7
4
1
23
1
1
1
4
3
1
1
9
1
2
3
1
5
3
8
2
2
2
3
1
1
1
7
2
5
12
1
6
1
1
3
1
2
2
7
6
1
7
1
6
3
1
2
6
8
1
1
5
1
26
2
1
4
4
7
1
6
3
2
1
8
7
10
1
10
2
1
2
2
7
2
8
1
3
2
20
2
4
1
2
6
2
6
5
1
1
1
6
2
1
21
4
3
3
7
1
1
1
1
3
2
1
1
1
2
6
1
13
1
4
1
6
1
3
8
2
6
6
8
4
7
1
10
8
1
1
2
1
2
3
17
2
4
2
5
2
2
2
4
2
13
1
2
1
6
3
13
3
6
2
6
4
1
12
6
1
22
7
7
17
20
1
5
21
3
3
2
5
11
1
2
1
12
9
4
2
4
4
84
3
1
18
1
1
2
4
2
11
2
3
4
31
16
4
1
2
7
12
2
2
13
6
2
4
1
8
8
1
3
1
2
7
7
4
2
2
10
5
13
4
4
2
14
11
6
2
8
1
3
2
9
3
2
3
1
5
7
2
2
2
6
4
2
2
7
1
3
1
20
3
3
2
1
3
1
2
3
3
4
3
1
5
3
2
1
1
2
1
2
5
1
1
17
2
1
2
2
1
1
12
1
1
1
3
2
3
3
1
3
1
7
1
7
1
2
2
1
2
3
3
1
17
2
2
2
2
3
6
7
12
1
24
5
3
3
7
1
3
9
1
1
2
2
1
9
4
1
3
2
2
41
4
8
4
4
3
1
3
1
3
3
2
1
2
7
1
10
2
11
2
2
9
9
1
1
6
2
1
3
6
19
7
2
19
14
2
1
1
2
2
11
14
1
2
1
14
1
3
1
1
3
1
17
1
4
3
1
11
1
2
3
4
2
1
2
2
5
1
2
1
2
11
2
1
1
3
1
1
6
1
7
14
1
1
1
1
3
2
2
1
1
1
2
2
5
2
1
1
6
1
1
3
3
3
2
11
2
2
3
5
12
1
1
2
3
10
6
1
1
6
5
3
5
1
1
6
1
9
2
4
1
3
2
4
6
1
3
1
1
4
3
5
2
5
3
5
1
1
4
3
19
4
1
16
11
4
6
1
6
3
2
4
5
6
1
1
2
1
1
1
4
1
5
4
1
3
1
1
5
4
5
5
2
2
1
4
2
9
8
13
4
6
3
4
7
8
20
9
4
3
10
2
3
6
6
6
3
1
1
2
1
9
2
1
3
4
2
12
3
1
1
3
3
2
6
3
7
1
2
3
3
4
1
5
3
3
2
2
14
17
1
6
3
2
2
2
4
3
7
1
1
1
3
6
3
8
8
4
2
4
1
2
7
2
3
1
1
1
7
6
2
9
2
1
5
2
11
1
6
5
6
1
1
5
4
5
1
3
2
1
3
4
5
4
8
2
1
1
2
3
3
4
1
2
2
2
2
15
11
1
2
7
2
3
3
8
1
9
5
3
1
1
1
3
10
3
1
4
8
2
12
1
1
1
2
10
2
4
1
1
3
34
2
1
2
2
1
1
5
2
2
5
3
2
4
4
4
6
1
6
3
3
1
1
5
8
3
3
10
1
1
1
57
2
6
3
12
1
9
5
5
3
6
2
9
1
3
4
3
5
2
5
12
5
1
5
7
11
9
1
5
5
4
6
10
5
16
2
9
2
1
1
6
2
4
1
4
1
14
4
2
4
3
9
1
1
15
5
9
1
1
4
1
1
2
14
1
1
6
8
6
4
1
4
3
1
6
7
2
4
2
14
9
1
1
1
1
7
1
5
1
1
1
15
3
6
4
3
2
1
4
19
3
1
2
1
10
4
1
1
6
14
9
1
1
6
1
2
5
5
2
14
2
10
3
2
5
3
2
5
2
2
7
8
10
3
2
1
1
2
11
14
1
2
2
7
2
2
8
5
1
1
2
2
3
1
1
8
5
7
2
1
14
6
2
1
1
1
19
1
4
3
3
2
3
2
9
1
1
15
4
1
4
7
1
7
3
9
3
1
3
1
8
1
2
1
16
3
3
8
1
1
1
3
7
3
2
1
5
2
1
1
1
4
2
13
4
1
1
1
4
4
1
1
1
2
1
4
2
1
2
7
7
4
4
1
4
2
12
3
7
2
2
1
16
3
4
8
5
1
1
4
3
3
6
1
1
2
1
1
5
1
10
2
4
3
3
4
1
5
1
1
2
1
1
1
2
3
4
1
6
10
2
3
4
4
12
8
2
3
14
6
9
17
3
9
9
1
4
3
3
1
2
1
1
1
8
4
2
2
15
1
1
1
1
8
1
1
1
2
1
17
1
1
5
1
3
1
8
1
1
14
4
2
1
2
1
3
2
3
32
4
1
18
1
13
2
1
13
2
4
1
5
5
3
3
2
5
4
6
1
3
8
4
5
2
4
2
4
1
1
9
2
1
1
4
3
2
3
4
5
2
1
19
4
1
1
2
1
2
3
11
2
3
1
7
6
16
15
1
8
3
5
2
1
8
1
1
2
2
1
4
1
1
3
1
1
3
3
4
13
2
3
6
2
3
1
4
2
1
1
1
2
1
1
3
14
1
1
3
4
14
4
1
2
1
1
1
2
5
1
2
12
1
6
1
3
1
2
8
3
2
9
2
4
1
4
3
1
1
4
1
2
13
4
1
4
2
2
1
1
8
10
17
3
1
6
1
1
1
2
15
3
3
15
1
1
2
1
3
5
4
10
3
1
1
1
1
1
3
9
2
1
1
3
1
1
3
1
2
7
1
3
3
1
6
12
6
3
3
1
3
2
2
2
4
7
1
2
4
2
4
2
1
1
1
2
3
1
2
11
4
4
1
1
2
3
7
1
5
1
1
1
2
2
2
1
1
1
3
1
1
1
2
6
5
1
3
5
3
3
2
3
2
8
4
6
3
6
1
3
9
2
3
3
4
1
5
3
1
5
3
1
4
2
3
14
4
5
7
4
2
1
1
4
5
5
2
14
7
2
2
7
2
4
1
1
1
4
15
5
2
1
2
4
1
1
8
2
1
2
1
6
2
5
11
1
3
2
7
1
2
6
5
3
1
15
5
6
1
1
3
8
9
15
1
2
5
3
1
1
1
2
3
2
8
2
2
3
1
3
7
2
2
12
3
2
6
1
2
1
6
11
7
3
2
16
5
13
1
2
6
2
4
1
1
10
7
2
1
1
8
6
1
1
2
1
3
2
4
5
3
1
1
1
2
1
2
2
7
1
6
5
1
2
7
3
1
1
9
9
2
2
1
2
2
2
1
1
1
3
4
7
8
3
6
4
5
6
2
2
5
2
1
3
1
7
1
1
3
1
10
2
2
7
1
2
3
9
1
2
2
5
2
6
1
15
8
1
1
8
1
4
3
18
3
5
2
1
1
7
3
4
10
17
7
1
1
1
3
4
1
6
4
2
4
1
3
7
1
1
1
5
15
2
3
1
4
5
6
22
3
7
1
2
24
2
2
9
6
2
19
2
1
2
1
1
1
4
5
2
3
4
7
1
1
4
2
16
10
1
3
11
4
1
8
1
7
6
1
7
1
2
2
2
3
4
1
18
4
1
6
3
3
3
1
11
1
1
3
1
4
1
1
2
2
13
1
6
1
1
8
3
1
2
1
2
3
3
1
3
10
13
5
2
3
4
4
4
2
1
7
4
4
2
2
4
2
4
5
1
8
1
12
1
1
3
1
4
22
1
2
4
3
4
4
5
3
6
6
1
3
7
4
5
3
3
2
3
3
11
5
2
2
9
2
2
1
6
2
3
4
4
5
3
1
2
29
1
1
2
1
2
5
1
3
1
7
1
1
8
5
4
2
7
1
6
3
6
10
2
1
2
3
7
7
1
1
4
4
15
3
11
2
5
3
4
3
1
9
2
2
2
1
6
1
5
1
5
2
1
3
4
3
1
8
3
1
25
2
12
1
4
1
1
1
11
1
6
13
9
5
2
3
1
4
3
2
1
6
34
10
11
1
3
1
3
1
11
7
1
2
7
1
7
5
2
4
3
1
2
4
5
6
5
1
5
5
2
1
6
5
2
6
6
4
7
1
2
3
5
3
2
3
2
9
1
2
1
11
5
3
13
3
4
4
7
1
2
1
8
1
7
2
2
7
2
4
2
4
1
1
1
4
3
2
5
1
5
1
3
2
10
7
3
2
7
3
5
3
2
3
1
3
3
1
5
6
2
1
2
3
3
4
4
2
2
9
2
1
3
1
1
5
2
2
3
3
5
17
1
4
5
3
1
7
2
2
4
15
15
2
7
7
1
3
22
4
4
1
1
2
2
1
1
1
1
7
4
1
9
1
3
1
3
9
1
7
4
2
4
10
7
2
4
2
1
6
1
3
2
5
5
1
7
4
4
1
7
1
6
6
1
1
3
4
8
15
18
7
1
7
3
1
7
5
5
2
4
4
3
1
1
2
4
1
6
1
1
1
1
1
3
1
6
4
6
2
1
3
8
2
1
1
11
6
3
3
2
1
2
6
5
3
8
1
1
3
4
1
2
5
6
1
4
1
2
13
5
1
3
3
1
7
4
2
9
1
2
1
3
3
8
3
3
5
1
2
6
1
1
3
1
4
5
2
3
1
2
2
1
3
5
5
2
1
3
4
1
12
2
3
1
2
1
5
3
2
1
1
4
2
5
7
1
2
14
1
3
22
24
4
1
2
3
4
1
2
3
1
2
1
2
5
6
4
1
4
3
7
1
6
1
2
1
1
4
2
5
10
7
5
1
4
8
2
1
1
6
17
2
5
2
1
7
10
10
2
1
3
6
1
1
3
7
3
1
6
4
4
4
5
4
4
1
1
1
1
1
3
1
1
3
20
1
1
2
3
1
8
12
1
16
11
2
1
2
2
2
4
3
2
6
2
18
3
2
2
5
1
25
5
8
8
8
3
2
1
2
1
4
7
6
2
7
9
6
2
5
1
8
2
1
2
1
6
1
5
3
2
2
2
3
6
4
7
1
2
4
3
9
1
1
3
4
13
4
2
4
2
4
3
7
4
8
3
1
3
2
1
9
1
2
3
2
6
3
1
3
3
1
3
3
1
10
2
3
5
2
1
5
7
4
2
5
6
3
7
5
4
1
8
3
1
2
2
1
4
4
3
15
4
2
1
6
7
3
1
2
1
3
2
2
3
2
1
1
10
1
4
1
12
4
7
18
6
11
3
16
1
10
3
1
2
3
7
2
1
2
6
6
1
3
6
1
3
5
3
3
3
13
5
3
1
4
5
2
1
1
1
2
4
1
4
2
4
4
4
1
8
11
3
7
1
2
1
2
4
3
4
6
10
8
1
1
3
1
3
6
3
2
5
1
1
1
6
1
2
7
3
4
1
6
1
11
5
16
1
4
12
1
3
2
2
1
1
4
2
1
5
5
8
1
2
15
3
6
4
2
2
8
5
5
7
3
3
9
3
2
11
3
17
1
3
1
12
2
2
2
9
1
3
3
1
11
1
12
2
12
3
4
5
3
2
1
1
5
2
3
2
1
1
3
3
1
16
4
13
4
3
1
4
7
3
4
5
2
2
3
9
2
2
2
1
4
10
3
1
1
1
4
1
1
3
1
1
1
4
1
2
1
2
1
1
4
3
7
5
4
5
1
2
4
6
2
8
4
3
6
8
8
1
3
5
1
2
11
3
6
2
2
2
2
1
2
1
1
2
5
9
7
3
2
2
4
2
1
5
3
12
1
1
1
3
1
2
26
1
2
18
5
4
3
1
6
10
5
3
1
10
1
9
5
2
1
4
11
1
8
1
5
3
1
1
5
5
3
3
3
2
2
5
1
1
1
1
6
1
2
2
3
3
1
8
1
1
6
2
2
3
2
5
5
1
1
3
7
2
6
1
5
4
3
1
1
3
4
7
2
1
1
6
21
2
5
3
1
6
1
1
8
9
2
1
14
13
8
5
13
1
1
3
4
3
4
1
5
8
1
5
2
2
5
13
2
3
3
2
1
7
1
1
2
2
2
2
3
2
6
2
7
1
1
3
3
9
6
10
11
22
1
6
2
1
3
1
4
3
8
3
1
1
4
4
11
3
1
6
8
2
3
4
18
2
3
3
1
4
1
7
6
5
1
7
2
2
2
3
4
2
1
1
6
2
3
5
1
4
2
2
1
4
9
3
8
2
1
2
13
2
1
2
5
2
5
2
5
4
1
3
2
5
2
3
2
7
1
4
16
2
2
3
9
7
6
3
3
1
29
14
1
1
2
5
2
4
5
1
2
1
5
5
2
1
2
4
1
1
22
7
4
2
21
13
5
3
2
1
2
2
3
3
6
2
6
3
2
1
1
1
4
5
2
3
1
11
2
9
2
19
3
1
2
5
8
2
2
1
2
1
2
12
3
2
2
21
2
4
15
1
38
5
2
10
1
6
2
19
2
3
5
1
19
1
1
4
1
2
4
5
1
5
2
3
49
9
3
3
2
2
1
4
1
7
5
2
3
8
4
4
1
2
4
5
2
5
13
9
2
3
3
3
4
1
4
9
4
1
11
3
5
4
2
1
1
4
5
1
7
3
3
7
7
8
3
1
2
7
3
1
1
1
4
2
1
2
4
1
8
2
1
2
3
2
1
3
2
1
1
1
1
2
1
4
3
4
3
1
2
13
4
1
3
1
6
5
1
2
1
4
2
2
9
2
5
2
2
2
1
1
5
6
3
1
6
4
1
1
17
1
10
8
1
1
11
6
6
9
1
1
8
1
4
1
2
3
1
2
11
1
1
1
4
7
5
1
1
3
1
1
2
1
2
3
1
5
4
9
6
4
1
3
4
8
7
8
1
5
2
10
7
4
2
1
2
7
1
9
5
1
1
6
3
4
2
2
1
4
3
5
15
1
6
5
2
1
4
7
1
7
9
1
5
1
8
1
1
6
1
4
2
3
5
5
1
1
2
1
5
2
5
1
1
3
5
6
1
6
4
1
1
14
4
10
7
2
4
10
7
1
7
9
4
1
1
3
2
5
4
1
3
4
1
4
2
1
35
24
8
25
4
1
4
4
3
5
1
4
11
3
22
5
11
8
3
2
1
1
7
3
2
1
14
3
2
1
2
4
5
2
2
3
3
3
2
2
3
1
1
4
1
5
2
2
7
7
4
2
2
3
1
1
9
9
1
1
4
1
1
7
1
1
2
1
6
1
2
8
3
4
5
1
18
11
4
4
7
6
4
4
1
14
5
3
5
8
2
1
1
1
1
7
1
2
2
4
2
1
4
1
4
1
1
1
1
1
1
5
2
10
2
5
1
5
7
1
1
6
1
1
1
5
3
3
1
4
1
1
6
5
4
3
4
5
9
3
1
1
1
2
1
1
4
1
2
1
1
1
1
4
12
1
5
3
1
1
6
4
7
3
1
1
7
2
2
2
3
1
2
2
1
3
1
5
1
6
8
6
2
5
1
5
4
3
5
3
1
4
5
2
9
1
1
1
6
6
3
1
4
8
4
3
1
7
4
1
2
1
2
1
1
19
7
1
3
2
7
11
9
10
1
5
1
1
4
1
2
4
3
2
3
4
2
3
2
2
2
1
1
1
10
2
1
4
2
1
8
1
1
3
5
1
7
1
1
1
4
2
5
3
1
1
1
9
5
2
2
4
1
2
5
2
2
1
1
1
23
11
7
1
1
2
1
1
4
10
2
3
3
3
3
2
4
3
4
5
1
2
9
3
6
3
1
8
12
5
1
2
3
2
1
5
1
5
3
2
2
15
17
16
17
4
7
2
4
1
1
1
3
3
5
1
3
1
6
2
2
1
4
7
6
1
2
2
10
5
3
1
6
5
12
10
4
12
5
3
16
1
3
1
4
2
1
1
2
5
13
7
14
1
3
2
5
12
5
1
2
3
10
1
2
2
4
2
4
2
1
3
1
1
1
4
4
1
3
4
5
3
2
4
4
3
2
6
3
1
2
1
1
1
3
1
4
4
2
1
5
2
4
1
1
1
6
7
4
1
2
1
2
3
1
4
1
4
2
8
4
4
1
3
3
4
1
1
3
2
1
5
1
1
1
6
8
4
4
4
3
7
11
2
5
3
2
1
7
3
1
7
1
2
1
2
3
1
2
5
1
5
2
7
3
1
5
1
5
25
3
1
2
1
3
3
2
3
8
4
2
2
3
4
8
2
2
1
1
3
4
1
1
8
7
3
4
9
6
14
7
1
2
2
6
8
7
1
2
3
1
1
2
1
6
12
4
4
1
2
1
4
1
6
1
9
7
5
7
6
2
5
1
2
1
7
8
1
3
4
2
4
2
5
3
6
15
1
1
3
2
3
5
3
2
2
4
3
4
2
2
3
10
8
1
8
1
2
7
3
2
7
2
2
4
1
3
1
4
1
3
1
3
10
6
3
6
7
14
7
9
3
1
4
1
1
1
3
4
23
2
5
7
2
21
1
4
6
1
17
1
4
2
2
2
1
8
1
1
2
1
3
5
6
1
1
1
1
13
3
1
7
2
1
1
3
3
8
4
2
2
1
7
2
6
1
4
2
2
1
1
1
5
4
20
2
3
1
1
5
2
2
1
1
1
4
8
4
7
1
1
11
2
2
1
2
2
2
3
2
1
6
3
5
1
1
4
1
3
1
8
3
3
5
1
1
8
7
4
2
4
1
3
7
2
2
2
2
1
2
1
7
1
4
1
5
1
1
1
3
1
1
3
2
2
2
2
1
1
6
19
2
2
2
5
3
7
6
3
1
5
1
2
1
6
6
1
8
1
8
3
1
1
1
1
3
1
1
10
4
1
2
2
2
7
1
12
4
1
3
5
5
4
9
2
2
1
1
1
1
2
4
1
1
4
2
3
1
2
1
25
3
9
1
1
12
2
1
1
5
1
1
2
6
10
13
1
1
1
10
1
4
1
1
2
2
2
4
1
4
2
2
1
7
5
3
2
1
2
1
2
15
1
13
1
2
1
7
2
17
8
3
2
9
2
5
1
3
7
15
2
2
2
6
7
6
1
1
4
2
3
1
4
1
1
9
1
1
1
2
1
3
5
2
7
9
4
1
4
1
5
4
1
1
1
3
1
1
1
1
2
4
1
1
3
4
4
2
2
9
1
2
1
7
14
1
2
3
1
4
3
13
1
2
2
3
12
2
4
4
2
2
1
2
1
6
1
1
6
1
12
3
1
2
1
1
1
1
6
1
2
2
5
2
2
3
2
1
3
2
1
3
2
5
9
11
5
3
3
1
2
3
17
5
1
1
5
4
3
1
3
7
1
3
3
2
1
14
8
7
5
5
11
3
2
6
1
2
2
11
1
2
4
6
21
7
1
12
2
3
3
2
1
2
3
3
1
9
4
2
2
4
2
3
2
3
7
2
1
1
3
3
1
1
6
8
2
4
1
4
3
1
3
4
2
2
1
12
2
1
1
2
2
4
20
12
1
8
1
2
8
14
2
5
2
1
7
6
8
3
5
1
1
3
4
7
1
9
1
8
3
1
1
1
1
1
1
2
2
7
4
4
1
3
3
1
3
2
3
4
6
2
6
1
1
3
4
2
17
1
1
1
2
3
2
1
1
11
1
1
3
1
8
17
1
2
1
3
3
5
1
4
2
1
1
1
7
1
3
2
7
3
4
12
7
7
1
7
4
1
2
4
1
1
4
8
2
1
2
1
8
8
1
1
1
6
2
4
2
4
2
1
5
3
2
3
1
7
3
2
1
6
2
1
3
4
2
6
4
3
2
3
2
7
4
1
2
8
3
3
2
2
1
4
2
1
2
1
1
4
4
1
2
1
7
3
4
2
2
7
1
2
5
3
2
1
1
3
2
4
4
2
1
1
2
1
1
7
4
1
1
9
1
2
2
1
1
1
2
8
2
7
3
2
2
8
2
5
3
2
2
28
25
5
1
20
12
1
1
1
4
12
2
3
2
2
2
3
15
4
3
1
2
2
2
5
3
8
6
2
6
8
5
2
4
3
6
1
1
1
5
2
2
1
1
1
1
6
3
3
6
1
4
1
1
5
1
4
2
1
2
1
3
4
1
2
4
10
1
2
1
1
5
2
2
10
3
4
2
3
3
1
2
2
1
1
4
5
3
19
4
2
2
9
3
3
1
3
10
7
4
1
4
1
1
6
3
1
2
2
1
2
1
1
1
4
2
1
2
3
17
3
2
4
1
1
2
8
1
2
1
2
12
4
1
7
7
1
2
1
2
1
3
9
3
3
7
5
4
1
2
3
16
3
7
10
12
6
8
4
1
5
4
2
6
1
2
3
1
5
1
7
8
1
8
2
1
8
1
2
1
1
4
6
24
11
2
2
6
1
1
2
1
1
5
3
3
1
3
1
4
2
1
2
8
4
1
3
6
3
1
3
1
7
1
6
2
1
13
1
1
2
18
1
1
1
1
15
7
4
7
10
2
11
1
4
9
1
2
9
10
3
5
3
5
11
3
1
2
4
1
2
1
1
7
9
11
8
4
6
2
17
2
1
2
4
1
2
6
2
8
1
1
1
2
1
3
1
2
1
1
2
3
3
11
7
5
9
1
7
9
2
3
1
10
2
1
3
1
3
2
3
6
6
1
1
1
3
5
1
2
1
3
20
1
5
2
1
3
1
15
1
3
13
2
2
3
1
3
2
8
1
1
7
5
5
8
1
1
3
4
5
2
3
1
5
2
1
3
2
1
5
16
5
8
1
4
2
1
2
3
5
1
1
8
3
6
4
4
2
3
2
2
1
5
5
3
8
3
1
2
6
11
2
9
1
3
14
2
1
4
3
2
3
2
12
2
5
17
4
1
18
2
4
3
3
3
1
6
3
12
1
1
2
6
7
1
2
5
1
1
1
2
2
2
1
2
3
2
3
5
3
1
1
1
1
3
6
2
5
1
2
2
4
6
1
4
5
3
5
1
1
3
3
2
4
1
2
4
5
1
1
1
1
3
7
1
1
2
2
2
10
2
1
12
2
2
2
1
12
1
4
6
4
3
6
1
6
4
1
2
10
3
1
2
11
7
2
11
1
6
3
1
1
4
2
3
2
2
7
2
22
3
2
2
1
6
1
8
1
2
6
1
2
1
3
4
1
3
2
5
1
2
1
6
1
2
2
1
1
2
1
4
17
3
4
1
5
20
1
1
1
8
2
2
10
2
5
5
1
1
1
4
5
3
1
1
5
1
4
1
3
4
4
2
4
5
3
1
1
4
2
2
2
4
1
4
1
2
5
2
4
6
10
2
2
2
4
1
1
1
1
5
1
2
4
2
1
11
1
3
1
1
2
2
1
7
10
5
1
6
1
1
1
2
4
1
7
1
2
19
3
4
4
1
4
2
1
1
6
2
4
1
1
1
4
2
2
2
7
12
2
2
2
1
5
3
3
5
2
5
9
1
5
1
3
1
1
2
1
1
3
10
9
16
3
1
2
10
1
3
9
6
3
2
5
8
13
3
1
1
12
5
3
2
2
1
2
3
5
2
1
3
6
1
2
3
8
1
1
1
4
1
3
7
2
3
1
4
5
1
8
4
4
5
1
1
1
4
5
1
1
1
2
2
7
1
1
5
18
3
4
3
3
6
1
6
9
2
13
1
6
1
14
3
7
1
1
10
4
2
1
1
1
2
1
1
6
3
4
2
1
1
5
1
23
5
9
7
3
1
7
6
4
17
14
8
5
5
11
1
5
3
3
1
9
6
8
1
1
1
3
4
6
2
5
9
2
2
10
4
1
2
1
1
4
1
2
1
1
2
7
1
7
1
2
1
2
3
1
2
5
10
3
7
1
1
2
4
3
3
3
8
2
4
3
1
5
1
1
1
2
9
1
16
2
1
4
2
2
5
4
15
3
3
4
6
1
1
1
2
1
2
1
1
1
2
4
2
2
11
11
1
3
6
4
3
1
6
1
2
1
2
2
4
2
7
2
10
1
2
4
5
1
1
3
18
2
5
1
5
1
8
1
2
2
4
3
2
2
3
4
5
1
1
2
1
1
8
5
5
1
1
5
6
1
2
2
5
1
4
9
12
3
1
1
1
9
1
3
1
9
8
3
1
2
3
2
1
6
3
6
7
1
3
2
2
1
9
1
1
7
2
3
33
3
3
1
2
2
1
1
5
4
2
10
1
11
6
1
6
3
2
1
4
1
1
2
1
1
13
1
1
1
4
2
4
1
1
8
3
2
1
1
1
3
4
1
6
4
1
3
3
6
5
15
3
2
3
5
11
1
2
16
4
5
1
14
5
8
4
1
3
1
8
8
3
5
1
9
8
3
6
2
5
2
1
1
5
3
5
3
1
3
8
1
5
2
3
9
2
1
4
4
2
2
2
3
2
1
2
2
2
4
7
2
9
4
6
1
2
1
5
2
2
4
4
1
1
7
10
1
1
4
1
1
3
9
6
1
4
1
7
9
7
1
6
5
1
7
2
6
1
1
3
1
4
7
1
4
6
1
1
1
3
3
6
1
1
7
1
2
1
2
1
2
1
3
4
2
3
3
1
3
1
2
3
2
2
9
3
1
1
2
1
1
1
7
3
3
9
4
2
1
1
4
1
3
2
4
8
2
6
3
1
3
5
5
1
1
6
1
4
2
3
21
7
1
1
2
10
4
18
1
7
1
3
2
1
13
2
1
8
1
2
2
1
1
6
4
1
2
2
3
1
2
5
3
7
5
12
3
8
9
6
2
2
3
7
2
3
1
8
1
2
2
2
4
2
1
2
1
3
7
5
1
8
6
3
1
1
5
2
5
7
3
5
4
11
1
1
2
4
1
4
8
4
1
3
1
4
1
12
2
5
1
1
2
2
4
3
4
3
2
1
5
1
2
4
10
1
1
1
2
1
3
3
5
2
2
6
1
2
1
2
1
4
3
5
13
7
3
1
7
3
1
3
8
1
1
3
1
1
9
1
1
4
1
7
1
15
1
2
17
3
2
2
1
12
2
4
3
10
6
7
1
3
3
3
3
1
1
4
2
2
4
3
6
3
1
7
2
8
2
2
3
1
1
2
1
2
5
2
2
3
3
15
2
1
1
2
4
3
3
4
1
2
14
6
3
2
1
13
2
5
1
5
1
6
2
1
4
3
2
1
2
4
3
3
1
1
1
2
12
8
2
4
4
28
2
2
1
3
2
1
14
1
5
1
1
3
1
3
4
3
3
2
5
5
6
2
1
12
2
2
5
2
2
4
3
1
2
2
3
6
1
1
18
2
12
3
3
6
2
1
5
2
2
1
2
1
3
10
1
3
2
1
1
1
3
1
2
3
3
1
2
3
1
2
6
2
3
4
3
5
2
2
1
3
8
1
3
1
1
1
3
8
7
2
2
1
1
1
4
4
1
9
15
2
1
1
1
9
3
3
2
2
1
1
1
3
3
6
1
5
6
8
3
1
1
4
4
4
3
7
3
8
2
2
20
1
1
3
2
8
3
2
16
5
2
9
2
2
1
3
1
1
1
1
1
5
1
2
4
2
4
6
7
1
1
2
4
1
1
5
2
2
3
3
1
6
9
2
2
1
1
1
3
9
3
5
1
1
4
6
1
5
1
6
1
2
2
2
9
4
2
4
6
6
2
10
1
4
1
2
1
7
3
1
7
4
1
25
4
3
1
2
5
3
2
12
2
1
2
3
2
1
3
3
6
3
4
1
1
1
5
2
5
3
3
1
1
1
4
1
4
4
24
3
2
3
2
2
4
5
5
13
7
7
2
4
3
3
9
3
2
1
1
2
8
17
1
1
5
1
3
5
3
5
1
2
2
4
3
5
2
4
1
6
2
1
3
2
5
1
5
5
2
3
4
2
7
1
8
2
1
2
3
2
5
1
4
1
8
2
6
1
3
11
1
1
4
4
8
1
1
2
9
1
1
8
10
3
4
2
4
3
1
5
2
6
4
2
2
3
1
4
1
1
6
21
2
1
1
3
1
3
5
2
2
2
1
8
3
2
2
2
1
1
6
1
3
1
8
13
2
3
1
2
9
4
3
3
10
8
1
1
1
3
19
8
1
1
1
3
4
1
6
1
11
3
1
17
1
5
3
8
1
1
3
3
1
3
5
4
2
5
1
15
2
3
1
9
3
5
3
4
1
7
5
7
4
5
1
3
3
2
2
1
1
4
3
2
6
2
2
2
15
4
3
10
7
1
5
2
14
4
11
1
6
1
2
2
5
2
1
2
2
2
2
1
2
2
2
1
3
8
2
8
1
4
3
12
6
3
2
4
1
1
1
2
1
6
4
4
6
10
2
1
4
1
1
4
2
2
1
2
2
3
9
3
9
1
2
5
11
2
1
6
3
3
2
2
7
1
1
2
1
1
6
1
9
2
1
4
4
2
4
3
1
2
2
4
5
2
2
7
5
1
6
2
1
2
1
1
17
2
3
2
18
4
6
1
2
2
2
4
1
5
2
9
1
1
1
18
2
2
4
5
11
5
1
2
5
1
4
6
7
14
2
15
1
2
4
3
7
5
2
3
9
1
4
3
7
1
10
3
3
4
2
4
5
11
1
2
3
4
3
2
12
6
10
4
1
2
4
1
3
3
1
7
2
13
4
3
4
4
12
1
16
2
1
2
1
3
6
7
2
4
2
1
2
1
1
1
5
1
6
2
2
1
1
1
2
5
2
1
5
3
1
3
3
1
6
2
5
2
4
2
6
3
3
5
9
1
4
1
3
11
3
3
1
3
5
1
1
1
1
5
22
1
2
9
3
6
3
2
1
7
16
3
4
4
3
13
2
2
2
3
9
2
1
2
2
2
2
9
4
1
3
3
3
2
3
1
1
1
1
1
1
1
2
2
8
1
9
1
7
17
3
11
2
2
1
2
1
6
10
2
12
1
9
14
2
4
12
1
8
1
3
1
1
1
3
2
1
6
5
2
2
7
17
3
7
1
3
1
5
2
1
4
8
4
1
2
2
3
14
3
4
1
4
7
3
4
2
4
2
1
1
1
1
1
2
1
5
1
7
16
4
2
4
1
11
1
1
2
1
4
1
1
6
1
28
1
3
1
2
3
3
8
1
7
1
2
5
1
2
4
2
1
4
4
10
2
1
1
2
5
2
2
2
2
1
2
1
4
4
2
3
1
2
3
1
5
2
1
1
1
7
10
4
16
1
24
3
6
15
3
3
3
2
1
12
3
2
2
1
3
9
1
3
6
4
2
9
5
21
9
2
2
4
2
2
1
2
1
1
4
2
5
1
22
16
6
4
4
3
1
3
16
4
1
4
1
1
3
14
2
1
1
6
3
1
2
1
1
4
5
1
2
2
3
2
1
1
1
2
8
6
4
2
2
5
5
3
1
3
17
2
1
16
4
2
4
3
1
4
2
1
3
1
5
4
3
10
2
1
2
1
1
1
4
5
1
9
2
8
2
1
10
2
7
11
3
2
26
1
1
8
4
2
3
1
1
1
3
2
5
4
3
7
2
1
1
1
20
1
3
1
15
1
2
5
1
2
10
1
2
15
6
1
3
2
1
3
15
1
3
2
23
3
1
2
5
7
17
10
2
7
3
5
1
2
1
12
6
5
5
1
3
3
2
4
8
1
4
2
4
1
2
3
8
10
3
10
10
6
2
6
2
1
2
1
2
6
1
13
4
4
3
3
1
3
4
5
2
6
1
2
3
1
1
4
1
2
1
2
4
1
4
6
7
3
2
3
1
9
1
5
2
2
9
3
1
2
4
1
5
1
7
3
1
1
1
2
5
7
3
4
1
2
5
10
2
2
1
2
1
4
3
3
1
1
1
9
2
1
7
4
9
1
4
1
1
3
2
4
1
6
3
1
1
6
3
5
1
2
1
1
1
2
3
2
2
2
4
2
6
3
5
3
3
6
3
2
1
2
4
4
13
3
1
1
8
17
30
1
1
8
22
3
1
8
5
4
3
6
7
7
5
15
6
1
1
3
8
5
1
1
13
3
14
1
2
4
11
4
3
6
2
2
4
2
2
5
6
4
2
14
1
1
2
4
2
2
4
1
2
1
1
1
2
11
1
9
12
2
2
2
2
1
8
3
1
2
3
5
3
7
4
3
4
4
1
1
2
1
7
3
1
2
1
6
2
5
4
1
1
2
3
3
2
9
1
6
2
3
8
4
2
1
3
16
2
1
2
1
2
1
6
1
9
6
8
7
1
4
1
4
5
1
2
1
1
3
2
4
2
5
2
4
3
2
4
3
3
3
3
1
2
2
4
1
5
1
3
1
1
3
6
3
3
5
1
3
2
7
2
1
5
1
1
2
2
1
16
2
1
2
4
1
2
4
1
1
1
1
1
2
6
1
10
5
1
3
3
1
5
1
2
5
3
3
1
3
3
3
5
3
1
3
1
1
1
3
1
4
1
5
1
2
1
1
2
3
3
1
2
3
7
1
1
2
1
3
3
1
2
2
1
13
4
1
4
2
3
1
9
1
9
3
10
1
2
3
6
2
1
5
1
10
1
3
1
1
5
3
4
1
1
8
2
1
3
2
5
1
1
5
1
2
2
2
8
5
1
2
5
1
1
2
14
2
1
1
1
12
5
1
5
6
5
1
1
8
1
2
3
1
7
1
13
30
10
4
1
1
7
4
2
1
6
1
4
2
2
5
16
1
7
4
2
2
1
13
1
4
1
4
3
2
1
1
1
1
8
1
1
9
4
10
1
4
2
2
1
16
5
10
1
5
3
2
3
4
3
1
1
6
6
6
1
2
1
2
1
7
4
1
1
1
3
4
3
2
2
1
5
3
2
4
10
1
1
9
3
4
3
3
1
5
1
2
4
7
6
14
2
3
1
2
4
2
11
1
2
13
19
1
6
4
3
13
2
2
3
4
3
3
5
5
3
1
1
3
5
1
15
1
1
4
20
2
1
4
5
8
16
1
6
5
4
4
7
1
11
2
4
1
4
6
3
3
10
1
2
3
1
1
5
2
1
15
2
7
8
3
4
1
3
7
2
8
2
39
1
3
9
4
1
3
17
1
3
7
4
1
4
6
2
8
6
2
4
2
2
5
5
2
8
4
1
1
1
1
7
6
1
2
5
2
1
3
5
5
1
6
7
4
1
9
3
1
4
2
2
8
7
8
5
3
3
2
2
2
11
6
8
1
9
1
1
1
3
1
1
1
1
3
5
16
3
9
17
1
3
10
8
4
2
3
1
4
2
2
2
1
5
5
7
1
5
2
5
3
2
5
9
4
2
3
4
5
11
2
1
5
4
7
1
1
2
1
4
1
9
3
14
1
9
1
7
11
2
3
10
1
1
1
4
6
2
2
1
2
2
5
2
1
1
5
2
4
5
2
3
1
5
3
1
2
3
1
2
27
3
1
3
1
3
3
1
6
2
6
5
1
1
9
10
1
4
4
3
2
3
4
7
3
1
2
6
2
1
1
3
6
2
3
13
2
7
1
4
5
7
12
1
2
1
12
1
1
3
9
4
3
3
1
2
1
6
1
1
3
2
8
3
5
5
3
2
2
2
7
1
3
1
1
15
5
2
1
5
5
2
8
1
1
2
2
11
2
1
1
2
5
1
3
3
1
3
3
1
1
1
1
1
5
6
3
10
3
1
1
5
1
8
6
1
1
1
6
2
4
1
1
2
1
3
1
2
10
2
2
2
2
2
1
3
7
3
2
9
3
1
10
5
2
2
2
1
11
3
4
2
1
5
2
6
5
1
7
4
14
1
1
2
1
8
1
5
5
2
3
1
15
2
3
16
2
7
5
2
6
3
3
4
1
2
2
7
3
8
1
10
4
1
5
2
1
6
5
5
6
1
1
1
3
2
1
3
3
10
6
7
1
5
2
1
1
1
2
10
2
2
1
1
1
4
4
17
1
1
1
2
4
7
3
1
4
1
2
2
4
1
8
2
9
8
4
1
2
2
3
19
2
1
4
7
2
1
9
1
2
1
4
1
2
1
1
2
1
5
1
2
15
8
4
2
2
2
10
1
1
5
3
8
6
6
4
3
1
1
1
2
9
2
1
4
20
13
1
4
2
2
4
2
1
2
3
2
3
1
1
1
3
11
9
7
3
2
2
2
2
1
4
3
11
1
1
17
12
7
1
5
3
1
4
1
1
2
1
10
5
1
6
3
4
4
2
1
4
3
1
5
1
1
1
1
2
2
1
6
2
1
1
4
8
6
3
1
8
1
2
1
10
6
2
4
1
1
1
8
1
2
2
3
3
1
1
2
2
12
12
6
4
3
3
4
1
11
5
3
1
1
2
2
9
2
4
3
4
2
5
1
1
1
1
3
1
5
3
12
2
1
1
5
2
2
8
3
1
1
8
1
1
2
3
13
5
5
1
14
7
1
2
7
2
2
3
3
1
5
3
2
4
23
20
4
12
6
6
6
3
13
3
5
7
3
2
4
9
1
14
8
1
1
1
3
2
4
26
2
7
2
3
10
1
6
1
5
1
2
2
1
3
7
6
4
4
4
3
14
11
14
1
4
1
1
3
4
3
5
2
2
3
5
3
1
3
8
1
2
2
2
2
2
2
16
1
1
1
4
6
2
2
6
6
7
4
5
2
7
2
1
1
1
9
1
4
2
5
6
4
3
1
1
1
10
1
1
1
1
1
15
17
1
3
4
2
1
7
15
1
3
1
1
1
2
2
2
2
1
1
1
3
11
1
2
2
3
1
1
5
2
1
3
1
1
1
10
9
1
1
20
3
9
6
6
6
4
4
4
8
2
3
1
2
4
3
1
7
9
1
1
2
2
10
1
2
2
2
3
1
3
3
1
1
1
1
1
2
1
2
1
1
3
4
2
11
1
3
26
9
8
5
1
7
1
1
3
1
4
2
4
5
2
1
6
1
9
2
8
4
4
11
2
1
2
18
2
1
5
9
3
3
2
2
2
1
1
1
1
5
5
3
1
1
1
9
2
2
3
1
1
1
1
3
4
3
11
2
2
1
2
5
5
1
4
2
1
5
1
1
5
2
2
7
4
6
4
3
1
8
3
1
1
1
8
12
8
4
7
1
2
4
3
7
5
1
3
1
1
1
3
3
6
6
15
5
14
6
1
3
1
6
6
5
2
2
2
5
4
10
7
2
5
2
2
11
5
1
3
2
2
1
6
6
8
3
2
4
5
1
4
6
5
1
2
1
3
2
2
2
7
2
1
1
4
2
6
3
1
2
1
1
15
1
2
2
7
4
1
2
2
1
5
2
2
1
1
3
2
2
7
1
1
5
13
1
5
2
1
6
3
4
1
2
10
1
4
1
1
3
1
3
4
4
6
1
4
3
13
1
9
9
5
4
1
4
2
4
3
15
3
2
1
3
3
1
1
1
4
3
5
1
4
4
2
3
3
3
2
1
5
3
2
4
2
2
1
2
1
2
2
2
2
2
1
7
4
2
14
1
17
4
2
2
1
2
6
3
5
3
5
1
9
7
3
2
6
1
1
5
3
1
4
1
2
2
2
6
4
3
2
6
1
3
8
2
18
1
9
3
7
2
3
2
2
1
2
2
1
3
2
4
1
6
1
2
3
5
2
2
2
3
1
4
1
6
1
6
7
1
3
1
2
3
4
2
3
1
1
3
3
1
2
5
1
2
4
3
7
5
2
2
2
1
4
3
2
1
1
4
1
4
3
2
3
4
1
2
2
10
1
1
1
4
1
4
8
2
6
2
1
2
1
8
6
2
1
3
6
3
1
2
11
4
2
18
4
10
3
2
4
1
2
13
1
2
2
2
1
9
2
3
1
9
7
1
12
1
5
1
8
1
5
3
1
1
3
1
7
4
1
4
1
39
8
2
1
4
5
1
2
1
3
3
12
1
3
5
2
4
12
2
3
2
4
2
9
2
1
1
2
2
1
2
3
6
3
11
1
1
2
16
6
1
3
4
12
3
11
2
6
1
2
5
3
2
3
2
11
25
2
1
4
1
2
4
4
1
2
1
1
7
6
3
8
2
1
9
3
4
4
4
10
1
5
2
2
1
2
1
3
3
2
7
3
1
7
2
4
1
2
6
1
1
5
4
1
4
4
1
4
2
4
19
2
2
3
1
1
1
8
1
2
2
5
6
1
1
6
17
10
7
1
1
5
4
5
1
1
2
16
3
12
3
8
1
6
1
7
8
9
1
4
4
4
14
1
10
1
6
2
3
1
2
2
12
3
2
6
4
4
1
1
1
4
5
3
3
5
19
1
6
2
3
4
4
3
2
15
8
3
2
1
1
5
7
2
2
7
2
1
1
1
3
1
5
6
2
1
1
8
1
1
2
7
1
10
1
2
1
2
14
2
7
4
9
2
4
1
8
4
2
1
1
1
1
1
1
6
16
2
4
1
7
1
8
12
7
1
8
1
1
11
12
1
3
1
2
1
2
1
5
3
1
1
4
6
12
1
17
11
2
2
1
3
8
2
10
8
3
4
1
18
2
3
1
7
2
1
2
1
4
1
2
2
2
1
10
1
3
10
5
1
1
1
3
3
2
1
5
3
1
2
10
3
1
8
6
9
1
2
18
1
1
3
2
3
3
5
2
3
3
1
2
1
2
7
2
62
1
19
1
9
1
1
4
3
7
1
1
1
4
4
5
1
2
11
1
4
3
2
4
3
1
1
2
4
5
2
3
1
6
1
6
8
3
4
2
2
1
1
1
1
1
1
1
1
2
3
1
3
1
1
2
2
20
4
2
2
6
3
6
4
1
1
1
2
1
4
7
9
1
1
7
9
2
3
1
1
5
1
2
1
2
1
2
1
2
1
3
4
5
2
3
1
2
4
2
2
1
4
1
1
5
22
3
4
1
1
1
2
3
1
1
25
1
2
2
2
1
5
1
3
1
1
1
2
7
2
4
20
1
10
5
1
3
1
2
6
3
1
3
8
1
1
3
1
9
1
2
9
8
1
2
3
1
2
2
1
4
8
4
6
3
2
1
5
4
2
8
1
2
2
11
1
8
2
3
1
5
2
11
1
1
3
1
6
2
1
5
1
3
45
2
3
1
2
2
16
3
2
3
1
3
2
2
1
1
7
1
2
6
1
3
4
1
1
2
3
10
1
2
1
5
10
4
5
1
1
2
3
3
4
1
2
5
1
2
1
6
2
5
7
3
4
2
8
2
7
3
13
3
3
9
3
1
2
2
4
3
2
1
3
2
3
3
6
2
5
5
2
5
3
1
4
6
4
6
3
6
1
10
1
9
16
6
1
1
2
1
5
1
1
6
7
2
3
2
2
1
2
10
4
6
8
4
2
1
3
2
2
2
1
1
3
9
3
2
7
7
1
5
3
1
2
2
3
2
5
2
4
6
1
6
3
3
5
2
2
2
4
4
2
1
1
1
1
1
4
2
2
1
5
4
10
1
3
2
2
4
6
3
1
2
2
2
6
2
2
2
1
3
1
2
1
2
1
2
1
1
1
2
3
3
2
6
1
22
3
2
4
5
3
9
3
2
3
1
6
8
1
4
15
1
3
1
3
2
1
1
1
5
1
4
5
2
7
1
2
4
1
4
8
1
5
2
3
9
7
2
1
2
3
3
3
4
1
1
1
4
5
4
17
1
2
2
2
2
1
4
2
2
7
1
4
8
3
10
2
10
3
4
21
2
1
13
2
4
5
4
1
1
1
4
3
3
8
1
1
5
5
2
7
1
2
2
3
6
5
3
3
4
1
1
3
1
3
1
1
1
5
3
1
12
6
1
4
1
4
9
8
3
9
13
12
2
25
2
2
1
5
5
2
19
1
3
1
3
7
2
5
1
4
2
1
11
10
3
2
4
3
2
2
1
1
2
3
1
1
7
2
1
10
8
6
4
1
2
1
1
4
3
1
2
1
13
1
3
1
2
11
17
4
3
1
6
1
2
8
1
7
15
1
1
1
2
1
7
2
4
1
12
4
1
1
2
1
1
17
1
2
3
2
9
10
4
4
2
1
4
3
1
1
1
2
1
4
2
1
2
3
2
1
3
1
7
5
1
6
3
8
1
2
2
1
1
22
5
3
2
2
2
1
7
5
1
2
1
3
1
1
2
1
4
2
9
2
3
5
1
2
1
36
1
1
7
5
1
1
5
1
2
1
2
1
1
1
1
5
6
3
5
11
1
2
4
1
1
1
3
8
1
9
2
1
12
3
11
1
2
6
3
1
6
1
5
1
2
6
7
7
4
3
2
2
3
2
2
7
14
3
1
1
2
2
3
26
5
4
1
9
3
1
2
8
9
6
1
2
4
2
3
2
2
5
5
1
5
9
2
1
9
4
3
1
1
2
7
5
1
1
3
4
1
4
1
3
6
22
2
2
8
7
2
1
5
2
9
3
2
1
4
1
1
1
2
7
2
3
9
3
1
8
7
3
1
2
6
2
4
3
8
2
1
2
3
5
12
2
4
2
2
5
2
4
5
7
6
6
2
6
2
9
3
1
1
8
1
8
2
7
1
6
1
1
8
1
2
14
3
7
3
3
3
5
5
2
2
9
2
2
2
3
1
1
3
4
2
1
1
4
5
13
6
2
8
2
3
10
4
1
2
3
10
12
1
7
2
1
1
2
2
7
4
1
5
1
5
6
2
6
4
1
2
2
6
12
10
5
7
3
1
2
1
2
1
2
4
1
8
10
1
4
1
2
8
3
25
7
2
1
1
4
2
2
5
1
1
6
1
7
1
4
1
2
4
3
8
7
6
1
2
1
4
7
1
4
8
1
11
3
1
1
4
2
2
1
3
1
8
2
21
14
3
3
2
3
3
1
1
3
6
1
1
2
21
1
3
3
20
1
1
2
4
2
6
3
4
13
1
4
1
6
9
1
3
2
8
5
1
2
3
2
1
3
1
3
6
2
3
1
1
5
2
1
5
1
7
1
1
23
6
3
1
11
3
5
4
1
4
5
4
9
2
6
1
16
1
1
1
2
2
15
2
1
8
4
4
2
4
14
3
1
4
1
2
1
10
2
4
1
5
1
6
1
1
1
10
2
1
2
6
3
1
6
1
1
2
1
2
1
2
8
2
2
1
8
1
12
1
8
3
1
4
2
1
15
3
3
5
5
1
1
3
2
1
1
3
4
2
2
2
2
1
3
5
1
3
1
1
4
4
1
7
1
1
1
1
1
1
2
4
4
22
6
1
2
8
2
1
2
2
3
2
1
1
3
3
1
6
5
5
1
7
1
1
3
3
2
6
3
4
1
4
8
15
1
6
3
1
4
1
1
3
1
2
3
4
12
1
6
2
4
3
1
2
1
3
1
1
3
1
1
5
2
1
7
14
2
1
4
6
10
2
2
9
12
21
2
2
8
2
2
4
13
3
1
1
5
5
3
1
8
1
3
3
3
5
9
7
2
11
5
7
1
4
2
5
2
3
9
2
2
2
1
1
8
5
1
3
3
1
2
6
1
3
30
6
3
2
1
3
6
9
2
1
1
7
9
3
1
1
10
5
2
1
1
6
3
6
3
4
1
2
1
5
4
1
4
9
3
1
1
7
1
1
6
13
3
2
3
1
1
13
1
2
22
4
9
1
1
4
6
6
1
1
5
2
1
6
1
1
6
6
7
2
3
1
2
6
2
1
1
1
4
1
1
1
34
2
4
5
2
4
11
2
10
1
11
1
6
3
11
9
3
10
5
1
2
1
6
1
2
3
1
1
2
9
1
4
11
7
1
1
3
10
3
12
1
15
3
5
15
2
7
5
5
2
2
4
4
2
18
1
1
1
3
4
1
9
1
2
2
1
4
1
2
1
2
1
1
4
2
1
2
3
2
1
15
1
7
9
4
2
2
4
2
1
6
4
3
1
1
3
2
1
4
4
1
3
1
11
1
10
2
8
6
1
1
2
7
2
2
2
10
2
4
33
2
1
5
3
4
12
5
4
12
2
4
8
3
6
15
5
10
1
3
1
1
4
1
6
6
3
1
1
2
15
7
2
2
1
5
3
4
2
6
10
2
4
2
6
2
2
8
1
1
3
1
5
6
1
4
1
2
4
1
5
1
2
1
3
9
1
1
2
1
2
3
7
9
1
6
30
10
8
10
5
15
2
2
1
1
1
1
6
1
2
1
3
5
4
1
1
2
2
26
1
1
1
8
5
2
4
5
1
3
2
6
2
1
1
1
5
1
3
1
4
13
14
4
2
1
4
10
11
2
3
2
1
1
2
7
3
2
8
2
3
4
3
4
7
1
1
1
12
1
15
7
2
3
2
5
5
9
9
12
2
1
4
5
5
2
3
1
6
2
1
6
21
12
2
6
2
2
2
2
7
1
1
3
2
3
2
7
2
1
8
4
1
6
2
2
2
9
6
1
1
1
3
2
1
4
3
7
4
3
5
3
1
3
1
12
3
7
1
4
4
1
1
2
13
1
3
1
1
7
1
3
7
5
1
1
3
1
1
1
2
10
2
1
3
1
6
1
10
6
5
3
6
2
1
2
1
1
1
71
8
7
3
3
2
4
5
3
3
4
8
3
7
5
2
8
5
8
2
3
11
4
2
17
2
3
1
1
3
2
5
2
3
1
1
2
3
7
3
11
1
2
1
2
3
8
1
1
1
3
7
1
3
11
2
1
6
1
4
2
2
6
10
11
6
6
2
2
2
5
1
2
1
3
4
2
3
5
5
4
4
3
4
1
3
1
5
1
6
8
3
2
3
1
2
9
1
10
1
2
6
3
5
1
5
6
14
2
2
2
7
2
2
7
6
2
6
1
1
2
6
1
1
1
5
2
5
7
6
1
2
2
2
1
1
1
4
9
1
1
5
1
1
3
3
3
2
2
3
1
3
5
5
3
2
1
9
1
5
16
3
5
5
2
2
3
5
1
3
5
10
3
4
5
5
2
10
3
8
2
11
13
2
3
11
1
5
3
3
1
1
2
4
7
3
4
2
3
5
6
4
5
5
2
1
2
2
1
15
4
2
1
11
1
4
3
4
1
2
3
6
2
1
10
1
9
8
5
12
2
2
1
7
1
3
1
1
1
4
8
1
1
1
1
1
4
1
6
12
1
8
1
4
5
3
6
10
4
4
3
2
1
3
2
3
1
2
5
5
1
6
1
6
3
7
7
11
7
2
6
6
1
4
16
37
5
1
7
1
8
3
11
2
1
3
13
3
4
8
2
2
2
6
3
5
1
2
1
1
4
4
3
1
3
2
5
7
1
1
6
1
1
2
8
2
2
2
6
6
4
1
8
1
3
3
1
1
2
4
2
3
1
7
1
2
1
1
1
1
1
1
1
1
1
3
2
3
5
3
2
4
11
9
6
1
2
3
5
2
7
3
2
10
13
1
3
3
1
3
2
13
1
3
2
4
1
1
1
4
3
3
7
3
2
2
2
8
1
1
4
6
7
3
1
2
5
8
3
4
2
2
2
8
6
5
1
3
1
2
1
6
1
4
5
1
2
6
9
3
1
3
1
1
5
4
2
2
1
3
4
1
1
2
1
1
1
1
3
6
2
1
1
6
1
5
1
8
4
9
2
3
3
5
5
2
1
6
5
2
14
1
1
11
4
3
3
1
1
2
2
8
1
3
10
2
5
1
2
2
2
1
11
4
8
1
11
2
4
1
6
2
1
2
1
3
4
2
1
1
2
5
1
1
9
5
34
1
2
6
6
1
2
12
2
1
6
3
7
1
1
6
1
3
1
1
2
1
3
6
1
2
4
2
2
7
8
10
1
7
3
5
17
1
3
2
3
5
3
1
8
1
3
1
4
2
5
4
2
2
10
3
6
1
1
5
1
1
9
1
1
2
3
1
5
1
1
3
2
1
1
5
15
4
3
6
2
1
2
3
3
3
1
1
1
2
2
3
1
6
7
7
5
1
7
2
2
5
1
1
5
3
2
2
65
1
1
1
10
5
1
1
3
7
1
6
1
6
11
7
1
2
2
6
10
7
6
10
1
4
3
4
3
3
2
1
5
3
8
2
2
6
5
6
1
6
1
4
1
3
2
1
7
2
6
6
1
8
4
3
3
5
1
3
2
1
2
9
1
15
4
9
4
4
2
1
7
2
5
2
2
4
1
1
5
1
2
13
6
2
1
8
25
1
1
5
3
5
7
4
6
4
5
1
19
1
3
2
2
4
8
2
13
2
1
2
2
2
37
12
3
1
1
2
1
3
3
1
1
5
1
3
8
5
1
1
2
1
1
3
1
9
1
2
2
17
3
2
3
4
3
1
3
20
5
15
1
11
5
1
7
3
9
1
26
4
4
1
1
6
3
2
1
4
3
16
1
2
1
1
3
4
8
1
7
6
1
1
7
6
2
3
1
5
11
2
3
1
2
1
8
3
3
2
4
5
5
16
6
1
1
2
1
3
1
8
20
8
2
6
2
7
2
2
2
4
1
4
1
4
4
2
5
2
4
4
1
2
6
1
1
3
3
5
1
7
3
7
3
2
1
4
2
1
2
4
6
3
2
1
2
2
2
13
4
2
8
12
24
1
2
2
1
4
2
18
3
5
3
4
2
5
7
2
1
2
6
2
2
1
11
3
7
1
1
4
1
1
3
3
1
1
1
3
1
5
2
1
1
1
3
1
1
1
1
11
1
1
5
5
1
8
4
2
4
1
1
4
9
1
1
11
18
2
4
5
1
7
3
1
11
5
1
6
1
1
2
2
7
11
1
1
1
6
1
7
4
3
2
2
2
1
1
1
4
4
1
6
4
2
1
2
4
3
1
2
2
7
4
1
1
9
1
8
1
2
14
1
5
10
10
3
3
8
1
1
11
1
3
4
6
2
2
7
14
5
2
4
2
8
2
1
11
1
1
1
1
2
5
5
2
2
1
1
5
1
1
1
6
1
2
1
4
2
2
1
1
6
4
5
8
3
2
3
11
2
2
8
2
3
1
1
4
2
7
1
1
1
1
1
2
5
4
7
6
12
4
1
3
2
13
3
5
6
4
23
2
10
7
4
2
2
1
4
4
3
10
1
3
92
2
3
5
3
3
10
3
7
2
2
18
5
2
1
2
4
7
4
2
3
1
2
6
1
3
6
1
7
5
2
1
1
1
2
2
2
14
1
1
2
6
1
10
1
6
3
7
1
3
2
2
4
5
1
2
6
3
8
3
4
1
2
3
2
3
7
1
2
1
2
4
1
3
3
4
1
1
9
10
1
1
1
1
1
2
1
2
2
3
2
1
1
1
1
12
1
3
1
2
1
2
3
4
3
1
1
3
5
2
2
10
10
2
3
1
1
1
7
3
3
8
4
1
9
3
6
2
2
3
1
4
4
8
5
4
1
1
3
1
12
1
3
1
1
1
1
11
2
2
4
3
1
1
3
7
2
4
1
1
4
4
3
1
4
7
3
5
1
2
1
3
3
4
1
17
3
6
8
2
1
4
1
2
5
3
1
5
5
6
4
10
3
2
9
2
4
1
1
3
4
4
4
3
3
7
2
1
20
2
1
1
3
8
1
1
8
2
3
2
1
22
1
2
12
1
1
2
2
1
5
1
5
4
5
6
1
4
2
1
12
4
4
4
5
2
15
48
4
3
2
7
1
3
38
4
7
1
3
1
2
2
3
12
2
22
1
13
1
2
2
4
1
6
5
2
1
6
3
2
3
6
1
7
9
3
3
1
1
1
1
4
2
5
2
2
2
14
2
5
9
4
2
1
5
5
1
1
4
5
1
1
2
2
2
3
2
16
2
2
9
4
4
3
2
4
2
3
7
1
6
1
3
2
7
1
1
2
2
2
5
2
2
3
1
12
2
2
14
3
2
3
2
3
1
4
2
4
1
1
1
8
5
4
3
3
5
5
5
2
2
2
2
1
1
1
4
3
1
2
2
1
2
13
5
8
2
6
6
4
1
2
3
5
4
1
3
3
10
6
7
1
15
1
3
3
5
2
11
1
8
3
6
5
1
2
7
1
3
5
1
3
2
8
2
1
2
5
14
1
2
1
6
6
7
7
15
3
1
1
4
2
7
1
2
1
1
5
5
1
2
2
10
1
1
7
2
8
14
1
1
1
5
3
4
4
3
4
2
2
7
2
3
1
1
3
3
3
2
1
5
3
8
2
1
7
2
2
2
3
1
1
18
6
9
3
2
1
5
5
2
4
6
1
7
8
1
1
4
7
1
3
3
10
1
5
2
5
5
8
2
5
2
1
4
4
17
2
7
1
3
8
2
3
6
7
1
1
1
1
10
3
5
2
1
2
1
2
1
2
2
4
5
1
2
1
1
3
1
1
2
1
6
1
4
3
5
1
2
12
5
3
3
1
11
5
1
1
1
1
3
10
2
3
4
4
3
2
3
2
9
2
1
2
6
1
2
1
2
6
1
8
2
15
1
1
1
15
5
1
6
1
1
1
2
1
4
2
5
2
1
17
7
1
2
6
2
1
1
1
4
1
3
3
6
1
1
4
4
2
1
1
2
1
3
1
1
3
2
1
4
1
4
6
4
1
6
1
9
1
17
1
15
1
5
4
4
4
1
2
1
11
11
11
4
1
1
7
2
1
5
3
1
1
4
5
4
1
5
2
9
7
17
3
1
1
1
4
7
1
2
3
10
7
8
9
2
5
1
1
2
1
14
14
5
1
3
2
4
4
2
2
7
1
10
15
1
2
1
2
3
4
1
3
2
4
1
1
8
3
2
7
5
1
1
1
9
2
3
1
4
1
6
1
5
6
1
1
1
1
13
4
4
3
2
2
6
6
1
2
4
1
3
1
1
8
3
3
1
3
1
3
2
6
1
1
1
2
1
6
4
2
12
3
2
1
2
2
1
2
2
3
3
2
4
3
5
4
3
1
3
9
1
1
3
6
10
1
10
1
4
2
1
5
6
4
4
1
4
3
1
1
3
1
2
1
5
5
2
1
1
4
5
6
14
1
14
10
3
1
8
3
1
9
3
1
2
1
2
10
1
3
1
4
9
3
4
2
1
3
1
4
1
7
14
2
1
1
4
3
2
5
1
5
7
1
1
5
2
2
9
4
8
12
2
1
5
19
3
9
6
1
1
2
1
1
1
8
5
1
2
3
3
2
1
5
2
7
9
21
6
4
1
1
3
2
15
1
3
2
4
5
4
3
12
5
1
1
1
1
5
9
1
3
4
4
1
4
4
9
1
1
1
4
3
1
1
16
8
5
7
3
3
6
2
1
1
1
10
1
4
2
2
9
2
3
3
5
5
5
1
2
4
1
3
4
2
16
1
5
2
3
4
1
3
1
1
5
6
2
2
1
13
2
1
5
1
2
5
8
5
1
1
1
1
10
1
6
12
5
3
1
8
1
4
4
12
3
21
2
7
8
4
2
1
1
3
1
1
6
9
2
2
1
1
1
1
3
3
4
5
2
7
1
1
1
1
2
7
6
3
2
3
1
1
2
1
3
2
2
1
3
3
1
4
10
3
5
10
1
5
6
5
1
1
4
2
4
6
2
3
1
3
5
1
16
3
5
1
2
3
8
2
3
3
4
9
1
5
3
10
1
6
7
12
1
6
1
1
1
1
1
11
7
1
1
1
4
1
7
4
3
2
1
6
4
1
2
1
1
2
3
2
5
2
3
2
1
1
2
3
9
2
20
6
2
1
1
3
5
7
18
7
2
1
1
1
4
2
4
6
1
1
10
1
2
7
7
9
6
2
10
2
2
1
1
2
9
2
1
5
8
1
5
1
2
1
3
1
1
2
4
1
2
2
1
2
13
2
3
3
6
7
1
1
3
7
6
17
5
1
2
1
1
7
4
1
5
2
1
1
1
1
2
2
1
9
1
4
8
1
5
2
4
3
7
2
2
3
4
2
1
1
1
1
1
5
5
7
2
4
2
11
8
4
1
2
2
3
3
1
6
2
5
9
8
49
1
2
6
7
5
3
9
2
11
1
1
3
1
2
1
1
5
4
1
2
32
3
1
1
3
6
4
3
1
2
3
6
2
7
2
5
4
10
2
3
1
2
8
2
1
4
2
1
5
9
2
3
4
1
1
3
1
1
1
6
9
2
2
9
1
1
4
2
1
13
4
2
3
2
5
1
3
5
2
1
11
3
1
1
3
6
2
4
1
2
5
2
10
4
1
2
6
3
5
1
1
5
2
3
2
1
10
3
24
13
3
3
1
3
3
1
19
2
6
4
1
4
5
1
1
41
1
2
1
3
7
3
1
26
1
7
8
5
4
1
4
1
10
2
3
2
2
5
5
1
4
9
3
3
4
4
2
1
3
4
1
4
1
3
3
5
7
3
2
4
1
4
2
7
1
1
1
2
4
2
7
2
1
4
6
6
15
1
1
1
6
6
2
2
1
2
1
2
4
2
3
7
5
2
4
4
1
2
3
1
2
1
5
1
3
1
2
3
6
7
2
3
6
3
2
1
1
1
3
1
10
4
3
4
1
16
9
6
2
6
10
5
1
6
6
1
2
1
5
7
2
3
2
1
2
1
1
8
6
1
2
1
10
5
2
9
5
2
2
4
11
1
1
3
4
7
2
3
1
2
1
1
3
11
2
5
2
4
2
6
1
13
4
2
1
3
4
2
11
1
15
14
1
3
1
2
1
2
1
2
4
1
1
1
1
7
1
1
1
2
3
1
1
1
1
7
3
4
3
3
3
14
1
4
2
1
1
2
5
2
5
2
6
3
4
1
5
2
10
1
2
7
1
4
4
13
3
2
1
2
2
4
4
9
4
3
6
1
1
3
2
3
3
1
1
7
3
5
1
1
3
1
2
2
2
3
2
3
1
2
2
1
1
3
10
2
11
1
1
2
1
3
1
8
2
2
1
5
3
2
1
2
1
3
10
2
4
4
7
2
1
1
7
3
6
1
9
1
2
2
4
3
1
2
4
6
1
1
3
2
1
3
2
3
6
1
2
2
2
1
7
1
1
1
3
1
2
1
3
2
3
1
2
1
6
4
26
3
5
1
3
1
2
1
5
3
2
2
11
2
2
1
2
2
1
3
4
11
2
5
2
7
2
3
2
3
1
7
5
2
2
3
8
4
13
7
7
2
3
9
1
6
9
1
1
2
5
5
2
3
8
12
2
2
3
4
5
14
1
1
5
1
1
1
7
3
3
2
5
1
1
1
4
5
1
5
2
2
3
14
2
1
3
5
1
3
14
1
4
1
2
2
1
1
1
4
3
3
1
6
5
4
1
1
4
1
5
1
6
1
6
21
3
2
5
2
6
4
1
4
3
20
7
14
1
2
1
3
1
1
3
3
5
4
10
3
2
4
15
2
4
16
4
11
2
5
8
3
3
3
1
4
8
10
2
8
4
4
4
14
7
2
1
2
13
9
2
9
17
1
2
2
2
3
3
14
1
1
7
5
3
2
1
3
3
1
13
3
3
1
5
4
8
10
3
3
3
2
1
3
4
2
1
5
4
16
4
11
7
2
1
4
5
5
15
12
1
1
4
2
1
5
3
5
15
4
3
2
6
5
2
4
2
5
1
4
1
7
2
3
3
4
3
24
3
1
2
6
1
2
4
10
2
7
1
1
2
4
2
2
7
2
7
1
5
1
4
2
6
12
2
1
2
12
1
1
4
2
4
2
2
2
1
2
6
9
3
1
1
5
8
2
9
4
1
2
2
2
1
1
11
1
1
12
3
1
3
1
2
3
3
3
1
1
1
30
6
1
1
3
1
5
2
3
1
2
18
4
1
1
7
2
2
2
5
5
4
7
4
8
5
1
13
1
2
7
1
3
4
2
2
4
1
30
14
5
3
14
8
1
6
6
1
9
4
6
7
2
1
2
6
22
5
1
1
3
1
2
4
3
5
2
5
4
1
2
3
2
3
1
1
21
1
2
3
2
7
2
2
2
1
1
5
5
6
2
5
3
1
1
11
5
8
9
2
2
2
1
2
8
1
1
1
2
1
2
6
4
1
4
4
5
2
3
1
7
4
2
2
6
2
1
14
2
7
4
8
1
1
1
4
4
1
5
2
1
5
8
4
2
1
2
1
1
1
10
7
7
1
3
4
17
11
12
1
3
5
1
3
1
4
12
5
4
6
8
2
1
5
1
6
4
5
3
1
1
1
9
4
4
2
4
2
3
5
1
1
5
3
5
14
5
43
2
1
4
2
2
6
12
3
1
2
19
11
5
1
1
5
3
3
1
13
3
3
1
3
3
11
2
1
3
1
7
2
6
14
3
7
3
4
5
2
7
1
1
1
1
2
1
1
1
3
1
1
7
14
1
4
1
1
1
6
5
2
2
6
5
6
2
8
8
3
3
2
4
1
2
5
7
4
13
13
2
5
4
3
1
1
1
11
5
4
5
3
2
4
3
4
1
2
7
1
1
2
3
1
2
2
4
3
4
4
1
3
3
2
2
5
2
2
1
4
2
11
1
1
6
1
2
1
2
1
2
1
1
2
1
2
4
1
5
2
6
3
11
1
4
8
4
4
5
2
3
1
3
2
1
1
1
1
1
8
6
3
6
1
9
1
1
3
4
7
10
34
6
14
2
6
4
6
4
3
3
16
7
1
2
5
6
10
2
1
6
1
2
12
1
5
1
5
3
2
1
7
8
1
2
1
2
13
10
2
3
2
6
1
2
1
2
6
9
1
4
2
12
1
2
8
3
3
13
1
1
1
3
6
8
3
2
4
2
1
1
4
14
8
3
2
5
1
1
1
1
4
2
1
1
2
2
2
3
9
2
7
1
5
2
10
5
9
19
2
4
8
4
2
3
2
1
7
2
1
1
1
5
1
7
1
5
1
5
2
1
6
5
3
1
1
19
2
3
1
1
8
3
2
1
4
1
2
4
4
1
1
3
2
3
1
3
1
2
1
7
2
1
7
1
4
1
10
1
4
1
9
3
2
5
5
2
4
5
3
3
6
4
3
2
2
6
3
2
5
4
8
5
1
4
7
3
3
6
1
1
2
5
3
1
1
1
2
6
6
4
6
6
7
4
6
3
4
15
5
6
5
6
5
1
2
3
6
2
9
7
23
4
5
1
1
4
1
2
1
4
2
5
8
7
5
1
3
5
3
5
2
2
1
1
2
9
5
8
5
1
2
6
14
1
3
3
3
3
5
1
1
5
3
2
3
1
2
3
7
3
1
1
4
1
4
2
4
2
3
3
5
3
4
1
5
2
6
1
2
4
5
1
7
11
5
1
5
1
4
1
2
2
1
6
4
4
1
1
16
1
16
16
3
2
1
3
7
3
1
1
2
3
3
1
2
1
1
3
2
4
11
2
2
8
3
10
2
6
4
2
1
4
4
2
6
3
4
5
10
15
2
3
6
7
14
4
2
3
1
1
18
5
3
3
2
1
8
7
2
4
1
6
1
11
4
1
1
3
4
1
1
10
15
2
1
2
7
6
1
6
3
5
3
1
3
3
4
8
3
4
1
3
5
1
15
8
1
1
5
1
4
6
6
7
1
1
1
1
1
2
1
2
5
1
2
2
3
1
2
12
6
5
2
1
5
5
3
7
10
1
1
4
4
1
1
1
9
3
3
6
1
8
4
1
3
1
4
2
14
6
1
5
1
3
1
3
8
1
12
2
3
2
1
4
2
3
5
3
5
9
1
2
2
15
5
1
9
2
8
4
1
9
4
4
5
2
6
3
1
4
4
2
13
2
4
2
1
9
4
1
2
2
2
5
5
4
1
2
8
2
2
1
2
7
1
19
2
4
5
2
1
1
2
1
1
1
4
3
2
5
2
6
6
1
1
1
4
2
1
1
3
1
1
10
3
1
2
1
9
3
4
1
8
4
1
2
1
2
4
5
1
1
8
2
2
3
3
2
1
5
5
7
4
5
8
3
8
12
3
2
1
5
2
1
4
5
5
1
1
3
3
11
2
2
4
7
2
4
7
1
7
6
2
25
20
2
12
5
1
2
2
2
1
1
2
2
8
1
2
1
5
5
6
1
2
1
4
5
8
4
15
4
17
2
3
2
1
2
6
8
1
1
1
1
4
5
3
8
5
2
1
8
4
13
1
9
1
1
2
2
2
1
1
2
1
7
4
7
1
3
3
1
5
1
2
2
6
1
1
12
2
1
3
6
10
1
2
8
3
3
3
4
4
1
2
4
1
1
1
1
12
5
1
3
1
1
16
3
1
1
5
1
3
2
5
2
1
7
4
10
1
5
1
7
1
2
4
1
1
7
3
5
3
8
2
13
5
3
2
17
1
11
1
2
3
1
2
5
6
2
9
5
2
2
3
3
3
3
4
2
8
1
6
1
3
2
3
4
2
2
10
4
2
1
1
4
4
1
6
4
1
10
16
2
7
2
3
4
7
3
16
8
1
2
3
1
24
5
1
5
1
2
3
5
4
1
1
2
2
2
4
1
8
1
1
3
2
1
2
1
4
4
6
1
1
20
4
2
1
1
2
13
1
3
6
1
1
1
9
7
1
10
10
1
4
1
3
6
10
2
1
1
4
1
9
3
7
10
2
2
2
1
2
5
6
7
1
2
1
3
4
6
5
1
5
7
1
3
4
2
2
7
1
6
5
1
3
3
1
3
3
1
10
1
1
2
2
2
2
5
1
1
1
4
4
1
4
2
21
1
3
10
11
3
3
1
8
5
2
9
2
5
3
1
5
8
8
3
1
9
1
7
8
3
2
1
2
6
1
1
1
8
1
1
2
2
5
1
2
1
6
3
6
5
7
1
18
2
1
12
6
4
2
2
5
2
1
4
2
1
4
3
2
1
7
1
20
2
1
9
1
6
2
1
2
4
4
9
3
5
2
4
1
73
6
4
1
2
8
3
4
1
1
1
2
6
2
2
1
1
1
1
2
2
1
1
2
5
1
2
10
3
1
31
1
4
5
1
1
2
4
11
1
6
4
3
1
2
6
6
3
1
2
14
2
30
7
2
3
2
1
7
1
12
4
1
4
2
1
2
4
2
2
2
3
1
6
15
2
3
7
1
9
2
1
8
6
7
1
19
5
5
1
13
2
8
3
3
12
2
3
6
1
3
4
4
6
3
1
5
1
4
5
6
2
10
1
2
5
12
4
12
8
25
4
1
3
4
2
6
5
2
1
13
1
1
4
2
2
1
1
4
2
1
1
2
5
7
5
1
2
2
12
1
2
1
6
7
1
7
5
2
4
3
3
12
3
1
1
2
4
1
2
4
3
2
1
1
3
1
5
5
3
1
1
3
6
4
9
5
1
5
3
6
11
4
2
6
5
8
1
1
8
5
2
1
10
1
16
1
4
1
2
1
1
5
2
1
1
2
2
2
2
1
1
4
1
13
1
1
10
9
1
7
5
2
6
2
5
5
2
1
5
12
3
4
1
4
1
4
4
4
1
2
4
5
2
11
2
2
1
20
2
2
3
1
3
2
6
1
4
7
1
1
1
6
5
2
3
1
2
1
2
1
1
6
4
1
2
1
3
3
3
1
1
1
6
6
2
5
2
2
1
5
9
3
14
5
1
1
2
12
9
1
3
2
18
5
4
3
2
1
14
3
1
2
1
3
1
4
1
19
1
10
2
3
4
15
6
4
4
4
2
3
1
3
1
2
3
9
2
1
3
5
1
10
1
1
6
6
9
1
5
7
3
4
2
4
1
11
1
6
2
6
1
1
4
24
2
1
4
1
1
1
2
6
3
2
1
2
2
1
3
1
4
2
6
1
4
7
5
2
2
3
3
6
2
1
11
1
12
3
2
1
2
6
1
7
1
1
1
1
9
1
1
8
3
1
2
10
1
4
6
1
2
3
6
2
5
6
1
7
6
6
2
1
1
1
1
2
6
1
1
2
2
4
1
1
3
16
1
1
3
1
6
6
1
2
5
6
2
3
3
1
2
2
7
2
1
7
4
1
5
16
2
1
1
4
1
8
2
6
14
1
6
1
5
1
12
3
1
6
3
17
6
2
7
10
3
3
1
1
2
1
1
2
1
2
2
1
1
3
20
1
3
4
11
1
2
1
3
5
1
10
6
3
2
2
12
6
13
4
4
2
4
5
14
9
5
1
1
8
1
2
4
5
2
16
3
13
1
10
10
1
1
1
2
10
2
5
2
5
3
1
2
3
12
1
1
4
7
3
4
1
3
1
14
3
5
2
8
12
2
3
1
2
5
5
1
3
3
6
3
18
4
1
1
20
2
2
4
3
3
5
5
3
2
20
2
1
1
8
2
1
2
4
3
1
3
1
1
3
6
2
1
11
9
1
5
1
1
8
3
2
6
3
4
1
6
1
6
2
1
4
2
1
5
3
5
2
10
2
1
1
1
3
2
5
2
4
4
22
2
2
6
3
1
15
2
4
2
3
3
3
1
1
1
2
1
2
3
1
3
1
9
2
1
1
1
5
3
3
6
4
2
1
11
1
12
1
3
3
4
2
1
1
2
2
3
1
12
2
9
4
4
6
2
2
4
1
3
5
17
3
2
6
3
4
2
1
1
2
3
4
9
1
4
6
4
3
2
3
4
7
1
3
2
1
1
1
1
3
3
2
12
10
12
1
2
12
1
5
10
2
1
5
8
7
5
3
2
1
1
5
1
2
1
4
13
3
1
1
3
3
5
6
1
1
7
1
12
2
2
15
5
3
2
2
3
1
2
1
1
4
2
1
3
3
1
1
1
1
5
4
7
4
2
6
1
1
5
1
5
8
4
1
5
68
1
5
1
1
1
1
5
2
3
11
7
3
1
3
1
1
1
6
1
6
1
2
6
4
3
2
3
1
1
5
6
1
2
1
3
1
2
7
3
4
2
5
3
1
1
4
1
2
1
11
7
1
2
1
2
4
2
1
2
3
1
6
2
3
5
3
2
2
15
19
3
2
16
4
2
3
7
1
3
2
11
2
1
3
1
5
1
7
2
1
1
2
1
1
8
5
4
1
1
1
2
5
2
2
12
3
1
4
2
2
1
1
1
3
13
1
4
1
17
1
5
5
6
2
9
9
6
1
1
1
1
1
2
1
2
7
4
2
2
2
2
11
3
1
9
3
1
4
2
3
3
13
1
2
3
1
11
7
4
2
5
20
1
10
1
2
1
3
8
2
2
13
7
2
5
6
4
2
1
3
1
8
4
2
3
1
1
1
1
1
11
3
5
4
2
3
1
1
4
2
3
1
1
6
4
3
1
1
1
3
3
2
4
4
2
1
5
1
5
2
4
4
3
4
2
13
1
3
4
17
1
26
3
3
5
2
1
7
1
2
4
2
17
1
2
45
1
4
1
3
1
2
2
3
2
1
1
3
4
1
5
5
1
4
16
2
3
1
1
13
1
2
1
2
7
4
10
4
9
2
2
8
3
1
2
4
4
8
2
6
8
1
11
2
3
4
4
2
4
3
36
2
2
3
3
11
1
5
3
1
5
1
1
1
3
9
5
6
14
1
1
1
1
3
4
2
4
1
3
3
7
14
3
2
4
3
4
3
2
1
1
1
10
7
11
1
5
1
2
2
3
2
2
4
2
6
1
1
1
3
1
3
5
1
4
4
3
1
19
3
11
5
1
1
2
5
1
11
1
1
13
7
8
1
1
2
5
1
3
2
4
3
4
5
4
3
4
24
2
5
1
4
3
1
4
2
5
3
1
2
15
9
1
7
10
2
6
1
4
2
1
1
6
1
10
13
3
1
2
1
1
3
5
2
4
1
1
2
2
2
1
1
2
3
2
3
12
2
2
5
1
1
5
2
1
3
3
7
1
3
3
1
3
4
1
3
15
3
22
10
3
3
3
7
2
10
1
1
4
1
4
4
12
6
4
9
9
3
1
1
1
4
3
1
17
1
3
1
5
1
1
3
1
16
1
1
5
1
1
8
1
4
3
10
3
2
2
5
1
3
12
1
1
6
2
4
1
3
1
5
3
1
2
1
3
1
8
3
8
3
2
9
2
1
6
9
4
5
1
10
1
1
5
1
3
1
1
2
2
1
3
4
5
1
4
4
3
2
1
2
16
3
4
4
2
2
3
2
7
1
2
2
5
5
1
2
3
6
4
1
8
1
3
8
8
1
4
2
3
4
4
2
6
4
2
3
2
4
1
4
6
7
12
4
3
8
1
3
3
6
3
1
1
6
1
2
5
5
17
7
2
1
1
1
7
2
1
1
3
2
6
10
3
1
1
2
14
7
1
1
1
1
1
5
2
3
4
2
2
12
2
3
6
1
6
4
2
1
1
1
2
5
16
2
2
1
2
1
2
33
2
3
2
2
22
2
5
3
1
1
1
2
2
4
11
1
3
2
25
1
9
1
11
3
1
2
9
4
8
1
1
5
1
1
1
2
6
3
3
3
14
7
2
1
2
1
3
4
1
1
1
8
2
1
1
1
3
4
4
3
1
12
9
3
5
4
11
8
2
2
4
1
1
3
3
9
4
2
10
4
2
1
1
6
4
4
7
7
9
6
3
10
6
1
1
2
1
3
5
3
1
9
5
2
3
6
1
1
4
1
4
2
1
2
3
5
1
2
8
2
3
1
2
1
1
3
10
4
11
3
1
4
1
1
5
5
6
4
1
2
3
5
19
7
2
2
5
1
11
1
2
6
1
1
4
7
1
2
4
1
4
9
9
8
2
3
1
6
2
5
4
3
2
1
3
4
2
6
4
1
10
17
1
3
12
1
3
1
2
17
16
1
1
1
3
1
4
1
2
2
1
1
1
2
1
1
4
6
1
5
3
1
6
2
3
2
3
2
4
5
5
1
4
2
7
9
4
3
9
5
1
3
4
1
1
2
6
11
2
3
2
3
7
1
1
2
5
2
4
5
2
1
1
1
2
1
2
1
5
1
5
16
10
1
9
3
22
5
2
16
1
1
6
6
9
2
2
6
2
3
6
4
1
2
12
5
5
2
1
3
4
3
6
4
1
3
3
2
7
1
6
4
3
1
1
2
4
8
1
1
3
1
2
1
11
3
2
9
3
3
3
6
4
2
1
5
4
2
3
1
7
3
1
5
2
3
2
1
3
1
2
2
8
1
1
5
19
3
11
8
2
3
2
4
5
4
4
6
8
9
3
6
6
5
4
6
4
8
2
1
3
10
2
2
7
2
4
7
21
5
1
2
8
2
2
4
1
7
2
2
2
14
3
1
8
2
3
2
2
7
1
3
1
4
6
6
2
2
2
2
2
2
7
1
9
1
10
4
2
2
2
3
1
2
1
4
6
3
5
2
6
7
3
5
8
4
7
2
2
2
4
1
1
2
6
3
7
1
1
17
4
4
1
2
4
4
3
6
3
22
9
4
3
1
4
1
1
4
2
1
6
1
3
5
3
2
3
3
1
1
3
7
12
3
2
6
1
1
1
2
4
2
14
5
1
1
6
4
1
10
5
6
15
6
1
2
1
3
6
2
2
3
2
1
1
10
2
11
3
1
1
1
14
1
3
4
1
2
2
6
7
3
1
2
2
2
1
14
2
1
11
1
1
1
7
1
10
3
1
8
1
4
4
3
1
6
7
3
5
8
5
3
10
15
4
6
1
2
2
2
1
6
9
4
3
1
4
3
2
4
1
1
1
3
3
4
1
4
16
1
5
1
1
14
3
5
1
5
3
3
5
5
2
2
6
3
1
6
6
3
2
1
1
1
4
3
2
2
2
3
4
11
4
2
2
4
2
5
1
10
2
3
3
2
1
1
2
10
1
6
10
2
2
7
2
3
14
1
2
10
2
1
9
2
1
3
13
2
10
2
1
2
3
8
5
6
1
3
1
1
2
4
2
2
3
2
4
3
4
6
1
2
3
13
1
3
4
1
2
3
11
1
4
4
1
1
8
4
4
2
3
1
6
3
5
2
3
2
1
2
3
3
2
1
1
2
4
2
10
1
1
1
6
2
9
1
3
4
1
11
1
3
1
4
1
11
5
10
2
3
2
2
3
2
1
7
1
6
4
4
13
2
6
10
3
15
3
1
3
1
2
9
2
3
1
2
5
6
41
7
2
1
3
2
1
1
5
5
2
1
2
2
1
3
2
1
1
7
2
2
12
3
2
3
1
6
8
1
35
8
7
3
2
2
1
1
9
1
1
2
1
2
3
9
5
2
2
2
2
8
4
3
3
4
3
5
3
2
4
5
1
4
5
1
1
6
2
1
17
3
1
1
1
7
3
1
2
4
1
5
2
5
5
2
2
7
1
1
2
3
1
2
4
1
2
1
3
2
18
1
5
4
2
2
11
1
5
4
3
2
7
1
6
2
14
2
25
3
3
5
3
1
2
1
5
1
1
3
1
2
1
1
3
2
2
1
1
7
11
7
5
2
5
3
2
4
3
2
2
7
4
4
5
3
4
4
1
1
2
2
2
2
5
2
2
1
8
12
2
3
5
9
4
1
1
2
2
3
1
2
2
11
1
1
1
4
1
6
2
4
7
1
4
4
2
2
1
15
13
5
1
1
4
3
1
3
5
3
1
1
1
2
3
3
2
1
1
7
5
14
1
16
6
2
9
2
1
6
2
9
3
4
21
4
2
1
1
19
3
5
1
3
1
13
1
2
12
1
14
1
2
3
2
2
1
16
2
1
5
1
9
1
3
1
1
3
25
4
5
4
3
1
1
5
6
1
8
4
4
1
14
3
3
11
2
2
4
4
1
2
1
1
3
1
10
3
8
13
1
5
10
11
1
1
3
3
1
2
2
1
1
2
2
2
1
2
5
1
1
4
17
8
3
12
2
1
5
4
1
1
1
13
2
1
1
3
1
5
14
2
2
1
4
2
1
1
3
6
1
1
7
1
1
1
5
2
1
4
2
1
1
5
6
1
5
2
2
1
2
2
1
1
1
5
4
3
3
2
2
3
1
1
7
2
4
1
3
4
2
2
2
2
2
5
7
6
1
1
3
2
4
1
8
2
2
20
4
3
2
8
1
1
4
15
2
1
1
1
1
2
2
2
1
1
15
2
4
4
29
4
3
1
2
2
1
15
9
6
4
6
5
1
2
2
5
16
2
5
4
1
3
4
1
15
9
1
5
1
1
1
2
1
3
2
1
2
1
2
5
2
2
3
1
7
2
2
3
7
6
7
1
8
1
1
16
2
5
1
4
4
28
1
1
1
4
2
1
4
11
2
1
4
3
4
2
2
1
1
4
1
3
1
6
1
4
8
1
1
9
7
4
3
4
2
1
4
1
4
1
1
5
2
1
12
1
1
2
1
4
2
3
4
2
1
7
1
2
5
5
15
12
17
10
1
1
1
2
4
4
3
1
9
1
12
10
6
13
2
7
5
2
4
4
4
2
8
4
1
1
1
3
6
6
3
2
1
1
2
3
6
2
16
1
3
1
2
2
1
7
2
1
3
2
4
5
22
1
3
5
5
2
5
2
9
1
5
2
3
11
1
3
4
6
11
3
13
2
1
1
1
1
2
3
5
8
1
7
1
7
2
12
2
6
1
5
9
1
1
4
2
4
3
5
1
13
1
5
2
4
4
8
1
4
2
3
20
7
2
11
8
1
3
1
1
6
1
1
1
5
4
4
3
7
3
1
5
46
2
3
10
8
1
3
6
1
4
7
3
2
4
2
6
1
1
10
1
1
9
4
27
2
2
1
2
2
3
2
1
2
2
2
2
9
1
1
2
13
2
2
3
1
4
1
3
2
2
1
4
3
1
1
3
1
5
2
1
12
3
2
1
8
5
1
3
10
2
10
1
3
3
7
6
2
4
1
8
8
13
2
1
5
1
3
1
10
1
4
1
2
3
5
6
10
5
6
1
2
1
5
5
1
1
3
7
3
1
3
3
3
9
4
5
5
4
10
2
3
1
2
1
3
3
4
13
8
1
1
2
4
2
1
14
2
2
2
9
3
10
2
3
4
4
7
5
2
23
1
3
9
8
3
1
4
5
1
7
1
1
4
2
1
1
1
1
2
4
20
4
2
1
1
2
9
1
2
3
1
2
2
5
2
2
4
1
2
1
3
1
3
1
11
1
1
1
3
3
5
16
3
4
3
1
6
11
1
2
1
1
1
2
1
1
5
1
6
2
7
1
3
1
3
1
1
1
1
2
4
4
4
2
7
9
5
4
3
5
2
5
2
2
2
4
1
4
10
3
1
1
2
1
14
4
2
9
8
4
1
8
6
2
6
1
1
2
4
5
3
1
11
1
3
1
3
5
2
1
3
6
1
3
12
4
1
1
1
2
2
1
3
5
1
3
1
4
7
9
3
1
2
1
2
3
9
1
4
1
2
1
4
2
2
2
3
6
3
5
4
4
2
1
6
5
16
3
9
1
14
5
5
1
6
3
9
1
9
2
4
16
3
1
1
13
1
3
9
9
6
3
1
2
5
1
10
2
1
1
3
2
14
10
1
2
6
70
1
1
1
1
1
6
1
12
2
6
4
1
1
1
4
3
3
4
4
2
4
1
4
2
1
1
1
1
3
1
8
4
1
3
6
3
15
4
6
4
4
12
2
4
3
1
2
5
1
1
11
1
3
3
4
7
2
7
1
4
1
9
1
2
1
4
2
3
1
3
4
2
3
6
4
2
2
1
1
1
2
3
3
1
1
1
1
1
2
2
1
1
1
1
1
1
2
1
1
2
5
1
1
3
4
2
1
12
4
4
2
2
3
7
7
11
2
4
1
1
6
1
22
3
1
5
1
3
2
2
1
3
1
3
10
1
4
17
4
3
1
2
2
1
2
7
1
5
11
1
2
3
3
1
4
4
5
2
4
4
2
8
2
1
7
1
1
2
6
1
1
4
2
4
6
4
1
7
1
1
1
1
2
14
3
2
5
2
10
5
5
1
3
2
10
4
3
3
2
2
2
2
1
3
2
5
9
9
14
2
4
1
3
1
4
1
2
2
6
3
1
2
4
12
2
6
3
4
2
2
2
2
3
7
1
1
2
2
1
4
11
6
1
15
1
2
1
2
3
5
42
7
3
3
2
4
1
6
22
1
3
3
12
1
4
3
7
1
1
8
2
2
1
1
4
2
2
13
3
12
5
2
1
7
9
1
5
3
12
2
7
1
2
6
7
10
2
1
1
4
16
4
6
2
2
5
2
8
3
7
2
3
1
3
1
2
1
1
1
1
4
1
6
2
3
4
4
2
10
1
5
5
4
6
13
2
2
7
1
3
2
26
1
1
7
9
1
1
4
1
3
5
2
3
1
5
1
2
2
6
4
11
1
7
1
1
1
1
1
1
2
1
16
3
4
3
7
2
5
4
2
3
3
3
1
1
1
6
1
1
2
3
7
1
1
8
2
4
5
4
2
2
11
3
3
1
1
2
1
2
3
1
10
5
2
4
7
1
14
4
2
1
1
1
2
1
1
1
1
1
1
2
2
1
1
1
4
4
4
2
4
7
1
1
1
3
6
2
2
7
4
31
26
10
6
1
1
9
7
6
9
3
9
1
2
6
1
1
3
12
14
4
1
5
10
1
6
1
6
3
3
2
15
1
2
1
9
1
8
9
4
1
3
4
1
2
1
2
4
1
3
4
5
1
1
2
1
1
6
11
34
6
4
2
5
1
1
2
3
2
10
1
5
3
2
1
3
7
4
6
1
4
11
2
2
5
1
1
4
1
1
4
1
8
3
2
4
1
3
19
3
1
5
5
3
1
1
3
1
1
2
1
1
3
5
2
4
2
2
5
1
1
1
1
1
2
3
3
6
15
1
2
4
1
2
1
3
9
1
1
4
6
1
8
3
1
3
2
1
4
3
3
3
7
3
4
1
1
1
1
4
2
1
2
2
2
1
2
1
2
1
1
1
10
3
10
2
2
2
7
1
2
6
10
1
2
1
1
11
1
2
1
1
1
3
2
1
2
1
10
4
1
2
3
5
1
7
1
2
1
2
1
1
2
11
6
3
7
1
4
1
1
1
1
1
2
2
15
4
10
3
1
4
4
8
3
3
1
15
6
6
8
4
4
3
1
5
5
1
4
7
5
4
2
4
5
1
1
8
5
6
2
1
6
1
2
2
5
2
1
2
7
1
1
1
3
3
7
1
6
6
2
22
2
7
8
2
2
2
1
2
1
4
5
2
6
6
1
1
5
4
2
2
1
1
3
1
1
1
1
1
8
6
7
3
1
3
4
2
10
3
4
1
2
9
1
2
3
4
2
9
3
1
4
26
1
1
6
1
10
6
2
2
1
1
11
1
1
3
2
3
2
1
2
4
3
3
1
1
1
5
1
3
2
4
1
3
5
2
2
1
3
2
2
2
8
2
2
8
2
1
7
1
2
1
1
3
1
2
4
3
3
3
1
1
3
2
2
2
9
1
10
2
1
11
2
1
1
5
1
1
5
2
4
1
2
5
1
7
1
2
17
2
6
2
2
1
1
4
2
6
2
1
2
2
3
2
3
1
6
2
1
1
4
3
6
1
2
3
8
1
17
1
1
4
1
5
4
3
6
1
8
5
1
1
2
2
1
14
1
2
18
7
3
1
28
1
1
1
4
1
3
3
3
3
3
1
4
7
2
1
2
1
5
1
10
3
11
2
2
5
4
3
1
4
1
1
5
2
3
3
7
2
9
4
3
2
2
10
4
10
8
5
1
3
2
3
4
24
2
5
4
1
2
2
3
5
1
15
1
1
3
1
6
3
1
6
19
1
4
2
7
12
17
1
10
1
11
8
6
1
1
4
1
7
2
1
3
4
2
5
2
4
6
1
2
1
3
2
1
1
8
2
8
6
4
1
16
1
1
2
4
3
2
3
3
3
4
3
4
2
1
1
1
6
1
1
3
3
3
1
6
10
2
7
25
5
1
5
15
8
2
3
2
7
1
21
5
4
2
1
3
2
4
6
3
1
3
9
4
2
7
2
2
5
6
1
2
1
2
2
3
5
4
1
5
6
4
3
1
4
6
6
12
1
2
1
3
7
1
1
3
3
2
1
9
1
2
15
1
2
3
1
1
6
1
4
6
3
5
3
4
6
1
1
3
1
7
2
1
10
1
8
6
2
2
1
5
1
5
1
16
3
1
3
1
1
5
4
7
2
2
4
2
1
3
1
5
3
1
1
1
6
1
6
1
2
4
4
4
1
2
1
8
5
9
2
1
3
5
4
6
4
2
8
3
2
1
2
4
2
6
12
7
1
1
3
2
6
3
2
1
3
2
3
4
1
1
3
1
4
10
8
6
7
2
2
7
5
17
2
1
3
1
5
1
2
2
2
4
9
3
1
1
5
4
3
12
1
2
6
6
3
2
4
3
1
8
1
2
3
7
3
4
1
1
1
1
1
2
1
3
5
1
3
4
1
3
1
1
22
2
4
3
2
2
7
1
3
6
4
8
7
1
1
2
2
2
1
2
2
1
1
4
6
2
4
3
2
2
3
3
4
2
2
2
3
2
14
3
1
2
1
1
2
9
1
1
3
5
5
4
2
2
2
1
2
8
1
3
1
2
1
2
1
2
1
1
6
3
1
4
9
2
17
3
7
18
1
4
1
3
2
2
3
1
2
6
5
1
1
3
2
4
1
1
5
1
1
3
5
3
2
9
7
1
1
1
1
4
6
1
1
15
1
1
1
4
1
13
4
3
4
11
1
1
22
5
1
3
2
7
7
4
1
2
8
8
2
3
2
2
1
2
4
2
2
1
5
3
2
1
6
11
1
1
1
2
1
1
22
1
7
5
5
4
5
2
14
4
13
4
7
4
2
2
8
8
3
2
1
2
5
8
1
1
6
4
8
1
1
3
13
3
3
4
1
1
6
20
5
10
4
6
1
4
4
3
4
1
1
2
2
1
2
2
4
2
1
6
2
3
1
1
1
1
1
1
6
2
6
1
5
7
4
2
2
8
4
4
11
4
1
2
4
1
1
4
2
1
2
2
4
8
3
1
2
1
3
3
7
2
2
5
2
6
3
1
3
7
3
8
13
9
7
3
3
2
1
1
5
1
2
1
3
3
2
2
7
4
1
1
2
3
5
2
12
10
11
2
1
5
6
1
4
2
2
1
2
4
3
12
4
1
2
5
1
3
1
8
5
1
3
5
3
6
1
1
3
4
2
5
6
7
1
2
25
6
2
1
4
2
4
3
2
2
2
2
1
11
14
6
3
3
4
2
3
7
1
2
1
1
8
1
3
9
3
3
4
5
3
1
1
4
1
4
5
1
8
2
1
2
1
1
2
19
1
4
1
1
1
3
2
6
1
2
4
2
6
3
10
1
1
1
1
6
5
1
6
1
2
1
7
7
2
1
3
4
18
1
2
1
1
9
6
1
1
2
3
4
3
14
1
1
1
1
1
3
1
1
1
1
1
5
2
2
3
3
1
1
2
3
9
5
1
1
8
14
4
1
2
1
5
5
1
2
10
6
1
1
5
2
2
3
4
2
1
5
7
3
1
1
7
2
9
1
1
2
2
1
5
1
1
3
2
6
4
3
10
6
1
1
2
1
2
5
1
1
1
1
2
1
1
5
3
4
4
3
7
1
1
3
4
2
1
2
8
4
2
3
4
1
8
3
10
7
5
1
5
3
15
3
1
3
2
2
1
6
3
1
3
1
2
3
2
2
1
5
1
12
1
2
3
2
1
1
1
2
1
3
3
1
5
2
2
5
8
2
6
1
1
25
1
3
3
3
1
3
2
7
2
8
1
3
5
2
4
4
16
5
2
3
11
1
1
7
3
4
1
1
1
2
6
4
16
2
13
8
1
3
4
3
11
1
5
4
2
1
8
1
3
1
3
2
1
1
8
1
4
1
1
1
2
11
1
18
2
1
6
1
5
6
2
1
19
5
3
1
1
2
3
2
3
1
2
1
6
1
1
6
2
3
3
7
4
1
1
4
2
4
5
8
5
2
11
2
6
2
13
1
5
1
4
2
4
2
1
2
8
4
3
4
4
3
1
3
4
1
9
2
1
2
3
2
5
1
1
1
1
4
1
10
4
2
4
1
1
1
1
11
1
2
2
16
2
8
3
2
1
6
7
2
15
1
1
4
1
6
1
3
1
2
5
7
1
1
1
3
3
2
1
1
3
3
3
1
9
1
1
3
2
1
6
2
5
3
1
4
1
10
5
3
6
6
8
10
2
1
6
3
1
2
1
4
7
3
2
2
5
5
5
3
3
1
4
1
5
2
3
8
2
2
1
1
4
7
9
10
1
4
1
2
3
3
5
1
5
5
2
7
12
7
4
2
3
1
2
9
1
2
1
1
1
4
2
15
1
9
2
2
4
1
1
3
2
3
1
5
4
6
1
4
3
5
8
1
3
1
1
1
10
3
1
1
1
2
2
1
2
4
4
2
1
13
6
6
9
1
7
1
4
1
6
1
6
1
7
1
4
5
4
4
3
1
1
1
3
3
1
1
4
19
20
2
2
3
7
1
4
1
4
7
1
7
3
1
1
1
1
3
3
2
3
10
1
3
1
6
6
4
7
4
2
1
1
5
2
1
2
6
4
2
6
2
1
2
1
1
1
3
1
2
2
14
1
3
17
8
1
3
2
8
3
2
14
1
1
2
1
5
11
9
2
1
1
22
2
1
2
3
2
19
3
2
1
7
4
6
3
12
1
7
1
3
4
22
1
3
3
2
2
1
2
2
4
1
7
2
1
1
1
2
1
4
1
1
26
6
1
2
1
2
4
2
2
6
2
4
3
1
15
2
3
1
10
7
2
3
2
5
3
3
6
8
3
5
3
20
2
26
1
2
2
2
5
3
1
5
5
3
1
5
7
11
1
1
1
4
2
1
3
2
2
1
2
1
8
1
1
1
2
1
1
2
6
1
6
2
2
9
15
2
1
1
1
3
22
6
1
2
1
1
1
1
5
4
1
5
1
2
2
1
6
1
14
9
4
3
1
1
3
2
1
2
7
4
3
1
2
5
1
5
2
1
1
6
2
1
4
11
2
29
1
1
5
13
7
4
3
2
4
2
8
1
5
1
3
2
1
7
3
1
1
1
1
4
1
5
2
2
10
1
1
3
1
1
3
3
11
8
2
4
2
4
1
3
1
3
2
6
1
3
1
1
1
1
1
2
3
2
4
2
22
3
1
1
2
1
6
1
2
4
9
3
1
1
5
2
10
3
4
1
11
3
1
1
2
2
2
1
1
2
1
1
3
4
1
13
1
5
1
6
1
2
1
1
6
7
2
9
3
1
1
1
15
1
7
9
14
4
1
1
2
28
1
3
6
9
17
1
1
3
4
3
4
11
5
3
10
4
1
5
1
2
2
3
2
2
2
1
9
4
3
7
7
4
3
3
1
1
15
10
9
1
1
4
3
1
12
3
5
2
4
4
2
1
2
1
5
3
2
3
15
1
1
1
2
4
1
1
13
2
2
16
3
4
2
18
1
2
2
2
3
7
5
9
4
10
1
1
4
2
1
2
1
8
2
3
3
3
1
1
2
2
3
1
7
5
3
5
6
2
5
3
1
2
1
1
1
5
4
1
6
1
1
1
2
2
7
1
1
3
1
2
13
1
6
4
3
1
4
1
2
5
1
4
6
1
1
5
3
3
1
3
5
2
2
4
3
10
1
2
5
1
1
8
2
7
4
2
5
2
1
1
7
2
2
9
5
8
3
10
1
2
3
2
2
2
1
1
4
8
3
2
2
1
2
2
1
1
1
3
3
1
1
9
1
5
4
6
4
1
2
2
1
14
1
3
3
2
2
2
1
1
3
2
10
5
10
3
4
5
9
2
3
4
2
6
1
3
22
1
3
5
12
6
8
2
4
1
1
1
4
9
3
4
5
4
3
1
4
1
2
2
6
5
7
2
1
1
1
5
4
4
12
7
2
1
2
5
6
2
5
11
1
2
3
1
1
1
3
2
1
5
1
3
4
5
6
2
26
1
1
1
1
1
1
8
6
3
1
2
1
3
10
10
6
1
1
8
5
3
4
1
9
1
4
6
7
1
1
2
2
1
1
2
5
5
1
13
1
2
1
7
11
6
10
4
8
3
4
5
5
5
9
1
1
2
1
1
1
4
2
3
7
3
1
3
8
2
3
1
2
1
4
6
3
6
6
3
1
2
3
2
4
3
4
4
1
2
4
1
1
1
6
10
2
9
2
3
1
2
1
8
1
1
11
1
1
2
1
1
2
1
1
4
3
6
1
2
2
1
6
1
2
5
4
1
1
5
8
1
3
1
3
1
4
2
2
2
3
2
7
3
1
6
5
1
6
2
4
3
1
2
3
3
1
2
2
6
3
1
1
8
4
2
4
2
1
3
1
1
5
1
2
1
3
3
5
4
3
1
6
4
1
12
1
2
1
4
2
1
6
2
1
1
2
1
2
3
1
3
1
2
1
4
5
4
1
1
3
1
4
2
5
1
2
1
3
4
1
3
1
1
9
11
1
2
3
1
13
3
2
11
1
6
4
8
3
1
11
2
2
8
3
3
5
2
1
1
11
13
2
3
10
17
8
3
8
1
1
3
1
5
3
1
3
6
1
18
3
2
4
13
2
1
4
2
5
2
9
6
2
1
3
3
1
4
3
1
6
4
2
1
4
1
2
1
3
8
7
1
1
5
3
8
4
22
2
6
2
5
3
2
4
6
3
1
1
2
4
1
8
4
1
3
4
3
1
1
1
2
2
1
3
1
1
8
6
2
15
1
1
3
1
1
4
3
2
4
1
2
7
7
4
3
3
2
3
2
3
4
2
3
5
4
15
1
5
1
3
3
1
4
1
3
3
33
4
9
2
5
2
1
2
1
5
10
1
6
4
1
1
1
1
1
1
2
2
10
3
5
2
2
2
4
4
1
1
1
1
2
10
2
4
2
6
11
7
6
10
1
3
1
1
11
4
8
2
1
8
3
5
3
1
2
1
6
1
4
1
2
3
1
10
10
11
2
4
8
5
1
3
3
1
1
3
2
5
5
4
3
3
4
3
3
19
8
1
2
2
4
2
6
13
1
4
2
4
6
1
10
9
28
6
5
1
5
6
4
1
10
2
5
8
4
1
1
6
2
3
1
2
6
2
5
2
2
1
5
5
3
8
7
2
12
4
4
13
19
1
1
4
4
5
2
12
1
18
1
5
5
33
2
4
5
3
2
1
5
1
1
2
7
1
1
5
2
1
1
5
1
3
1
2
1
9
3
2
4
2
1
1
8
11
1
2
3
3
3
2
1
55
2
4
2
4
5
4
8
1
2
3
10
1
1
1
10
1
1
12
6
2
6
2
2
5
9
2
1
6
2
5
6
2
1
4
4
13
1
7
4
1
3
7
7
1
1
4
3
6
1
4
2
2
7
1
3
1
3
9
1
1
3
1
1
3
2
6
2
18
14
5
2
7
6
2
16
2
2
6
13
7
16
2
1
6
15
1
1
9
4
2
12
3
4
1
1
4
3
2
10
1
6
2
4
4
1
4
2
3
1
3
1
6
5
12
1
3
2
1
2
3
15
10
1
2
11
6
1
1
7
1
2
1
2
2
1
2
2
1
2
1
1
3
1
1
3
1
5
11
3
1
2
5
3
4
4
3
4
9
9
2
3
5
1
2
5
2
1
2
1
5
3
8
3
1
2
2
1
5
2
1
7
4
3
1
1
3
1
5
3
12
1
10
2
5
3
1
11
1
2
1
15
5
5
1
3
5
7
17
1
7
1
1
3
1
5
5
1
3
15
3
1
9
8
5
1
3
9
1
1
7
1
2
10
2
11
1
5
9
8
3
5
5
1
11
1
10
8
1
3
4
4
5
2
1
4
19
3
3
1
1
1
1
4
1
3
2
1
6
2
11
5
1
5
16
3
2
5
1
1
1
3
2
2
6
7
2
3
18
1
2
4
6
1
10
1
3
1
1
2
2
2
3
2
2
3
4
1
1
3
2
14
1
3
1
7
3
12
3
5
1
2
1
1
20
4
1
11
1
1
1
1
3
2
2
1
1
2
2
13
3
3
3
1
9
7
2
1
5
1
9
5
7
3
4
1
2
1
1
3
2
1
12
7
3
2
3
1
3
10
1
2
1
1
1
2
6
1
11
8
2
7
4
7
5
1
5
4
2
3
1
5
7
9
2
4
1
7
7
2
2
1
6
2
2
5
10
3
7
2
1
1
8
2
1
2
7
2
2
1
3
2
1
2
8
4
3
4
2
1
3
1
3
1
3
4
5
3
1
15
3
1
3
1
3
1
13
1
7
1
2
1
4
3
4
2
7
2
2
2
1
14
3
3
3
3
9
1
1
1
3
2
18
10
2
1
1
5
2
3
8
3
3
5
3
1
1
3
2
4
5
3
1
5
3
5
2
3
2
2
1
2
1
2
3
2
8
1
3
9
1
9
1
19
1
1
3
1
1
4
1
3
2
8
4
5
1
1
1
4
4
3
1
1
5
3
1
1
4
4
8
3
1
2
5
6
1
1
1
1
2
3
1
4
1
2
2
3
5
2
1
1
2
2
2
1
2
1
1
2
1
2
1
2
2
4
1
7
4
5
1
2
4
2
1
11
2
1
3
1
5
3
6
2
3
3
1
6
4
5
3
3
1
2
4
1
1
3
1
1
1
12
1
4
1
1
3
1
4
2
13
25
2
2
3
6
3
12
3
3
2
7
1
1
8
16
1
2
5
7
2
4
3
3
6
2
4
1
1
5
3
11
2
1
3
9
2
1
3
3
1
2
7
1
1
1
9
2
4
3
1
14
1
4
1
1
2
1
2
1
1
4
1
2
1
4
3
1
2
1
1
10
2
2
1
3
1
1
1
2
4
4
1
1
1
2
6
1
4
3
2
2
4
4
3
6
1
2
9
7
9
1
1
2
2
2
6
1
9
58
1
1
2
8
3
2
5
2
2
9
8
8
5
2
3
17
5
2
7
1
3
1
2
3
1
1
7
4
3
5
4
7
3
6
4
1
2
2
1
3
4
2
3
1
3
4
1
3
1
1
4
1
3
3
2
1
5
2
1
14
1
9
5
1
2
5
3
1
2
7
2
9
2
9
2
1
3
3
2
1
9
1
2
2
1
1
3
1
1
4
8
3
2
4
13
1
1
2
1
1
5
5
6
1
4
3
3
17
3
4
4
7
21
2
3
1
3
3
17
1
4
1
1
3
2
1
6
1
1
1
6
6
1
3
3
1
1
1
5
2
1
7
2
1
19
2
1
1
10
3
2
1
5
5
1
2
6
5
2
1
2
5
4
17
1
4
4
4
2
2
1
1
2
4
1
4
1
3
1
1
1
2
1
3
1
2
1
4
1
2
2
2
7
4
4
12
7
1
4
7
2
3
2
5
1
4
5
1
1
12
10
1
1
1
7
4
6
1
2
3
2
2
18
4
1
1
1
1
1
19
3
1
2
1
3
1
3
2
6
4
3
2
6
4
7
4
2
4
1
1
3
1
4
2
5
4
4
5
4
4
1
18
2
2
2
3
8
17
1
2
10
3
4
1
5
2
3
2
1
3
1
10
1
1
4
6
3
1
8
3
4
3
8
1
2
3
1
1
1
3
2
8
6
7
7
8
4
1
1
2
2
1
2
2
1
3
1
6
1
4
3
2
2
19
2
2
3
2
9
11
4
3
1
1
3
6
1
4
1
2
7
2
3
3
1
1
9
2
1
2
3
2
1
3
8
3
3
2
4
3
1
2
6
4
11
4
4
1
1
1
8
4
1
1
2
3
1
1
3
1
2
5
3
1
4
2
7
14
3
3
1
19
2
2
1
3
1
9
5
2
4
10
6
1
1
2
4
3
10
2
12
5
4
11
2
11
8
6
9
19
2
1
8
2
2
10
1
8
3
5
1
3
2
5
2
1
9
1
4
2
12
6
7
2
4
1
1
2
4
4
1
1
2
1
3
1
1
1
1
9
6
2
5
1
3
3
1
1
2
7
4
18
6
4
2
1
1
1
10
2
6
6
1
2
1
8
3
7
5
1
4
1
2
3
5
2
1
2
3
4
3
3
1
2
1
2
2
14
3
5
1
5
2
4
3
3
2
1
3
2
5
8
1
1
3
2
1
4
1
13
8
5
21
6
1
5
3
8
11
1
4
2
8
7
8
1
5
1
1
1
1
2
5
2
1
6
8
4
3
2
7
2
1
2
4
2
1
2
6
4
7
1
1
3
1
3
1
3
4
2
1
3
3
3
2
2
1
2
5
3
12
9
13
1
3
1
4
2
7
7
2
2
3
8
17
5
1
3
1
5
1
4
1
3
3
1
1
1
2
2
3
8
2
6
1
1
2
1
3
3
8
2
2
1
1
4
2
5
1
4
2
6
1
4
1
1
1
5
1
3
2
1
1
3
1
3
6
10
8
1
4
5
7
2
1
2
1
1
6
1
1
4
3
1
5
1
2
1
3
8
1
7
1
2
16
1
4
8
5
4
4
3
1
2
4
1
9
2
5
1
3
1
3
2
13
1
9
1
4
4
1
3
1
1
9
1
1
2
1
2
5
1
1
4
3
2
1
4
6
4
7
3
6
2
13
2
5
1
2
1
3
3
1
1
1
3
10
1
1
22
3
1
3
21
1
5
6
1
15
1
3
3
10
1
2
3
1
3
20
14
1
4
2
2
6
1
2
5
5
5
11
3
1
1
3
2
1
2
1
1
1
2
6
5
1
3
3
3
4
1
7
1
6
2
4
1
7
2
4
1
5
8
3
3
3
1
1
6
2
2
2
4
1
15
3
1
11
1
2
5
3
2
1
5
3
2
3
2
1
1
3
23
6
7
1
2
1
12
2
3
5
3
4
4
3
14
8
2
2
1
1
3
1
7
3
7
2
2
3
1
5
2
2
1
9
1
4
4
1
2
30
2
7
2
4
8
1
2
1
9
1
7
6
1
2
1
4
1
1
5
5
1
4
6
1
1
2
1
4
1
2
2
1
4
1
22
1
6
23
1
6
2
1
3
2
1
2
10
2
9
1
2
1
1
2
2
2
5
3
4
4
1
1
1
1
6
1
8
2
4
3
2
4
2
5
4
4
9
1
4
2
8
4
1
5
1
1
2
3
6
6
2
4
10
6
5
2
12
1
1
7
3
1
11
7
4
5
2
2
7
1
2
8
1
4
1
8
3
3
6
2
3
1
7
3
1
6
5
1
2
7
6
4
1
3
2
1
1
1
2
3
1
4
3
2
12
3
2
12
3
12
6
3
5
12
1
2
4
2
2
2
2
4
4
2
3
4
3
3
4
4
2
3
2
2
8
7
7
2
2
2
1
1
5
11
1
4
13
7
5
1
4
6
2
2
5
1
1
3
1
1
1
2
1
13
2
7
6
1
8
1
1
1
4
1
1
1
1
6
4
4
2
1
2
1
4
1
2
4
4
7
1
7
3
3
21
2
4
2
1
5
1
4
3
1
2
1
1
1
1
11
9
6
2
2
5
8
5
3
3
1
2
3
6
1
3
2
6
3
2
1
1
1
3
7
24
1
2
1
1
2
1
2
1
1
2
1
1
1
3
1
2
11
3
4
2
12
2
1
2
3
1
2
6
2
1
1
2
1
5
5
8
6
8
2
6
3
7
4
1
5
6
14
1
1
3
1
1
1
3
7
4
2
1
4
2
1
2
2
2
1
2
2
1
1
1
6
1
2
6
2
1
2
6
1
1
1
10
2
4
3
3
2
6
8
1
1
3
6
2
1
1
1
7
4
2
1
1
4
2
3
1
1
2
1
11
1
2
1
4
11
2
2
16
3
3
1
1
2
6
5
2
11
2
4
3
5
3
3
10
9
2
3
5
2
1
3
2
2
2
19
1
1
4
1
3
1
4
9
2
11
1
9
1
2
1
2
2
2
2
1
7
18
7
4
1
3
4
6
4
1
1
1
29
4
5
12
2
1
1
1
3
2
5
6
1
17
15
1
2
3
8
1
1
3
1
6
5
1
1
2
1
4
9
5
2
9
3
8
1
3
1
5
1
5
5
9
3
1
5
2
1
6
4
6
1
1
2
3
5
1
2
1
1
4
1
1
2
1
1
6
4
3
6
1
8
1
3
2
4
2
1
29
1
1
3
1
2
2
1
5
5
1
4
5
2
1
2
3
3
2
3
4
2
3
2
1
6
4
3
2
3
6
2
8
8
2
2
3
6
8
10
3
6
1
3
1
2
2
3
3
4
1
1
9
9
3
1
1
6
2
3
3
1
1
2
10
1
1
2
9
1
1
3
2
15
2
5
3
1
1
5
2
8
3
1
10
1
1
1
8
1
2
4
1
3
7
6
3
2
1
5
1
1
3
4
3
2
5
2
2
5
2
1
2
1
2
1
3
7
2
3
3
4
8
1
1
2
4
1
10
2
5
4
3
4
3
6
3
9
9
2
1
2
5
1
7
1
3
4
5
9
29
1
1
7
1
2
1
3
1
4
3
1
3
10
1
3
2
2
4
3
5
1
1
1
1
1
6
1
8
1
1
7
1
4
2
11
3
3
2
1
2
1
5
6
1
5
5
3
1
2
1
5
2
3
2
1
2
3
9
4
2
2
1
2
16
2
3
3
1
4
1
16
1
3
1
7
2
1
1
2
1
9
1
1
2
10
2
1
1
1
4
3
1
1
4
8
1
2
2
2
1
1
2
3
3
4
3
2
4
9
1
4
2
3
2
1
13
1
1
3
5
9
2
1
4
2
1
1
5
3
1
2
2
7
1
8
4
4
7
2
9
1
2
1
1
1
7
14
9
2
4
9
5
1
13
1
4
1
5
1
2
1
2
2
19
3
11
3
12
1
7
2
3
1
2
4
5
1
1
1
4
7
1
2
1
7
2
5
1
2
3
3
1
2
7
1
1
1
1
2
2
25
2
1
1
3
3
2
1
1
15
3
5
17
1
4
11
2
3
2
1
1
2
14
1
1
3
2
2
11
11
1
3
2
1
8
1
4
1
2
1
1
16
4
2
17
3
1
6
4
4
6
4
2
2
1
5
3
7
1
5
2
17
1
3
10
4
5
2
1
1
1
3
1
1
3
2
3
2
5
2
4
1
3
1
3
5
1
2
1
6
1
1
1
7
1
1
2
5
4
1
1
4
2
1
3
2
2
2
1
3
9
3
5
4
10
6
2
2
2
3
1
3
2
6
1
2
2
1
6
3
1
4
9
2
2
1
2
1
1
11
3
3
1
1
1
1
1
5
1
1
1
3
1
2
1
2
7
1
1
2
2
1
3
13
12
1
2
4
11
2
5
1
7
2
7
1
3
2
3
1
3
3
3
3
1
13
8
2
3
2
1
4
2
2
3
1
2
7
5
6
2
10
5
1
3
9
2
7
1
1
8
2
1
2
6
3
3
1
3
2
1
1
1
2
1
2
6
1
3
4
5
5
6
1
3
3
3
1
12
3
2
2
1
1
2
3
3
17
5
6
9
1
3
11
2
7
2
1
1
10
2
2
2
2
2
3
4
10
5
2
1
2
1
3
1
2
1
5
6
2
1
1
1
21
1
3
3
8
1
1
5
5
8
1
1
7
5
1
2
6
3
2
3
3
7
5
3
2
3
5
3
2
2
2
23
2
1
8
12
2
2
16
1
2
2
2
32
4
4
2
1
2
7
2
5
1
1
7
4
7
1
1
7
8
2
1
1
2
3
1
1
5
9
1
1
1
22
2
1
8
2
1
18
12
3
1
2
2
1
4
4
11
7
1
1
1
2
1
4
2
1
19
2
3
2
3
2
1
1
2
1
1
2
2
2
3
8
6
2
2
1
1
1
1
25
2
3
1
1
1
4
5
7
1
2
4
6
3
2
3
2
1
1
9
5
2
9
5
2
1
8
2
2
1
5
2
5
8
2
1
1
9
8
2
5
2
5
1
1
4
5
1
2
4
15
1
1
2
1
2
6
7
2
1
3
1
3
7
3
1
1
2
1
7
2
1
1
8
3
1
1
1
3
4
3
1
3
3
1
2
8
2
5
1
12
1
5
1
15
11
1
11
2
1
3
2
1
12
3
1
1
7
2
1
6
1
1
1
2
2
1
13
3
4
1
2
10
1
3
1
1
6
1
3
4
2
1
2
2
1
2
1
2
15
2
6
11
4
12
1
1
5
3
1
5
1
2
3
1
6
11
6
3
3
1
14
2
1
1
2
5
1
2
2
3
1
1
1
1
3
4
5
1
1
6
2
3
2
1
1
3
9
2
4
4
10
3
2
4
4
1
13
3
3
3
4
1
3
4
2
1
1
2
1
4
11
14
2
2
1
6
1
3
8
3
1
2
1
1
1
2
1
3
2
7
4
7
11
1
6
2
1
1
3
3
4
1
1
1
1
2
1
1
2
1
4
6
2
4
4
5
4
4
1
4
3
4
3
2
21
1
1
9
5
10
15
1
4
2
4
1
10
4
2
10
30
1
7
1
4
11
5
7
9
1
8
7
1
1
1
2
1
3
5
2
2
3
1
4
4
1
7
1
1
2
1
1
2
1
1
5
4
2
1
3
13
4
1
4
1
5
1
3
1
1
2
5
3
3
2
1
4
5
2
6
1
4
10
2
1
2
7
15
4
6
14
17
8
1
1
1
3
6
3
1
1
1
1
3
1
1
1
4
1
1
5
2
1
2
5
1
2
1
1
1
5
6
4
1
1
2
2
1
6
3
2
1
6
3
12
10
3
2
4
25
6
4
3
5
3
2
1
1
3
5
1
2
2
3
1
1
3
25
1
2
4
11
1
2
1
2
4
1
2
4
1
3
1
12
2
3
7
2
4
5
3
3
2
9
1
1
2
2
2
2
1
2
2
2
1
2
1
1
1
2
7
4
13
3
2
4
1
1
1
2
1
1
2
2
5
1
1
2
8
6
1
2
2
4
4
2
1
1
1
5
1
5
12
4
1
1
1
6
1
4
2
4
1
13
4
7
6
6
5
1
17
1
1
10
1
1
4
26
2
1
2
2
3
5
3
1
4
9
4
4
10
5
4
1
1
3
1
4
2
5
9
1
1
4
1
2
1
1
4
1
3
1
1
2
5
2
2
1
2
3
3
3
2
6
4
2
1
23
2
4
2
6
4
3
1
1
3
18
8
1
5
1
1
1
2
3
7
2
1
8
2
3
5
6
5
1
1
3
4
4
3
1
5
3
1
1
17
3
2
1
1
1
2
6
6
6
1
2
21
2
9
3
6
2
4
2
6
2
1
5
5
4
5
1
6
1
2
1
2
3
6
2
9
1
1
8
21
4
5
1
10
1
5
3
1
2
1
1
2
2
5
2
1
1
2
5
3
2
6
3
2
1
2
1
5
2
2
4
9
6
2
2
1
6
4
6
8
1
9
4
1
4
5
5
2
2
3
1
7
4
8
3
2
1
6
3
9
1
1
1
1
1
3
4
4
5
1
1
4
1
2
11
2
1
17
3
1
6
3
1
2
2
2
4
3
4
3
3
1
2
38
1
3
3
2
9
3
4
3
1
4
4
1
3
3
13
6
5
1
2
4
3
2
7
4
2
4
2
5
2
1
4
12
3
2
2
8
1
7
3
4
9
9
8
1
4
1
2
9
4
1
10
2
8
2
2
3
1
2
2
5
1
2
1
3
2
8
4
1
13
7
12
2
1
2
2
3
1
4
5
1
2
3
1
7
6
2
1
7
1
4
3
1
5
4
1
1
5
3
1
3
1
10
6
15
16
2
2
3
1
9
1
4
3
2
1
2
3
5
2
12
1
2
4
4
5
2
7
4
2
1
2
1
4
1
9
1
2
1
3
4
4
1
3
1
10
6
1
1
5
4
6
4
2
2
65
2
16
10
8
2
5
2
3
6
2
2
10
1
4
1
3
1
6
1
6
4
1
12
1
1
2
3
1
8
6
3
4
2
3
2
14
21
7
2
3
1
4
4
3
1
2
1
7
1
2
35
8
2
9
4
2
5
1
1
1
5
3
1
5
7
6
4
5
7
1
1
12
2
11
2
1
1
2
1
13
1
4
1
10
9
2
2
3
1
1
12
2
2
5
2
5
7
1
2
5
1
2
3
2
4
1
5
7
5
1
1
14
1
3
3
1
7
8
5
9
1
2
11
3
5
3
2
7
1
24
1
4
1
1
1
1
11
1
3
1
1
1
2
3
4
6
2
10
2
2
4
2
2
4
1
8
8
3
4
1
1
10
3
2
2
1
1
5
7
1
2
6
3
5
2
4
6
1
3
7
4
4
2
3
2
1
1
6
2
1
2
8
2
9
1
1
3
2
3
6
5
7
4
6
4
4
1
2
2
1
1
2
1
1
3
2
3
3
6
3
8
3
7
3
12
35
1
1
2
2
1
1
1
3
2
2
3
2
8
1
2
4
6
3
3
6
6
5
1
1
7
2
1
1
24
5
4
1
3
11
4
14
4
3
1
6
6
2
3
1
3
2
15
1
3
1
1
1
1
4
3
10
1
1
6
2
5
1
1
4
1
3
2
1
2
5
1
4
1
3
2
7
12
1
3
3
1
2
9
4
4
5
1
7
11
3
1
18
4
10
1
4
1
1
15
1
9
4
2
2
1
2
4
3
2
2
1
2
2
1
1
4
1
8
4
3
1
2
1
4
7
2
1
2
6
1
1
3
3
16
2
10
1
2
1
5
8
3
15
1
5
2
1
2
5
7
2
1
1
3
2
2
1
3
1
2
15
21
1
4
2
2
4
2
2
6
3
6
7
5
3
1
1
2
1
3
1
7
3
5
3
3
3
10
9
11
2
2
3
4
1
2
3
3
7
5
1
1
4
3
8
6
1
1
5
8
2
7
1
7
3
10
2
1
3
1
3
3
22
10
13
1
4
2
2
1
1
3
2
1
3
2
2
2
16
3
8
4
2
1
1
2
4
2
3
2
1
1
8
5
2
1
5
2
2
13
1
1
3
7
5
3
3
1
1
1
1
2
7
2
1
3
10
5
1
6
9
2
3
3
4
1
3
8
1
3
2
6
2
16
1
3
7
4
3
1
2
2
1
1
3
2
2
1
1
3
4
5
10
3
5
7
1
4
2
10
2
2
2
1
6
5
15
18
5
2
3
3
2
6
4
20
3
2
1
6
2
1
2
2
1
9
9
2
4
7
4
6
1
2
1
2
2
10
4
1
2
4
28
2
8
1
1
6
8
8
3
5
1
3
2
2
6
5
2
7
2
9
1
6
3
2
1
3
2
6
3
2
1
1
2
2
6
5
7
4
1
6
1
2
3
1
5
1
1
1
2
1
1
2
4
1
4
2
2
4
3
11
2
1
2
1
7
8
7
5
1
1
3
3
2
4
3
2
3
5
2
3
2
18
1
9
10
1
5
1
7
4
2
1
1
1
10
2
2
1
4
1
5
5
7
6
1
4
1
1
4
2
2
7
1
2
12
1
2
4
3
1
2
2
6
4
55
4
1
2
2
1
7
7
1
5
6
2
3
20
5
13
5
1
1
1
11
8
1
3
1
7
3
1
2
4
2
1
14
2
4
3
1
2
1
2
1
1
1
1
2
1
11
2
1
3
3
1
1
6
3
3
2
4
4
1
1
12
8
1
2
1
1
5
7
2
1
4
3
4
2
3
5
1
5
2
9
2
7
1
2
3
2
3
4
3
8
2
4
2
3
7
7
2
4
1
1
1
16
1
1
12
1
2
4
4
2
22
3
7
6
10
1
9
2
1
1
16
1
10
5
3
1
1
2
4
1
1
1
2
13
8
1
12
1
1
3
10
9
1
1
2
10
3
1
3
2
11
2
1
8
1
10
4
7
1
2
1
3
3
1
3
2
4
4
1
1
1
5
1
2
2
1
2
2
7
3
15
2
1
3
2
1
1
1
9
2
1
2
8
5
4
3
6
4
1
2
3
3
1
5
1
6
5
1
4
30
2
3
1
6
2
2
5
2
1
2
6
1
2
16
15
1
12
1
4
3
1
1
1
2
7
1
4
2
2
1
5
3
2
4
8
6
2
1
4
1
1
5
2
2
4
3
2
4
1
5
2
2
2
5
2
2
2
4
9
1
2
6
7
2
16
1
1
2
1
2
1
1
4
1
3
12
6
2
4
9
2
6
1
2
1
31
2
6
2
2
3
2
2
1
2
4
3
16
11
3
1
1
3
3
1
4
2
2
2
8
1
2
2
2
12
8
1
12
32
15
3
2
1
1
8
2
4
3
2
9
1
1
4
1
3
3
7
2
3
1
1
5
5
2
1
9
9
6
1
1
5
4
2
2
2
2
4
1
6
8
1
6
1
2
3
2
17
2
2
16
1
3
2
2
4
1
1
5
5
4
5
3
4
1
1
1
2
6
3
2
3
16
4
4
1
1
2
5
5
8
33
1
1
3
1
12
1
5
1
3
5
5
4
2
2
2
25
1
9
24
2
2
5
11
2
14
1
2
9
1
3
7
4
11
1
2
11
6
4
2
2
2
7
4
1
2
2
4
6
7
7
6
1
2
14
4
4
2
1
1
1
2
1
2
4
4
2
3
3
1
3
1
2
2
1
2
4
4
2
1
3
1
1
1
1
2
1
3
3
2
2
2
2
3
5
25
1
9
6
1
9
3
3
4
11
3
2
7
1
1
10
4
1
7
6
1
13
5
2
8
2
1
5
1
3
3
2
1
1
1
3
5
2
9
3
2
9
24
1
3
5
3
6
1
6
7
1
1
15
13
3
4
4
1
1
2
1
10
2
1
3
6
1
5
6
2
3
3
3
3
3
3
4
1
10
1
1
1
2
2
2
3
13
5
1
4
1
5
13
1
2
1
2
3
7
3
1
4
10
7
1
2
4
12
3
1
1
4
5
1
1
4
3
1
6
2
4
3
11
1
4
4
20
1
2
1
5
3
5
10
3
2
2
1
3
1
1
1
1
3
5
2
1
3
3
10
5
12
4
1
3
3
8
2
4
3
4
6
14
7
1
1
14
1
1
2
3
2
1
5
7
12
1
2
7
6
1
1
1
2
3
1
3
7
1
5
4
2
2
2
2
1
4
3
2
1
13
3
1
9
1
2
8
4
1
2
7
8
3
15
1
1
4
3
7
2
1
1
8
18
11
11
1
4
1
2
2
2
4
2
2
2
1
1
1
1
2
2
17
1
2
3
5
4
1
1
3
2
4
1
1
4
1
1
17
3
2
3
3
6
1
1
1
1
1
1
9
1
1
5
1
6
4
1
2
4
5
3
2
1
8
3
5
1
5
11
3
2
4
9
1
4
1
10
1
1
1
1
4
1
2
9
2
2
4
5
3
6
6
9
2
1
3
5
6
5
2
2
2
1
2
5
1
2
14
1
10
5
3
1
8
2
1
1
5
1
1
1
2
1
6
4
3
1
4
5
1
3
16
1
4
1
5
4
2
1
15
3
6
4
2
1
4
2
2
5
1
1
3
4
7
4
3
6
1
1
2
5
2
1
2
2
2
1
3
1
1
4
2
3
18
1
2
2
10
2
4
2
1
7
5
4
3
1
1
6
30
10
1
4
9
1
21
10
1
7
2
4
6
2
3
5
2
22
1
11
5
2
7
25
1
5
4
4
4
5
1
5
2
2
6
11
2
4
2
10
2
4
2
1
1
3
1
1
8
5
3
1
3
1
1
2
3
3
1
3
4
1
2
1
7
1
1
2
3
2
14
3
2
2
1
5
2
1
2
5
1
1
1
1
5
2
1
1
3
6
2
19
1
2
1
4
8
8
2
1
2
3
8
2
4
6
2
2
2
5
4
1
3
23
1
2
7
2
2
1
6
1
2
9
6
7
3
3
8
9
2
2
9
1
2
3
3
5
2
4
3
5
3
5
2
7
3
20
12
3
3
1
3
5
1
6
22
2
1
1
1
3
4
4
6
5
8
1
1
1
10
3
3
3
3
3
2
1
2
3
1
5
3
5
1
3
2
4
6
5
4
4
2
2
6
10
13
1
1
5
6
6
10
3
2
4
12
2
4
4
2
6
1
8
1
9
1
1
2
1
1
3
1
5
1
2
1
3
5
47
1
3
1
2
9
3
2
1
6
5
2
2
3
3
8
3
1
5
1
4
9
1
2
2
1
6
2
3
4
3
1
3
5
6
3
5
5
10
1
15
2
2
1
12
3
5
2
6
8
1
16
6
3
5
1
2
1
5
4
1
2
2
3
1
6
2
1
1
3
1
1
3
1
3
1
4
1
1
8
5
1
12
6
1
2
2
1
2
2
2
2
1
5
24
5
2
3
6
4
3
1
1
2
1
6
2
3
1
3
3
1
1
2
5
1
10
6
2
1
3
5
3
2
1
1
1
4
5
2
1
1
2
4
2
3
1
4
1
8
1
4
1
2
10
2
3
4
7
2
2
2
3
3
1
2
2
2
3
2
1
1
12
2
1
5
2
2
8
9
8
4
15
1
2
2
5
7
5
1
2
3
2
3
1
3
2
2
2
3
2
15
1
3
10
1
3
1
3
5
1
6
2
1
4
12
3
4
11
11
9
2
4
2
6
6
2
4
2
1
4
1
2
3
1
2
9
4
8
7
1
14
2
2
2
1
2
1
3
2
7
22
2
3
3
1
8
5
2
5
4
6
3
7
2
1
5
5
4
5
1
4
2
2
7
22
1
3
3
1
3
5
3
13
13
1
6
1
11
6
2
3
1
4
6
5
1
1
1
2
9
10
5
4
2
2
10
2
1
1
1
4
3
1
3
5
12
5
7
3
1
1
3
1
2
2
6
7
12
1
1
3
2
3
2
1
4
1
1
14
4
2
8
3
1
3
3
1
2
5
2
3
8
2
2
5
2
4
2
14
2
5
1
6
2
1
23
2
1
3
3
1
2
6
1
7
1
1
7
1
11
2
10
8
1
4
3
4
5
4
1
5
2
15
12
9
5
3
2
9
4
2
6
4
5
1
1
2
8
7
3
9
1
5
3
1
4
7
6
1
10
2
12
4
1
1
1
1
4
1
1
1
5
3
7
2
1
5
4
11
1
1
6
1
2
5
1
8
10
1
2
4
3
3
1
10
1
2
2
21
5
2
1
2
1
11
5
3
5
10
2
3
1
1
4
1
5
1
7
1
3
1
5
6
1
3
2
3
1
3
3
1
3
2
1
4
4
10
9
1
1
2
2
12
1
7
1
4
4
2
2
16
2
3
7
1
1
4
1
21
3
2
3
1
9
1
1
3
3
3
2
9
1
2
2
1
2
6
1
3
1
7
4
8
2
6
1
2
3
1
1
3
3
4
11
17
11
2
2
1
5
1
10
2
4
4
3
2
1
5
2
14
8
8
1
2
5
2
2
3
5
1
3
1
5
15
1
6
4
5
12
3
5
22
2
2
1
5
1
12
6
1
1
1
1
1
1
1
3
2
2
1
11
3
1
4
1
1
1
11
1
1
4
2
1
1
2
13
1
1
1
1
19
2
5
4
1
1
4
10
1
2
1
1
39
18
1
3
1
1
5
1
10
14
4
1
1
5
2
15
1
2
18
3
4
3
6
3
1
14
7
1
1
12
2
3
10
3
1
4
3
2
5
7
4
2
2
7
2
4
4
4
14
3
3
3
2
1
1
12
1
1
6
2
8
1
3
4
4
1
4
3
8
4
2
2
6
2
3
2
17
1
1
1
1
1
1
3
2
1
5
4
9
5
1
1
7
3
1
2
3
1
2
2
9
1
1
3
5
2
16
2
6
3
9
3
1
2
4
1
3
2
1
3
5
1
1
5
1
2
2
12
5
1
3
1
2
3
2
10
3
2
4
4
2
2
3
1
4
14
9
1
5
2
2
6
2
12
2
1
1
3
5
2
1
5
10
1
4
3
4
1
2
3
4
6
1
1
2
3
1
15
4
16
6
1
1
15
7
1
3
2
2
4
11
2
2
1
1
5
3
4
3
3
3
3
9
3
1
3
2
12
5
1
2
25
1
9
4
5
6
1
1
2
8
12
19
1
2
1
1
1
2
2
5
4
13
1
1
2
4
2
7
2
2
6
1
1
6
4
1
3
2
2
23
2
4
1
1
2
1
1
11
1
4
9
1
5
1
5
4
4
6
6
1
2
3
20
4
8
1
5
2
4
1
3
2
1
7
6
3
3
10
1
3
2
2
2
1
7
4
1
6
2
7
4
4
19
6
2
13
8
4
3
2
2
8
1
2
1
7
2
8
2
2
5
3
8
3
5
9
2
1
2
2
1
3
1
4
4
5
1
12
5
2
2
8
2
4
3
2
4
3
1
4
4
7
1
3
1
2
4
1
3
1
8
1
2
2
2
6
2
1
2
1
1
1
1
3
1
2
2
2
11
1
1
6
1
1
4
41
5
2
3
4
4
1
2
1
1
1
3
1
3
1
1
8
6
6
9
4
1
4
1
1
1
5
7
1
7
3
1
1
9
3
25
2
2
6
1
2
1
3
1
4
9
7
4
3
1
1
1
7
2
2
1
1
2
1
5
5
4
1
1
3
1
2
4
14
6
1
4
3
4
10
1
2
2
3
1
1
2
3
1
2
2
3
10
12
3
2
1
4
1
1
1
3
12
3
1
8
1
2
1
1
1
3
2
2
1
2
6
2
3
3
2
2
1
2
10
5
1
1
27
2
10
2
4
1
2
2
6
1
8
3
1
3
3
9
1
9
1
37
2
1
5
7
8
1
12
8
2
1
2
5
4
1
1
2
8
1
21
7
5
2
1
5
1
5
4
2
4
1
4
5
5
3
2
10
2
5
3
3
1
4
1
3
7
3
2
6
4
1
1
2
4
2
1
9
4
1
4
3
1
4
4
6
2
2
1
4
1
4
1
2
2
1
2
16
1
3
1
1
1
2
6
3
1
2
5
1
3
2
5
2
4
6
8
1
8
5
6
18
2
3
2
4
1
7
7
3
1
9
1
2
11
22
7
1
2
5
3
2
2
7
12
1
2
1
5
2
1
8
3
1
2
7
4
4
2
1
2
4
1
1
6
10
1
2
1
18
3
7
5
9
1
1
2
2
4
3
3
3
1
2
3
3
1
2
2
2
1
1
2
1
1
3
6
1
2
2
11
3
2
9
2
3
1
1
2
2
6
1
3
5
3
4
5
1
8
6
5
10
1
9
1
3
1
7
1
1
1
6
14
2
2
1
1
1
1
6
3
4
7
1
8
6
1
3
7
2
1
5
1
7
3
4
1
1
10
2
2
1
4
20
2
5
9
5
4
3
1
2
1
2
4
1
4
2
4
1
1
10
1
6
2
6
1
3
3
4
1
2
1
1
8
7
8
2
2
9
1
4
11
1
8
1
1
1
4
1
18
1
2
2
7
1
1
5
3
4
1
7
4
8
1
20
4
3
3
3
7
2
8
9
9
2
8
2
1
3
2
5
4
1
1
2
7
1
7
1
1
14
2
17
2
2
3
7
1
1
1
1
1
2
2
3
9
23
2
1
1
1
1
2
1
6
1
2
1
3
1
3
1
16
2
1
1
1
2
4
1
4
5
8
4
1
3
10
3
6
5
3
4
5
1
4
11
3
8
4
2
1
2
4
3
3
5
1
3
2
13
4
1
4
2
1
2
2
4
1
2
2
9
1
7
2
1
1
1
1
2
3
2
1
4
2
3
3
3
3
7
1
1
2
1
6
5
2
7
1
5
1
1
9
1
2
1
2
3
1
1
4
4
4
3
1
1
5
2
2
6
2
8
4
4
3
2
2
3
1
2
3
3
12
11
1
4
8
1
1
4
3
1
5
3
4
1
11
2
1
2
5
2
3
2
4
3
11
1
4
1
2
1
2
1
3
1
1
1
14
2
4
2
3
1
4
3
5
1
2
2
7
4
3
1
2
2
1
1
7
6
6
4
5
2
2
4
2
2
7
3
1
1
1
2
1
1
3
1
6
2
11
1
7
1
3
1
1
3
1
5
1
5
3
3
9
4
1
1
6
9
3
2
1
3
4
7
6
2
1
6
2
2
4
1
3
4
2
1
1
2
5
2
11
1
2
1
1
1
1
4
13
8
7
1
1
3
6
1
1
2
1
4
1
4
1
2
5
5
3
3
14
6
1
1
9
9
5
4
2
5
1
4
9
6
1
11
1
3
1
1
12
1
8
3
1
1
3
3
1
4
1
5
2
1
5
4
8
1
5
1
7
1
1
6
5
2
9
1
1
6
1
2
4
1
12
3
5
4
5
4
22
1
1
3
1
1
5
1
4
1
33
2
4
1
8
3
4
2
3
9
7
10
1
1
16
2
2
1
1
6
3
3
3
10
2
4
3
10
13
1
1
2
1
4
5
4
3
4
7
1
2
1
6
2
3
1
5
2
1
7
2
2
7
2
23
11
2
6
1
2
4
3
3
4
8
5
1
6
2
2
6
3
8
2
6
5
9
8
7
3
2
5
5
5
2
2
3
1
2
5
1
14
3
1
1
2
2
1
2
1
5
2
6
2
5
2
1
1
1
5
1
8
3
3
5
1
1
2
1
8
1
9
4
17
2
2
4
1
2
2
1
1
1
15
3
3
1
2
1
1
1
1
7
2
6
1
3
2
3
6
1
2
4
6
3
10
3
1
5
1
1
2
2
3
2
1
6
9
8
47
2
2
5
3
1
15
9
2
6
7
2
1
3
3
5
4
3
1
1
13
4
1
4
8
5
2
4
3
1
5
3
3
11
3
27
7
7
1
4
6
4
5
1
1
4
2
1
4
1
10
10
8
16
1
1
5
19
5
5
1
1
6
11
4
7
9
1
7
5
1
4
6
8
2
5
1
2
3
6
1
3
8
1
1
1
3
2
10
1
14
14
2
1
4
8
1
3
2
1
7
2
5
7
2
17
1
1
8
3
4
1
1
3
4
3
1
16
1
2
8
4
3
8
2
11
6
3
1
14
5
9
2
3
1
3
2
9
4
1
2
2
16
1
2
7
2
2
1
1
8
1
1
3
5
2
3
1
1
3
1
1
3
2
9
7
8
5
1
1
1
2
5
12
1
12
1
13
1
5
2
1
5
3
2
1
3
1
3
20
2
3
2
7
1
18
3
5
1
1
4
5
4
8
4
1
5
3
2
2
5
1
6
8
1
3
6
4
1
1
17
2
1
8
2
9
2
1
3
7
6
2
1
6
14
1
1
3
4
3
1
7
8
3
1
1
5
1
2
9
8
1
3
1
6
5
8
7
3
1
1
3
9
2
4
2
1
1
2
5
4
8
1
2
4
31
2
3
2
2
7
4
4
4
1
4
3
4
1
5
5
2
3
5
4
7
5
2
4
3
7
2
5
3
4
2
1
2
3
9
5
3
3
7
1
5
8
6
4
2
4
2
1
2
1
4
7
2
2
3
5
1
3
7
3
4
4
1
7
6
3
4
6
6
1
3
1
3
4
1
4
1
1
1
1
2
1
1
2
3
3
3
6
1
1
11
1
3
1
1
12
2
3
2
1
2
7
3
2
3
9
5
2
1
1
3
8
1
7
9
7
1
1
2
2
1
1
1
6
20
2
3
1
1
2
1
22
1
6
1
6
1
7
3
1
1
2
11
4
3
1
3
10
2
16
3
2
2
8
4
2
1
1
5
1
2
1
4
1
1
7
7
3
2
2
10
2
1
3
3
2
3
4
1
2
7
1
2
3
2
3
3
1
1
2
5
3
2
2
4
1
2
3
1
2
1
1
2
2
3
3
13
1
2
3
1
1
1
1
2
4
4
4
1
2
1
1
1
5
8
5
2
2
5
2
4
1
1
3
1
8
1
3
2
1
2
4
52
2
2
3
2
5
8
5
4
5
2
1
10
2
3
4
2
15
3
18
4
6
2
2
8
2
3
3
9
1
4
9
1
2
20
2
1
4
2
1
8
2
7
1
3
1
2
2
7
5
10
11
4
6
1
3
1
13
1
2
4
2
2
4
3
3
1
1
1
1
1
2
29
8
2
1
16
1
2
3
1
6
3
1
11
3
2
8
2
1
1
2
2
2
3
3
2
18
3
1
1
2
9
20
3
5
2
2
4
1
3
1
8
1
4
2
5
5
6
1
4
8
3
1
1
1
6
2
1
4
4
1
1
7
11
1
10
6
3
4
6
1
14
1
2
2
11
2
1
3
1
1
2
13
1
4
1
1
9
1
4
1
2
1
2
1
1
2
8
1
13
4
3
1
1
2
1
4
2
6
10
9
2
16
3
8
3
1
2
1
2
1
9
1
16
1
7
1
6
1
9
2
6
1
2
1
3
6
3
1
2
3
2
6
3
1
7
1
1
5
2
6
2
4
3
6
2
7
4
9
1
4
3
4
3
2
3
3
8
11
2
6
4
2
1
3
1
8
1
7
3
5
1
1
5
1
1
3
2
4
5
1
2
7
10
1
1
1
1
2
7
1
1
3
1
10
4
5
3
14
26
2
2
2
2
6
2
2
4
5
1
1
4
1
2
6
3
1
1
1
12
1
4
25
8
2
4
2
5
1
2
7
7
8
2
1
3
3
2
3
3
6
7
6
2
3
2
5
9
6
1
1
1
1
2
2
1
3
2
6
5
3
11
3
2
15
1
1
3
1
1
1
11
4
3
2
1
4
2
5
3
4
7
4
1
1
1
2
7
9
1
1
2
2
4
3
6
2
6
1
1
2
2
2
1
3
5
2
3
5
2
2
1
1
5
1
3
1
3
5
14
12
1
3
3
1
15
5
4
4
8
2
3
7
1
20
6
13
2
9
5
8
8
2
3
5
1
3
2
2
2
5
8
3
2
3
20
4
1
2
3
3
1
6
8
1
6
4
9
1
1
5
1
4
1
10
5
13
2
1
3
3
1
4
4
2
47
2
1
1
1
4
9
1
1
4
4
1
3
5
1
2
2
13
1
4
3
1
10
1
1
4
2
1
18
2
2
1
12
1
2
5
2
4
1
8
49
6
6
9
2
10
2
3
8
10
4
4
4
1
4
1
2
5
2
1
2
13
1
3
1
8
1
4
2
1
6
3
3
7
2
4
2
11
3
4
2
4
1
1
3
1
8
1
3
7
10
5
13
1
13
5
1
6
3
3
4
1
12
3
1
1
7
1
2
6
4
1
3
3
4
1
6
9
4
2
5
1
3
4
2
1
37
2
1
6
1
1
3
17
2
2
5
2
2
7
2
5
2
3
3
4
4
1
3
1
1
3
2
1
3
3
1
6
3
10
2
1
6
2
2
3
2
2
8
3
8
1
1
3
1
2
1
2
1
10
1
1
6
7
10
3
3
5
1
2
4
2
1
5
7
6
5
1
2
5
20
1
2
2
8
2
2
2
8
9
1
1
1
8
2
15
4
1
3
2
1
1
1
6
5
1
1
1
1
1
3
3
10
1
2
3
1
1
2
2
4
2
5
2
1
5
4
3
5
15
3
1
1
2
1
1
1
4
5
5
1
6
13
6
2
4
1
5
2
3
20
11
2
4
2
3
5
8
1
6
3
4
2
1
13
3
2
2
3
2
1
5
1
10
1
2
1
7
2
2
5
6
3
1
1
1
1
4
4
2
6
6
1
2
3
1
1
5
3
5
7
5
2
1
2
12
3
1
2
11
1
5
4
20
4
16
4
2
5
7
3
3
1
15
3
2
10
3
12
8
1
2
5
1
7
1
20
5
9
1
2
5
37
3
5
3
2
4
2
2
2
6
8
2
3
1
6
7
4
2
4
4
7
4
1
3
12
2
2
2
3
1
2
1
1
1
8
7
6
13
3
1
7
5
1
3
8
4
3
1
14
9
5
2
2
1
9
3
12
1
2
6
4
5
5
4
2
1
1
6
2
3
1
3
3
1
3
1
4
9
1
3
1
9
1
3
4
7
31
3
1
3
3
3
1
17
4
2
4
1
1
7
1
2
2
1
4
5
1
5
2
3
6
2
1
9
13
7
21
4
5
3
3
1
4
14
2
2
5
5
2
2
1
4
4
2
1
1
4
22
1
2
3
2
2
2
2
2
1
3
1
8
1
1
6
1
7
6
1
2
3
6
6
6
4
2
4
4
3
22
2
7
1
8
1
1
1
2
9
10
1
1
5
3
3
1
1
1
2
1
1
10
12
2
1
10
3
2
3
4
3
2
1
3
1
1
14
2
2
1
1
4
1
3
3
5
1
2
4
1
2
3
1
3
4
4
6
2
2
4
2
4
7
3
1
2
3
26
2
2
3
1
8
5
2
14
1
2
3
2
1
1
1
1
6
5
2
3
1
1
4
1
9
8
4
2
1
1
1
2
2
2
2
5
4
8
22
2
2
2
1
5
1
2
1
2
4
3
1
5
11
6
6
15
1
2
2
8
1
2
1
5
4
1
2
3
3
2
7
16
4
5
2
2
1
1
8
1
1
11
8
1
4
2
9
20
4
4
11
8
11
14
2
1
1
2
3
2
1
1
1
5
6
5
2
1
6
3
9
9
1
2
4
2
1
4
10
2
9
4
2
12
5
7
4
14
6
1
4
5
2
13
3
1
3
1
1
3
3
3
5
2
12
4
5
2
1
1
1
3
3
2
1
1
5
2
4
2
4
5
2
4
4
3
2
1
2
4
5
7
9
8
2
2
5
18
2
6
4
2
13
5
2
6
1
8
3
2
3
2
2
12
4
1
2
1
3
2
6
7
1
1
1
6
2
2
4
5
8
2
1
10
1
6
2
2
2
7
4
4
2
2
2
3
2
3
4
3
7
4
1
6
9
12
9
8
6
4
6
4
1
6
3
3
2
1
27
6
15
1
1
1
1
2
7
3
1
2
19
8
2
4
1
2
1
5
4
2
2
2
1
16
1
2
1
10
3
3
13
1
5
8
2
2
8
4
6
10
4
1
12
2
8
2
1
1
9
7
1
5
1
3
1
1
2
1
2
9
2
1
2
6
1
6
6
8
2
3
1
7
2
5
8
2
3
1
1
1
1
1
1
3
1
5
14
4
2
7
2
24
1
2
3
1
1
2
1
3
1
2
10
1
2
1
1
2
1
5
8
11
1
2
1
10
1
1
2
2
1
6
3
5
9
1
5
1
4
2
7
2
3
1
5
3
2
6
2
7
1
5
4
3
6
2
7
3
3
6
2
1
7
2
1
2
2
2
5
2
18
5
1
3
2
1
12
5
1
5
2
1
4
1
7
2
2
3
1
5
8
3
2
4
3
4
2
2
5
1
2
4
2
3
48
8
10
26
3
2
14
1
5
1
1
2
6
5
5
2
1
19
2
3
3
1
5
2
4
3
2
7
4
1
4
2
4
8
3
3
1
3
13
1
3
8
3
2
1
1
3
6
1
3
2
3
9
16
2
1
1
1
10
2
4
1
3
1
3
1
4
2
3
9
3
1
1
14
1
2
5
5
4
3
1
2
1
2
1
4
10
3
1
1
11
7
1
1
6
1
2
5
1
3
1
3
1
1
4
25
2
2
1
7
7
21
3
3
2
1
2
1
1
7
1
1
1
8
1
1
6
12
9
2
1
40
2
1
5
1
2
1
5
3
2
2
3
6
1
3
1
2
1
11
3
2
4
2
1
6
1
3
3
3
2
23
2
2
4
6
4
1
10
1
1
3
15
6
1
4
3
14
1
7
4
1
1
5
1
4
1
1
3
2
7
3
2
3
5
5
7
4
2
6
1
1
4
1
1
4
8
2
2
1
4
3
2
15
4
5
2
3
5
3
1
1
2
5
2
2
2
2
1
1
1
6
9
3
1
2
3
4
3
2
1
2
1
14
2
3
6
6
13
2
2
5
4
2
1
2
8
2
1
1
1
5
1
2
13
1
2
1
1
8
1
4
1
1
3
1
4
3
18
4
6
13
12
5
1
1
1
5
3
21
1
3
2
1
3
4
1
8
3
2
2
1
1
1
4
7
3
2
3
5
1
2
1
7
13
1
4
4
1
1
1
1
6
2
1
1
4
2
3
15
4
1
6
3
2
4
6
1
9
14
5
2
2
1
1
1
4
3
11
2
2
9
2
11
5
4
6
2
1
5
5
18
1
1
1
2
7
8
4
4
6
5
4
11
3
3
1
4
6
2
1
1
3
3
2
1
2
1
1
2
5
2
2
5
4
7
14
6
6
3
2
1
1
1
9
1
7
3
4
2
5
1
1
1
4
1
2
5
1
7
2
5
7
1
4
10
5
2
5
6
7
8
1
38
1
9
11
1
2
2
16
5
2
1
3
1
1
1
2
4
6
4
2
4
9
1
2
2
10
2
2
4
2
5
6
2
1
1
15
2
1
5
1
1
3
1
3
4
3
2
1
5
6
3
3
5
1
9
1
3
2
10
2
1
1
2
3
4
5
2
3
19
1
6
1
3
3
1
4
7
1
4
4
7
9
1
1
6
1
2
3
4
2
10
2
4
2
9
7
7
2
8
3
1
3
7
2
5
2
4
4
4
3
5
4
4
12
1
1
4
1
29
2
4
2
1
6
3
1
7
2
2
1
1
4
4
1
4
3
1
1
1
1
3
1
11
2
1
1
6
1
1
4
3
1
2
3
6
5
5
5
3
6
3
3
2
14
4
3
2
1
1
2
4
9
8
2
23
4
3
1
1
3
4
2
4
3
1
2
1
1
3
1
1
5
1
6
2
2
4
1
2
4
2
2
4
2
2
1
1
2
1
6
1
6
3
1
6
9
3
6
1
2
1
4
6
1
1
1
4
2
1
1
6
3
2
5
6
2
2
1
4
8
4
2
3
1
3
1
3
1
3
4
7
1
6
3
3
3
4
5
2
1
3
5
6
13
1
9
2
3
1
2
6
3
1
8
1
5
4
4
19
4
2
4
2
2
2
1
4
2
1
3
6
2
4
2
3
1
7
2
5
2
2
7
3
1
1
2
1
3
3
3
7
1
5
1
1
3
1
1
4
2
3
2
19
1
1
1
3
1
9
4
8
8
2
2
1
3
3
2
27
2
7
1
2
7
4
2
3
1
1
3
5
11
2
4
1
4
16
4
5
4
7
2
5
2
1
1
4
2
1
1
7
1
5
2
7
6
10
2
12
3
6
2
1
1
19
6
4
4
4
2
1
9
2
1
5
2
5
8
3
1
3
2
4
2
8
4
3
18
3
1
3
2
1
3
7
1
2
4
7
2
11
12
1
1
3
9
1
2
1
2
2
2
2
3
3
5
7
6
7
4
15
1
3
11
1
4
2
1
1
2
4
4
2
2
1
1
5
4
2
4
5
3
5
9
1
1
4
4
2
11
1
5
1
14
1
3
1
2
2
2
16
3
1
3
2
1
2
4
4
14
11
2
7
1
6
4
6
4
6
1
2
4
1
1
9
3
5
4
1
3
3
3
2
4
3
2
5
3
14
1
5
4
1
1
4
2
1
1
1
4
6
3
2
1
2
2
4
2
1
1
6
3
1
2
2
1
1
5
2
20
7
5
2
6
10
3
1
2
1
16
93
2
5
1
1
2
3
2
7
4
8
1
1
4
8
2
2
1
6
1
1
2
1
1
4
2
2
1
3
3
2
4
12
14
5
12
1
6
4
7
2
1
1
2
1
10
1
1
1
5
1
8
2
1
7
1
9
3
1
1
2
3
4
1
1
2
5
5
2
5
10
5
2
1
4
1
2
8
1
1
2
2
12
3
4
3
2
1
2
5
1
1
5
1
2
10
1
1
1
3
3
3
4
2
1
2
7
2
2
6
1
5
5
1
3
1
10
2
3
10
9
2
2
4
1
7
1
3
1
3
4
12
2
3
1
1
5
1
9
5
2
1
3
1
1
1
1
4
2
13
1
2
13
1
1
4
1
1
10
3
4
1
2
8
1
6
4
1
6
8
4
3
6
4
8
4
10
2
2
4
2
4
1
12
4
1
3
3
6
2
3
1
9
3
1
1
1
6
4
2
3
3
12
1
1
3
2
3
2
2
5
5
2
15
1
6
1
1
7
6
7
2
3
1
7
2
1
6
8
2
4
1
2
16
1
9
1
7
2
1
3
1
3
2
1
1
3
17
2
2
9
1
4
5
3
1
1
4
6
2
4
2
4
1
6
1
1
1
3
9
4
1
3
1
1
1
4
1
6
1
1
1
2
3
3
3
2
4
9
5
6
13
3
4
6
3
4
2
2
2
1
3
5
2
4
3
4
8
2
4
2
5
4
2
1
3
2
1
2
4
8
8
6
4
9
4
1
7
1
6
3
1
3
3
10
3
2
1
11
1
9
1
2
2
1
5
2
1
3
5
20
1
4
2
4
5
1
3
1
1
2
3
1
7
1
3
1
1
3
1
1
1
5
2
2
3
3
7
3
2
3
8
5
1
3
1
2
1
5
2
10
6
3
3
3
2
1
9
3
2
11
3
4
9
2
2
1
3
5
1
4
6
1
7
3
2
6
11
1
6
1
6
2
6
2
1
12
3
5
1
2
1
3
1
10
1
5
2
3
8
8
8
3
8
4
4
2
1
2
3
7
1
2
2
9
1
8
3
10
5
2
1
2
11
1
12
2
3
8
2
1
5
14
1
4
3
3
1
1
5
4
2
2
3
3
1
1
4
4
6
6
5
4
2
3
2
3
8
1
7
2
8
1
3
2
1
2
3
2
2
2
10
1
2
10
1
3
1
1
8
3
13
1
3
1
3
10
2
3
3
6
5
1
1
1
9
3
1
1
1
6
2
3
5
1
11
2
9
2
2
1
1
2
2
4
3
8
1
3
6
9
2
2
1
1
9
7
1
4
3
7
6
5
2
1
13
3
2
6
5
6
7
3
7
2
1
2
1
3
1
2
3
1
3
5
2
2
3
2
4
3
1
3
1
10
1
3
1
33
6
4
2
6
2
3
5
13
1
1
9
6
1
7
2
7
6
2
3
2
5
4
2
6
2
2
5
1
2
1
2
3
2
5
2
2
2
2
2
4
1
2
1
5
1
3
8
1
9
1
1
3
3
10
1
2
5
4
6
21
1
16
5
2
2
3
3
5
1
3
2
3
3
4
2
2
5
1
1
1
2
2
1
2
6
4
1
3
8
11
1
1
5
3
1
2
1
2
2
1
4
3
1
9
17
3
1
9
9
5
10
5
3
8
1
1
2
3
4
3
6
7
1
5
3
4
2
1
2
6
11
2
1
6
3
1
3
1
4
1
1
2
3
2
1
5
3
2
1
2
2
14
6
4
7
6
4
1
1
2
3
1
3
1
2
1
1
1
1
11
14
12
2
2
17
2
7
1
1
6
2
3
1
3
4
2
1
2
1
2
5
2
2
1
6
4
1
1
3
6
13
22
2
1
6
7
2
1
31
1
1
1
1
2
1
4
1
2
4
1
1
14
1
11
2
1
1
6
2
3
1
2
2
1
2
5
3
2
5
4
5
2
12
2
2
1
1
2
1
2
8
1
11
1
9
7
6
1
5
1
1
12
5
17
2
1
2
2
2
1
5
2
4
1
1
5
13
2
1
5
5
2
4
8
3
3
2
2
1
5
2
3
1
1
1
4
2
3
9
1
8
5
4
4
7
1
5
3
8
4
1
1
5
2
3
1
9
8
1
3
2
1
1
6
3
1
2
1
4
3
12
2
3
5
2
4
1
3
2
24
1
1
1
6
1
1
3
4
15
1
2
6
5
2
9
3
2
1
1
1
2
4
2
13
3
1
1
3
7
2
2
1
2
4
4
4
1
4
2
4
1
6
3
2
2
3
13
2
3
5
6
6
2
2
1
1
2
5
3
3
7
2
6
4
6
7
3
2
2
6
1
2
3
2
1
1
3
5
2
2
1
4
1
11
1
1
1
13
4
1
2
2
2
1
1
7
2
3
3
15
2
2
1
8
2
8
2
4
2
14
1
7
1
6
7
2
6
2
1
19
3
2
1
2
4
2
1
1
1
2
1
1
2
4
2
4
1
1
4
1
2
9
7
3
1
2
4
2
1
1
3
3
4
2
4
4
5
2
1
5
1
13
3
10
8
5
3
12
9
6
2
3
1
6
4
1
2
1
2
3
3
1
1
2
2
4
2
1
4
4
1
2
7
1
2
5
6
4
3
2
1
4
7
1
1
1
2
12
2
1
1
2
18
4
5
9
2
2
1
3
1
3
3
1
3
3
4
2
3
1
1
1
1
5
3
1
3
2
3
13
2
7
6
2
4
2
3
1
2
4
2
2
1
4
4
1
4
2
4
1
5
1
1
1
5
4
5
4
1
1
6
2
15
1
3
3
1
2
1
1
2
21
1
2
8
11
1
8
3
20
4
2
3
1
2
2
2
16
4
1
1
1
5
3
1
1
1
1
1
1
8
2
3
1
21
15
1
5
5
6
1
2
4
2
2
10
3
1
10
13
4
8
9
2
2
2
1
14
1
11
3
1
2
5
15
3
6
5
3
5
1
4
1
4
1
4
3
1
1
16
1
2
2
7
3
1
4
1
5
4
2
1
1
3
1
3
9
2
3
2
9
4
1
2
7
7
3
7
10
1
4
6
1
9
3
1
1
4
2
1
1
3
1
14
3
2
2
1
7
7
11
1
2
3
3
2
5
2
4
9
3
2
1
1
6
9
1
4
2
2
2
4
3
5
3
2
7
6
8
11
2
1
1
4
4
1
1
5
2
6
3
1
5
4
21
2
4
4
1
2
7
4
3
1
1
12
2
2
5
2
4
3
9
1
7
24
4
1
2
9
15
1
2
3
1
5
3
4
1
2
7
1
7
7
2
3
3
5
3
9
2
1
2
1
1
1
3
1
2
7
1
2
3
2
3
3
7
1
1
1
1
6
6
2
1
1
1
4
3
1
2
2
4
2
1
1
4
5
5
27
1
5
4
6
1
3
8
1
1
3
3
1
17
2
1
1
9
7
3
3
2
4
3
2
3
2
2
7
1
3
9
1
3
12
2
3
1
11
1
4
3
24
2
3
1
1
2
7
4
5
2
2
1
1
1
1
1
2
1
5
2
2
3
7
2
1
1
3
1
2
7
7
1
2
3
7
2
5
8
4
13
4
2
3
4
1
1
3
10
1
2
23
4
2
3
3
3
4
6
2
5
5
6
1
3
3
5
2
13
3
2
1
12
1
1
1
2
3
1
11
2
1
2
5
1
13
1
1
2
3
2
6
4
8
15
4
2
2
2
9
4
6
7
5
1
11
2
10
2
2
5
3
1
1
2
2
7
1
3
6
3
1
3
3
6
3
3
1
4
1
2
2
2
3
1
2
7
1
3
2
5
3
4
9
1
2
4
6
8
1
7
2
2
2
1
1
2
7
3
28
4
3
3
1
4
8
1
2
2
5
7
10
2
2
1
6
2
2
9
1
2
2
2
5
2
2
2
1
1
1
6
2
1
9
2
9
3
6
1
4
2
1
5
1
2
2
7
2
2
14
1
1
3
2
3
1
2
6
1
1
2
2
1
1
7
1
6
1
1
4
1
5
3
4
3
1
5
4
1
6
2
1
1
1
4
4
1
7
2
1
3
9
3
2
4
3
1
18
1
1
1
4
3
1
4
7
7
2
9
2
6
6
5
1
3
1
2
3
2
1
8
1
1
3
5
1
2
10
3
7
2
2
1
3
2
5
9
1
1
3
2
4
2
1
13
12
1
6
1
1
2
16
1
1
14
1
3
3
2
2
7
2
1
3
3
2
1
6
1
3
4
1
1
2
1
13
2
1
1
2
20
11
4
3
3
2
6
2
5
1
4
4
2
1
6
3
1
2
8
18
2
9
2
10
1
3
16
2
5
16
11
1
14
1
1
2
3
3
4
1
2
6
1
10
1
2
1
7
2
1
1
1
6
2
4
3
1
2
7
3
1
16
2
1
1
10
2
3
4
9
3
11
4
4
2
3
2
10
7
5
5
3
1
1
1
5
1
1
1
2
2
4
5
2
6
2
1
9
2
2
3
1
1
7
1
1
8
10
10
1
4
5
3
3
1
3
5
10
2
2
6
2
1
6
2
1
2
1
1
5
2
3
2
3
3
2
7
10
3
1
5
2
1
12
1
1
1
1
1
8
9
1
4
1
1
3
2
7
2
2
3
3
1
2
2
2
15
4
4
4
7
3
4
1
17
1
5
4
7
1
1
2
1
1
7
17
2
3
2
2
14
2
2
3
5
3
2
1
5
1
1
2
1
3
7
3
1
10
2
2
4
3
5
11
6
17
11
1
2
6
3
1
3
4
1
1
4
4
7
10
1
1
1
2
1
1
3
2
2
3
1
4
3
3
1
1
2
10
2
1
2
4
2
1
9
16
3
3
2
1
1
1
30
1
2
5
21
5
4
2
6
1
1
5
9
1
1
2
1
1
10
4
5
3
1
1
3
4
6
1
2
1
1
2
1
2
1
4
9
7
4
10
6
2
10
4
1
3
2
5
4
1
15
4
1
3
2
2
1
1
3
3
4
2
7
1
1
1
1
1
2
8
3
2
17
1
1
1
1
5
1
2
1
8
24
5
1
2
3
1
1
3
9
2
10
4
3
1
8
1
3
1
2
2
1
1
4
3
1
4
19
1
12
3
1
1
6
2
4
1
2
3
6
3
1
1
1
2
3
1
2
1
1
3
1
1
3
3
1
8
4
7
3
2
1
7
15
5
1
1
9
13
4
3
13
1
4
4
9
3
1
3
1
1
4
13
2
1
1
1
4
1
8
1
2
2
9
2
2
6
4
2
3
2
1
21
1
1
9
3
1
5
1
2
4
1
13
3
1
1
1
13
5
3
6
1
8
2
3
1
3
2
3
1
2
1
2
1
1
5
3
7
1
5
8
1
6
7
22
1
4
2
8
8
2
1
1
5
1
3
1
1
17
3
4
2
9
5
6
3
2
3
6
2
3
1
3
3
1
3
11
2
13
6
1
1
3
1
7
2
1
1
2
4
16
2
6
1
8
2
1
2
7
3
9
1
1
1
2
2
1
7
20
1
2
4
3
19
12
7
6
1
7
1
3
16
18
2
3
3
1
4
4
1
1
11
2
4
6
1
2
2
2
13
10
1
9
5
1
2
2
9
9
1
17
4
2
1
12
2
2
7
6
2
1
3
4
3
1
2
4
6
5
3
1
8
1
6
1
1
8
2
3
1
2
3
3
2
1
2
1
1
9
3
2
13
1
3
5
6
2
6
23
1
3
2
6
2
2
8
3
3
1
1
4
1
35
4
7
1
1
1
1
1
1
4
3
1
3
8
5
9
15
6
7
6
15
4
6
1
1
1
1
1
4
1
2
2
2
2
1
7
1
7
1
5
11
1
29
6
5
1
1
5
1
6
7
6
3
4
1
3
2
4
4
2
1
1
6
3
2
1
2
4
6
6
1
1
1
1
2
1
3
2
2
1
1
9
3
3
6
2
5
1
1
1
4
3
2
1
1
3
2
7
1
1
1
2
1
1
9
1
1
6
3
5
2
7
1
2
2
1
2
1
1
3
1
4
4
2
7
1
6
6
2
1
3
4
10
1
1
1
5
4
3
2
2
5
1
3
1
1
6
9
3
2
2
5
2
4
1
2
4
14
1
1
3
4
3
1
7
1
2
1
4
2
2
7
8
5
1
5
1
2
1
1
3
1
2
2
7
1
2
6
6
4
3
7
4
7
28
1
2
1
1
5
4
1
1
1
1
2
12
7
1
1
4
1
4
17
1
1
1
2
4
9
1
6
5
8
1
3
3
3
8
5
3
10
2
1
2
1
3
3
1
4
2
1
7
1
1
3
3
1
3
1
1
1
3
1
2
1
2
7
4
4
7
33
3
5
8
3
1
4
7
3
1
2
16
9
3
1
2
1
1
4
1
2
1
5
2
1
4
7
31
3
3
1
3
4
4
2
1
7
10
1
2
4
3
6
7
3
2
1
5
3
1
3
4
3
1
1
1
5
2
15
8
3
1
4
10
1
1
1
2
2
1
2
5
1
5
5
2
14
1
3
1
5
1
2
5
4
6
1
1
8
7
4
3
2
1
9
1
2
5
4
6
1
3
3
4
1
2
2
11
8
1
2
7
1
5
2
1
2
9
2
1
3
1
1
1
1
2
1
1
5
2
10
7
1
3
5
6
1
6
1
3
2
1
1
4
8
5
2
1
9
1
1
3
1
5
1
6
7
1
1
1
3
2
2
4
9
8
9
4
1
2
5
11
5
15
7
1
8
3
4
4
1
2
2
17
1
4
8
10
1
6
1
2
3
5
6
4
3
1
7
3
1
2
1
1
3
1
1
3
1
3
5
2
18
1
10
2
4
2
3
16
2
12
2
1
7
2
2
13
2
11
5
8
1
1
1
5
3
2
3
1
2
5
1
25
1
3
1
2
3
1
1
4
1
11
2
5
4
1
4
3
1
4
7
8
1
10
2
6
1
6
1
1
4
3
5
3
3
124
7
7
1
7
1
3
2
2
2
5
5
2
1
4
3
3
1
1
8
2
6
3
4
2
1
2
12
2
1
1
1
1
1
2
10
3
6
1
5
1
5
2
1
2
4
15
4
3
3
3
3
5
4
4
3
5
6
1
3
1
7
1
1
1
2
7
1
2
6
5
1
2
9
4
1
2
1
1
10
3
17
4
1
9
7
5
7
4
1
7
3
1
4
9
1
2
4
2
10
1
5
3
2
2
2
2
1
9
2
1
1
1
1
2
3
9
4
1
1
3
2
1
1
2
1
12
4
1
8
3
13
2
1
2
1
7
2
1
10
4
2
8
4
1
5
1
1
2
3
3
1
2
2
4
6
1
9
3
3
1
3
4
3
2
1
4
4
5
3
38
2
6
2
4
1
8
5
2
2
11
3
4
2
2
4
25
1
10
2
1
3
2
2
1
2
1
4
6
7
5
2
1
6
3
1
10
2
1
4
2
1
1
2
1
1
1
4
4
3
11
1
7
3
5
1
6
7
1
5
3
3
2
7
5
1
2
2
10
1
2
4
3
11
1
3
1
3
11
2
3
6
5
3
2
1
1
1
10
2
5
1
2
4
2
8
3
6
16
13
7
2
3
6
3
7
1
1
3
9
2
10
2
2
7
1
6
13
1
1
1
3
1
4
4
2
5
2
19
1
10
1
3
8
2
6
10
2
1
1
1
4
3
11
14
4
10
2
7
1
3
2
2
7
1
3
1
5
1
1
8
1
6
2
1
4
3
9
7
3
9
8
4
6
1
1
9
1
12
3
3
1
2
1
5
3
2
2
12
3
1
3
5
3
1
6
1
3
1
7
3
1
2
6
7
4
1
2
2
1
5
3
1
8
1
1
1
3
2
1
2
2
7
3
3
5
1
2
1
5
1
4
2
1
1
14
2
3
7
6
1
4
20
1
2
1
7
2
2
1
2
4
1
1
2
2
5
4
1
1
5
1
1
1
7
7
1
1
10
1
1
3
3
2
1
1
3
4
15
5
1
2
2
7
7
2
2
5
1
4
3
3
1
7
5
3
1
10
1
1
14
4
1
3
3
1
5
2
2
2
10
2
4
2
2
1
6
4
8
9
9
4
1
1
7
16
4
13
2
4
4
2
7
1
6
14
8
3
6
4
9
3
3
10
1
8
2
10
5
1
1
2
18
2
2
12
19
8
4
4
1
1
1
1
2
1
4
3
1
3
1
4
7
5
1
3
2
1
1
3
6
2
1
3
5
19
4
5
1
2
1
4
2
3
1
2
4
1
6
8
1
18
21
1
3
1
1
4
3
3
4
1
2
1
5
5
1
5
7
8
1
5
1
1
8
2
1
2
1
5
3
1
3
1
2
16
6
10
55
1
1
18
1
1
1
12
2
1
12
2
1
5
2
1
1
11
1
1
8
5
7
1
5
1
2
1
1
1
1
5
1
2
4
3
6
1
3
1
2
2
56
1
1
19
1
4
7
1
1
8
4
10
9
16
2
2
1
4
5
6
5
8
8
5
3
3
2
2
1
5
5
4
2
4
16
6
1
1
1
9
8
3
1
1
1
2
8
1
1
9
3
1
3
4
3
4
1
3
15
1
16
2
4
4
2
10
1
1
2
1
1
1
6
6
1
2
6
2
1
5
11
3
1
2
1
2
16
4
3
3
1
3
3
3
1
14
2
8
4
7
1
4
1
7
2
3
2
7
4
1
3
2
8
6
2
1
2
4
17
5
13
3
1
5
3
18
26
2
7
1
2
1
5
1
8
2
3
3
1
5
7
4
4
2
5
14
2
2
1
1
1
1
1
2
1
2
6
4
2
3
4
5
3
1
9
4
2
3
7
5
2
6
5
2
4
10
9
2
4
2
3
1
2
1
4
9
4
4
1
2
3
7
1
1
4
1
2
9
10
2
3
2
4
2
1
1
1
2
2
8
1
6
3
5
2
3
2
1
3
3
3
2
2
6
22
3
5
4
7
1
1
2
1
3
2
1
8
2
1
9
1
2
7
8
5
4
3
1
7
1
3
2
5
1
13
7
1
8
6
2
15
1
2
1
9
4
2
1
1
1
1
8
2
3
2
2
3
2
2
3
3
27
4
1
1
2
2
12
7
6
1
2
4
6
5
11
1
1
11
2
2
1
2
1
1
5
2
3
8
4
2
2
1
1
1
1
14
1
8
7
1
1
3
3
3
4
3
3
6
3
1
2
2
8
3
4
8
1
2
1
2
8
2
2
3
20
2
5
2
2
1
13
12
3
16
11
6
1
7
3
10
2
5
2
4
8
6
4
9
11
4
1
1
3
5
2
1
1
7
4
5
3
4
4
2
3
2
2
1
4
1
6
6
9
5
11
1
8
1
3
2
3
2
4
1
2
3
1
1
1
1
3
1
1
2
9
2
1
5
12
2
2
3
1
4
1
1
2
6
6
2
2
6
1
2
2
2
3
1
1
2
5
2
5
5
1
8
1
3
4
12
2
2
1
3
1
4
2
1
9
2
3
1
1
1
1
6
1
2
3
1
1
2
2
6
2
3
4
2
16
6
2
4
5
4
3
2
1
2
7
5
1
19
2
1
1
4
1
2
3
1
1
1
3
2
10
4
3
3
5
15
2
1
2
2
3
2
9
4
11
1
2
1
9
1
1
6
6
3
6
5
3
7
3
1
3
5
4
5
2
1
1
4
5
1
1
1
2
3
7
12
5
13
6
5
1
1
1
4
1
1
8
1
1
1
3
2
5
2
2
1
3
5
2
1
1
2
1
3
2
3
3
4
4
1
2
2
4
1
8
1
2
3
1
3
2
6
4
2
7
6
8
1
2
13
5
1
3
7
5
7
11
2
8
3
2
1
3
3
1
14
7
1
3
2
5
4
15
4
7
3
2
2
10
13
1
2
3
3
1
3
3
29
2
2
7
12
1
4
2
1
4
1
1
2
1
1
2
1
5
4
10
2
4
1
2
7
7
6
2
2
3
1
3
1
1
5
3
6
4
5
1
4
1
18
11
2
1
5
1
8
1
1
1
7
1
1
1
3
4
2
1
5
2
7
2
1
1
4
1
4
3
6
2
4
2
8
2
1
4
2
3
5
4
5
5
4
2
8
8
1
3
1
1
4
7
17
1
1
3
1
3
2
7
1
2
3
4
11
1
1
14
4
2
3
4
13
1
2
5
3
3
1
9
1
1
1
2
1
7
2
1
5
1
43
9
6
2
6
4
2
10
3
1
1
1
1
4
12
2
2
1
4
3
3
1
1
4
3
22
4
1
2
6
3
5
13
1
1
4
3
1
1
12
1
2
5
2
2
3
11
3
1
3
6
7
5
2
2
7
3
6
4
6
6
5
2
2
1
1
5
1
2
2
1
4
3
2
1
2
8
3
7
1
4
11
3
3
1
2
1
4
3
1
13
3
10
2
1
11
1
2
1
4
1
1
1
5
3
1
2
9
7
4
2
4
6
3
4
3
2
2
1
1
2
1
4
7
2
2
1
2
4
7
4
4
1
2
3
1
2
12
6
3
14
6
1
12
5
3
1
15
5
5
6
1
2
4
3
21
2
1
2
4
2
1
2
4
1
1
2
17
1
6
1
1
2
1
5
2
5
3
5
1
2
3
3
4
1
1
1
4
5
4
2
4
1
1
3
3
1
4
3
4
1
8
3
3
1
2
1
3
2
11
12
2
1
6
2
1
13
3
5
5
3
2
4
1
9
1
3
3
2
2
2
9
2
1
1
2
3
1
2
5
1
1
1
1
4
1
3
1
4
8
2
8
2
3
4
1
4
2
4
3
6
1
8
1
2
2
10
3
1
4
2
3
4
2
1
1
8
27
4
9
1
4
3
4
3
2
4
1
2
3
7
3
6
2
1
10
2
10
2
2
2
5
1
4
2
1
1
8
5
1
4
1
2
8
12
17
2
2
3
2
4
1
1
4
1
10
3
1
1
1
3
3
1
4
7
4
1
10
1
2
2
1
2
3
1
1
2
6
4
5
3
1
1
14
5
5
16
1
2
9
6
7
3
7
2
1
3
1
4
5
3
4
2
1
2
2
1
10
1
5
5
1
5
2
1
2
3
3
1
4
2
1
5
1
3
6
3
1
4
3
1
9
2
1
1
1
3
14
19
1
2
4
8
8
2
10
6
1
8
4
2
8
1
1
3
5
1
2
2
1
2
2
1
2
4
2
7
2
8
2
1
6
1
5
5
4
5
2
13
2
2
2
1
1
3
1
1
1
9
19
1
6
4
4
7
1
1
9
7
9
1
1
2
3
3
7
3
6
2
8
2
5
3
1
2
5
4
7
2
1
2
5
2
1
1
3
3
13
1
6
3
5
1
5
4
2
2
5
8
6
3
6
9
5
23
2
7
5
2
2
7
5
3
3
4
4
11
1
4
4
4
1
4
4
17
2
3
5
3
5
3
3
4
6
7
9
9
7
5
1
1
4
1
2
2
1
1
5
1
1
19
1
1
2
4
3
1
6
2
5
5
2
39
3
2
3
5
11
1
2
2
6
2
8
1
4
3
5
1
9
6
17
15
1
1
4
2
3
1
5
2
4
3
2
5
2
2
7
4
1
10
1
4
3
10
5
9
18
5
3
2
1
10
2
5
5
4
1
2
3
48
7
1
2
5
2
1
1
1
12
1
3
3
2
1
2
9
6
2
2
5
6
4
1
1
2
10
2
2
9
2
1
4
12
2
15
5
6
3
1
6
1
5
1
1
2
2
1
5
6
6
11
6
4
30
2
6
14
2
2
1
3
7
8
2
1
1
5
3
5
1
3
6
7
4
2
3
4
9
2
1
6
3
6
4
19
2
1
7
3
9
1
11
4
1
1
1
4
5
4
1
5
3
1
4
1
8
20
2
4
3
7
1
4
33
12
17
4
1
13
5
7
6
1
2
2
6
1
2
6
2
2
1
4
7
8
2
2
11
1
1
1
1
14
7
1
2
2
9
1
1
1
1
1
2
1
3
1
6
1
14
3
6
4
2
25
14
5
1
2
1
8
31
3
1
2
2
11
2
2
1
1
4
2
5
2
1
8
5
2
1
1
1
1
7
3
4
4
1
1
1
1
2
1
13
14
5
1
6
1
3
4
1
1
2
3
7
10
2
4
1
1
3
1
1
4
2
6
2
8
1
4
18
1
2
3
2
3
5
9
1
1
15
2
6
8
4
2
3
1
3
2
4
2
3
1
2
10
2
2
1
2
9
2
6
9
1
5
1
1
1
1
4
1
1
1
3
1
3
18
1
7
1
4
11
2
1
3
1
2
9
11
1
1
10
3
2
4
9
1
15
3
6
1
37
7
1
2
8
2
3
13
4
6
3
7
1
2
5
1
1
4
1
7
2
1
4
4
1
1
6
2
41
2
3
2
3
35
4
5
1
1
3
13
7
1
4
6
1
6
1
2
2
1
1
1
3
7
1
18
1
4
2
17
14
2
3
5
6
1
1
3
1
1
3
6
1
1
4
1
1
3
1
1
6
5
5
4
1
1
2
2
6
3
1
3
1
1
22
2
1
7
2
2
11
3
3
4
2
2
4
4
5
2
3
3
2
1
2
2
1
6
1
1
1
5
4
12
2
1
7
1
10
1
3
6
8
1
2
3
10
2
8
3
2
3
11
1
3
10
1
8
9
6
7
5
4
7
4
1
1
10
25
6
6
6
3
7
1
9
28
4
2
5
4
18
2
2
2
7
2
1
1
3
8
2
9
5
3
1
3
1
15
1
5
2
1
1
9
5
5
2
1
1
6
2
4
4
6
3
7
8
1
1
11
5
1
4
1
6
2
22
10
5
2
8
1
2
1
1
3
4
6
2
4
3
2
2
2
1
5
2
3
3
6
7
2
30
1
2
3
1
1
8
2
1
4
4
4
1
2
1
4
1
2
1
1
2
2
1
3
2
3
5
4
4
2
3
1
3
2
1
1
3
1
4
8
5
1
12
11
6
3
1
2
7
2
1
1
2
5
8
2
1
1
2
3
6
2
1
1
1
1
1
1
4
3
4
3
4
5
5
4
1
1
1
2
2
5
9
8
2
7
7
7
1
2
2
3
1
1
3
1
5
1
15
1
14
10
1
2
6
2
1
2
4
2
1
2
5
2
3
1
6
1
2
7
2
1
7
4
1
4
3
1
6
3
2
3
3
7
2
2
4
4
1
4
3
2
1
7
1
10
4
1
1
1
9
8
8
8
2
2
2
2
12
3
3
2
3
2
3
2
1
15
1
2
2
2
2
3
1
1
1
1
7
2
2
2
16
4
2
1
2
6
1
6
2
4
12
2
1
4
1
2
1
6
1
3
5
4
3
6
4
1
4
6
10
2
4
1
8
1
6
1
4
3
1
17
6
10
2
10
1
1
21
7
2
1
6
1
4
3
1
2
2
1
5
2
1
2
10
1
6
1
11
1
1
2
1
3
4
2
4
7
3
5
1
4
1
4
3
2
3
6
3
5
1
2
2
2
4
4
2
5
2
2
2
3
1
14
5
4
18
15
4
1
5
4
3
1
6
3
1
4
2
6
2
1
2
2
1
2
1
2
2
24
1
1
1
4
1
2
2
3
3
1
1
1
1
2
8
4
4
5
1
10
2
4
4
5
4
4
2
1
2
4
1
3
10
2
7
8
2
4
1
11
4
6
3
3
2
2
5
1
4
1
4
6
1
1
1
6
2
1
2
1
10
4
4
4
18
2
5
1
4
14
5
2
4
2
4
2
1
8
1
2
1
1
3
1
1
3
1
12
2
8
2
1
8
1
9
4
13
3
1
3
3
1
1
3
4
2
1
3
2
6
5
2
11
7
1
1
3
1
1
2
4
6
1
3
10
1
1
1
25
1
5
17
8
8
3
1
2
3
9
6
1
3
10
1
1
10
2
2
4
5
1
5
2
3
1
1
12
1
5
7
1
16
3
3
3
20
4
1
1
4
1
1
2
2
1
9
1
1
1
6
4
13
1
1
2
1
4
10
1
1
3
4
5
5
3
1
1
2
2
2
3
6
4
8
3
1
4
4
5
4
2
2
1
4
2
2
25
10
1
1
4
3
3
2
2
1
2
7
1
2
2
3
1
8
2
4
6
5
5
2
1
2
2
1
4
6
2
4
6
4
2
1
2
5
6
1
1
4
2
2
5
15
12
1
1
4
2
2
10
11
1
2
1
1
1
1
1
3
3
2
5
1
3
5
1
2
3
1
2
1
8
4
33
9
7
3
3
5
1
1
3
4
6
3
15
2
4
19
1
1
2
2
14
10
1
13
1
7
3
1
2
5
8
6
4
8
2
17
1
8
20
2
1
2
1
20
7
2
3
1
1
11
1
1
4
1
2
1
1
3
6
4
1
15
14
10
8
5
7
2
3
6
1
2
4
3
2
1
3
7
1
2
2
13
6
6
2
1
1
4
5
1
5
2
1
8
1
1
1
12
1
4
1
3
1
1
3
2
5
2
1
11
4
1
2
6
9
2
1
1
1
4
2
3
1
5
9
3
1
2
1
4
7
4
11
6
3
5
3
17
1
1
2
2
1
2
1
3
6
7
1
2
5
1
6
3
32
5
1
2
11
24
2
4
2
7
4
2
4
3
1
2
1
11
1
2
2
4
8
2
7
4
3
6
1
4
8
18
4
6
2
1
1
9
5
21
1
3
2
3
1
5
2
2
2
5
1
4
3
2
4
1
3
1
5
8
4
5
4
2
1
2
12
2
3
2
4
1
6
2
4
14
7
1
4
2
2
3
3
8
5
9
2
3
1
4
2
11
6
1
2
1
1
1
4
1
2
6
1
1
2
1
2
4
2
6
6
2
3
5
3
43
6
9
3
4
3
1
1
6
7
2
7
7
1
2
8
1
1
1
10
1
8
1
5
7
1
11
1
6
3
8
1
5
1
3
1
3
5
2
3
3
3
1
5
1
9
1
2
5
6
1
2
10
17
5
2
5
4
2
9
1
6
5
1
2
4
3
1
4
2
2
1
2
2
7
8
1
2
6
5
1
1
7
1
4
3
2
2
2
1
3
9
5
1
1
1
3
1
13
2
1
7
3
3
1
2
2
2
4
1
11
2
1
2
4
9
4
2
3
1
3
5
1
5
2
2
5
3
26
2
4
5
1
11
5
6
6
3
6
3
1
3
6
1
8
2
4
1
1
2
4
3
5
4
2
6
1
4
1
7
3
3
7
5
9
10
13
3
1
4
3
2
2
1
1
15
1
7
1
2
4
1
10
1
2
6
5
4
1
6
22
11
2
5
1
2
1
8
2
7
8
2
1
1
1
2
1
13
3
2
3
4
2
2
2
3
2
1
9
1
22
4
1
3
1
1
2
1
13
1
1
3
7
1
3
1
1
2
1
2
2
2
1
1
3
2
2
26
8
5
2
1
7
6
2
5
3
15
15
1
5
8
5
48
3
1
3
2
9
2
6
2
4
4
1
9
3
3
1
1
1
3
2
10
2
1
2
3
4
4
1
2
2
4
9
1
2
1
1
10
1
6
3
1
2
1
9
20
1
6
4
7
1
1
2
11
5
4
2
1
1
5
3
2
1
2
2
1
1
5
3
5
5
1
2
5
2
5
4
1
10
3
2
2
13
5
1
1
2
4
7
1
5
1
11
3
1
2
6
1
5
1
1
3
1
1
1
3
2
2
18
1
2
6
6
1
2
5
2
1
1
1
7
10
1
8
4
1
1
5
1
6
1
6
2
1
4
4
2
4
1
2
15
3
3
6
6
2
1
1
1
1
2
3
5
2
4
4
3
5
2
3
3
13
1
3
6
1
2
5
2
3
2
1
4
13
11
2
3
2
1
12
10
2
3
1
3
1
9
2
1
25
9
7
1
8
10
3
9
1
2
2
17
1
5
9
3
1
5
3
4
5
1
2
1
2
2
1
1
2
1
1
1
3
2
2
1
3
8
10
11
2
2
4
3
4
8
1
11
12
7
4
5
1
3
4
14
1
13
11
1
3
2
1
10
3
2
2
27
5
7
1
6
2
2
9
1
3
1
1
1
2
1
2
2
2
2
2
3
13
1
8
1
2
5
5
2
2
3
7
1
10
2
2
3
1
1
13
7
3
4
1
2
9
2
5
1
4
10
5
1
4
9
2
5
6
3
14
5
1
5
1
1
7
8
1
7
3
4
1
3
2
1
1
1
3
2
1
6
4
4
4
2
12
3
4
5
1
1
20
1
5
1
3
2
2
3
2
3
35
5
2
4
5
2
1
1
1
2
4
1
7
1
2
3
6
2
3
3
3
5
1
21
3
5
1
2
2
5
4
1
5
3
3
10
1
1
2
2
1
3
7
11
4
9
4
2
1
3
5
4
1
9
6
1
1
5
2
10
1
1
3
1
13
11
1
9
13
9
3
1
2
3
9
2
3
16
4
2
1
1
1
4
4
3
1
2
1
9
2
4
5
1
4
1
1
13
3
1
1
1
3
5
1
7
1
2
1
3
2
1
4
2
5
7
1
2
1
2
1
12
4
1
1
12
9
1
16
3
1
6
5
1
2
4
1
2
2
21
2
9
14
1
2
4
2
15
2
3
4
1
1
1
1
1
1
4
2
1
4
2
2
1
5
2
4
4
1
2
1
7
1
1
7
2
2
3
2
1
3
3
1
1
4
4
11
5
10
3
2
6
5
2
7
2
6
1
4
21
4
6
3
1
1
2
3
2
8
4
3
4
1
2
11
1
3
1
6
1
2
2
2
1
4
1
3
1
1
1
3
3
2
1
3
4
5
1
5
6
2
1
1
13
1
1
2
1
2
2
3
2
3
1
1
7
1
4
1
9
2
4
1
1
1
3
9
6
2
4
3
1
3
7
6
1
11
6
1
5
2
1
1
7
2
4
1
2
2
14
9
7
2
3
5
26
10
11
5
1
1
2
1
5
1
1
1
4
9
7
3
9
5
3
3
4
7
4
4
3
2
1
1
1
5
1
3
2
3
2
7
9
2
2
8
6
1
2
4
4
1
1
4
10
3
4
2
1
5
14
5
9
1
4
5
1
2
7
3
4
17
8
1
10
1
7
3
1
11
3
5
1
5
1
7
4
2
4
1
6
9
16
1
13
2
1
3
1
2
4
5
1
1
5
6
1
1
4
13
1
4
4
1
6
1
5
7
1
5
4
3
1
5
3
1
3
2
1
1
2
3
1
2
2
2
3
10
1
3
6
4
1
7
4
10
1
1
1
3
1
2
2
5
4
2
4
4
5
4
2
3
9
4
8
1
1
2
5
3
11
1
11
1
4
5
1
3
3
3
2
1
3
1
2
3
5
1
1
3
2
4
2
4
3
59
1
3
2
2
15
2
1
6
1
2
3
6
2
6
3
1
1
2
1
3
1
1
5
3
12
1
3
1
40
1
1
15
3
1
3
2
4
4
7
2
1
1
11
3
1
18
5
9
1
11
3
2
2
1
2
3
2
1
7
4
1
4
4
3
6
4
1
1
1
2
1
11
1
4
16
7
8
3
2
13
2
2
2
1
1
6
4
2
5
3
1
2
5
11
3
2
1
3
5
3
4
11
1
1
4
3
1
7
5
2
1
3
2
2
1
3
2
7
12
2
12
2
2
10
4
2
9
8
2
1
2
2
13
1
1
4
4
5
1
2
2
6
2
11
2
1
2
11
4
2
12
1
2
17
5
1
6
1
1
1
3
18
3
1
14
1
4
1
1
1
8
1
8
1
3
1
13
5
9
3
10
1
1
8
7
1
5
2
3
2
6
9
2
1
1
2
1
4
2
5
1
1
2
1
3
3
2
1
12
4
1
1
1
4
1
1
4
5
3
3
1
2
1
2
11
1
7
1
2
1
1
1
1
22
9
3
11
1
3
1
2
3
1
10
1
2
2
1
1
7
10
5
3
5
1
4
4
1
2
4
2
2
3
5
8
6
2
3
7
2
5
2
1
5
1
1
1
1
9
3
2
6
5
2
2
2
7
2
3
1
1
7
2
6
1
2
1
3
2
10
1
10
2
7
3
2
1
7
1
2
1
1
2
1
2
3
5
2
1
2
5
2
3
12
2
3
6
4
29
2
4
3
11
27
6
3
7
2
2
1
1
3
1
1
1
3
1
10
15
2
1
1
9
3
32
4
3
2
2
6
2
3
5
3
1
2
2
2
5
1
6
5
1
5
1
4
2
1
2
1
4
5
2
1
6
3
3
1
4
2
14
3
7
5
3
2
1
3
2
4
4
2
5
2
2
1
1
1
2
2
3
4
13
13
1
3
2
5
5
4
7
1
3
7
3
3
2
8
2
1
7
2
1
1
3
5
2
2
18
1
5
8
1
1
1
2
5
2
4
2
1
3
3
8
4
8
5
4
5
1
4
7
2
4
7
1
1
10
1
7
1
2
2
2
3
2
3
3
2
3
2
2
4
1
1
1
1
1
11
4
5
2
1
4
5
2
3
5
2
3
1
3
8
4
2
5
3
3
5
5
3
4
2
3
1
7
1
7
1
2
4
18
2
1
2
5
3
1
4
3
3
3
4
5
2
3
7
2
3
6
23
6
6
2
1
5
1
2
3
2
5
1
4
1
3
3
1
14
1
3
3
5
10
5
2
1
1
7
1
2
3
1
2
2
4
2
1
1
4
1
7
1
1
5
4
1
3
41
1
3
2
3
2
16
5
1
4
5
1
7
22
4
4
10
2
1
2
7
2
5
3
6
3
7
6
2
2
2
3
1
3
2
3
1
2
7
1
1
2
2
20
14
1
2
5
3
5
5
6
3
3
1
7
8
1
1
6
1
2
2
1
3
4
1
2
8
2
29
5
4
2
3
8
6
3
5
6
1
19
1
2
1
2
6
2
2
3
1
1
2
4
2
14
1
1
2
2
4
5
3
4
5
6
12
2
1
3
3
4
5
3
11
8
11
5
3
3
1
2
5
2
5
10
2
1
4
1
4
4
1
4
3
5
2
2
1
1
1
2
1
7
3
3
2
2
3
1
2
2
3
5
14
3
1
1
2
2
1
1
3
2
9
5
6
2
1
2
1
1
1
2
3
8
8
9
2
3
2
6
3
6
1
8
9
1
12
10
1
3
4
7
1
13
6
1
1
3
4
1
10
5
1
4
1
3
5
1
2
1
8
7
2
2
2
7
5
4
5
2
4
4
7
1
1
13
1
9
4
1
1
4
3
1
6
2
5
8
5
2
1
3
2
4
1
8
3
1
17
1
14
3
21
3
7
20
6
4
2
1
1
2
1
2
3
4
2
3
1
2
1
3
6
3
26
5
10
2
4
2
2
1
2
1
1
2
1
8
4
3
1
3
1
1
8
8
4
3
1
2
2
1
4
6
12
2
3
2
2
2
1
3
3
6
3
1
3
12
2
5
1
7
4
3
1
3
5
3
3
6
1
7
1
11
1
3
1
4
3
3
1
1
1
14
2
1
1
4
4
1
5
2
1
1
3
2
1
2
5
2
3
1
3
6
1
1
2
3
8
3
3
3
1
1
3
2
18
1
1
5
1
2
1
1
2
4
3
1
4
3
3
3
1
1
1
3
1
2
1
2
7
7
1
3
1
1
1
3
1
1
4
2
3
4
3
2
7
6
2
7
4
1
1
1
5
7
2
2
8
1
3
1
1
14
4
6
2
1
3
2
12
2
4
2
1
13
7
3
3
2
1
3
2
3
2
3
2
9
6
11
2
2
4
11
7
3
10
1
2
11
1
6
10
3
5
2
3
2
5
3
3
8
2
1
1
2
1
1
2
2
1
2
7
5
3
39
3
3
7
1
2
6
3
2
9
1
4
2
2
2
3
6
8
5
1
3
3
8
2
4
1
3
3
5
1
4
3
7
2
9
1
1
9
1
1
1
1
2
2
6
5
8
3
2
1
1
2
3
2
4
3
4
5
4
6
2
2
2
1
3
1
8
2
1
2
4
1
2
5
6
4
6
1
1
3
2
2
11
1
1
7
5
4
8
2
5
2
6
1
4
1
3
6
2
3
8
3
2
3
8
6
2
2
2
3
1
5
6
7
2
1
2
1
2
7
1
6
4
5
4
1
2
2
2
4
1
1
7
2
4
1
2
3
2
14
4
12
1
5
4
4
2
1
5
30
3
3
11
1
6
2
62
7
1
2
1
2
3
3
2
11
1
1
1
23
5
2
3
2
1
9
14
2
4
3
3
1
2
2
5
3
18
1
1
11
2
1
4
3
6
1
1
1
3
2
2
6
2
2
9
1
1
4
3
1
2
4
1
2
18
1
2
1
1
6
3
3
1
4
2
8
1
4
1
1
7
7
6
3
3
2
1
5
2
2
6
4
13
2
4
5
5
2
9
12
1
8
1
1
3
4
18
1
4
1
1
6
2
3
10
6
7
3
6
1
1
1
1
21
1
2
3
6
1
3
7
2
2
5
3
10
2
10
1
2
5
3
4
4
11
4
1
3
2
2
6
7
4
4
2
17
5
1
4
5
13
7
1
7
3
3
9
6
4
3
19
3
3
1
6
5
2
4
3
6
1
13
9
3
1
7
2
1
1
1
2
1
1
2
2
1
2
12
3
6
1
2
2
5
2
2
1
8
7
3
7
4
2
4
3
11
2
4
1
7
1
2
8
3
2
1
1
2
2
7
4
13
1
5
1
3
2
19
5
1
2
1
22
7
1
1
1
1
4
2
3
1
15
2
1
2
5
2
1
3
2
2
1
1
3
9
3
3
2
6
3
7
3
3
1
1
2
5
1
8
2
5
2
6
4
7
2
6
9
1
8
1
4
18
5
2
1
1
6
1
3
2
4
1
2
3
2
11
2
2
3
1
5
11
3
4
1
1
2
1
1
3
6
1
1
6
2
7
4
1
8
3
2
1
4
1
10
1
4
2
1
1
1
2
3
2
1
1
5
2
1
11
2
4
46
2
2
5
1
5
1
2
1
4
28
1
6
2
3
10
6
2
4
1
6
1
1
3
3
4
1
1
1
4
6
5
1
1
3
4
1
3
4
12
10
1
7
2
1
1
3
3
1
6
3
3
1
17
4
5
1
11
1
2
2
4
3
5
9
2
4
1
1
5
6
1
4
9
2
5
6
1
3
2
5
1
2
1
2
4
6
1
5
2
3
10
1
2
2
3
2
1
6
5
7
5
2
5
2
6
8
4
2
1
11
7
1
11
1
1
5
10
7
2
2
4
2
2
4
4
2
6
3
5
2
2
8
3
9
2
1
2
1
1
1
3
1
6
7
1
5
3
2
3
4
9
2
7
1
1
2
8
2
1
4
1
11
6
8
3
1
5
2
2
3
1
6
2
1
5
3
6
2
3
4
4
4
1
2
4
6
10
16
1
1
3
3
4
1
4
1
1
4
5
1
4
2
2
1
3
6
10
2
6
4
8
5
3
1
2
2
2
3
4
3
2
4
12
3
1
4
2
8
2
7
2
2
2
2
4
2
3
7
7
7
1
1
1
1
1
6
1
4
3
2
3
2
1
2
9
1
3
2
13
7
3
4
1
4
1
1
1
11
2
1
5
1
3
1
2
2
3
1
2
5
2
8
5
5
5
8
1
1
5
5
8
1
3
3
4
3
5
6
8
1
3
2
1
3
4
12
1
4
4
4
3
1
5
26
1
3
6
2
1
8
2
1
10
3
2
7
3
7
2
3
8
7
2
1
19
2
2
6
2
6
1
1
2
3
3
4
9
1
4
3
2
3
3
10
1
6
1
4
4
1
1
4
8
1
5
1
3
6
2
3
5
14
2
2
2
2
2
3
11
11
5
1
9
2
4
14
1
3
6
1
3
7
2
6
3
9
1
5
1
1
2
3
2
14
6
6
13
2
4
2
10
4
2
7
1
1
2
2
10
12
2
2
3
1
11
1
6
1
1
1
6
7
1
2
1
3
2
2
2
3
4
1
1
1
1
1
1
1
5
1
2
2
13
4
2
2
1
7
1
6
3
2
2
3
2
11
1
3
1
6
5
4
5
1
2
2
1
13
6
9
3
1
3
3
4
1
8
1
5
1
24
12
1
6
11
10
11
2
9
5
8
2
2
2
2
1
11
1
6
7
13
2
13
3
13
10
1
1
1
4
2
3
1
10
7
4
2
1
3
1
3
2
2
4
3
3
1
4
3
17
2
3
21
1
2
7
5
2
10
9
7
2
14
2
9
1
1
7
1
13
15
4
3
2
2
3
2
3
2
2
7
1
2
1
2
14
7
7
2
4
2
17
4
4
2
5
1
5
3
4
1
1
14
1
3
1
1
26
2
1
5
2
1
10
1
3
15
4
1
1
1
1
1
1
2
2
2
3
1
1
3
2
1
5
3
3
14
8
1
1
1
1
1
2
4
4
5
1
1
4
7
2
2
8
12
15
4
2
5
7
2
11
3
2
5
7
4
1
4
1
2
2
2
3
8
3
2
4
8
11
3
2
11
4
3
5
4
2
2
1
17
1
4
6
1
8
1
3
7
1
3
5
7
1
1
1
3
1
5
4
7
3
6
6
1
6
1
1
2
1
1
9
4
4
3
6
2
1
1
2
2
1
1
1
6
4
1
1
1
3
3
2
3
4
5
2
3
2
4
1
6
7
1
2
2
4
2
1
1
5
1
4
7
4
3
2
3
1
2
5
1
2
7
1
2
55
1
2
3
9
1
2
1
7
2
9
3
6
2
1
3
10
3
2
1
2
3
1
8
8
1
1
3
6
2
2
4
10
2
3
14
3
1
15
2
3
7
2
5
2
8
2
2
2
1
2
4
3
1
3
1
2
1
2
8
6
4
1
38
3
16
1
2
1
1
5
1
1
1
2
4
1
1
2
4
2
3
10
2
2
2
3
1
4
1
3
9
2
7
3
2
6
3
3
1
1
1
4
2
1
5
2
1
1
1
2
1
4
1
2
2
2
1
4
4
2
2
1
1
6
7
1
4
3
1
2
3
3
3
3
16
1
1
1
2
6
2
2
5
2
1
1
3
1
2
2
13
5
2
2
5
1
2
15
6
4
2
5
5
2
4
2
1
2
3
1
4
8
1
1
6
7
3
8
9
3
5
1
2
1
2
1
5
8
5
1
1
1
4
1
1
1
1
12
1
1
2
1
1
3
1
1
14
1
41
7
4
1
7
2
7
1
5
2
1
1
1
1
1
3
37
6
1
6
2
1
2
4
2
4
2
1
6
4
5
13
2
3
1
2
3
1
14
1
2
6
8
1
3
2
2
5
3
2
1
1
2
4
7
1
1
2
2
3
3
2
4
1
3
2
1
3
1
2
7
2
5
5
1
1
2
2
3
3
2
4
3
1
1
7
1
2
1
5
10
1
3
4
2
3
7
2
1
1
3
6
5
3
7
1
6
3
5
1
1
1
2
2
9
1
3
4
8
2
13
2
16
2
1
3
4
3
2
1
3
2
4
3
3
1
6
2
2
5
3
30
2
8
4
3
1
4
3
2
5
2
3
2
4
5
1
1
1
3
1
1
1
1
15
2
1
3
8
4
1
1
1
2
7
3
10
3
4
4
1
17
1
1
5
1
8
2
3
2
1
2
12
2
3
1
2
1
5
1
6
2
1
9
5
9
1
7
1
4
2
1
2
1
11
2
2
8
4
7
2
7
3
3
7
9
1
6
3
2
10
2
1
11
2
2
1
3
4
8
12
10
2
3
1
2
6
1
9
2
4
10
1
6
1
1
1
6
2
12
8
1
1
1
1
5
2
13
3
3
1
6
1
1
4
2
2
4
1
1
1
5
10
1
7
1
1
3
2
2
1
10
1
2
8
2
1
2
4
4
11
1
3
1
4
2
5
6
5
6
2
5
8
6
2
8
1
1
2
2
1
1
11
9
1
1
6
3
2
5
1
1
5
3
2
3
5
1
1
1
3
7
1
1
3
1
1
5
9
4
9
2
1
3
2
23
1
2
1
1
1
2
17
2
8
8
2
1
3
1
13
2
1
3
6
2
3
8
2
1
4
5
3
1
1
3
2
11
4
2
2
10
1
4
1
6
2
1
12
1
1
4
3
11
5
2
2
3
2
17
2
3
1
2
2
5
2
2
3
1
6
1
1
16
3
4
3
3
7
1
3
3
1
4
1
1
2
8
1
5
5
3
2
9
3
5
2
2
6
3
3
1
2
1
2
5
6
8
3
4
3
1
28
6
6
1
2
4
4
15
2
1
5
1
8
2
1
2
1
28
1
10
10
2
2
18
2
2
10
1
1
1
1
5
6
1
2
6
4
5
1
2
2
3
2
1
1
4
1
2
2
4
3
2
6
1
1
3
2
2
1
1
7
1
5
1
7
1
10
4
7
2
6
31
3
1
3
3
4
4
22
5
3
15
7
6
2
2
8
6
5
1
2
4
3
4
4
1
3
2
3
2
3
4
5
4
2
3
13
3
9
7
2
1
1
2
2
20
3
11
1
5
8
3
4
2
1
10
2
1
2
3
1
2
4
5
1
1
3
1
3
1
2
1
1
1
15
1
2
1
1
1
1
2
4
1
5
2
1
6
2
8
8
1
3
1
4
5
3
1
5
1
6
1
9
6
3
5
1
8
1
4
3
4
1
1
8
3
3
4
4
2
1
5
7
1
14
1
3
2
1
8
3
1
3
10
4
1
25
3
1
4
3
17
9
7
8
1
1
4
2
2
2
6
2
1
2
6
1
1
2
3
2
1
6
1
7
3
2
7
3
1
1
3
2
10
1
3
7
1
1
12
1
2
1
1
2
1
7
7
2
29
17
1
5
1
3
4
1
5
4
1
1
7
14
2
1
8
2
2
1
2
5
1
8
1
6
1
21
2
2
1
4
1
3
1
7
3
12
2
4
4
2
5
3
2
1
2
6
2
1
1
1
4
1
2
7
5
1
3
1
7
5
3
5
3
9
15
2
1
4
1
1
1
3
5
1
2
3
1
1
6
1
6
5
2
2
7
4
5
2
8
3
10
1
6
1
2
4
13
7
6
2
14
1
3
1
2
1
1
4
7
2
1
1
1
1
3
3
3
4
1
3
1
7
4
1
2
7
7
4
1
1
2
3
1
6
1
5
8
3
1
2
6
2
3
3
9
9
5
2
1
1
1
1
4
1
2
1
1
1
1
7
1
2
3
2
1
4
3
2
6
1
3
1
1
12
3
12
6
1
1
1
1
6
2
3
2
5
1
2
2
1
2
4
3
3
3
5
5
8
1
4
4
1
2
4
2
3
1
2
1
2
1
3
1
3
1
2
4
4
9
1
2
3
1
8
7
2
6
41
2
1
1
1
4
3
2
7
1
8
1
1
5
6
7
2
3
2
7
1
14
18
1
3
3
3
1
2
5
4
1
1
2
2
9
1
2
3
4
2
2
6
5
15
5
5
2
4
10
2
10
27
1
3
4
1
3
3
1
4
2
3
10
3
2
1
1
9
1
3
6
1
6
2
1
3
2
1
3
1
7
3
4
1
2
5
2
3
1
7
2
1
9
5
5
1
3
1
2
1
2
2
2
5
1
2
2
1
4
1
2
3
4
3
6
10
5
1
2
6
2
2
13
5
3
1
7
2
1
3
3
5
4
4
5
1
5
1
3
2
6
10
1
14
15
1
2
1
1
2
1
1
1
1
7
5
3
3
3
5
3
2
1
2
8
6
4
13
2
3
1
1
1
4
13
1
3
1
3
8
5
4
1
9
6
2
2
4
2
3
14
1
2
8
4
2
7
1
2
1
3
4
13
2
1
3
4
8
6
1
3
4
15
5
5
4
16
2
1
1
5
5
3
1
12
2
2
2
10
7
1
2
4
1
3
2
4
2
1
2
3
2
1
3
3
6
1
3
3
1
1
5
1
1
9
1
7
4
4
11
5
5
2
4
13
1
7
1
11
11
3
2
4
1
1
25
4
1
4
13
5
12
1
2
2
6
2
2
5
2
5
5
2
2
8
1
2
13
2
1
1
1
1
4
7
2
14
1
6
6
1
1
6
2
2
2
2
1
3
1
5
3
6
2
2
3
2
2
7
8
6
1
3
4
4
4
2
4
2
1
8
5
1
4
2
7
8
5
2
5
4
2
4
3
7
2
8
5
2
8
3
3
7
1
5
2
3
2
29
2
1
1
9
6
2
2
2
7
1
12
7
7
6
46
2
2
23
15
3
10
4
3
3
10
2
11
1
1
4
1
2
5
1
26
3
13
4
24
2
2
1
1
2
1
10
2
1
1
1
6
2
2
1
4
4
3
4
4
1
5
3
1
2
3
4
12
1
4
4
6
4
15
8
2
3
3
3
4
1
2
2
3
1
5
3
4
3
1
1
1
4
3
6
4
1
10
8
3
3
1
1
3
8
2
1
1
10
2
4
3
1
3
5
2
2
17
3
3
4
6
10
1
6
5
4
3
2
2
1
1
3
2
2
1
1
1
6
4
1
14
2
2
2
28
2
16
2
4
3
3
7
1
2
1
1
3
1
1
15
3
2
2
5
2
2
1
1
7
1
4
9
5
1
9
1
3
5
4
7
2
6
1
5
1
1
4
1
4
1
1
1
1
1
27
1
9
4
4
1
10
49
5
8
1
1
2
2
9
1
9
3
5
2
3
1
2
2
1
1
1
2
1
2
2
1
10
3
2
1
1
1
5
6
1
13
1
6
1
4
11
1
1
1
2
3
3
12
2
6
2
10
11
7
1
2
1
2
5
6
1
6
1
1
1
4
1
2
2
3
2
9
1
2
2
1
2
3
2
10
2
2
5
5
7
2
3
2
1
7
1
2
1
2
2
2
4
5
1
4
2
1
2
2
8
1
3
22
6
1
3
3
4
2
3
6
5
4
8
4
1
9
2
3
1
1
4
5
4
1
5
1
2
2
2
2
4
2
2
1
4
4
1
3
1
1
2
4
1
2
2
10
5
5
4
2
1
10
5
2
1
4
5
1
7
11
1
4
2
1
1
9
1
4
7
10
2
4
1
5
3
1
7
5
1
2
4
4
4
1
1
1
10
11
4
1
2
3
2
1
1
6
2
2
2
8
1
1
3
8
4
1
8
1
2
6
1
2
1
1
1
1
3
1
1
3
1
1
1
3
3
3
12
5
1
11
9
17
3
4
2
3
13
3
1
2
2
1
4
7
5
4
9
2
2
3
3
5
1
5
6
5
1
4
6
1
2
4
6
3
4
1
6
1
2
1
2
4
1
2
4
7
2
2
1
5
2
3
1
2
1
8
4
9
5
8
2
2
7
1
4
1
3
3
9
1
4
15
1
7
2
2
1
7
1
5
5
1
2
1
7
4
1
1
1
1
1
2
1
3
8
3
1
2
2
5
2
2
6
2
3
7
2
2
1
5
8
5
4
3
1
4
3
6
1
1
7
1
2
1
7
3
1
9
2
3
4
4
2
1
1
2
2
14
3
5
1
2
3
1
1
7
1
2
8
1
2
2
2
1
4
5
14
1
1
2
5
4
3
3
6
3
4
2
2
2
1
3
2
4
1
2
10
2
4
3
4
6
1
3
4
1
2
3
2
5
4
8
4
5
2
7
3
11
2
11
2
2
3
11
2
6
1
1
1
11
2
1
1
1
1
12
7
1
3
1
4
2
1
3
4
3
2
3
1
4
1
15
1
3
1
2
2
3
2
2
7
5
1
5
1
3
2
5
2
1
1
1
14
2
1
1
2
5
1
14
1
5
4
4
4
1
4
1
8
5
6
4
10
3
1
3
2
1
6
3
2
9
1
3
3
2
4
1
2
5
3
2
3
3
5
1
9
1
1
8
4
18
2
5
7
5
8
10
8
7
4
4
2
1
5
2
1
3
2
5
1
4
1
12
5
1
5
3
3
1
2
2
1
10
6
6
2
1
2
2
1
1
2
1
2
5
2
8
1
1
2
1
2
1
6
2
1
1
1
2
8
6
4
2
4
2
3
5
3
2
20
2
2
2
4
2
2
3
2
1
2
1
4
2
1
2
6
7
1
8
4
1
2
4
3
3
1
1
8
1
2
7
10
6
1
11
2
1
3
4
1
4
4
1
8
7
4
1
1
4
2
4
1
5
7
3
2
5
7
2
2
6
3
1
2
2
2
3
2
24
17
4
4
3
1
6
5
2
1
7
2
1
1
6
1
27
3
8
12
5
1
3
1
9
2
2
3
8
1
1
3
1
10
7
1
3
2
2
6
5
3
1
4
1
1
6
1
3
8
2
2
9
1
1
4
6
2
2
2
6
2
3
6
4
2
3
2
1
2
2
7
4
2
1
1
2
3
2
5
1
1
4
1
3
1
8
2
13
1
2
5
14
9
2
22
5
2
1
6
2
2
4
1
11
1
1
1
5
3
1
3
2
4
2
1
2
4
2
11
1
2
1
1
1
2
5
2
2
3
1
2
3
1
1
3
2
6
5
6
2
6
2
5
1
1
3
4
6
2
1
1
1
1
3
1
6
2
7
1
2
6
7
13
1
8
2
1
8
1
4
1
2
1
1
3
3
4
1
2
1
2
1
1
11
25
3
7
3
2
1
1
2
4
1
4
3
9
3
3
2
1
2
2
6
5
7
1
1
8
3
1
5
9
1
3
5
3
3
1
4
2
1
3
2
1
17
2
12
20
1
9
5
2
3
1
2
3
5
2
6
2
4
1
2
1
2
2
5
1
2
1
4
4
7
3
2
1
24
3
27
5
2
6
1
5
1
1
6
2
16
7
1
1
2
2
1
6
7
2
4
6
7
7
7
1
2
5
1
1
4
4
1
16
3
2
2
1
9
6
1
3
1
3
2
1
3
1
2
4
2
2
1
3
2
8
1
3
2
24
3
6
8
4
2
10
3
1
6
4
1
4
1
2
5
14
1
2
3
2
5
3
2
5
6
3
2
3
4
32
6
5
5
2
1
1
3
15
4
1
4
7
4
1
4
2
1
8
1
1
3
8
11
1
2
2
3
2
6
1
2
6
1
3
2
1
4
5
2
6
1
1
1
4
1
1
1
2
1
11
2
5
7
3
3
3
2
2
2
6
4
12
7
2
2
2
6
9
4
6
1
3
9
2
2
2
1
2
4
2
3
2
7
2
2
19
5
5
1
3
2
2
1
7
20
3
1
8
2
1
4
3
1
1
5
5
5
4
1
10
2
7
3
2
1
2
1
6
2
4
5
6
1
1
1
1
1
1
4
3
2
1
8
3
1
4
1
3
6
17
6
2
1
2
2
1
1
3
4
6
2
2
6
7
1
4
1
4
3
1
3
18
1
1
4
5
4
5
15
3
7
2
2
5
4
1
1
1
1
2
8
5
5
11
3
7
3
4
1
1
1
1
2
1
31
3
1
1
3
3
7
5
10
4
2
9
14
4
1
4
6
2
1
3
2
4
4
7
2
4
1
2
2
1
1
2
8
3
1
2
7
2
11
3
7
7
2
5
1
3
3
1
4
5
7
5
3
1
1
6
6
3
2
6
7
9
4
5
4
7
3
1
4
3
19
6
2
1
2
2
1
3
1
4
3
6
3
16
2
6
3
1
4
1
7
5
2
6
4
2
10
7
2
2
1
2
2
3
4
2
1
1
1
1
1
4
1
17
3
2
1
9
8
1
2
5
2
2
2
3
4
4
6
2
1
2
2
6
3
2
1
4
7
1
2
6
3
4
3
6
5
1
1
4
1
1
1
1
1
3
2
2
2
1
5
13
5
4
2
4
4
3
2
1
6
1
2
9
1
2
9
5
3
2
3
17
7
2
2
3
8
1
9
3
1
2
6
6
1
11
2
2
12
2
1
2
16
3
1
6
1
11
4
1
5
2
1
5
1
1
7
2
7
4
1
3
4
1
1
2
16
2
4
13
8
1
1
2
2
1
6
1
4
2
1
4
2
3
8
1
1
3
1
2
4
2
8
3
1
3
3
3
1
3
4
2
5
10
9
1
3
3
1
12
3
5
1
2
1
5
2
3
1
1
1
4
5
15
1
4
2
4
3
3
2
3
1
2
1
2
3
3
6
8
3
3
1
6
3
6
2
3
5
1
3
4
19
1
2
14
2
1
19
3
6
4
1
7
2
9
7
5
7
2
3
1
2
1
6
4
2
2
7
2
2
1
2
9
1
3
2
8
7
6
3
3
1
3
1
10
5
29
4
2
11
3
2
1
1
1
10
1
5
6
3
1
1
2
4
10
4
2
2
2
9
3
2
3
6
2
6
5
1
15
3
9
1
1
1
3
1
2
1
1
6
2
3
1
5
2
1
1
3
3
6
3
2
8
10
3
1
1
2
2
2
3
5
1
3
3
4
1
2
6
6
2
4
2
9
1
3
1
8
3
4
15
1
6
1
2
9
4
2
2
1
2
2
2
1
1
8
1
12
1
1
4
5
1
5
1
1
1
3
2
1
1
1
21
16
5
8
2
2
5
5
4
4
2
10
3
5
1
1
1
2
4
8
1
3
8
1
2
4
2
2
10
11
3
2
1
1
1
9
1
10
6
2
20
1
2
3
1
30
3
4
7
4
1
4
3
2
3
3
1
2
1
1
4
5
8
3
4
1
2
7
1
2
3
7
1
1
1
1
1
3
2
1
2
3
2
9
3
13
2
2
3
7
4
5
11
4
2
1
3
4
4
3
1
1
2
8
8
4
2
6
6
2
2
4
12
1
1
1
2
6
4
1
15
1
2
2
2
4
5
2
2
4
3
1
24
1
8
1
1
2
8
3
1
1
4
4
5
3
4
1
24
2
13
1
4
7
3
3
4
2
7
8
17
1
3
3
3
3
8
2
1
1
1
14
5
4
1
1
6
8
3
1
12
2
1
1
7
2
1
1
2
4
7
2
2
3
1
1
2
1
4
2
1
27
1
2
3
1
9
7
5
2
4
1
2
1
2
7
2
3
2
11
3
5
4
2
1
2
2
3
1
4
2
3
5
2
5
9
7
1
8
4
6
1
2
2
3
5
3
2
1
8
3
6
5
1
1
1
1
1
1
2
1
1
1
2
1
6
1
4
7
13
3
1
1
3
2
3
2
6
10
4
2
6
14
3
5
3
3
5
1
3
3
2
10
1
2
2
23
1
2
2
1
4
2
3
3
1
2
1
32
1
6
4
9
1
1
3
6
5
8
4
1
1
2
5
13
1
2
5
4
19
3
11
5
2
2
1
1
5
2
6
3
5
3
2
1
9
1
3
2
2
5
1
1
1
3
5
2
1
1
2
11
5
8
6
1
1
2
1
3
2
4
1
1
1
1
1
2
4
3
1
1
3
5
2
2
2
2
9
3
6
5
19
1
2
1
12
1
1
1
1
7
1
3
2
1
3
4
2
12
3
2
8
1
3
1
2
2
5
5
2
3
2
3
1
4
2
1
4
6
1
2
2
1
1
26
3
7
1
3
4
3
1
2
9
2
1
8
4
3
1
1
7
11
3
2
2
3
4
2
4
6
2
1
3
2
2
2
4
11
2
2
2
1
3
6
1
6
1
4
2
4
3
2
2
3
10
5
10
1
1
1
1
13
6
1
11
1
1
1
8
2
4
2
3
7
6
4
1
5
1
10
1
1
4
3
2
3
1
1
18
5
5
1
13
1
1
1
10
1
1
6
4
6
3
1
4
1
5
1
18
3
9
6
1
3
1
2
2
4
6
7
3
1
2
12
1
4
2
3
8
1
1
6
1
3
5
3
1
1
20
1
4
1
8
7
1
9
3
4
1
1
1
6
4
2
3
3
2
1
5
2
4
2
13
7
1
34
2
1
1
14
1
2
2
3
1
3
1
2
2
4
3
2
1
6
1
1
5
2
1
3
2
2
2
8
2
2
8
5
10
13
4
5
1
1
2
2
1
1
1
5
3
9
6
8
1
4
1
26
13
1
1
5
2
3
1
13
1
7
3
4
3
8
9
1
7
3
5
3
9
10
3
3
4
1
1
1
4
1
1
5
2
1
3
5
1
4
4
2
1
3
1
1
8
10
1
1
1
1
2
1
1
7
1
2
5
3
1
6
1
2
2
6
6
7
1
3
1
4
1
1
8
5
2
1
1
1
3
10
2
2
1
10
8
1
2
2
3
4
12
15
1
1
2
6
12
1
1
3
7
2
3
1
8
2
10
6
6
3
2
4
5
2
1
1
2
7
3
5
3
3
2
2
1
3
4
6
1
2
11
1
2
8
3
1
4
1
5
1
2
8
7
3
15
2
2
7
1
1
1
2
2
16
6
9
9
5
3
2
4
1
2
3
1
10
1
2
3
3
3
1
1
3
1
3
1
7
2
3
1
8
14
8
2
2
7
1
2
3
1
13
3
4
8
3
2
3
1
5
1
8
1
1
1
4
3
3
1
1
1
2
13
1
15
1
3
1
3
11
7
3
6
4
1
1
1
1
1
1
7
8
3
1
5
1
2
5
5
4
5
2
1
5
3
1
1
3
1
1
5
1
2
7
2
2
1
3
1
3
3
16
10
1
2
1
8
1
6
5
3
3
1
1
2
1
6
3
1
3
1
1
2
1
11
2
4
2
1
1
3
1
6
1
1
5
4
1
1
1
8
1
16
3
2
2
1
7
1
1
2
1
4
1
7
4
1
2
20
7
2
5
1
2
4
3
3
4
2
1
1
4
5
2
2
14
1
1
1
2
1
1
12
6
1
15
1
12
1
3
3
1
8
35
2
4
2
6
5
3
3
2
4
11
1
1
1
6
1
1
17
2
7
11
1
4
1
6
3
3
4
1
8
4
15
15
2
3
2
8
3
11
1
2
2
6
5
1
1
18
6
4
2
6
3
5
1
7
1
44
3
9
4
1
2
1
3
1
2
2
1
1
8
1
5
3
2
1
1
4
1
1
2
1
2
2
9
10
12
1
9
1
10
1
2
1
5
8
1
2
3
1
4
3
2
1
6
5
1
8
5
21
3
5
5
5
2
3
1
7
5
4
10
2
1
6
1
5
1
7
1
29
1
1
1
2
3
4
4
4
4
8
6
7
1
2
15
4
1
1
3
5
2
76
17
7
4
2
17
2
2
1
2
2
5
22
7
10
1
4
1
4
5
3
3
2
20
1
2
1
5
1
1
5
3
1
1
2
3
1
5
3
7
2
4
5
2
2
3
2
3
2
2
2
3
1
2
4
3
3
1
6
2
15
3
1
1
2
3
3
2
1
9
5
12
6
1
2
4
1
8
24
7
6
2
1
2
4
2
1
5
1
3
1
1
1
10
3
3
3
10
7
1
3
3
5
2
2
9
1
2
1
1
3
8
6
14
3
2
6
2
1
2
2
1
2
4
3
4
1
1
2
4
3
5
5
2
2
2
3
1
2
4
1
1
5
2
12
1
3
1
4
3
4
1
4
1
2
3
2
1
2
1
1
5
1
3
9
16
1
4
1
12
1
11
7
1
2
2
3
2
1
2
1
4
4
8
3
15
2
3
23
2
8
6
1
6
3
8
3
3
5
2
10
1
4
6
2
3
2
3
5
3
2
9
4
15
4
2
1
1
4
3
10
3
7
1
2
2
1
1
1
2
3
1
4
4
6
3
3
3
5
1
9
3
2
1
1
5
10
1
1
3
2
4
3
1
2
3
3
1
4
1
1
1
1
1
2
1
4
4
1
1
5
1
1
2
5
3
9
3
1
1
4
4
1
2
1
5
4
8
1
4
1
1
1
3
2
3
1
1
2
4
10
1
1
3
4
1
2
3
2
14
1
3
5
3
1
1
3
2
2
2
4
2
2
1
9
1
2
8
1
4
2
1
2
3
1
6
4
15
1
22
4
2
2
4
7
1
4
9
1
2
3
8
1
6
1
2
7
5
1
2
3
13
3
2
1
4
10
4
9
2
6
1
5
3
10
9
1
2
9
3
8
1
10
26
9
2
2
3
1
42
2
1
12
1
14
1
2
3
1
4
5
3
2
1
5
1
1
15
3
2
5
4
2
13
1
6
10
5
9
3
1
2
1
1
1
2
3
3
6
3
1
2
2
4
3
1
1
2
3
4
12
14
1
1
1
2
3
1
1
33
2
19
17
4
7
1
16
1
1
3
2
2
7
2
1
3
1
1
10
1
3
1
6
1
5
2
5
4
3
6
2
4
4
6
3
3
7
4
5
4
4
4
1
8
1
5
2
2
5
3
2
4
8
1
5
5
1
2
1
18
6
1
1
38
8
3
1
2
2
1
7
2
4
3
7
5
1
7
2
1
1
1
1
1
1
1
1
14
2
3
3
4
6
9
3
1
3
2
6
1
3
1
8
4
1
4
2
6
2
2
10
8
7
2
1
1
5
2
5
1
7
4
1
4
4
4
3
2
3
2
2
14
4
4
4
1
4
1
1
5
8
2
6
4
8
2
1
8
2
4
1
2
4
7
6
1
4
12
3
4
1
4
5
1
1
3
3
1
2
1
3
2
4
8
3
5
4
2
2
3
3
4
1
8
3
2
1
6
4
3
3
1
3
17
7
4
1
1
1
6
10
3
1
3
1
7
6
2
1
11
5
8
3
2
6
3
1
1
1
6
2
1
1
3
3
3
1
4
1
1
17
4
3
1
1
3
1
1
4
5
8
32
1
11
17
2
2
2
1
1
2
6
6
1
5
1
9
3
4
2
3
32
10
3
9
2
2
1
4
1
1
1
2
9
1
16
4
1
3
3
10
2
5
1
1
1
11
2
12
1
1
3
8
5
27
2
6
1
4
5
2
12
2
1
2
2
1
1
7
3
3
7
3
1
7
6
2
1
2
1
5
3
2
4
2
1
2
11
1
5
2
7
1
2
2
2
6
1
1
1
2
1
1
1
1
14
11
4
2
4
2
2
1
1
4
16
1
8
1
1
2
3
14
3
6
4
1
7
11
1
1
15
1
4
1
5
1
2
3
6
3
9
1
1
12
1
1
4
1
4
1
1
1
1
3
7
3
1
5
4
1
2
29
7
8
2
4
8
17
7
2
2
1
4
3
2
2
2
3
1
2
1
1
1
6
4
11
4
3
11
3
1
1
2
2
4
1
1
2
2
6
6
3
1
3
1
1
1
2
5
2
4
1
2
5
1
2
4
1
6
2
1
4
4
2
9
2
3
11
6
6
1
2
11
2
1
15
6
1
1
1
2
2
3
5
5
4
2
2
1
3
1
2
11
2
3
11
2
3
7
1
2
6
2
25
2
2
1
1
9
1
2
4
2
2
7
2
1
2
2
1
4
12
1
7
4
1
1
2
2
4
2
2
1
5
3
1
2
7
18
1
2
3
1
1
1
3
1
1
1
1
6
5
2
2
2
8
1
1
3
2
3
2
6
2
3
11
5
1
1
1
3
1
1
10
1
8
4
8
1
1
1
2
1
8
1
3
3
9
1
1
1
5
1
16
2
2
1
8
5
2
3
2
2
1
6
6
1
1
1
19
1
3
7
1
3
6
4
1
4
2
16
9
2
18
3
2
12
2
11
2
1
8
1
11
1
2
2
5
1
1
3
2
8
2
2
29
8
4
3
2
1
2
13
5
2
1
1
2
4
4
1
3
4
1
1
6
2
2
1
2
2
5
1
1
1
8
4
2
3
7
6
6
2
1
3
6
2
2
1
1
1
1
2
5
1
2
1
1
2
3
1
9
1
9
7
6
6
4
1
2
3
12
3
6
1
2
2
14
2
8
3
4
3
18
3
25
3
4
3
1
8
3
3
2
1
2
12
2
3
19
1
1
23
1
6
1
2
4
8
2
2
2
2
1
1
1
14
2
8
9
1
2
1
4
1
1
22
1
2
3
3
4
1
1
1
2
1
3
3
1
8
7
1
12
2
5
3
1
4
2
1
3
2
10
1
1
2
4
4
2
2
5
2
1
17
2
1
4
11
1
2
3
1
4
2
7
4
6
8
5
3
2
1
3
2
1
1
3
3
1
3
1
3
23
5
1
3
3
3
7
1
7
10
1
1
9
3
1
1
1
1
4
1
7
3
6
2
4
3
3
2
2
3
3
1
9
4
1
1
5
2
5
5
2
1
3
2
7
9
9
1
1
3
2
7
1
9
2
1
1
6
2
2
2
1
2
12
1
2
1
1
5
3
7
6
2
1
2
3
7
4
1
1
1
2
1
1
3
2
2
2
2
2
8
2
2
10
3
1
2
1
7
2
2
3
2
8
10
7
4
1
4
2
2
11
10
2
3
3
2
6
4
14
1
3
1
2
1
1
2
2
1
8
9
1
3
6
1
2
1
2
3
11
2
2
1
1
10
1
3
4
1
1
1
7
2
4
5
1
4
2
4
4
2
1
1
1
7
1
3
2
2
6
1
1
3
3
1
6
2
3
1
4
4
2
3
3
1
6
6
11
3
4
4
2
1
2
4
4
2
25
15
4
7
7
6
1
3
6
10
1
1
1
3
2
2
2
4
3
7
3
2
2
2
4
3
5
4
3
1
1
1
2
3
4
4
1
6
7
15
6
6
19
2
44
1
1
2
3
1
2
1
11
2
1
3
9
3
4
2
1
7
2
1
3
7
6
3
7
7
5
1
1
1
1
1
2
5
1
6
1
4
1
1
1
2
1
1
6
3
2
7
1
1
3
1
2
22
1
7
7
1
3
13
8
1
1
2
4
1
6
2
7
6
3
4
1
11
2
11
1
1
4
3
20
6
1
4
14
1
6
2
3
2
4
1
3
2
3
1
8
5
2
5
3
3
3
2
4
7
4
6
4
4
2
4
25
1
4
7
2
2
2
2
1
2
3
6
1
4
1
3
1
2
4
8
6
3
1
10
4
2
5
9
1
2
3
7
1
1
1
3
8
1
5
33
4
1
7
3
5
1
7
5
4
1
1
1
5
5
13
2
2
3
2
2
2
6
2
4
5
2
2
7
4
1
2
14
5
1
1
1
1
12
5
4
3
3
2
6
2
1
2
6
1
8
3
2
1
2
1
2
4
1
1
2
4
3
1
2
3
8
2
9
8
3
2
1
17
14
1
7
4
6
23
2
3
4
2
4
3
2
1
2
8
1
7
4
2
1
3
1
2
8
5
1
5
7
1
1
2
4
2
1
2
4
1
1
33
3
2
4
7
5
3
2
1
3
3
1
1
5
2
2
6
2
1
1
6
2
6
1
1
1
4
1
2
5
2
2
2
1
6
2
5
12
5
2
8
16
2
1
1
1
6
1
7
13
3
2
6
6
1
1
1
3
1
2
3
2
1
1
1
2
7
9
8
2
16
10
11
1
1
2
3
1
6
2
12
9
6
2
4
1
1
1
1
12
6
6
5
3
5
3
7
3
4
2
7
9
5
3
3
3
1
2
1
2
4
7
6
11
2
8
5
1
2
3
5
3
1
2
2
2
2
6
2
7
1
1
1
5
3
3
3
2
2
2
3
6
3
10
3
2
1
3
1
3
7
1
3
3
3
4
8
10
3
1
2
13
5
1
1
1
1
2
4
2
9
1
4
5
2
13
3
7
4
2
2
12
2
3
2
6
3
3
6
11
6
19
4
1
4
1
3
3
1
2
5
4
4
1
2
2
1
5
5
2
1
1
19
3
4
7
4
3
2
1
3
1
2
2
6
2
3
5
8
2
10
20
9
2
4
2
1
1
9
1
1
3
3
12
4
21
3
7
1
4
3
2
7
3
1
2
4
1
1
1
2
2
2
4
1
2
1
2
1
2
2
3
1
4
1
4
3
4
1
1
1
12
3
1
3
4
1
2
2
1
3
6
1
1
3
5
3
2
9
6
8
5
3
3
3
2
3
3
2
10
2
3
3
3
10
2
1
6
2
2
1
5
1
4
2
1
3
4
3
5
3
6
1
4
4
3
1
6
11
5
3
10
3
2
5
6
1
11
2
2
2
1
3
2
10
3
1
2
1
2
5
11
5
7
5
18
2
1
1
2
3
3
3
7
13
1
8
3
20
1
1
1
2
5
1
10
7
7
2
2
2
3
10
2
3
3
1
8
1
1
1
2
2
7
2
3
2
5
4
2
2
1
2
8
2
3
3
1
3
2
2
1
2
3
11
1
6
1
4
5
2
16
2
1
2
1
2
5
3
2
26
8
1
11
2
2
9
1
3
12
6
8
3
3
3
2
1
3
1
2
1
8
2
3
1
2
1
1
9
16
4
2
1
5
2
1
1
2
1
2
1
1
3
4
1
8
1
1
3
7
1
1
8
1
2
2
4
1
4
10
2
4
7
4
3
6
1
1
1
1
3
3
1
8
1
3
6
9
1
5
3
10
1
19
1
7
2
1
3
2
2
5
1
4
8
3
1
2
1
4
1
3
5
9
1
1
9
1
2
6
4
10
7
1
1
1
3
1
4
3
2
1
4
6
1
1
1
9
6
1
2
1
3
5
9
1
5
8
4
2
1
3
9
2
14
1
1
1
1
3
15
1
2
5
1
6
6
3
6
1
3
2
2
2
2
1
1
2
2
2
2
5
6
14
9
4
4
2
4
2
16
4
2
1
4
1
1
5
8
7
13
6
3
1
1
11
1
2
2
1
1
3
8
1
3
2
5
5
3
1
1
1
3
4
10
4
2
1
3
1
3
5
5
4
5
1
1
1
2
5
2
1
68
10
1
7
2
1
19
2
6
1
1
4
1
9
5
1
1
19
2
5
2
3
1
1
1
6
5
1
2
7
1
3
2
5
9
1
1
1
1
1
14
6
2
15
2
1
2
2
4
3
1
4
7
1
2
1
9
5
1
2
3
1
2
7
1
2
1
2
5
1
1
1
1
8
1
6
1
3
5
7
3
1
5
3
8
2
2
3
1
1
2
2
3
1
2
1
3
6
12
1
1
5
1
2
1
2
13
1
3
3
8
8
4
1
2
1
2
4
10
2
3
1
4
2
10
2
1
2
4
2
2
4
5
3
2
2
3
2
3
2
5
8
1
2
4
2
15
2
1
9
4
1
3
3
5
1
2
9
5
4
2
2
1
5
2
9
1
2
2
1
1
3
2
4
3
1
4
5
10
7
21
1
1
6
1
4
3
4
1
3
1
2
4
4
4
10
3
1
5
1
3
2
3
8
7
1
3
1
1
6
1
1
3
2
1
5
2
5
1
2
1
2
4
6
9
7
2
10
2
2
11
1
4
4
18
5
1
1
9
2
1
1
4
4
13
3
2
3
1
2
2
3
4
7
1
3
1
14
1
16
2
1
3
10
10
2
5
1
1
2
4
4
2
1
3
1
2
1
5
4
2
1
1
3
1
7
1
4
2
1
2
1
2
1
2
6
8
3
3
3
5
15
2
16
4
4
6
3
4
5
1
1
22
1
22
2
4
1
1
3
1
7
3
7
1
4
2
21
1
8
2
1
5
3
8
2
2
3
12
2
11
2
2
3
6
4
3
1
3
1
4
4
3
5
2
3
3
2
1
2
8
5
6
2
1
1
1
2
3
2
3
1
5
1
3
3
12
6
1
6
12
3
14
2
1
2
1
3
1
1
3
9
6
7
2
1
15
2
1
2
4
1
5
2
21
1
1
4
4
3
7
8
4
2
1
2
1
1
1
9
2
1
3
3
14
7
1
2
3
3
2
7
5
1
2
1
1
4
2
6
1
7
11
6
1
1
8
1
11
3
2
2
3
3
1
1
13
3
4
1
6
5
2
1
1
4
4
2
3
2
4
7
19
6
8
2
7
6
1
1
2
5
1
3
3
5
7
2
3
1
3
6
1
3
3
2
2
3
4
4
2
8
17
2
1
1
4
9
2
1
1
30
2
4
4
1
3
1
1
2
3
2
6
1
4
4
5
12
13
6
8
4
2
28
3
16
2
1
1
5
1
1
6
1
7
10
2
4
7
1
1
4
1
1
3
5
2
2
5
7
3
2
16
1
2
1
5
1
2
14
6
3
1
1
5
2
2
5
4
2
11
1
1
4
14
7
2
6
4
2
1
6
1
1
1
1
1
24
1
6
7
3
1
1
1
2
1
1
6
2
3
1
4
8
3
4
1
1
4
2
2
1
4
2
9
2
3
4
2
3
1
6
15
1
3
13
2
3
1
2
2
2
1
1
4
3
3
5
9
6
2
1
2
2
2
1
1
16
2
7
5
1
2
1
3
3
2
4
12
6
4
12
9
8
2
10
1
4
1
3
5
1
1
1
8
10
2
3
4
1
1
5
2
3
6
5
1
1
5
5
1
3
1
4
42
1
1
6
3
3
4
2
13
10
3
1
10
7
6
1
1
1
2
4
1
3
4
1
3
2
3
6
1
3
5
3
10
3
1
6
1
1
1
7
1
6
8
2
12
3
1
7
1
10
1
1
6
5
1
1
7
4
1
2
1
3
1
3
10
7
8
5
2
4
6
3
3
2
2
5
1
2
3
11
11
3
12
1
3
1
1
4
3
1
7
2
10
6
14
2
1
2
9
2
4
1
14
1
1
3
2
2
1
3
11
6
1
4
7
1
15
1
6
5
6
8
8
1
2
1
1
2
2
2
2
4
2
3
1
2
7
4
1
11
10
1
5
1
1
1
1
1
1
7
1
4
1
2
2
1
1
3
1
12
10
1
4
1
3
2
1
2
1
1
4
3
4
2
1
4
6
1
4
4
1
13
7
16
3
7
1
1
3
8
1
4
7
6
3
2
3
6
1
9
4
5
1
4
2
2
1
1
12
4
3
4
14
5
2
11
1
4
3
5
2
1
4
2
1
2
5
10
2
2
5
1
3
2
6
1
1
2
2
1
2
1
4
60
4
15
3
6
2
1
3
4
12
4
5
1
7
1
11
1
20
1
1
4
5
6
2
1
2
12
3
4
1
3
2
2
5
2
2
1
1
4
4
5
9
10
3
6
21
1
1
7
7
2
2
1
11
1
3
8
1
5
4
2
1
3
2
2
4
2
1
1
23
2
5
1
2
12
5
5
1
7
1
5
8
2
5
1
2
7
1
4
1
1
1
4
2
4
3
3
8
1
7
3
9
2
2
1
6
1
1
2
4
4
1
6
3
1
1
4
2
7
4
1
1
2
5
16
7
1
4
15
1
1
2
1
3
2
3
2
2
2
2
1
4
14
1
3
1
8
2
2
2
2
2
6
3
1
1
1
2
1
6
1
2
2
3
1
4
2
4
8
2
3
4
1
24
3
8
2
16
1
1
3
4
3
3
3
5
13
4
4
1
14
5
3
1
5
3
1
4
1
1
6
1
2
2
1
3
2
1
5
6
2
3
1
4
3
1
1
2
1
3
7
6
2
2
4
1
2
5
3
6
2
2
5
3
5
3
3
3
14
10
4
2
14
1
2
4
12
1
7
2
4
1
9
5
3
9
5
4
5
13
9
1
3
7
1
5
3
1
1
6
10
1
1
4
5
1
1
1
3
1
1
2
3
10
2
12
3
2
1
1
3
2
1
4
1
1
1
7
13
8
3
2
9
2
11
3
7
3
14
1
1
11
1
2
1
6
6
3
11
1
2
3
4
1
9
2
3
1
5
2
3
1
4
7
2
3
1
5
9
2
1
1
3
4
2
1
1
2
1
5
13
1
1
1
2
2
2
4
21
1
1
1
8
2
1
2
3
1
1
1
3
14
1
2
1
1
1
1
3
4
9
4
4
5
3
7
4
1
5
9
2
1
16
2
20
5
1
2
8
1
1
4
9
5
13
4
5
11
3
1
3
1
2
3
3
5
4
2
1
2
1
2
8
11
1
9
8
8
4
4
1
8
12
4
3
2
14
2
2
6
1
4
3
13
1
2
3
8
3
9
4
3
3
1
3
7
13
8
1
1
39
4
8
2
5
5
3
2
1
1
2
1
7
4
1
4
4
6
6
27
2
9
1
8
6
2
2
11
1
19
1
6
20
1
2
1
6
2
4
1
2
4
4
5
4
9
3
4
1
2
4
2
1
9
1
6
5
1
1
4
10
8
1
5
5
4
4
1
1
1
2
2
1
1
2
2
1
3
10
5
1
2
1
6
6
1
2
5
7
9
3
4
3
5
1
7
1
2
14
1
4
2
3
3
3
3
2
1
6
1
4
5
5
3
4
4
3
7
7
4
1
1
1
2
1
1
3
16
5
4
1
5
8
9
4
2
1
3
1
9
5
6
2
2
11
2
1
13
6
12
7
8
5
6
5
10
3
1
5
2
9
1
2
3
3
6
1
2
2
4
2
5
2
1
20
15
2
2
8
17
4
1
1
3
1
1
5
1
1
10
1
10
10
1
2
1
1
2
2
4
1
5
27
1
4
1
3
5
1
7
8
1
1
1
6
1
3
4
1
11
1
1
1
4
1
2
1
1
4
3
2
4
1
4
2
7
2
3
1
8
3
11
1
2
1
1
15
2
4
3
4
6
4
6
4
3
1
5
3
2
7
3
11
1
7
2
4
4
1
4
2
1
3
1
3
4
4
1
2
5
3
2
1
7
2
2
1
8
2
2
4
12
5
2
2
2
1
2
4
2
14
1
8
2
3
5
2
4
4
5
3
2
3
7
3
8
1
1
1
1
1
2
4
2
1
2
4
15
1
6
4
3
14
1
6
1
2
2
4
4
11
2
1
1
3
1
3
5
2
11
3
3
2
4
2
1
9
1
5
1
5
11
7
4
2
7
2
3
4
1
1
1
1
1
2
3
1
3
3
2
1
3
2
1
4
5
2
1
3
3
2
1
2
1
6
2
3
1
3
3
1
2
1
6
7
2
1
2
1
2
2
5
1
3
14
8
1
2
1
1
1
3
2
1
8
2
1
4
14
7
4
7
11
7
1
2
5
1
5
1
2
4
2
4
3
3
1
4
8
1
8
4
1
6
4
3
3
8
2
2
3
1
8
5
2
3
1
1
15
1
3
3
7
1
4
1
1
1
4
6
3
2
5
1
1
2
7
3
4
8
1
3
3
1
3
2
4
5
2
3
2
11
5
1
1
2
10
4
5
1
2
4
3
3
7
6
4
3
3
2
2
11
3
3
17
4
5
1
12
3
1
5
2
1
5
2
1
1
6
9
9
1
11
1
6
3
2
5
2
3
6
2
1
9
4
1
2
4
1
7
3
3
4
3
6
4
2
2
1
23
4
1
3
1
11
3
5
1
2
1
2
6
18
3
2
5
1
3
6
1
1
1
4
10
3
5
1
1
2
7
1
3
5
1
1
1
4
4
1
4
1
13
1
2
3
3
1
2
5
1
1
1
4
1
5
7
3
8
13
1
9
1
1
2
1
9
8
9
1
3
3
3
5
3
2
1
2
2
6
3
3
1
1
1
5
2
2
2
16
1
9
5
2
4
7
22
2
1
12
1
2
5
4
8
7
2
4
5
4
3
1
7
4
9
1
2
2
2
3
17
1
3
1
2
4
2
4
7
6
2
6
7
1
1
2
2
1
17
2
2
3
5
3
1
7
1
2
1
2
4
16
1
4
4
2
1
1
1
1
1
7
5
1
6
1
2
1
14
9
3
2
1
2
8
2
5
1
8
3
1
1
1
3
11
8
1
2
2
4
7
17
12
2
6
2
2
2
9
4
1
1
13
5
3
1
2
2
3
3
4
5
5
4
6
3
17
2
4
8
8
4
2
2
8
8
4
4
1
1
1
1
4
1
2
8
1
1
1
5
5
1
10
1
3
1
6
8
2
6
2
1
1
5
1
4
1
5
4
6
9
1
1
3
6
7
7
7
1
3
6
1
3
7
1
3
5
2
5
10
3
1
2
1
5
1
11
4
3
1
7
2
1
1
17
4
2
1
5
1
1
2
3
1
31
10
1
1
7
5
3
1
2
3
1
1
2
4
12
1
2
2
5
6
1
5
1
2
3
20
3
5
2
3
3
7
2
2
1
1
1
2
7
1
3
2
8
5
9
3
3
8
4
5
1
4
9
8
15
3
2
4
5
1
1
4
1
4
1
1
4
1
4
2
1
2
7
5
1
7
4
2
8
2
1
1
4
2
1
6
4
5
2
7
1
21
2
11
4
3
8
2
3
1
3
6
8
4
1
2
3
3
1
3
3
2
1
3
1
3
7
1
3
3
3
1
1
2
3
2
1
4
2
3
2
3
3
8
10
3
5
12
1
1
5
4
4
1
1
1
5
1
1
1
6
3
2
3
6
5
2
1
3
3
6
3
3
1
1
13
2
1
3
7
5
5
2
2
1
2
3
1
1
7
17
1
1
8
6
3
5
11
5
4
2
7
2
3
1
3
2
3
1
4
2
2
4
4
3
2
8
3
2
1
1
9
4
1
1
1
2
2
15
17
2
4
2
1
5
3
3
1
6
5
5
2
1
1
13
4
6
2
4
1
1
8
1
3
5
4
5
8
1
1
9
1
3
3
3
3
4
3
2
4
10
1
1
1
4
3
2
12
1
5
1
7
1
1
16
2
1
1
6
1
2
5
2
6
2
4
9
7
7
5
1
2
8
1
5
2
6
2
3
2
4
2
2
2
1
3
1
6
2
1
13
5
3
5
6
2
1
4
3
2
1
1
4
2
12
14
3
3
1
3
2
1
1
4
2
3
1
2
7
2
3
3
3
5
2
1
5
11
1
1
11
1
1
3
2
3
3
4
2
1
4
1
2
5
8
5
9
1
4
12
2
2
1
1
2
3
4
3
1
3
2
1
6
1
28
5
3
3
2
6
1
4
1
2
2
16
8
14
4
4
2
2
3
5
3
6
3
1
1
7
2
16
1
4
3
11
4
12
8
8
2
2
2
3
1
8
1
14
1
1
3
4
4
3
6
1
2
4
2
4
7
2
4
1
1
1
8
5
1
1
1
2
3
1
13
1
3
1
10
3
2
6
8
21
2
2
1
6
2
1
1
1
4
2
11
1
1
2
1
5
2
3
5
2
1
1
1
2
1
4
3
5
4
3
5
6
1
1
3
2
5
1
4
1
4
6
7
6
5
3
6
2
1
3
1
6
1
1
3
1
1
30
2
4
12
18
2
1
9
7
4
2
14
5
3
1
8
1
2
1
2
3
5
1
2
3
4
1
9
4
2
1
2
4
16
1
15
3
1
1
6
2
1
6
1
3
3
1
5
6
2
6
6
11
1
1
1
7
1
3
9
10
6
1
2
5
7
14
8
2
2
6
5
1
12
2
5
9
2
4
4
5
5
2
5
5
1
4
8
1
3
6
4
6
1
3
3
1
2
1
8
1
1
1
4
2
7
1
1
1
21
2
4
1
1
1
2
5
5
5
1
6
15
1
12
3
1
1
2
3
9
3
4
1
2
2
1
8
1
1
3
5
3
6
8
1
8
7
2
4
2
1
1
10
1
2
4
1
5
2
2
4
6
9
1
6
2
11
2
1
6
3
9
2
3
4
5
4
13
2
2
3
5
3
4
2
8
1
2
2
2
1
2
2
5
4
1
2
5
1
18
2
7
1
6
1
5
4
5
4
2
5
2
4
18
2
2
4
3
1
3
27
7
2
6
1
10
6
2
5
1
1
13
1
3
10
6
2
2
9
1
2
5
10
3
5
2
3
3
10
14
2
9
7
12
1
5
3
1
4
6
4
3
6
1
1
6
5
9
4
1
3
1
14
6
6
2
3
10
4
4
1
3
1
4
4
2
5
1
7
7
2
1
2
2
3
4
2
4
2
4
7
1
1
1
7
2
1
4
1
1
5
3
10
17
3
2
1
2
2
3
1
20
3
6
4
9
5
1
1
5
5
2
5
2
2
6
2
5
1
8
5
1
1
16
1
2
5
3
1
1
2
7
1
1
4
3
9
4
5
2
2
1
12
3
4
2
2
8
2
1
1
3
1
5
2
1
6
6
6
1
1
4
3
8
1
24
2
4
2
2
13
2
8
7
4
1
1
11
2
2
2
3
2
8
2
7
1
2
1
1
1
4
1
2
5
1
6
5
2
4
2
9
1
1
2
4
1
6
2
1
23
1
2
1
5
1
3
2
13
1
7
1
1
6
1
9
1
6
5
1
11
9
10
7
3
1
3
8
9
1
12
7
2
1
5
1
4
5
1
5
1
4
1
5
2
4
2
4
11
6
2
1
3
1
9
2
1
1
4
3
20
1
2
8
2
3
2
11
1
3
2
7
1
3
3
2
4
1
1
2
1
2
8
2
2
6
7
3
6
5
1
1
8
1
14
4
27
2
2
1
3
2
5
2
6
1
3
1
1
1
1
1
1
2
4
1
1
2
4
2
6
7
9
1
1
7
4
11
4
2
5
1
4
2
5
7
5
4
3
2
4
5
2
8
2
1
15
4
4
1
2
22
1
4
4
3
1
1
3
3
1
6
7
1
2
4
2
1
2
1
1
2
5
2
3
4
3
3
1
1
10
2
6
5
1
1
5
5
5
8
3
2
2
10
10
3
2
2
2
4
6
12
5
4
6
4
4
3
3
2
1
11
2
5
5
2
8
2
2
1
26
2
3
1
3
2
7
1
3
10
4
18
5
5
1
7
2
9
1
10
1
1
15
2
4
2
3
5
2
4
2
2
1
2
1
3
1
6
1
26
2
2
4
2
5
9
5
5
7
8
1
2
1
2
1
3
7
1
1
11
2
3
1
7
3
1
12
4
9
5
3
14
7
15
9
1
1
8
2
4
5
2
19
5
3
2
4
2
4
17
6
1
3
2
5
12
2
2
2
4
2
5
2
1
1
7
1
2
2
5
2
9
1
7
2
6
1
2
1
5
5
2
16
57
6
12
5
13
2
2
1
1
3
2
5
1
2
26
3
1
2
8
1
28
11
1
6
6
7
14
8
3
2
10
2
1
3
4
4
1
8
2
5
4
2
2
8
2
14
1
1
1
1
1
1
5
14
1
11
4
1
4
2
6
1
3
1
1
15
5
2
4
24
4
4
2
2
2
2
7
2
5
1
2
2
1
2
1
4
4
1
1
8
7
2
3
4
6
7
3
2
3
3
1
3
4
3
9
3
3
1
1
1
4
34
1
7
1
2
1
6
1
1
7
2
1
2
10
3
9
1
11
1
2
4
1
1
10
2
3
7
1
9
2
5
1
9
1
4
2
1
3
1
2
2
3
4
2
11
3
5
12
4
3
3
1
1
3
1
2
6
3
4
1
4
2
2
1
1
12
3
1
1
3
3
3
3
3
2
7
7
4
1
5
2
12
2
10
2
3
11
2
2
2
2
1
14
4
1
4
2
6
5
1
4
1
1
4
5
1
2
2
4
2
3
5
15
2
2
1
1
1
4
1
3
5
5
1
3
2
3
1
20
2
1
7
1
5
6
1
1
3
3
3
3
6
3
1
14
2
1
1
2
1
3
1
1
3
2
15
2
1
11
2
4
2
3
1
1
3
1
4
1
1
2
4
1
1
1
6
16
1
14
1
11
2
4
15
5
7
1
4
3
1
1
7
1
9
1
1
4
1
1
1
1
1
2
2
3
3
4
1
1
2
1
2
5
2
3
2
1
2
1
2
16
2
3
1
2
1
3
5
3
4
2
1
13
3
1
2
5
2
3
2
4
6
3
1
4
5
2
3
4
8
1
21
6
2
1
2
4
2
2
2
25
2
1
6
2
6
1
2
1
4
1
4
6
2
4
4
2
3
2
2
3
1
4
1
1
3
1
1
3
7
5
5
14
21
3
1
2
2
6
2
2
3
4
10
12
3
1
3
4
7
8
1
1
1
3
1
4
2
6
1
5
1
1
2
5
4
1
3
1
4
2
7
2
2
4
1
1
6
8
5
1
4
7
5
20
10
3
5
2
1
2
2
1
3
1
1
5
2
2
3
3
2
1
1
1
2
4
1
4
9
2
2
2
8
1
5
1
3
2
4
1
5
1
1
3
1
6
8
5
1
2
4
4
1
9
3
2
2
3
8
1
2
1
9
1
6
9
9
3
23
2
2
2
2
4
1
1
2
5
3
1
1
14
1
7
4
2
2
1
5
5
2
2
5
1
2
1
1
6
1
3
5
1
1
8
2
1
1
11
8
8
4
8
6
1
4
17
1
5
4
1
1
5
6
4
1
2
4
2
2
8
2
8
9
5
4
1
1
1
2
9
1
2
2
4
7
3
2
1
2
3
3
7
1
1
1
9
2
7
1
2
2
3
5
5
1
2
3
8
2
1
4
1
5
1
5
1
1
1
10
1
8
9
12
2
1
1
8
10
1
4
1
3
4
12
4
1
2
18
3
4
11
7
6
5
1
1
1
1
5
4
5
5
3
2
8
1
2
3
1
2
3
1
17
4
3
4
2
1
6
1
2
1
9
1
1
2
2
8
2
2
13
2
1
12
1
6
1
1
1
3
2
2
2
4
1
6
3
1
2
4
2
4
1
9
1
1
1
3
5
6
2
3
11
2
7
4
1
15
1
4
8
1
2
7
3
1
6
20
1
2
2
4
2
1
2
5
6
2
21
2
3
7
1
1
5
1
3
1
1
5
2
2
1
1
1
1
1
4
3
3
1
2
2
3
4
2
2
4
5
1
3
6
2
1
4
1
17
2
3
3
4
4
2
2
11
2
1
4
1
6
1
3
1
3
1
3
3
2
7
3
1
1
6
4
5
3
1
2
2
13
3
7
2
1
2
16
3
1
5
3
1
2
3
9
6
6
8
7
11
18
3
13
2
2
2
1
2
1
1
7
3
2
1
3
5
2
1
6
18
2
1
1
16
1
1
3
3
4
10
2
3
1
1
5
4
13
1
1
2
1
1
2
1
9
9
1
1
1
2
1
4
2
1
6
2
6
1
3
2
2
3
2
2
2
3
5
1
2
2
2
8
4
4
2
7
3
3
1
2
5
1
1
4
2
2
1
5
3
3
2
8
2
8
3
1
3
2
12
1
4
17
3
2
3
1
3
16
3
1
4
2
3
2
6
1
1
3
2
2
1
4
2
2
2
2
9
1
2
6
4
6
5
2
6
1
2
4
1
2
7
2
3
6
1
2
1
6
1
1
1
1
5
4
6
1
3
3
3
2
1
2
16
1
3
8
2
4
1
6
7
3
1
1
1
2
4
3
2
2
7
4
1
7
5
1
8
4
1
2
2
3
3
5
2
3
11
13
5
3
6
5
1
1
4
2
6
5
1
7
4
2
3
16
15
1
2
5
1
5
2
10
1
1
1
1
6
1
1
5
10
2
45
1
1
1
1
2
3
2
2
1
6
1
3
21
17
1
3
2
2
11
2
1
6
8
1
6
1
1
1
5
4
8
1
4
1
2
3
2
4
5
6
2
9
9
6
2
4
7
7
2
2
15
5
3
3
5
1
1
1
3
19
4
1
1
2
1
1
3
2
3
5
1
3
11
1
3
7
1
4
3
3
11
1
4
4
2
1
4
2
2
4
5
1
1
2
1
3
4
7
3
2
1
2
2
3
4
2
3
1
1
1
3
3
2
9
6
6
2
3
1
5
5
3
5
3
1
2
1
17
1
1
2
3
4
4
3
1
1
1
1
5
1
12
2
2
15
3
2
1
1
1
1
6
3
2
2
1
2
4
1
2
1
15
3
3
3
1
6
4
3
1
1
1
5
1
16
1
2
2
3
6
2
3
3
4
5
2
3
2
4
10
1
2
2
4
11
6
1
3
1
2
1
1
6
1
5
3
5
6
2
1
5
4
22
2
8
6
6
3
7
2
1
6
3
6
1
5
1
6
3
2
1
1
5
3
2
4
2
5
7
2
8
1
6
1
2
6
2
2
1
1
2
8
5
1
6
2
9
1
2
1
2
4
3
2
5
6
1
2
6
5
1
12
6
2
3
3
1
1
1
1
5
5
1
3
1
6
2
2
31
6
7
1
5
11
1
17
1
1
2
1
3
1
6
1
2
2
7
6
2
2
1
6
5
1
3
5
3
2
2
2
2
2
1
5
4
4
1
3
5
9
2
2
3
10
8
1
4
2
1
6
3
7
8
18
10
5
1
7
9
1
1
1
6
4
2
3
1
2
3
4
3
1
1
4
1
2
9
2
5
1
2
2
1
1
5
2
1
3
7
7
5
1
1
5
1
3
4
3
3
3
9
1
1
2
7
3
5
7
6
1
3
3
1
3
5
4
16
1
1
3
12
1
9
2
1
8
4
3
6
4
10
7
2
2
4
2
5
6
11
2
6
2
1
2
3
2
7
4
1
2
2
1
6
2
2
1
1
3
2
1
1
1
3
6
3
5
12
2
2
4
1
6
4
3
2
1
11
2
13
1
9
7
4
4
7
5
2
2
1
2
1
1
10
1
11
1
4
1
2
3
3
1
6
3
1
5
1
12
1
5
20
2
1
3
1
2
7
2
3
11
1
8
4
17
12
7
1
1
15
3
3
7
3
26
2
1
7
3
1
11
5
2
2
1
10
2
3
3
1
1
2
1
1
1
2
12
3
3
25
10
6
7
1
1
2
1
1
4
1
1
2
3
7
2
1
1
1
1
1
3
4
3
1
5
4
1
2
5
2
1
8
4
6
1
8
2
4
4
1
2
1
3
13
2
15
14
2
1
1
3
8
4
5
2
2
1
4
2
3
1
5
4
7
31
5
3
2
1
2
2
5
4
1
6
2
3
1
3
2
3
4
7
1
2
2
1
2
4
3
12
5
1
2
18
3
8
2
4
1
3
1
11
15
2
1
2
1
1
1
1
14
2
1
4
1
9
3
1
1
7
3
3
5
1
4
5
1
3
5
1
1
11
2
3
1
5
4
1
2
6
22
1
1
6
14
1
1
6
9
6
3
4
2
1
1
9
4
2
7
2
4
2
5
4
1
12
8
49
2
4
13
4
8
2
2
8
2
1
1
3
8
1
4
22
2
5
2
1
2
1
15
1
1
1
1
1
3
2
3
1
4
7
9
12
1
2
2
3
2
4
1
1
7
5
3
2
2
4
5
24
6
5
15
2
3
1
8
11
3
1
2
3
4
6
4
3
1
3
3
1
3
1
1
1
1
3
1
5
1
4
1
2
1
2
2
3
4
4
5
3
7
1
1
3
5
8
2
7
4
2
1
1
2
1
3
2
1
2
1
9
1
5
1
3
2
1
2
1
1
1
2
2
8
1
4
3
2
1
8
2
2
7
7
6
2
6
3
1
1
9
2
3
3
8
6
3
7
3
3
10
1
1
2
5
2
1
3
2
5
3
8
1
3
5
2
2
2
3
4
2
1
2
5
2
3
2
1
1
1
4
5
6
1
9
11
5
6
1
3
1
3
1
2
1
2
3
8
3
2
8
4
1
1
4
7
7
3
8
2
1
2
2
7
3
5
1
7
4
2
3
7
2
2
2
1
1
17
2
1
7
8
6
3
2
4
5
1
2
4
4
7
1
2
4
3
2
2
1
2
1
1
6
6
6
2
2
2
10
2
3
1
2
2
4
3
2
2
1
2
1
10
3
1
6
1
3
2
5
2
1
10
1
1
1
3
3
3
3
1
5
3
4
3
1
4
1
2
3
1
2
2
2
2
2
3
1
2
2
3
3
9
6
3
1
4
5
3
7
4
2
1
5
7
2
12
3
7
4
17
8
4
4
5
8
8
4
9
8
3
3
1
2
6
2
3
1
3
1
1
2
8
5
7
5
1
1
2
1
3
12
10
4
3
5
3
1
2
1
2
2
2
1
6
3
4
1
1
13
1
1
3
3
6
1
7
2
16
15
3
2
2
5
1
2
16
16
5
6
7
8
2
1
1
3
2
1
1
6
6
2
5
4
2
5
9
4
3
9
1
2
2
18
5
7
2
1
2
3
2
1
2
1
1
8
2
4
1
6
3
2
1
2
2
1
7
5
1
1
1
5
19
4
2
1
1
4
2
4
1
2
1
6
1
1
3
2
4
1
1
1
1
2
1
3
1
5
6
7
4
6
5
3
2
4
2
5
9
1
2
7
2
7
2
1
4
1
1
1
2
5
2
2
8
6
2
8
3
5
11
2
1
19
1
10
1
2
2
2
1
6
3
6
1
8
10
1
12
2
5
7
6
2
2
1
2
1
3
1
2
3
3
1
11
11
1
5
9
7
1
7
3
1
2
2
2
1
4
9
4
1
2
2
1
4
9
2
5
8
2
10
19
1
1
1
1
1
1
4
1
3
2
5
1
3
3
3
6
9
1
1
4
3
3
1
1
1
3
4
58
4
1
1
8
10
2
7
2
2
6
4
3
5
2
1
1
2
2
4
2
2
3
2
6
3
2
2
4
2
1
1
3
6
5
3
4
3
1
4
8
7
1
2
1
5
10
4
8
10
2
14
3
5
1
2
10
3
1
1
1
1
6
1
7
4
1
6
4
2
5
7
3
10
1
1
1
6
4
4
1
11
4
1
3
1
1
2
6
1
1
4
3
7
1
1
3
5
3
6
1
6
4
11
1
2
1
8
8
3
2
3
3
1
3
1
2
1
2
1
1
1
3
1
4
1
2
14
5
2
1
5
8
40
3
1
1
4
15
20
15
6
4
5
1
9
1
1
2
2
1
1
2
7
5
2
2
1
3
1
5
3
3
4
1
4
2
1
5
5
4
8
1
3
6
4
2
16
5
8
6
1
2
1
4
8
1
3
6
3
2
3
2
12
2
2
2
3
7
2
1
4
8
2
4
3
15
8
1
6
5
2
9
1
7
1
4
10
1
8
3
1
1
13
2
3
1
1
5
1
12
1
3
1
1
4
4
2
3
4
1
2
2
2
3
1
1
4
2
2
1
6
7
11
6
3
1
2
5
6
5
2
7
2
3
11
4
11
2
4
4
1
1
1
11
3
30
1
12
6
1
1
1
8
3
8
1
3
2
3
4
1
1
1
6
2
4
8
1
1
2
2
3
2
5
2
2
1
1
7
1
2
2
7
3
1
5
4
1
3
2
8
4
5
11
9
3
6
1
1
5
1
3
7
6
3
3
2
1
6
3
6
3
5
1
8
2
6
3
19
1
1
1
2
1
2
20
7
8
1
6
27
3
2
5
1
5
1
3
5
2
8
1
1
2
1
3
2
1
6
1
7
2
6
1
1
1
1
2
5
2
11
3
3
4
6
2
9
1
5
2
4
31
1
4
3
1
4
1
2
6
2
9
16
2
1
2
4
6
1
1
1
3
1
2
2
2
1
1
2
2
5
1
4
2
2
6
7
5
1
8
1
7
6
8
1
9
8
9
3
8
1
1
1
5
1
1
6
9
22
2
1
4
2
3
1
1
2
1
3
2
2
10
8
9
42
3
7
3
1
2
5
1
4
4
2
33
5
7
3
3
4
4
1
4
4
2
2
2
4
3
2
1
4
5
14
1
6
5
10
3
8
7
4
3
5
1
1
3
12
2
2
1
1
7
3
1
1
4
2
2
4
4
4
1
4
10
7
3
3
2
4
1
15
9
7
2
3
2
1
3
2
4
2
4
11
11
2
19
1
1
2
12
17
5
1
2
5
3
1
12
5
2
10
1
3
5
2
6
5
1
4
2
3
4
1
6
5
13
8
6
2
1
1
3
1
1
4
21
1
7
6
3
4
3
2
6
1
8
4
1
5
1
2
1
2
5
1
4
1
1
7
4
2
1
1
1
1
1
5
6
12
1
3
5
3
10
3
2
5
1
1
16
5
1
4
13
2
7
2
2
3
3
2
3
5
11
4
2
1
3
1
15
2
9
1
5
4
2
2
5
4
2
4
3
1
1
8
3
7
2
10
4
1
1
1
1
6
1
7
3
22
3
3
1
3
4
6
2
1
8
4
2
9
6
5
3
1
1
5
2
28
1
16
2
2
1
9
1
2
2
1
8
3
11
1
1
2
2
6
7
3
4
1
1
36
3
5
1
2
1
5
6
8
1
5
1
3
8
2
7
6
2
4
3
6
1
4
4
1
1
1
5
1
5
7
8
2
1
3
22
1
2
6
1
1
1
2
1
1
4
6
8
3
1
2
8
3
1
5
1
7
3
5
6
6
5
6
2
1
2
1
1
5
1
2
5
8
9
1
3
3
2
3
2
5
1
11
2
3
4
2
4
1
2
6
3
6
5
1
8
7
6
1
3
5
2
3
4
7
1
5
5
1
5
1
2
1
5
5
6
4
1
3
7
1
1
3
1
4
19
6
4
2
6
5
5
1
4
4
2
2
4
1
5
10
13
3
1
3
7
3
3
7
15
8
9
2
1
4
3
1
2
7
5
1
1
1
5
1
1
1
4
3
1
5
1
4
1
7
4
3
4
2
6
1
2
1
1
2
4
8
6
1
1
2
1
1
1
2
2
3
1
2
2
1
3
4
1
1
3
3
6
2
1
4
2
1
1
6
1
4
1
2
4
1
1
3
4
1
1
12
2
1
2
2
1
5
3
1
3
1
1
2
16
3
1
2
5
2
1
1
2
15
2
4
1
2
20
5
1
1
4
2
1
2
7
2
4
6
6
2
1
3
2
5
1
1
3
2
4
1
6
16
7
4
2
2
2
2
1
2
1
7
3
4
4
2
1
8
3
3
1
3
20
3
4
9
4
4
2
4
15
5
8
1
1
5
5
8
8
15
3
8
1
1
4
1
2
1
3
1
2
3
17
1
3
1
3
2
2
1
9
7
1
3
2
2
1
6
6
3
2
5
11
4
3
4
6
1
2
4
1
5
4
6
1
5
5
24
11
4
6
15
1
1
4
2
1
2
1
4
2
3
9
2
12
2
1
5
4
5
3
3
4
1
2
4
3
5
4
2
2
7
23
1
1
8
3
3
5
5
1
4
3
5
8
4
5
7
2
4
1
3
1
2
6
1
4
2
7
2
1
1
1
3
3
3
3
2
1
3
4
1
10
6
2
8
8
2
3
8
3
2
6
1
1
11
1
1
6
1
1
1
4
1
1
4
10
2
10
7
1
1
2
1
3
2
1
1
1
7
4
4
2
3
1
5
6
7
1
1
2
4
5
2
4
9
1
4
1
3
3
13
1
4
3
4
1
9
10
2
1
2
3
3
2
1
4
1
2
18
1
1
6
6
1
2
1
4
1
2
3
6
3
3
1
2
3
2
2
11
5
2
2
1
4
2
1
1
2
1
3
2
1
2
1
5
1
1
2
3
2
2
3
2
4
6
1
3
1
7
5
3
4
18
8
3
7
3
1
1
4
4
1
6
5
3
8
2
3
3
1
1
1
1
5
5
1
7
2
5
4
1
2
3
1
4
1
1
1
3
1
3
3
1
6
2
5
2
1
3
5
5
2
3
4
1
1
5
8
4
3
6
1
4
3
2
1
1
4
1
4
1
2
4
1
1
1
4
3
2
1
1
2
1
7
1
8
5
11
1
8
14
4
3
1
11
10
4
12
1
2
23
6
9
5
1
20
2
5
1
1
11
6
3
7
4
2
10
1
12
3
4
1
6
6
5
2
1
6
3
4
2
1
5
3
4
3
1
9
13
1
8
4
2
2
3
2
3
2
4
1
4
1
3
1
5
8
2
8
4
3
2
17
1
2
2
4
2
11
2
1
3
6
6
6
6
4
1
3
2
5
3
2
2
1
2
1
2
3
1
19
2
3
3
4
2
1
4
2
2
3
3
3
1
1
2
2
2
9
1
1
9
3
2
2
3
15
2
1
2
11
5
3
1
7
1
2
4
2
12
2
1
6
22
3
3
2
2
17
3
8
5
1
1
1
7
7
2
1
2
1
3
7
1
3
4
2
4
1
1
5
1
1
2
2
7
2
1
2
2
2
4
9
4
4
2
11
1
3
2
2
3
1
3
7
4
3
13
23
2
2
11
3
4
1
1
1
2
3
9
3
7
2
9
2
2
8
2
1
2
5
1
10
5
2
3
7
1
2
7
1
2
2
1
1
4
3
2
1
1
4
1
1
7
9
1
1
19
1
3
28
3
1
1
1
1
1
5
1
4
3
4
4
3
3
6
12
4
1
2
4
1
13
2
1
3
1
2
4
6
5
5
2
1
8
3
5
11
1
3
1
3
2
1
10
2
1
3
1
1
2
2
6
3
2
4
1
1
6
3
7
4
16
2
3
2
3
20
5
4
6
2
5
1
2
2
5
1
1
1
1
4
3
5
1
19
4
5
3
1
1
4
1
2
1
3
3
1
3
1
1
1
7
4
5
5
2
6
2
7
1
1
3
11
1
3
2
8
1
12
2
4
10
1
1
7
3
8
6
2
5
4
4
1
6
2
5
2
6
3
1
6
1
1
3
4
1
2
3
2
2
4
3
1
2
2
1
6
2
7
1
7
2
1
6
1
6
12
4
6
1
2
1
1
6
1
8
1
7
2
3
5
1
8
1
2
1
1
34
4
2
1
7
5
1
4
4
7
1
25
1
13
2
3
17
8
2
1
1
6
2
7
4
5
8
4
2
12
4
7
1
16
8
7
3
1
3
3
1
10
2
5
6
3
2
2
2
2
5
1
7
1
2
5
9
2
4
15
1
3
1
6
10
6
4
10
5
12
1
3
2
5
1
9
1
2
2
23
1
3
14
4
4
1
12
12
2
4
2
2
7
21
1
5
4
3
5
2
2
1
1
9
1
4
1
1
2
4
7
2
5
1
1
3
4
7
8
10
6
3
3
1
2
5
1
6
1
3
16
11
11
1
8
2
4
2
3
3
1
2
1
3
1
2
3
1
2
3
5
3
2
1
3
3
4
2
2
4
2
3
1
10
5
5
4
1
7
1
7
1
4
1
2
2
1
4
1
1
1
8
2
1
2
1
1
2
2
1
3
1
3
3
2
2
5
2
1
17
3
10
1
6
2
1
5
1
9
3
2
1
2
18
8
2
3
4
7
1
4
5
2
4
3
5
3
1
2
2
2
1
8
1
7
1
10
1
11
3
1
4
2
4
1
19
2
1
8
10
4
3
3
1
18
10
1
9
1
2
2
2
3
7
1
1
1
2
1
2
3
6
5
1
6
3
2
3
3
9
4
5
1
4
3
5
1
12
1
13
1
1
3
1
5
2
1
1
1
4
4
2
6
2
2
2
1
2
1
7
9
3
1
1
7
3
3
9
7
1
3
4
4
7
1
7
2
11
16
3
1
1
1
1
4
1
31
1
20
10
6
1
8
1
3
2
1
15
1
3
6
1
3
14
4
4
1
4
1
2
2
1
1
1
3
8
2
9
2
1
1
22
4
2
1
1
2
2
1
3
2
11
3
1
1
10
2
6
1
6
2
2
5
15
2
6
1
5
2
1
1
4
1
7
2
2
8
10
4
1
4
6
2
10
4
2
2
1
1
3
6
7
5
4
1
8
12
1
3
2
3
1
7
1
4
3
3
2
3
2
22
5
5
10
29
6
4
4
1
1
2
1
1
8
2
4
3
12
6
3
2
10
6
1
1
2
1
8
2
1
1
6
2
2
1
4
13
4
2
1
3
5
1
3
3
4
1
15
3
8
3
8
6
6
1
1
1
1
5
5
1
2
3
4
1
9
1
3
3
9
2
1
5
12
1
2
1
7
2
2
1
2
1
4
8
3
2
5
2
5
3
5
3
1
6
2
4
1
7
12
9
2
1
5
2
6
2
1
3
9
9
1
3
4
4
10
1
1
1
1
4
3
2
6
16
10
4
1
2
5
1
3
8
5
2
3
1
2
2
1
1
1
6
1
4
2
1
2
2
2
6
3
5
2
2
2
4
2
10
1
7
1
9
2
7
10
2
1
4
2
1
2
2
1
10
1
7
1
8
9
1
4
4
2
1
3
2
9
6
1
2
1
12
3
1
1
5
2
1
2
1
1
7
1
2
8
3
1
2
1
3
2
1
1
5
1
8
5
1
3
2
4
4
2
2
10
5
2
1
2
9
3
1
3
4
11
7
1
3
3
2
21
8
2
1
1
5
1
4
2
5
1
3
8
12
2
7
2
3
1
1
1
1
19
1
2
1
4
5
9
1
1
2
8
2
3
1
5
1
9
1
7
4
2
2
4
4
1
4
6
2
5
4
1
2
7
24
14
4
1
6
4
8
15
3
2
1
3
1
1
2
2
4
5
2
1
6
1
2
1
2
2
8
6
2
5
16
1
9
2
3
1
3
4
1
4
2
1
4
2
4
3
2
5
1
1
2
4
7
2
1
8
1
6
1
11
4
5
1
1
2
3
3
2
14
1
2
14
2
4
1
3
4
6
1
5
3
4
3
3
2
48
3
1
4
15
3
5
1
8
2
11
2
1
6
1
2
2
2
2
1
5
12
2
2
8
2
1
6
1
11
1
3
5
1
2
1
1
5
13
2
1
4
16
1
2
3
1
5
5
1
2
3
7
4
4
2
5
1
7
3
8
2
8
9
6
4
3
1
5
5
6
3
1
12
1
2
1
3
1
1
1
4
1
2
2
2
2
4
3
16
5
14
1
5
2
2
1
11
2
3
1
2
6
1
1
1
1
1
8
2
1
5
2
15
6
3
1
4
1
1
3
2
4
2
2
4
1
9
5
8
13
2
1
2
1
6
1
4
1
1
1
3
6
13
2
1
6
3
1
1
1
4
21
4
1
1
1
4
3
3
1
4
1
13
2
16
4
4
4
9
2
2
10
17
5
10
1
2
1
8
5
1
7
3
23
2
5
2
17
1
4
1
1
5
1
1
2
8
1
1
4
4
1
3
1
3
6
2
3
1
1
1
4
12
5
7
2
5
1
1
4
2
3
4
1
1
4
5
5
6
2
8
3
2
8
1
7
3
3
5
1
4
2
8
2
4
5
9
3
4
2
1
4
1
1
3
6
2
1
1
8
1
2
1
1
33
1
4
1
1
2
9
3
6
1
6
4
3
7
2
1
2
2
5
2
4
2
14
1
2
2
1
2
11
1
5
1
8
12
2
2
2
14
3
3
5
2
5
1
5
3
8
2
3
1
18
4
9
6
7
1
6
1
3
4
1
3
4
2
2
1
1
4
1
1
2
2
7
1
3
9
3
2
3
3
2
1
3
6
1
1
20
2
22
4
5
2
6
2
5
2
1
5
2
7
6
3
1
13
1
5
1
14
3
11
2
6
1
4
9
1
1
1
1
4
5
15
1
2
6
4
2
4
1
3
2
1
15
1
4
4
3
6
7
1
10
1
1
5
3
1
1
7
1
1
1
3
2
1
1
2
2
4
1
3
2
5
2
3
9
3
1
7
3
2
1
20
2
2
3
5
1
3
2
1
3
4
1
4
4
3
2
1
3
4
4
12
1
2
1
2
2
5
4
14
3
1
2
11
2
1
7
4
5
2
1
5
3
2
4
9
3
1
1
2
11
7
4
4
1
1
2
1
4
6
3
1
3
1
14
2
2
16
2
2
4
3
1
1
2
5
1
11
1
8
5
3
2
1
6
1
1
2
2
4
1
8
4
6
2
3
1
1
1
2
1
1
1
7
8
3
6
1
3
7
3
2
3
4
2
1
6
4
2
4
2
3
1
15
2
2
1
8
6
2
5
5
3
2
3
1
10
3
2
3
2
1
2
5
14
1
2
6
2
26
1
1
2
7
1
4
2
1
4
4
2
5
1
6
3
4
19
4
1
2
1
5
3
3
1
5
2
2
3
1
2
1
3
1
7
13
2
3
1
5
1
5
3
4
1
1
9
2
1
3
2
2
4
1
31
4
2
20
1
1
1
1
4
3
2
4
3
1
5
1
3
1
1
2
5
15
1
3
3
5
1
1
2
2
1
5
3
2
1
4
10
2
3
6
2
6
7
5
12
2
2
1
2
3
3
3
3
6
12
29
2
1
6
9
7
1
2
7
10
2
1
2
1
5
1
3
15
7
1
2
16
15
3
4
5
8
3
1
4
1
5
5
1
2
1
2
3
1
4
3
6
7
3
13
3
2
2
2
1
2
6
1
6
1
8
3
1
2
27
1
2
2
4
10
1
5
6
1
12
5
1
6
5
7
9
3
9
8
5
5
5
1
2
3
2
3
1
6
1
4
1
1
8
1
6
3
1
3
1
1
8
7
3
1
2
1
10
1
2
5
5
2
10
2
4
2
17
2
2
1
6
1
2
6
3
5
7
2
1
8
5
7
2
6
1
1
9
2
13
4
6
2
7
1
7
8
2
4
2
3
15
3
1
1
9
4
4
9
4
5
1
1
5
1
1
3
8
5
1
7
3
2
2
1
6
6
1
7
1
1
1
5
2
2
9
9
19
3
6
1
1
7
5
3
6
3
3
3
1
5
1
17
1
1
3
11
1
5
2
5
3
11
2
3
8
5
4
2
5
2
1
5
3
4
2
1
3
4
2
2
2
5
2
4
3
5
2
4
3
1
10
1
1
7
1
2
1
2
5
1
4
9
3
5
8
1
2
1
3
21
2
2
5
2
1
17
1
1
2
4
2
4
11
11
1
2
1
2
6
4
1
1
1
3
2
2
2
2
2
4
1
7
7
3
5
1
1
2
2
1
1
2
3
7
3
5
1
1
14
3
9
6
3
1
6
1
1
1
10
4
1
1
1
3
2
4
1
3
6
1
5
1
3
4
4
1
1
4
8
2
5
1
1
7
1
2
1
1
2
2
2
12
26
1
6
1
6
3
1
17
5
12
7
7
1
2
4
6
3
1
3
3
3
4
1
1
2
4
2
6
2
2
1
1
1
3
1
1
2
11
1
3
2
4
1
2
3
5
2
1
1
1
2
1
1
2
17
1
13
1
1
8
14
4
3
2
16
4
1
16
6
1
3
6
1
1
1
11
11
1
3
1
3
4
1
9
1
5
20
5
1
1
3
1
3
4
2
2
5
2
4
5
8
1
13
4
3
2
3
1
4
3
4
6
2
2
5
1
5
16
6
9
1
8
2
1
7
6
6
1
9
3
1
1
4
7
11
2
2
2
7
5
1
3
4
3
4
2
2
7
5
4
4
6
1
7
1
3
2
3
2
4
4
1
3
4
8
10
2
1
1
2
4
4
2
4
3
5
1
2
10
5
1
1
10
7
1
2
2
2
2
1
2
1
2
1
27
9
11
14
3
3
4
1
9
2
2
1
7
4
10
2
8
17
7
6
3
6
3
5
4
3
1
1
3
19
2
7
4
6
4
1
1
5
2
1
1
1
6
2
2
3
29
5
1
3
2
2
11
7
2
3
1
5
4
10
1
2
1
3
1
2
1
3
1
4
3
1
2
1
1
1
2
5
1
6
4
2
3
3
1
2
1
6
4
1
5
1
2
1
1
2
2
1
1
1
1
2
3
6
1
1
20
3
1
1
4
5
3
2
1
2
1
10
2
2
1
1
1
3
1
1
3
4
1
2
3
8
4
1
2
12
1
6
3
1
5
5
4
2
18
4
13
5
30
2
2
4
5
4
2
5
2
1
1
3
9
2
3
3
4
3
2
1
2
10
2
1
3
3
12
7
13
2
6
3
1
2
19
2
4
8
2
2
6
1
1
4
11
4
1
4
5
4
1
2
4
8
3
1
3
2
5
4
2
1
5
2
1
1
1
1
3
3
2
1
1
5
2
1
4
2
7
1
9
1
20
5
1
1
25
4
1
3
3
5
3
4
1
5
13
7
8
3
1
2
1
1
6
6
1
2
4
1
22
13
4
1
4
3
2
1
4
14
5
2
2
1
3
2
5
5
1
11
2
1
10
4
8
1
1
2
3
1
1
2
7
4
2
8
13
9
1
6
8
2
1
3
1
1
1
8
6
8
11
7
4
1
3
1
4
2
3
4
3
15
8
11
2
4
2
4
6
6
3
20
6
2
2
3
2
2
4
5
4
8
3
3
1
1
8
2
4
14
6
8
2
2
1
3
1
1
1
2
3
3
2
3
2
4
1
2
1
3
1
2
1
7
7
1
3
1
9
1
2
4
3
3
6
29
7
1
2
3
10
1
1
3
3
3
6
2
3
3
1
2
4
19
4
3
3
1
1
1
37
8
2
10
1
8
5
1
2
3
3
1
6
12
2
7
1
2
1
10
2
2
6
1
9
4
2
10
1
1
5
2
1
1
8
1
5
7
2
1
2
7
3
4
2
1
2
1
5
2
2
2
3
6
10
3
8
4
1
6
37
2
6
7
28
1
2
4
3
1
1
5
2
1
10
3
2
1
6
1
1
3
1
3
2
1
10
3
7
1
3
1
2
3
1
4
7
14
5
3
1
5
3
5
2
2
2
12
1
6
3
27
9
1
5
2
1
1
1
6
18
10
5
4
2
1
10
6
9
1
2
3
3
6
10
1
3
1
7
1
17
7
15
2
1
7
7
1
1
3
6
13
2
1
9
3
3
7
3
3
1
7
1
2
7
1
4
7
1
5
5
8
1
1
3
1
1
1
2
7
2
1
1
3
1
1
1
2
1
1
1
3
1
5
5
7
1
1
1
1
1
2
1
3
7
3
5
2
2
3
3
8
1
5
2
3
3
16
1
2
4
1
1
2
3
3
2
4
4
1
3
1
1
1
2
25
2
4
1
9
1
3
10
3
4
1
3
5
4
4
2
3
6
7
5
5
1
2
4
1
3
3
2
8
16
7
2
4
1
11
2
2
25
2
2
1
13
1
3
12
2
2
1
1
1
6
1
12
5
4
1
2
1
10
10
3
14
9
3
10
2
1
2
2
1
1
33
2
16
3
2
1
1
21
1
2
2
2
1
4
8
3
4
12
1
4
1
1
2
1
3
1
4
2
1
1
2
3
4
4
2
8
4
1
7
1
2
1
2
3
1
5
3
7
11
1
2
2
1
12
1
2
2
2
3
1
8
2
6
2
6
4
1
10
2
2
4
3
2
9
4
1
9
2
4
7
2
1
1
1
5
4
2
14
3
5
5
1
13
1
1
4
3
3
2
10
12
1
5
2
26
3
5
2
6
6
4
2
2
1
3
2
1
3
2
7
1
2
4
2
9
1
2
3
10
6
3
2
3
2
6
2
2
9
3
2
7
2
3
4
1
1
2
4
21
6
1
3
2
8
1
2
1
7
1
2
1
2
3
4
3
2
3
1
1
7
1
2
1
2
1
1
11
4
4
3
2
1
2
1
1
3
1
2
4
4
1
2
1
5
10
6
6
6
4
1
19
2
5
3
2
6
2
10
10
1
4
2
1
10
1
6
1
4
2
5
4
2
5
1
1
2
1
3
4
2
7
3
3
2
5
1
2
1
1
2
6
1
3
2
4
2
2
1
1
5
1
2
8
4
1
3
3
2
4
1
2
2
2
1
7
4
2
3
3
3
1
6
4
3
5
1
3
4
1
5
2
2
6
7
2
2
4
1
2
1
33
2
1
1
2
1
1
1
1
1
4
2
2
3
4
6
3
1
1
1
3
3
6
5
3
2
1
7
1
4
5
1
3
3
10
3
1
4
3
1
1
5
4
5
3
7
1
4
4
1
3
5
2
4
2
1
9
4
4
6
2
2
6
1
1
1
2
1
1
5
3
2
2
13
1
4
11
2
10
2
5
6
12
4
5
1
4
1
4
7
2
3
1
1
2
4
9
2
1
4
1
2
1
4
4
2
2
1
1
1
1
4
2
2
4
20
5
4
6
1
2
1
7
1
17
2
8
16
9
2
1
1
6
2
1
3
5
7
2
1
1
5
4
1
1
2
3
3
1
2
3
5
15
43
2
3
1
5
1
7
2
1
2
2
6
1
5
5
1
9
6
4
2
3
9
1
7
4
2
2
2
5
2
1
1
2
1
1
1
1
2
3
5
1
1
10
5
1
2
5
2
1
44
5
1
9
1
5
13
1
1
6
5
1
2
14
3
2
8
6
2
2
1
4
5
2
1
5
4
2
7
4
1
1
4
5
6
5
1
2
12
1
2
2
1
4
4
2
2
2
1
4
1
2
2
7
1
1
3
13
1
1
1
6
2
8
4
1
3
11
2
5
1
2
1
1
2
2
1
2
8
9
2
5
1
5
9
14
1
4
1
4
2
1
4
3
1
4
1
3
8
2
2
1
1
4
1
3
3
10
1
3
6
3
3
1
9
4
3
2
7
6
4
2
3
2
6
8
1
6
5
1
5
2
5
2
2
2
3
9
4
4
3
2
1
2
8
1
2
7
2
2
1
3
3
1
9
3
1
4
4
6
13
5
1
5
3
2
2
1
3
4
7
2
2
10
4
1
2
2
3
5
1
2
5
3
2
1
2
5
2
2
2
12
1
1
2
1
2
1
4
2
2
1
2
1
5
6
9
2
27
24
9
1
2
2
4
3
1
1
1
6
4
2
3
6
1
2
4
11
7
2
4
1
1
1
1
1
6
4
2
2
1
1
1
2
2
1
8
1
2
1
1
5
3
4
2
1
7
4
17
6
7
12
2
2
2
2
4
7
2
8
9
3
8
15
1
2
2
20
2
1
1
13
3
3
4
2
3
11
2
2
3
3
12
4
1
2
3
4
13
6
5
5
4
1
2
6
4
1
13
3
9
4
7
4
2
2
1
9
1
3
2
5
1
2
3
1
1
6
5
11
4
3
16
1
6
2
14
1
10
3
3
6
3
1
2
2
4
1
4
2
3
2
1
2
1
1
7
4
12
5
2
3
3
3
1
6
2
7
2
7
1
1
5
5
1
3
2
1
1
3
6
16
1
6
3
2
1
3
3
3
10
1
3
2
3
6
5
2
2
4
5
3
6
7
6
7
3
6
1
2
1
2
1
5
3
2
1
6
2
2
18
10
1
6
8
1
3
1
2
25
4
5
7
25
2
9
2
1
1
1
5
2
3
1
1
1
3
9
15
3
1
16
17
1
2
1
4
1
1
5
2
5
1
15
3
1
2
1
2
9
5
2
4
12
3
1
6
9
4
1
4
1
1
3
4
3
2
6
5
2
6
7
5
3
10
1
2
7
2
2
3
3
1
4
2
3
12
1
5
2
1
4
4
1
3
1
2
2
6
2
3
2
7
1
11
2
2
14
2
1
6
9
1
10
3
3
2
1
1
1
1
1
6
1
1
1
2
4
3
1
2
1
4
2
1
2
3
2
1
2
4
10
2
7
2
3
1
5
4
1
1
9
3
1
8
1
8
4
7
14
1
1
6
3
8
1
1
1
2
1
2
3
2
6
1
1
2
5
10
9
3
14
5
2
2
3
8
1
6
1
7
1
5
1
8
2
2
3
1
1
3
2
1
1
3
2
3
6
3
3
1
2
8
17
10
3
3
2
6
2
3
3
12
2
2
3
1
1
1
1
3
11
8
1
2
1
1
6
4
6
1
3
2
7
1
6
2
11
1
2
3
1
1
7
5
5
4
5
1
4
3
4
3
1
2
1
1
1
16
6
2
4
1
1
4
1
6
7
1
1
8
1
10
6
2
1
3
2
5
5
2
2
3
6
10
2
4
1
1
1
1
3
6
1
1
1
1
2
4
3
4
5
2
4
1
7
1
5
5
2
3
2
1
8
4
7
14
1
1
3
1
1
1
3
8
2
2
4
2
6
1
4
8
1
4
4
5
16
8
2
1
1
6
2
4
3
1
3
1
8
14
2
5
3
4
7
1
2
11
13
2
2
1
3
1
1
1
1
2
5
3
11
3
6
4
7
17
2
1
1
19
8
5
7
3
1
6
1
2
1
11
8
2
5
8
3
4
2
3
1
4
1
1
3
2
6
2
1
1
2
4
5
5
14
1
12
4
1
1
6
1
1
2
4
2
1
3
5
3
1
2
3
2
6
1
4
4
1
3
3
1
9
3
3
2
1
2
8
1
3
4
5
2
1
1
1
9
2
9
2
2
1
1
5
6
19
1
1
1
7
2
7
4
5
3
1
5
3
3
1
4
1
3
5
4
5
2
1
1
1
2
2
2
8
1
2
2
2
2
5
6
3
2
1
5
2
6
2
1
2
3
2
4
8
9
3
2
4
1
12
5
1
2
1
3
5
1
6
30
4
12
3
2
3
1
3
1
6
17
1
2
1
3
1
5
4
1
1
3
1
6
7
4
8
3
1
5
6
2
5
4
4
2
2
4
6
1
4
4
5
5
3
1
12
9
4
1
3
4
7
1
9
2
1
2
5
2
4
3
2
8
5
3
2
2
11
1
5
5
3
13
11
1
2
1
3
4
3
4
5
3
3
8
16
1
1
2
2
1
2
2
11
2
1
7
1
2
7
7
1
8
3
2
1
9
1
3
1
3
6
9
5
1
1
1
1
3
4
1
1
3
1
1
1
1
3
1
3
4
8
3
1
2
1
4
4
2
4
20
2
1
9
9
22
1
5
13
1
1
3
1
4
3
1
7
4
1
1
3
4
1
3
4
1
7
1
6
1
9
1
1
3
2
4
6
3
37
9
1
5
17
3
7
1
3
2
4
8
7
1
2
1
6
2
1
2
6
3
1
1
8
6
2
2
6
1
1
1
1
1
1
18
2
3
2
1
3
1
9
6
5
3
4
3
1
1
1
2
1
1
4
13
2
2
9
1
2
7
12
1
2
1
13
5
2
9
4
5
1
6
3
1
2
5
5
2
5
2
4
4
1
3
3
2
4
5
3
1
1
5
1
1
1
5
6
1
8
3
1
4
3
2
3
7
1
9
3
4
3
12
2
1
3
3
5
5
1
2
1
6
1
1
7
5
3
8
4
1
1
2
1
3
5
2
1
2
1
4
1
1
3
2
1
1
2
1
2
2
2
1
3
7
4
2
4
4
1
5
2
3
3
1
9
2
1
1
1
2
1
8
6
3
5
1
8
14
2
2
4
1
3
2
2
3
3
1
8
5
4
4
1
2
6
2
7
1
1
22
2
6
9
1
2
1
28
2
3
3
7
4
6
3
4
2
8
3
2
5
3
5
1
2
3
16
1
7
13
4
8
3
2
3
4
3
3
2
1
1
2
1
2
2
4
1
3
2
1
3
1
2
2
10
2
3
3
1
1
22
2
2
2
1
7
10
8
4
1
4
2
4
1
4
1
2
14
1
1
2
6
7
2
3
1
1
2
2
10
1
1
3
8
2
1
1
1
4
6
2
1
8
4
3
2
2
1
1
1
1
4
8
2
1
4
1
2
1
10
3
2
10
1
1
1
4
1
3
1
1
5
1
17
2
4
11
3
5
2
6
1
1
3
3
5
1
3
3
2
2
2
8
1
5
4
2
4
1
5
4
1
1
10
2
2
14
25
6
5
1
12
9
5
9
14
6
10
1
11
1
11
5
3
12
2
18
1
4
5
2
2
2
7
1
4
5
3
3
1
2
7
2
4
6
6
2
1
2
3
6
2
2
2
10
3
1
8
2
1
3
2
1
19
5
5
2
2
3
2
2
8
2
1
4
4
3
1
16
2
1
7
3
2
9
4
2
1
6
4
6
4
1
1
2
2
2
1
6
6
2
1
2
2
3
1
2
2
1
2
2
1
2
2
1
6
5
4
3
1
1
1
1
1
1
3
4
1
1
3
2
1
1
6
1
1
1
2
8
2
1
1
11
1
5
5
5
7
4
3
3
4
2
1
2
3
1
7
1
1
3
1
3
5
5
2
1
1
3
2
11
1
1
8
4
1
2
2
1
1
3
2
2
1
2
15
2
4
4
2
5
1
2
3
1
2
6
10
3
3
7
3
1
1
7
4
5
5
4
1
2
3
8
3
4
5
2
3
1
5
1
27
2
5
1
1
8
8
1
3
1
2
3
3
6
1
1
13
6
2
2
3
3
1
5
2
8
5
7
3
5
1
3
3
1
3
4
1
6
11
6
1
4
4
3
7
1
1
2
4
2
4
2
8
2
1
1
5
4
1
3
3
3
4
1
3
1
5
1
40
1
1
2
1
2
2
2
6
18
3
1
1
4
6
1
3
1
1
1
8
8
1
2
3
1
4
1
8
1
1
2
1
8
12
3
3
3
3
3
6
3
1
3
2
5
1
5
3
1
1
36
7
3
2
7
3
10
4
1
1
6
5
3
2
16
3
25
1
22
4
1
5
9
1
1
1
4
2
2
2
3
1
4
2
4
1
9
2
3
2
6
3
3
6
1
3
7
3
2
1
1
2
5
5
9
3
5
2
2
1
3
1
4
6
2
1
10
1
5
1
2
1
8
1
23
1
24
13
2
10
2
4
27
2
10
6
1
4
2
1
8
7
1
5
3
1
9
5
1
4
2
1
1
2
1
1
2
6
2
2
3
4
3
3
4
1
1
3
3
3
6
2
3
7
3
2
1
6
8
1
5
4
2
2
3
2
7
5
1
1
5
6
8
2
10
4
6
3
1
3
3
2
4
6
2
2
1
11
11
1
5
1
1
6
3
2
7
2
2
1
3
6
26
1
5
3
10
1
30
1
2
3
8
7
8
1
12
1
2
3
10
3
1
3
4
10
6
3
8
15
6
2
3
7
2
9
7
3
4
2
7
3
15
4
2
4
8
1
2
1
6
6
8
14
8
11
1
15
1
2
1
3
1
1
1
2
2
1
4
2
1
2
6
4
2
2
3
9
17
1
7
2
4
2
3
2
4
2
5
3
1
2
6
1
1
3
1
1
5
3
2
1
4
8
8
4
4
2
2
1
2
10
3
2
9
2
1
1
2
1
6
3
1
1
20
1
1
1
1
3
23
1
1
5
5
10
5
5
7
3
1
2
12
2
4
2
1
11
6
1
1
3
9
2
2
3
1
7
6
3
5
1
5
13
1
3
4
2
7
4
3
2
6
5
1
1
2
1
4
1
1
8
4
1
1
1
3
29
1
1
3
1
3
2
3
9
1
3
1
2
16
1
1
5
1
1
10
2
7
6
4
2
16
8
1
3
6
1
11
1
1
1
1
4
2
1
3
1
3
2
3
5
2
7
6
1
3
11
3
2
8
9
3
1
7
5
5
2
2
1
1
5
7
5
9
2
5
1
1
1
4
2
4
2
6
1
1
3
5
1
3
3
3
2
5
1
1
1
2
2
1
2
1
6
1
4
13
8
4
3
4
4
7
4
6
2
11
8
1
1
9
3
5
3
2
2
7
1
2
6
2
1
2
1
4
2
1
3
6
5
2
1
11
7
1
1
3
5
2
3
1
1
1
6
5
4
3
2
5
1
2
6
6
3
3
3
4
2
4
2
17
5
2
2
1
3
25
2
1
1
2
5
12
1
14
1
1
1
3
2
2
7
5
14
2
1
14
6
5
4
1
1
5
1
1
10
3
1
1
10
3
2
2
3
1
1
1
4
1
5
1
2
3
1
7
4
1
6
4
2
3
13
1
2
1
2
4
1
2
9
5
1
1
10
1
1
4
3
2
1
1
1
1
7
1
5
1
4
1
2
2
3
1
10
9
1
1
14
5
1
2
1
2
1
4
9
12
1
5
4
1
2
10
20
5
6
2
2
1
1
2
5
2
4
3
4
5
1
1
2
3
1
1
18
11
17
3
7
1
1
7
7
1
3
4
16
2
10
1
12
2
1
2
2
1
6
1
3
12
7
4
7
4
1
1
21
9
13
3
4
4
1
1
4
2
4
1
3
2
4
2
5
2
4
1
1
1
1
4
1
2
1
3
1
1
8
1
3
5
3
1
1
4
4
6
2
1
2
2
11
6
4
6
1
1
4
6
11
2
2
3
4
1
8
3
1
1
1
1
10
1
2
4
1
1
1
3
1
1
1
9
18
2
2
2
13
3
1
3
3
3
1
1
1
9
3
1
2
5
14
1
2
1
14
1
2
9
3
2
2
9
1
2
3
11
2
4
1
2
2
3
6
6
2
1
9
4
2
1
2
2
2
2
3
5
2
4
1
4
5
3
1
4
1
7
3
3
1
5
6
4
2
1
12
1
1
1
2
3
9
6
1
2
2
4
2
4
1
4
5
1
2
1
2
3
1
1
6
5
6
2
3
4
1
11
4
1
3
4
1
6
2
1
2
5
4
6
7
2
3
1
2
14
1
3
1
2
2
14
2
2
12
1
2
9
1
4
3
6
4
1
5
2
1
16
2
1
3
5
2
6
4
5
3
1
1
5
3
2
2
1
1
7
1
4
2
4
2
2
1
2
3
1
3
6
3
1
2
2
3
3
7
1
6
1
1
1
2
3
9
3
6
1
1
8
4
1
4
10
6
5
2
14
1
9
2
2
9
2
1
4
4
4
6
1
2
4
2
6
1
3
14
3
3
2
4
2
1
1
4
2
7
3
1
2
3
4
3
9
5
10
1
2
2
1
5
3
8
6
1
2
4
4
1
1
1
2
2
12
5
2
3
7
2
4
8
3
1
4
6
6
11
2
6
2
3
4
2
4
3
3
4
1
6
2
2
1
6
5
2
1
4
2
4
2
3
2
1
7
1
3
3
8
2
6
2
2
1
1
5
4
2
1
3
1
16
10
2
7
9
1
2
4
4
3
8
4
12
2
2
1
2
1
4
2
3
1
3
1
4
5
1
2
1
15
3
13
7
1
1
2
2
3
1
8
9
2
1
4
2
1
8
30
3
1
5
3
1
5
2
2
2
8
3
1
2
2
6
13
1
5
6
1
2
2
2
15
3
2
3
2
1
7
3
1
9
8
4
4
3
2
10
2
3
2
2
1
11
1
3
6
2
1
5
2
7
36
8
10
2
2
2
2
2
1
4
2
3
9
4
2
1
4
2
4
4
5
9
1
1
2
2
2
1
2
1
1
2
1
8
3
3
7
11
2
8
8
2
10
6
1
2
8
1
4
2
1
3
2
10
1
5
14
6
7
1
3
13
2
1
5
2
14
3
5
3
6
1
5
1
3
4
1
1
2
2
14
3
4
1
8
1
1
2
1
3
1
6
2
3
4
3
1
1
4
1
1
6
13
3
1
3
4
3
1
1
2
3
4
8
3
2
1
3
3
4
15
1
5
4
3
1
2
6
3
3
8
3
3
5
6
2
2
1
1
1
4
2
2
4
10
5
9
1
3
3
1
2
4
2
1
29
2
4
6
1
3
3
9
1
15
4
4
2
9
2
2
3
2
2
11
1
1
2
2
1
2
1
7
1
12
3
2
3
3
6
11
12
11
1
5
1
1
2
10
1
7
6
5
1
1
2
4
6
5
2
7
13
4
1
1
1
3
5
5
2
1
2
1
3
1
4
10
1
4
1
3
5
1
20
5
2
5
6
3
3
1
10
8
1
3
2
1
4
2
2
1
2
3
2
1
20
7
5
2
16
4
2
5
2
6
26
2
4
2
2
5
5
6
2
2
3
1
4
3
2
3
6
1
1
9
1
3
4
8
4
4
20
1
4
2
2
1
3
17
1
1
3
9
1
2
1
4
1
1
7
4
4
4
6
1
2
6
2
3
1
1
11
1
1
4
4
3
2
1
1
3
5
8
1
3
1
2
3
4
6
4
15
1
1
1
1
13
1
11
6
1
3
8
3
4
2
7
2
9
2
1
4
6
2
3
1
1
3
1
1
5
8
1
7
2
4
4
3
1
4
4
2
1
5
5
2
2
5
4
3
1
1
1
3
18
4
4
4
2
2
16
4
6
2
1
2
2
1
1
3
9
1
7
7
1
1
1
3
2
1
1
2
3
2
4
2
4
2
3
2
3
1
4
2
3
1
1
2
9
5
2
2
1
1
2
1
3
1
1
1
5
1
1
2
1
20
1
5
3
2
2
5
2
1
5
2
2
4
3
2
12
2
2
5
2
2
4
3
2
1
1
1
4
1
1
1
15
4
3
1
1
18
1
4
1
3
13
3
7
4
4
2
1
4
1
1
12
3
4
2
1
6
3
2
1
2
3
2
1
2
2
6
2
2
1
3
1
1
1
2
5
2
1
9
1
9
2
6
2
3
1
3
3
2
4
1
1
10
1
1
3
10
12
1
1
1
10
1
5
2
2
2
3
9
2
19
1
5
4
2
6
2
4
2
4
2
4
4
3
2
4
14
1
2
6
12
1
11
5
2
2
2
5
3
3
2
6
4
3
2
1
1
10
3
3
3
2
6
1
2
1
2
1
3
2
23
8
1
3
1
1
2
4
2
1
4
1
4
2
2
1
1
1
12
1
3
5
9
7
2
2
2
1
3
13
7
7
3
1
1
1
15
2
4
5
3
2
4
1
2
8
1
3
2
2
14
1
1
2
12
1
1
1
2
3
9
1
2
1
1
11
11
8
1
2
4
2
1
3
1
2
7
4
2
1
3
2
1
3
2
9
6
3
3
7
2
9
3
9
1
1
5
1
2
1
1
2
5
4
2
5
1
24
2
1
3
7
1
9
2
5
3
3
2
2
3
2
2
3
1
11
5
1
4
22
8
9
1
2
2
3
1
1
1
4
12
3
12
6
3
1
2
2
1
3
1
4
4
2
1
3
2
1
2
4
1
1
1
8
1
15
1
3
23
6
5
2
1
2
2
7
13
2
2
5
3
3
2
2
1
1
1
1
5
2
3
2
5
2
7
1
1
2
4
2
1
1
19
3
5
1
5
8
12
1
2
1
1
2
1
2
10
2
6
2
6
4
2
9
2
4
6
1
2
1
1
13
6
4
27
1
2
8
9
4
3
1
8
1
2
4
4
1
3
5
1
3
4
3
4
2
11
1
8
4
2
5
1
10
8
7
1
4
7
2
1
4
3
3
1
13
1
2
2
1
3
7
4
4
6
7
3
1
12
1
6
2
1
3
7
11
2
5
1
3
4
8
2
2
1
2
1
5
8
3
2
2
2
10
2
2
2
12
2
1
10
7
1
2
2
3
15
5
1
11
6
4
3
6
2
1
1
6
3
7
10
2
3
9
10
2
5
2
3
5
4
3
6
8
1
5
4
4
2
3
2
3
4
7
7
2
4
3
7
5
1
2
5
3
4
2
12
3
4
8
6
2
10
16
1
2
9
1
4
1
14
1
4
1
2
1
2
1
1
10
3
7
1
5
2
3
2
4
1
1
6
2
6
1
2
3
4
5
9
3
3
27
9
1
1
4
3
3
2
5
5
1
1
3
7
1
2
1
1
5
2
2
4
2
2
1
4
2
9
1
2
9
6
4
2
1
3
5
1
3
1
1
2
2
1
9
1
1
3
24
4
4
3
10
15
5
1
3
7
4
1
1
1
3
2
8
3
7
2
2
2
2
1
15
7
4
1
5
1
3
4
4
19
1
1
1
3
2
2
1
1
2
3
1
12
6
7
4
1
2
5
3
2
1
3
1
2
1
5
11
4
5
4
10
1
4
4
2
5
5
1
2
1
2
1
2
2
2
1
1
7
2
2
2
1
1
1
1
3
3
2
2
1
4
1
3
3
1
1
4
7
15
10
4
2
2
9
2
5
2
6
9
1
1
5
1
1
2
1
2
2
1
1
2
1
1
17
1
8
3
5
1
2
2
8
4
1
2
2
2
1
6
5
1
3
7
1
7
1
5
1
2
1
5
16
10
4
1
1
4
7
1
3
1
4
9
1
3
1
1
3
2
1
6
2
2
14
3
1
1
2
1
5
7
5
6
11
3
1
1
1
1
8
4
11
4
2
10
2
1
1
17
1
2
12
5
13
3
2
2
1
18
1
1
5
4
1
2
1
3
47
1
3
3
9
1
2
1
1
2
1
3
1
1
9
2
5
1
1
1
1
2
1
2
1
2
5
9
2
2
16
1
3
3
2
1
5
3
4
1
8
4
4
1
4
2
3
5
4
1
2
3
4
8
4
3
2
4
6
2
2
6
2
5
2
4
1
1
3
3
4
10
2
5
3
1
1
2
4
4
2
1
4
3
1
1
1
5
2
1
6
1
4
14
1
1
2
1
2
1
8
2
4
5
5
2
1
3
5
11
5
9
1
2
4
3
3
7
3
5
1
3
6
6
4
6
3
1
5
2
1
2
3
1
2
4
4
19
3
4
1
4
5
1
3
4
3
5
4
1
3
2
23
2
2
1
4
4
1
8
12
1
7
1
4
4
5
1
2
2
1
5
3
1
2
2
1
1
4
4
9
6
1
1
4
1
1
1
9
4
4
3
1
28
3
1
4
8
4
2
6
6
3
2
1
32
1
17
1
2
1
1
2
4
2
1
10
3
3
2
1
6
2
6
5
2
1
20
4
12
2
6
1
3
1
3
3
3
1
2
1
2
6
8
1
3
3
4
3
4
4
1
2
7
1
3
2
1
3
3
1
1
2
8
8
1
2
1
6
2
1
1
5
2
3
3
3
5
2
2
5
1
9
4
3
2
1
2
3
5
1
7
1
3
4
5
1
1
5
5
1
2
3
1
1
1
2
6
4
1
5
2
4
1
2
1
7
3
6
3
2
2
2
7
1
2
2
5
1
4
2
5
3
18
1
2
8
5
1
7
3
2
1
2
1
9
2
3
4
2
1
1
2
5
9
10
3
5
6
3
1
3
2
5
3
2
5
1
2
2
2
2
5
4
1
1
11
5
7
1
8
1
6
1
3
1
3
4
1
1
9
8
6
6
3
5
3
2
2
1
4
3
1
8
3
6
1
1
1
3
1
2
2
4
2
2
3
8
2
6
1
3
2
4
2
3
2
2
1
1
1
8
3
2
4
1
2
3
7
1
1
2
1
9
7
8
6
4
1
6
5
1
3
1
2
10
1
12
1
4
5
3
1
3
2
4
3
2
4
2
1
1
2
1
2
1
1
3
5
4
7
3
3
3
1
2
1
1
2
1
8
3
3
2
1
2
1
13
2
2
2
1
2
4
4
4
7
1
2
2
3
6
1
3
6
1
2
2
1
4
2
4
7
1
12
2
2
1
1
8
3
3
1
3
1
3
1
8
4
7
1
2
14
6
1
1
2
3
1
6
2
10
5
1
8
3
1
17
1
1
5
2
4
3
1
4
1
1
7
2
1
2
2
2
1
3
3
2
4
1
2
1
4
2
1
4
2
1
2
1
5
1
1
3
2
2
7
2
2
5
24
13
1
1
2
4
1
1
4
3
2
2
2
2
3
13
4
1
4
4
2
1
1
6
7
7
1
3
1
1
1
3
4
8
3
1
1
8
3
3
6
1
1
3
10
3
9
3
2
1
1
1
5
5
4
5
3
5
3
3
2
1
1
1
6
2
14
12
1
1
2
1
11
3
3
2
2
15
2
8
2
1
5
7
7
2
3
6
7
3
2
3
2
2
2
3
1
1
5
1
3
5
1
4
3
2
2
2
2
1
3
3
3
7
7
2
2
7
1
3
3
7
5
1
6
1
4
1
3
1
2
1
3
1
1
1
5
15
1
5
1
3
1
5
11
6
5
1
1
1
14
2
1
12
5
6
2
1
3
1
2
1
2
3
5
6
16
3
3
2
3
1
1
1
1
9
1
2
2
2
1
1
2
6
5
6
3
4
3
1
6
6
3
3
1
5
5
1
8
2
2
1
5
8
1
6
8
1
1
2
3
4
2
2
1
10
8
2
4
3
6
1
1
5
2
4
3
6
4
9
2
6
1
13
4
8
19
12
3
5
2
4
2
2
1
1
1
1
2
1
3
7
5
1
4
3
11
2
3
1
1
3
3
7
3
1
7
5
2
5
1
2
3
1
1
2
3
1
1
1
4
1
10
6
1
6
2
18
8
8
4
2
1
1
5
3
1
2
5
2
1
1
2
1
2
1
4
8
3
6
1
1
2
2
2
1
3
42
1
2
1
7
2
1
4
8
4
1
3
2
2
2
2
2
2
2
3
3
4
3
2
1
3
10
1
1
2
2
2
1
7
1
5
2
1
8
5
2
1
2
2
1
1
8
8
2
2
1
12
1
1
1
7
24
9
5
5
2
1
1
6
4
2
5
3
7
2
2
8
1
5
5
25
4
6
3
3
3
2
1
1
4
1
5
3
1
7
1
2
4
6
1
2
1
4
9
1
5
3
17
1
3
11
2
3
2
1
17
5
2
4
3
7
1
7
14
1
4
5
3
8
3
8
1
9
9
2
4
1
3
4
4
3
1
3
1
11
7
1
1
5
1
11
4
4
3
1
1
9
11
2
2
4
4
8
6
3
4
4
4
6
2
1
4
8
2
3
1
4
3
13
6
4
12
1
7
1
2
15
3
2
11
1
1
4
6
1
3
3
6
4
6
1
5
4
1
3
2
1
5
4
5
10
2
2
2
3
1
1
1
1
1
10
1
2
4
1
3
3
3
2
1
3
1
2
5
3
2
3
9
1
2
9
3
7
1
1
2
2
5
1
5
7
7
3
3
1
4
1
12
1
10
2
2
6
2
1
2
5
6
1
1
5
2
6
3
1
43
4
1
2
14
21
3
6
2
21
2
1
4
3
5
9
2
8
8
2
4
15
2
4
10
2
1
1
7
3
12
7
12
1
1
3
2
3
3
5
11
1
2
6
2
5
1
4
4
5
1
1
1
3
6
2
1
2
2
2
6
4
8
2
3
4
7
1
2
4
2
3
1
10
1
2
4
2
1
1
3
5
2
3
18
2
1
4
5
8
1
2
11
2
2
3
5
5
3
1
1
4
4
2
2
1
20
5
6
10
1
1
3
6
6
14
2
6
5
7
18
1
2
19
1
3
1
2
3
4
1
1
1
1
1
11
1
6
2
1
4
1
3
2
1
7
1
4
1
2
4
2
3
30
4
2
1
5
5
1
6
3
2
2
1
1
1
3
4
5
5
2
6
4
1
5
2
3
5
9
3
1
1
2
6
4
4
1
8
5
1
3
2
2
3
2
5
4
8
1
2
5
17
1
1
1
1
1
2
1
3
3
2
1
4
2
1
1
1
4
3
3
2
2
3
21
6
17
2
1
3
18
3
4
1
5
9
6
1
2
2
1
1
5
4
8
3
3
4
2
1
6
6
3
3
3
5
3
2
17
4
3
2
1
1
1
2
1
6
2
3
8
3
6
6
1
1
4
4
2
19
2
1
1
2
11
2
4
1
2
2
1
1
1
1
4
4
2
4
19
8
5
4
1
2
5
1
2
1
1
2
4
10
5
1
1
2
5
11
22
6
6
1
2
3
1
13
1
1
4
1
4
2
1
1
3
2
10
1
1
4
2
2
2
3
3
1
1
7
4
6
4
3
1
4
3
3
9
3
2
1
1
10
4
2
3
1
2
1
1
5
4
4
1
2
1
8
2
1
9
2
2
1
5
3
4
9
9
7
2
2
3
1
4
2
2
3
2
4
16
4
5
2
2
5
2
1
2
3
1
1
1
2
3
4
5
2
5
3
1
1
5
1
1
2
3
3
4
2
18
24
2
2
1
5
3
4
1
1
1
3
4
8
9
5
1
11
11
1
2
4
4
3
8
8
1
1
9
1
16
1
2
42
6
3
2
2
6
3
5
3
7
6
17
3
2
3
3
3
5
1
1
3
1
7
1
3
4
1
3
4
16
1
5
1
1
3
4
8
2
10
4
3
3
1
1
13
8
2
3
3
9
2
3
1
1
1
4
2
1
2
1
3
4
4
4
4
5
1
1
3
4
4
5
2
2
1
15
1
11
2
2
1
1
11
2
1
11
2
2
1
6
1
1
6
2
7
1
2
2
13
3
1
6
4
12
8
1
8
2
1
17
5
1
1
1
2
1
3
3
2
2
3
3
2
5
4
2
6
4
1
19
3
20
2
4
9
1
8
2
1
16
5
1
1
4
2
11
1
5
5
4
1
4
3
3
2
2
6
4
1
2
1
3
6
2
1
13
2
3
1
2
4
3
1
1
2
2
2
2
3
2
5
1
3
7
29
1
2
19
1
1
1
1
1
1
7
2
1
3
3
1
5
1
6
1
5
8
8
2
2
1
6
2
4
1
2
1
6
1
6
4
1
1
5
1
5
1
3
6
6
5
7
9
3
2
2
3
1
3
1
15
2
8
3
1
2
2
7
1
2
5
2
3
1
11
20
1
1
1
15
11
2
4
4
7
2
1
1
10
3
1
5
6
2
1
2
5
3
1
7
5
1
1
1
1
1
3
2
1
4
4
3
4
3
9
5
1
1
7
4
2
1
17
6
1
1
4
8
1
1
1
6
6
4
4
1
1
2
9
3
3
8
3
4
2
4
2
5
2
16
5
1
2
3
14
6
9
1
3
5
2
3
5
2
3
1
3
3
6
14
3
6
3
3
2
3
2
3
4
3
5
2
2
1
3
3
4
1
4
2
7
3
4
3
1
2
2
8
1
1
1
3
3
1
1
1
6
15
3
2
2
13
1
1
1
3
6
2
5
2
3
3
1
3
10
1
2
2
1
5
3
3
3
2
15
13
4
4
1
1
2
1
8
1
8
5
1
1
2
1
9
2
5
2
2
4
12
3
3
1
1
2
1
1
2
2
3
5
2
2
1
2
2
1
3
6
1
1
1
2
5
2
2
2
3
3
1
3
7
6
2
1
6
1
4
5
2
2
5
7
3
2
1
1
1
8
4
1
2
5
7
5
1
3
3
2
3
1
2
5
1
3
2
6
2
3
7
5
2
1
3
7
3
1
2
1
3
2
2
5
1
1
6
3
2
3
1
1
4
2
9
5
6
3
13
21
1
7
6
2
3
1
4
5
2
1
5
1
1
1
9
2
2
1
4
12
3
1
1
3
7
1
4
2
1
8
1
2
5
2
6
4
2
6
2
1
10
2
2
1
3
3
7
3
12
5
4
1
1
1
1
2
22
1
3
1
3
1
7
5
1
14
12
1
2
1
2
10
1
4
1
2
4
2
1
1
6
5
4
3
7
7
1
1
5
1
1
1
1
1
1
1
8
2
3
6
19
9
1
2
2
3
2
2
3
4
14
3
1
3
2
1
10
3
1
3
7
11
1
3
5
1
4
4
2
3
1
4
3
11
4
10
2
15
1
1
8
4
2
2
2
1
1
1
4
1
19
3
1
2
3
2
3
11
1
3
3
3
1
8
2
4
3
4
2
8
1
2
2
1
5
5
10
6
8
2
22
1
3
1
1
5
7
4
4
19
5
2
1
1
23
4
5
1
1
7
1
5
4
1
2
14
3
6
1
1
2
6
1
10
4
2
1
1
1
1
2
1
1
2
3
5
3
5
8
1
2
4
5
1
4
3
23
1
4
4
4
8
2
2
5
12
5
13
6
7
7
1
1
3
1
2
11
8
2
2
2
7
1
1
4
2
2
2
1
12
7
10
3
9
2
9
3
4
3
7
3
1
1
3
1
1
3
2
16
6
3
2
7
1
2
6
8
1
2
2
1
6
4
2
3
3
1
4
1
5
11
3
6
4
3
1
1
3
3
3
3
4
2
2
4
3
2
2
1
3
1
6
2
2
6
7
7
3
1
6
6
2
7
4
1
1
8
13
4
6
10
3
1
3
2
2
5
3
4
8
12
1
2
1
4
4
4
4
3
9
2
3
2
2
2
5
7
1
2
9
2
1
5
4
6
2
7
7
3
6
1
6
3
8
5
1
4
4
3
2
2
2
1
14
3
4
6
2
4
1
10
3
5
3
3
2
4
6
4
2
2
10
3
20
5
2
11
1
1
7
1
1
3
13
5
3
3
6
2
2
2
1
7
2
5
4
2
6
1
4
5
19
2
4
7
1
2
4
1
4
1
1
6
2
1
1
1
2
3
1
3
3
2
1
1
5
2
6
1
8
3
2
3
3
3
1
1
5
4
19
1
1
8
5
1
1
4
1
8
8
17
3
2
3
4
16
2
5
9
2
7
2
4
1
1
11
1
1
7
12
3
2
3
4
12
5
24
1
1
6
1
5
1
18
4
5
3
1
5
6
1
2
3
1
6
2
3
2
2
4
8
2
3
3
1
6
2
1
3
6
2
2
5
6
1
1
1
3
5
3
3
2
1
2
1
9
1
19
7
3
1
3
2
8
1
27
6
3
2
1
1
1
2
1
4
2
1
4
3
1
2
3
1
2
1
1
1
4
4
1
4
6
4
1
6
5
4
1
3
13
1
2
6
1
1
5
2
1
3
14
13
7
3
1
3
3
2
1
17
4
7
2
1
1
3
2
2
2
3
2
4
2
4
2
3
6
4
9
6
2
1
6
1
1
4
2
1
8
2
6
1
1
7
9
3
2
4
8
1
2
17
4
6
1
2
9
11
3
1
1
1
2
6
4
4
3
5
4
3
1
1
5
3
1
1
1
1
2
1
6
4
2
4
1
1
1
1
1
11
3
11
6
4
2
1
1
2
2
6
4
2
6
9
3
1
12
7
4
15
14
5
2
2
5
2
1
5
7
1
2
10
3
3
3
5
2
2
1
1
1
3
6
2
5
1
1
4
2
2
3
2
10
5
2
7
20
3
1
2
1
3
1
1
3
4
1
1
4
2
4
1
3
2
3
4
1
2
2
1
1
7
1
2
1
1
4
3
2
4
2
6
6
1
1
3
3
1
2
1
1
1
2
2
4
2
1
4
1
4
3
1
2
4
2
1
1
1
1
3
9
6
1
3
1
7
6
1
7
14
3
2
1
1
1
2
13
1
2
1
4
2
6
1
8
13
6
9
20
1
13
1
7
6
3
1
1
2
10
1
2
2
1
6
4
4
2
3
4
12
10
2
1
2
3
6
2
3
7
2
1
2
1
15
1
10
5
2
3
4
3
1
15
1
2
5
3
1
1
1
11
6
4
8
9
11
4
2
19
1
6
2
2
5
3
4
5
3
2
4
1
40
9
2
3
1
2
1
1
3
2
3
1
7
1
3
9
2
2
4
1
3
3
6
5
4
3
1
4
1
2
2
3
5
1
2
2
2
6
1
4
2
1
2
13
2
4
1
4
2
1
1
13
2
9
4
5
5
8
4
3
1
3
12
2
1
1
2
1
2
2
1
5
4
1
1
6
2
1
1
1
17
25
5
5
1
3
43
3
8
29
1
4
2
3
3
3
1
8
2
2
3
1
3
3
2
1
1
1
1
11
6
1
13
1
2
4
5
4
8
1
1
3
10
4
6
1
4
2
1
5
1
9
6
1
1
1
1
2
5
1
1
3
3
2
1
4
6
1
1
7
5
5
1
4
6
2
7
3
1
7
4
7
11
1
5
4
1
3
9
3
4
3
7
23
8
3
2
4
2
6
1
2
1
2
1
1
3
9
4
7
3
2
7
5
2
2
3
3
8
4
1
2
6
7
1
1
2
2
6
1
5
1
7
3
1
1
6
9
1
2
1
4
4
3
7
7
2
1
4
1
3
4
7
9
9
3
2
1
2
5
1
16
2
5
2
2
4
1
1
1
5
6
4
3
4
1
5
4
2
4
8
2
4
2
2
1
1
3
1
3
4
8
2
2
5
8
3
4
1
1
2
13
1
4
1
1
1
1
3
3
3
2
9
11
4
6
2
3
4
6
2
7
1
3
2
2
1
2
15
2
1
16
1
1
1
2
1
1
1
10
3
5
2
6
3
1
11
3
1
1
1
2
5
16
6
6
4
2
1
5
1
3
1
2
2
5
3
13
3
2
2
3
2
3
1
3
5
2
5
2
7
2
1
2
5
1
3
28
1
1
2
2
1
5
1
2
6
1
2
12
1
2
1
1
3
1
4
5
3
2
12
7
6
2
4
2
11
5
2
2
5
2
4
1
2
1
1
3
6
2
3
1
1
2
7
1
6
3
4
5
2
5
1
2
10
10
9
4
2
8
6
3
4
1
1
1
4
3
4
15
7
2
2
7
6
1
1
2
7
11
21
1
3
16
1
2
5
5
1
9
2
8
3
3
10
4
26
2
1
3
2
9
2
2
2
1
10
1
4
3
1
2
4
3
5
1
1
3
1
5
4
1
2
8
1
21
10
7
4
1
17
1
6
4
1
1
2
1
1
2
1
11
5
4
1
3
1
2
2
9
2
4
3
1
2
5
3
3
3
8
2
5
4
6
1
17
4
1
1
4
13
7
3
6
3
2
5
2
5
1
3
14
2
5
5
9
5
9
38
3
3
1
11
1
2
6
3
2
4
1
2
2
1
3
4
1
1
5
3
6
2
1
1
2
6
1
7
2
8
4
4
1
1
14
1
3
1
1
3
15
2
1
1
2
2
2
6
1
2
3
10
8
39
7
3
3
1
3
1
1
1
1
1
1
11
3
4
1
3
1
11
4
1
1
1
3
8
4
3
8
1
1
1
1
2
1
5
1
1
5
2
9
2
3
2
1
8
4
8
3
5
4
1
1
32
2
2
21
2
5
5
4
2
2
2
3
2
13
6
10
7
16
3
6
2
3
2
1
2
1
4
7
20
1
4
1
1
2
1
11
15
4
13
2
6
10
3
3
1
3
4
1
4
1
9
2
1
4
12
1
1
5
1
2
2
3
1
2
14
1
3
1
3
3
26
13
5
5
4
8
1
2
2
2
1
1
1
8
4
7
6
5
5
6
4
10
15
20
5
4
3
1
1
14
3
2
2
10
13
1
1
7
3
2
2
7
4
1
4
1
16
5
13
7
2
2
9
3
3
2
3
2
4
2
4
2
3
2
3
3
8
10
37
2
2
1
1
1
6
5
1
3
6
2
2
1
1
5
4
2
4
3
4
7
1
1
7
2
15
1
4
4
2
5
1
6
1
7
1
2
12
2
5
12
1
4
35
3
1
2
6
14
4
3
4
1
1
2
1
3
4
1
9
5
4
6
3
3
7
2
2
5
4
3
3
2
10
1
1
3
5
2
1
1
1
4
1
10
4
2
5
1
2
4
1
5
2
7
6
2
1
7
1
4
3
1
5
21
1
1
2
2
2
2
10
1
5
5
3
2
1
1
3
2
4
5
12
2
4
1
1
3
3
2
8
1
4
4
1
54
10
1
1
14
3
6
1
3
8
2
1
3
3
1
2
2
3
3
2
2
3
13
6
1
1
1
8
10
1
1
9
4
4
1
9
11
3
12
8
2
4
22
5
4
1
3
1
2
2
4
6
5
3
4
11
3
1
1
1
2
3
9
6
8
1
2
6
9
8
6
5
2
12
3
1
2
1
1
11
2
1
15
5
1
2
1
5
8
2
7
5
9
2
1
1
6
2
2
1
2
1
4
1
4
1
5
1
6
8
6
7
3
3
3
1
22
1
3
8
4
3
2
2
2
3
2
4
5
1
5
11
2
5
6
2
2
5
6
1
1
2
8
7
1
2
4
1
21
1
2
1
3
1
2
1
1
2
10
2
1
2
1
8
13
1
1
3
3
3
1
6
19
7
4
1
3
1
9
1
2
2
2
7
7
2
3
1
6
2
1
1
5
1
4
9
1
9
1
3
1
2
1
1
1
5
12
1
3
3
1
4
1
6
6
11
8
4
2
1
4
8
2
1
9
3
1
2
5
6
1
1
3
2
2
14
3
6
1
5
9
3
10
3
1
5
1
1
1
2
3
5
3
12
2
11
1
2
5
4
1
1
1
12
6
4
1
10
4
13
2
1
2
10
3
2
5
2
2
2
7
6
2
2
3
7
15
2
2
1
1
5
3
2
1
3
2
5
4
2
5
4
3
3
1
2
5
2
2
7
8
2
1
4
9
7
5
2
7
3
5
2
1
1
4
8
1
3
4
1
4
25
2
2
7
1
1
12
1
1
8
7
3
4
1
1
1
1
2
8
10
3
1
5
3
2
1
17
1
1
5
2
19
2
8
13
6
1
1
2
2
2
33
3
1
3
9
3
1
3
4
11
1
2
1
2
12
1
2
2
5
3
4
2
12
5
2
3
2
4
1
1
3
6
2
2
4
2
3
4
2
4
5
1
6
2
7
3
3
2
1
2
4
2
2
3
1
2
4
2
1
13
7
1
23
2
1
7
2
7
1
1
1
5
2
1
2
1
1
5
3
1
13
1
1
3
2
2
3
1
9
6
1
1
1
3
3
1
1
1
8
4
4
1
4
10
3
1
12
4
3
1
7
1
4
2
1
2
5
9
1
2
1
3
2
2
3
2
1
5
14
11
11
6
2
5
1
1
8
2
1
6
4
5
1
3
3
4
2
7
1
1
2
4
2
1
2
3
10
2
2
3
4
2
1
1
1
2
4
1
4
1
6
16
4
1
5
7
5
2
1
2
6
1
5
9
2
6
6
1
3
1
4
2
4
1
6
3
1
2
1
1
2
19
3
3
3
3
4
13
3
4
1
1
3
4
1
2
8
7
4
1
1
3
2
1
5
1
4
12
1
10
3
9
9
20
2
1
1
3
1
1
8
5
1
1
2
3
1
4
5
1
1
1
4
2
5
9
6
1
3
4
1
1
2
5
1
3
3
2
2
2
6
15
2
5
4
2
16
2
1
4
4
1
2
3
1
1
1
1
3
2
4
1
1
24
1
4
2
1
2
1
1
4
1
2
2
1
14
1
2
7
12
2
3
3
6
1
3
2
1
10
1
1
2
4
8
1
4
1
4
7
6
3
1
1
11
2
3
2
2
2
4
1
1
4
6
13
13
2
2
22
1
3
2
8
1
1
1
2
8
3
13
22
1
7
3
1
1
5
9
3
4
1
1
13
6
8
1
5
1
7
1
7
5
1
3
1
1
8
3
8
3
6
4
1
14
2
2
2
8
11
4
4
2
2
1
6
2
3
2
3
1
4
1
18
5
1
4
2
6
4
33
3
4
1
3
7
1
6
3
10
20
2
4
9
1
2
3
2
1
8
3
2
4
5
8
1
3
8
3
1
2
6
2
2
3
3
2
1
19
4
2
1
1
2
3
5
8
1
1
2
1
3
6
2
1
1
3
4
1
5
2
2
1
2
21
1
2
1
1
2
1
1
1
1
11
2
1
2
2
1
1
2
17
11
7
4
1
36
1
1
2
4
3
1
3
1
3
7
6
15
3
2
2
2
1
2
1
2
6
1
1
10
3
11
1
1
3
2
3
1
1
7
4
2
1
3
1
2
11
4
1
4
2
5
3
4
6
14
3
5
24
1
1
2
1
2
1
1
3
11
1
4
6
2
2
7
17
1
11
3
3
9
3
1
1
1
2
4
1
4
1
10
1
3
2
3
16
1
7
3
6
2
1
6
11
1
3
2
5
1
1
9
4
2
7
1
4
2
3
1
1
1
1
1
2
5
3
3
2
4
3
1
1
3
10
1
1
15
14
1
11
4
7
1
6
1
8
4
1
5
3
2
1
5
4
2
2
1
2
1
4
2
4
5
1
2
3
3
15
23
4
4
4
6
1
1
4
2
5
1
8
13
23
2
5
4
1
2
8
1
1
20
1
1
2
1
7
5
14
1
2
1
6
8
1
1
1
1
1
1
19
8
2
3
3
3
1
14
2
4
1
7
3
2
1
2
1
9
2
3
4
4
1
2
7
4
1
3
1
1
8
12
1
1
15
1
4
9
6
3
1
2
1
7
1
4
4
2
1
1
11
2
1
3
10
1
2
16
18
1
1
7
14
2
1
2
3
5
6
6
1
1
9
1
1
7
6
1
9
1
8
36
3
1
14
4
4
17
9
5
10
4
20
2
4
3
5
4
37
1
5
7
5
5
3
4
1
4
2
2
2
3
2
3
4
1
3
9
1
2
1
3
7
2
5
2
2
6
3
1
27
7
3
2
2
2
1
2
3
3
4
4
1
3
2
4
3
1
7
1
1
1
1
1
1
8
2
6
9
1
1
1
5
1
4
2
2
8
1
6
2
2
7
2
4
2
11
7
5
1
9
1
6
2
8
1
10
3
1
1
2
3
7
2
2
40
10
3
1
2
1
1
1
7
1
1
1
1
2
1
4
1
8
3
4
1
1
4
1
8
7
1
5
3
3
6
5
12
4
2
4
8
1
1
1
3
1
4
1
2
2
3
1
7
4
2
2
2
9
1
3
11
1
1
13
3
1
6
9
1
6
25
6
1
3
1
2
30
5
2
12
1
2
1
1
5
2
1
4
17
1
2
2
1
5
7
1
1
1
4
8
5
2
9
9
2
18
1
1
2
3
7
2
1
6
2
5
1
1
1
1
3
2
2
1
1
5
2
3
1
4
4
13
2
5
3
3
12
4
1
6
2
1
2
1
2
4
1
2
3
5
3
1
8
1
6
5
7
1
1
2
5
2
1
1
1
1
1
5
10
4
1
5
6
2
1
1
3
6
15
4
5
4
1
2
1
4
6
4
1
2
2
1
1
4
4
1
1
11
3
1
26
1
4
1
2
13
1
4
2
4
1
6
22
41
3
3
7
1
2
3
2
4
2
2
6
8
3
4
1
1
2
6
1
5
5
1
1
16
2
6
1
2
1
9
1
1
4
19
6
10
3
6
2
1
1
5
2
2
2
3
1
5
2
27
4
3
4
12
4
7
6
1
4
1
9
4
1
1
10
1
1
15
5
6
1
1
2
8
6
2
5
8
4
2
3
1
4
2
1
1
1
2
12
3
1
2
7
1
6
11
4
28
13
2
3
4
3
8
5
9
1
4
1
2
1
1
1
1
2
7
1
4
3
3
1
1
4
3
6
4
4
1
1
2
6
6
1
19
6
1
9
4
3
2
2
3
1
1
4
1
3
1
4
2
8
2
3
4
2
2
5
1
5
1
14
16
2
7
1
9
2
7
12
8
2
2
3
1
5
3
1
5
4
3
13
2
1
1
1
2
4
11
2
8
4
1
3
1
2
2
5
4
1
2
4
1
1
3
1
1
3
4
1
2
3
2
3
1
1
6
13
4
1
2
1
2
1
6
1
1
7
6
2
1
1
13
2
1
9
2
5
4
4
5
2
2
2
8
2
3
2
1
1
4
40
3
2
3
3
3
3
1
1
1
2
14
4
1
3
4
4
5
12
5
3
3
3
8
39
16
1
5
5
5
2
4
1
1
4
5
2
3
1
4
6
4
1
7
5
2
2
11
2
3
5
7
4
4
3
3
2
2
1
5
10
2
2
1
2
5
1
1
5
1
2
1
2
5
8
3
1
3
1
4
2
7
1
2
12
2
1
1
5
3
2
1
2
5
6
12
4
1
1
3
3
6
1
5
1
2
6
2
2
14
11
1
1
2
6
1
3
2
1
3
1
3
6
3
2
1
1
2
2
2
2
3
1
4
11
1
8
8
1
6
1
2
4
1
1
1
2
2
8
1
3
5
1
3
2
1
5
1
2
1
1
3
1
5
3
1
2
3
1
1
1
2
3
4
8
1
8
7
2
5
3
4
4
7
1
4
1
4
1
1
1
9
1
3
2
9
2
2
2
2
1
4
6
3
8
9
3
1
2
1
4
1
2
6
1
7
1
2
5
3
1
6
2
5
2
1
4
1
18
10
17
1
3
1
1
5
2
4
21
11
2
4
11
2
1
2
4
2
8
6
4
1
4
4
7
1
1
3
1
9
1
4
1
1
6
1
2
4
2
2
1
1
1
1
5
1
1
1
9
5
3
4
4
2
2
2
16
9
3
3
4
1
3
17
13
4
7
1
7
1
2
2
5
7
2
2
3
8
3
1
1
3
1
1
9
1
4
2
16
1
2
5
7
1
5
5
5
1
3
2
3
1
8
3
3
1
3
2
2
3
2
1
2
5
2
2
1
2
1
5
5
2
6
1
2
3
1
3
8
5
3
10
2
1
1
6
7
1
5
3
4
4
8
33
1
7
3
3
10
1
3
2
1
3
3
1
2
2
4
4
4
5
3
2
4
11
1
3
8
1
10
22
1
1
14
1
1
4
1
3
1
1
3
4
3
1
9
6
5
4
1
1
14
8
1
1
3
1
2
3
6
2
2
3
1
1
4
14
1
18
1
1
4
1
1
2
1
1
3
4
4
3
4
2
3
1
1
4
4
6
1
7
1
10
2
3
4
4
2
1
4
1
1
15
5
3
2
2
2
2
2
6
3
13
1
1
1
2
3
2
1
3
4
2
1
1
9
1
2
1
1
3
4
3
2
6
1
3
42
5
5
4
14
4
14
1
4
21
5
5
7
3
1
1
1
2
1
3
8
4
8
4
5
4
1
4
3
4
3
8
2
6
1
4
9
4
2
4
10
9
1
10
5
5
12
1
7
1
5
9
5
4
3
1
5
6
13
1
2
6
8
3
5
2
10
4
3
4
2
2
8
2
1
1
1
7
3
1
3
2
11
4
1
2
4
3
2
1
1
11
7
5
2
9
2
2
1
1
7
3
1
2
3
1
4
1
2
9
4
1
8
2
2
3
3
4
2
11
14
4
3
1
1
1
1
1
3
7
5
4
2
1
4
1
3
4
1
1
8
1
7
1
5
15
4
10
1
2
1
8
10
1
2
1
2
2
2
3
2
2
2
1
1
4
2
1
2
9
5
3
2
5
6
2
3
2
2
4
8
1
2
1
7
1
8
3
1
1
3
6
16
1
3
1
2
1
4
3
1
3
1
1
5
5
5
2
8
1
4
1
10
7
5
7
17
4
5
3
3
52
2
4
1
1
1
2
3
5
1
7
1
5
5
5
1
3
1
3
2
1
7
4
2
5
3
1
1
9
10
3
2
2
3
5
7
1
6
3
11
4
1
1
7
1
3
1
1
6
7
6
6
9
1
1
2
3
1
7
5
2
2
10
3
1
1
4
5
2
6
5
3
7
6
1
4
5
17
2
3
5
1
5
10
2
1
2
2
3
2
1
2
7
7
1
14
4
1
26
16
2
3
4
20
11
1
9
1
1
7
1
3
1
20
3
3
3
2
3
1
4
6
1
4
1
3
2
2
3
1
1
6
10
6
1
17
1
2
5
2
5
2
1
2
2
1
2
14
2
8
2
1
2
3
7
1
5
4
8
9
7
10
1
1
3
1
7
9
6
2
7
1
4
2
10
5
1
2
7
2
12
2
2
1
1
8
2
2
6
3
3
3
5
1
3
4
9
8
9
2
2
3
4
1
2
1
1
3
2
5
2
4
3
1
2
1
12
2
1
1
7
5
1
2
3
1
2
5
1
1
4
7
11
3
4
4
7
4
1
4
1
2
4
2
5
5
4
3
3
11
4
21
2
3
9
4
3
1
7
2
1
4
3
1
1
2
2
2
16
8
3
16
3
3
2
5
4
5
4
1
3
1
2
4
1
8
1
1
2
3
2
5
2
1
2
1
4
1
1
2
3
8
3
15
1
1
3
2
3
1
13
4
4
5
1
2
7
2
1
6
16
4
3
1
8
2
4
1
1
1
1
11
3
17
2
2
3
2
2
2
2
1
1
2
13
2
15
10
5
3
2
7
1
2
2
1
5
6
6
2
1
3
4
1
4
1
6
1
5
5
4
1
2
2
3
5
2
3
1
11
3
10
2
1
1
1
1
3
1
5
2
15
1
7
1
5
4
3
6
1
1
6
11
1
1
3
2
2
4
2
1
19
1
9
4
1
1
7
1
11
4
1
4
9
18
6
6
3
6
3
7
9
18
4
2
3
5
13
1
4
41
1
3
2
1
9
3
10
15
3
1
2
2
1
4
3
21
5
2
1
2
7
4
2
2
19
2
1
4
2
1
1
1
5
3
1
11
5
1
3
1
4
2
26
2
3
1
2
7
6
1
3
2
9
12
4
1
1
2
5
3
2
1
3
2
2
1
6
2
7
4
9
1
2
5
50
21
1
1
4
4
2
6
2
3
4
3
7
3
3
2
5
5
5
2
2
12
1
1
5
4
7
1
3
6
2
7
2
4
15
4
3
25
3
4
3
2
1
2
1
2
3
4
2
1
2
1
3
9
1
3
3
8
2
2
3
4
1
1
9
2
22
3
1
1
7
2
3
6
5
3
5
4
4
3
2
2
2
3
1
11
10
9
12
3
1
1
8
16
1
2
6
6
2
1
22
6
2
2
3
1
2
1
3
4
1
4
3
1
1
19
2
4
2
2
1
3
3
4
4
5
3
5
1
4
1
2
2
2
2
2
6
1
1
4
2
3
3
5
7
6
21
8
1
1
5
1
6
2
4
4
19
1
5
2
4
3
4
1
1
1
12
2
13
1
2
3
4
4
6
3
1
6
2
3
1
9
7
2
2
3
5
3
1
1
4
3
1
3
1
1
2
4
9
17
13
2
2
1
3
1
6
3
3
3
2
9
1
1
2
1
1
2
2
1
1
2
6
8
1
1
4
2
1
3
7
1
2
5
2
1
1
5
3
8
1
5
1
2
3
1
12
6
1
15
1
1
13
2
2
13
3
8
3
2
4
2
15
8
6
1
6
7
3
7
1
5
9
2
3
5
5
13
2
1
1
1
1
1
1
3
1
7
2
14
1
1
4
4
3
7
5
5
1
5
1
2
1
3
7
2
6
5
7
2
5
6
1
1
5
4
1
1
7
1
2
1
2
8
4
2
2
7
1
4
2
2
1
37
1
25
3
12
1
3
4
2
4
1
8
9
1
3
1
3
9
9
2
5
2
2
2
4
2
1
7
1
7
2
3
1
1
66
8
6
8
1
2
2
4
7
6
4
2
1
4
1
4
2
4
2
1
1
4
3
4
5
7
9
4
2
13
27
4
3
5
1
4
4
9
2
3
5
1
1
2
1
13
2
6
1
3
1
3
2
7
2
2
2
2
2
1
9
4
2
5
1
1
7
1
1
4
5
7
1
3
5
3
9
2
2
5
2
10
8
3
2
1
3
1
1
2
1
5
4
6
1
2
2
1
11
1
4
9
6
2
1
4
5
7
1
3
3
4
5
2
3
1
3
1
1
5
6
17
1
1
1
5
4
1
4
2
1
4
1
17
5
1
3
2
17
4
16
2
1
3
5
3
1
7
2
2
2
4
4
1
3
3
4
1
1
12
19
1
2
5
1
1
14
5
3
18
1
6
5
2
1
1
2
2
8
1
3
1
12
3
1
1
6
1
2
2
2
16
1
1
2
5
4
4
1
3
2
3
14
2
2
1
3
7
7
5
1
1
1
1
1
1
1
5
2
4
1
3
3
1
2
3
3
1
2
1
5
2
5
2
3
31
2
6
10
2
2
1
19
2
9
2
2
5
4
2
1
5
2
6
2
3
1
1
2
3
2
4
4
1
5
14
3
2
1
16
5
1
3
4
2
5
2
1
1
9
4
6
1
4
1
3
4
7
1
1
4
3
3
2
1
1
3
2
3
1
3
2
1
11
1
5
1
1
1
4
1
7
9
23
12
2
3
4
1
3
8
1
1
16
2
2
2
1
12
1
1
2
7
2
7
1
2
2
1
1
2
1
3
1
9
1
2
8
2
1
1
9
10
6
1
2
1
2
6
2
5
1
1
2
1
2
1
5
2
1
4
1
5
1
2
3
6
18
6
6
2
4
5
2
1
1
1
1
2
6
4
1
4
3
2
5
2
4
2
3
2
3
4
10
3
3
7
2
13
3
2
4
9
4
6
2
4
4
3
3
16
14
3
1
1
2
1
1
7
6
9
1
1
6
1
2
1
3
3
13
11
1
8
2
2
3
13
1
1
25
5
2
3
2
1
3
1
1
13
1
3
10
2
4
4
4
13
1
4
1
21
4
1
3
5
1
9
14
2
2
1
3
4
5
11
12
7
1
4
3
5
1
2
2
7
1
11
3
2
6
5
2
2
9
1
2
4
4
3
2
1
2
6
2
1
8
3
1
15
1
2
5
2
18
1
1
1
1
1
8
1
6
1
1
1
2
7
1
1
6
1
6
2
2
2
1
3
2
16
6
4
2
7
1
1
3
6
1
7
1
2
2
1
5
3
1
1
3
16
3
2
1
2
2
1
7
3
1
14
2
6
9
2
4
1
3
3
2
8
3
8
2
4
1
5
1
2
1
5
2
1
1
2
1
2
1
3
4
6
4
2
2
3
1
4
1
1
1
4
3
4
2
1
3
6
2
7
8
3
2
4
5
1
3
3
1
4
2
3
4
5
9
1
1
1
4
4
1
1
1
1
1
1
3
4
1
1
1
7
1
22
3
4
1
1
5
7
2
3
2
1
1
8
3
3
3
5
1
4
4
6
6
9
13
1
5
6
2
2
2
1
5
4
5
3
1
1
2
3
2
3
1
1
3
7
2
3
1
1
1
2
2
8
3
2
4
1
3
8
2
8
1
4
2
3
1
1
1
1
1
2
3
3
4
1
4
5
2
14
2
10
4
1
10
9
2
3
4
2
12
8
1
2
1
2
4
8
3
1
11
6
3
1
4
5
1
1
2
11
3
1
3
1
2
5
2
1
2
3
9
2
1
9
3
2
11
2
1
11
3
2
1
2
1
2
1
2
4
1
4
11
12
1
9
1
5
1
6
1
17
1
4
1
1
3
2
5
3
4
2
3
2
6
3
4
6
1
1
2
1
6
6
3
5
10
1
4
1
2
1
4
1
3
6
16
5
1
1
1
2
1
2
3
2
15
3
4
4
3
6
1
6
3
7
5
3
3
2
1
4
4
1
1
13
3
1
5
2
4
2
4
4
4
2
2
5
7
5
7
7
1
3
4
4
9
1
11
32
15
4
3
1
3
3
2
3
1
1
5
1
1
4
3
1
1
3
1
7
4
5
5
1
6
1
7
1
14
3
3
1
1
3
1
12
2
3
1
4
11
1
2
4
2
1
1
2
5
1
3
3
1
1
3
1
3
1
4
2
9
2
5
4
15
1
7
6
2
4
2
1
1
1
10
1
17
1
1
8
4
3
3
1
2
3
2
1
3
3
1
4
1
2
4
2
4
6
3
6
10
1
3
66
2
21
2
1
3
5
2
1
1
8
1
2
9
6
1
6
1
1
3
3
6
1
3
3
2
3
5
4
6
2
12
1
7
3
4
4
2
2
2
3
5
3
3
1
3
3
5
5
1
1
4
3
2
8
1
16
10
6
6
2
1
1
2
7
1
1
2
1
6
1
1
6
1
1
8
8
2
1
1
1
1
1
4
6
6
2
11
3
1
1
3
2
7
2
2
2
2
3
2
4
4
3
13
1
4
2
1
17
3
3
2
1
1
2
7
1
8
2
1
1
2
2
1
2
2
3
2
2
3
4
18
4
9
2
9
2
6
1
1
1
2
2
2
3
1
2
8
2
1
1
1
1
3
1
1
13
1
8
2
2
2
3
4
3
3
6
3
8
11
4
7
1
3
1
2
2
1
3
2
1
3
22
9
11
7
6
9
3
5
1
4
7
1
1
1
3
4
1
2
1
9
2
4
2
3
1
5
6
1
4
4
1
1
5
3
1
4
1
4
2
2
20
7
14
5
1
1
1
1
6
3
1
6
6
1
6
1
7
2
3
4
1
1
1
1
3
8
6
2
7
2
4
12
1
3
5
7
10
1
1
8
5
3
4
1
1
5
3
1
1
4
5
3
8
4
4
2
1
4
3
3
3
4
2
5
5
2
1
2
2
1
1
1
2
2
2
2
1
7
1
2
14
3
1
2
3
1
5
1
2
3
2
3
3
1
1
3
5
4
2
4
16
4
1
2
2
1
8
2
2
1
1
2
3
6
7
1
7
7
1
2
1
4
7
3
3
2
2
9
9
4
1
2
11
7
1
1
1
8
4
3
4
1
24
6
1
5
5
1
4
10
1
4
3
1
1
1
1
3
1
2
2
15
3
2
1
19
1
15
3
25
2
2
3
6
1
13
1
3
1
12
5
1
5
7
15
8
6
27
2
1
9
2
4
10
2
8
4
2
3
1
3
1
3
3
2
1
1
12
1
2
4
1
6
18
1
11
1
1
6
4
1
2
2
3
5
4
1
4
3
3
1
8
5
1
3
1
4
8
2
2
4
3
1
1
2
1
14
4
3
2
1
5
2
1
6
6
4
3
1
14
23
2
4
4
1
2
1
15
7
3
2
1
15
2
1
3
2
3
5
5
3
1
14
1
1
1
2
11
2
5
2
5
1
2
6
6
1
2
5
1
1
1
2
1
2
2
4
2
5
3
3
1
1
3
1
2
1
6
1
3
1
1
1
2
2
1
7
1
3
3
6
2
1
5
9
1
7
5
1
1
2
3
1
10
1
1
2
3
7
2
16
10
1
1
1
4
6
3
1
1
3
10
3
1
2
4
2
7
1
3
16
5
2
6
3
2
1
3
1
1
17
1
2
1
31
14
20
2
1
3
2
2
18
1
1
16
1
3
4
2
7
13
1
1
7
2
5
3
2
3
2
2
3
3
4
1
1
2
3
8
2
1
4
2
3
1
4
28
11
48
1
1
2
3
9
3
6
4
1
2
8
1
3
1
7
5
2
1
1
2
1
3
4
1
1
6
3
4
3
3
3
4
3
1
2
3
1
7
1
4
3
6
3
7
2
3
5
18
7
2
1
9
1
4
6
3
9
4
2
3
4
7
3
2
1
2
3
2
1
4
6
1
2
3
1
2
1
1
4
5
7
1
7
2
1
3
7
6
5
12
7
1
1
1
3
2
2
10
2
7
7
5
1
2
2
2
1
3
1
1
2
3
2
7
2
7
6
5
1
1
1
5
5
5
1
3
5
5
1
3
15
1
5
14
9
10
1
2
10
1
5
1
6
3
2
1
26
1
9
1
2
2
1
1
1
10
2
2
5
1
1
4
2
4
1
11
3
1
2
8
15
1
2
6
7
1
4
7
3
3
7
1
6
2
9
3
2
1
1
7
2
1
2
1
2
8
3
2
1
1
1
3
2
2
1
2
1
4
1
3
4
1
2
1
1
3
3
3
2
13
5
3
1
7
3
1
3
1
24
1
3
3
18
4
1
2
10
12
2
4
2
5
7
3
1
1
1
1
1
5
1
2
2
1
16
13
5
2
4
2
3
2
4
5
5
1
3
4
1
4
4
2
2
4
3
1
2
3
4
2
4
2
3
5
5
18
6
5
5
5
1
4
3
1
3
1
1
12
8
1
2
9
1
3
2
4
5
2
10
2
10
3
1
1
5
1
1
1
1
1
2
2
5
3
6
2
1
1
1
5
3
8
2
4
1
1
1
1
7
1
2
14
5
1
8
4
3
1
3
3
5
1
1
18
1
5
7
1
7
17
1
11
2
1
2
10
4
25
1
3
5
6
5
2
2
2
5
1
11
1
4
7
13
7
2
6
1
1
22
1
5
1
10
1
2
4
1
1
2
2
3
1
2
2
2
1
1
8
1
3
4
1
10
2
1
1
1
6
2
1
3
9
1
1
3
5
11
1
18
3
1
1
2
1
5
4
3
2
7
1
3
3
1
7
9
1
17
10
2
2
1
1
5
6
9
1
1
1
6
3
3
2
2
5
7
4
2
1
1
20
1
1
2
13
1
2
1
1
6
5
1
1
1
5
2
10
1
1
1
5
1
3
1
5
1
1
10
1
2
3
2
6
2
4
8
2
2
4
1
2
6
3
1
1
2
3
1
2
1
1
2
1
6
7
5
1
2
4
9
1
1
3
1
3
2
4
14
2
7
2
2
2
4
2
1
7
6
13
1
9
4
2
17
1
4
2
1
1
9
3
8
5
1
1
9
1
2
3
2
2
1
7
3
10
2
2
1
1
6
2
1
2
2
5
1
1
6
3
20
4
1
1
1
6
4
21
2
3
1
2
2
1
4
3
1
2
1
1
6
1
6
2
2
1
1
5
3
2
1
2
1
14
1
2
1
3
3
4
2
24
5
10
4
1
4
11
1
5
8
1
2
1
1
1
1
1
5
3
1
2
5
1
9
7
1
3
6
1
26
5
1
3
2
13
3
5
6
2
14
8
2
7
3
2
3
7
3
1
1
1
6
7
7
1
12
1
6
2
1
1
1
7
1
2
1
3
2
9
5
8
3
4
2
1
3
5
4
3
3
2
7
1
3
1
4
2
2
2
11
1
2
5
1
5
2
7
5
3
2
5
4
7
3
5
1
4
4
3
3
3
2
5
1
2
1
5
5
4
3
1
3
3
1
3
3
1
5
12
1
2
1
1
3
1
2
4
10
3
1
1
1
1
3
4
1
10
1
5
4
1
4
10
1
7
3
7
4
5
2
4
4
2
1
1
1
1
1
5
1
2
3
11
11
10
2
4
3
16
8
2
6
1
1
4
2
1
1
1
2
6
4
10
2
10
1
2
5
1
2
14
1
1
2
6
2
6
3
1
7
1
1
1
1
12
14
6
13
1
3
1
1
8
2
8
6
5
1
22
3
1
1
6
2
6
3
2
1
1
1
3
1
1
1
4
2
2
1
4
4
1
1
5
1
6
1
1
2
17
2
3
2
2
8
3
3
9
4
1
6
2
4
3
3
1
14
1
2
4
8
1
4
1
2
1
3
2
6
3
12
1
1
4
18
1
1
2
4
1
7
1
2
22
3
7
1
6
1
1
1
1
8
8
2
3
1
27
3
6
2
2
20
2
1
1
1
7
1
2
1
3
3
11
2
1
19
1
2
2
1
3
1
4
2
1
7
19
3
1
5
7
3
1
7
1
1
1
3
15
1
1
2
3
3
3
3
2
5
1
3
2
6
2
1
1
11
3
1
10
1
1
1
1
2
2
1
4
4
2
1
1
1
18
1
1
3
1
9
8
2
6
1
6
6
3
2
5
6
1
5
8
2
4
2
2
3
3
3
2
4
4
7
3
1
5
13
1
8
3
2
5
12
1
3
16
1
2
1
6
5
2
1
6
5
2
2
2
14
3
7
1
4
1
1
2
11
2
5
2
5
1
3
3
2
3
2
1
2
5
1
7
2
5
2
2
9
3
8
3
11
6
1
6
3
11
1
3
1
2
1
5
3
4
3
2
4
9
2
3
8
7
1
3
9
3
1
11
2
4
1
3
1
2
7
2
1
2
2
2
4
4
2
3
2
4
3
1
13
2
4
14
1
4
3
3
4
4
7
1
3
2
5
17
2
8
7
3
1
4
2
2
50
3
2
8
2
3
1
1
3
4
12
1
1
7
1
1
30
1
1
1
3
4
8
4
2
1
2
1
6
2
2
6
5
1
3
2
11
2
4
1
3
25
3
6
1
4
2
1
1
4
1
9
1
1
4
8
17
4
4
3
5
3
10
2
5
13
1
9
4
2
4
1
2
1
4
1
8
9
3
5
1
2
7
3
13
2
1
2
7
2
6
10
2
3
6
7
3
2
3
5
8
2
6
2
5
1
14
4
1
1
2
10
2
1
3
1
7
3
1
4
6
1
2
5
3
2
1
4
2
1
7
6
1
2
4
4
7
1
30
2
2
8
7
8
3
1
1
1
1
1
2
1
31
1
1
2
2
1
6
1
3
1
1
2
17
3
1
5
1
6
6
1
4
2
4
1
2
1
1
2
3
2
2
1
3
1
2
1
2
1
7
3
2
4
5
3
1
10
2
6
1
2
7
2
2
2
2
1
4
3
1
1
12
2
4
10
8
1
2
2
1
1
1
5
6
6
1
1
2
3
1
1
1
2
1
1
3
4
2
2
1
4
2
3
2
3
2
1
1
1
1
2
2
4
2
2
3
2
18
1
7
1
4
1
3
7
1
7
3
1
5
4
1
3
2
2
11
2
1
16
3
1
5
3
7
4
8
3
10
4
4
4
1
2
2
2
1
1
3
13
9
2
5
3
2
3
1
4
5
1
3
1
6
2
2
14
2
2
1
3
1
5
6
1
1
1
1
1
10
1
6
1
6
8
4
1
1
1
25
1
7
1
1
1
2
3
2
1
6
2
1
10
16
4
3
4
4
5
6
3
1
1
2
3
2
3
4
5
3
2
1
4
3
2
1
2
5
2
5
2
3
3
5
3
1
6
2
6
1
9
8
1
4
2
3
2
1
3
2
1
2
5
1
12
5
9
8
2
10
7
2
2
9
1
2
2
1
3
1
1
3
1
6
7
5
2
6
3
4
2
1
3
5
2
6
1
2
2
2
7
1
1
3
17
7
4
1
18
2
3
5
1
2
9
2
11
13
1
6
7
1
5
2
8
3
1
1
1
2
6
3
1
4
2
5
1
1
1
1
5
4
1
2
2
1
4
3
11
3
4
4
4
13
6
2
1
28
5
8
6
1
1
4
2
3
3
10
7
3
3
1
5
9
8
2
4
4
9
3
1
2
5
15
1
1
10
2
2
2
3
6
5
5
1
1
8
1
9
2
4
4
2
1
1
7
1
1
4
4
4
3
1
3
3
4
4
2
11
1
2
1
3
1
1
1
19
2
16
7
17
14
15
2
1
2
12
2
8
2
2
1
3
1
8
6
7
5
1
4
1
2
5
4
2
2
5
11
3
3
5
6
5
16
4
3
2
3
18
2
4
3
6
9
1
1
1
9
3
1
2
3
5
6
5
1
1
5
1
3
1
4
10
2
1
1
1
2
2
17
2
4
1
1
6
3
4
4
1
4
1
3
2
6
9
1
9
1
1
1
3
3
3
3
2
2
6
3
4
5
3
1
2
5
2
2
1
2
3
4
1
1
5
8
2
10
8
6
5
1
5
2
8
1
3
3
4
4
3
2
6
1
10
15
6
1
4
3
3
2
1
2
1
3
1
5
3
4
4
9
4
7
11
2
6
1
1
3
2
3
4
1
3
1
2
3
2
1
12
1
4
3
12
3
1
1
3
5
2
4
1
5
2
1
4
3
4
8
2
7
1
1
5
1
5
8
1
1
3
4
2
2
1
2
1
2
2
1
2
8
1
4
1
3
1
3
3
4
10
5
3
4
2
6
1
1
3
2
1
9
4
1
1
10
1
2
2
1
3
1
3
2
1
1
2
4
1
1
13
1
4
2
1
1
2
1
6
2
1
3
1
4
1
3
5
2
2
2
2
2
2
1
2
2
2
2
1
3
1
2
2
1
7
2
2
5
1
1
1
6
5
1
10
2
7
4
5
5
8
1
3
2
3
4
1
1
4
11
4
4
1
5
1
14
2
9
1
1
1
2
2
3
3
4
3
9
2
14
1
2
4
2
3
2
1
5
5
3
1
5
3
3
10
2
1
1
12
8
8
1
1
2
16
5
22
6
16
1
1
4
13
2
1
5
3
4
1
2
1
2
3
6
2
1
5
15
7
1
16
2
8
1
1
1
1
2
3
9
2
5
2
4
1
2
2
3
8
1
3
2
1
3
4
20
2
9
5
1
9
1
6
2
3
1
6
6
2
2
1
4
8
7
3
1
3
1
47
3
1
2
1
2
4
1
6
3
2
1
2
2
1
6
4
1
4
3
4
3
1
2
1
2
2
2
1
12
2
6
2
1
2
1
5
7
1
2
2
1
1
3
7
2
2
3
2
1
5
4
5
5
2
18
4
1
6
1
1
4
2
5
1
1
3
1
2
2
5
8
11
8
1
5
8
2
1
1
1
2
10
1
10
4
1
1
2
4
8
2
5
3
1
1
8
1
5
2
1
4
2
4
2
4
1
6
2
2
2
28
4
6
11
1
2
3
8
4
4
8
2
2
2
12
1
6
1
4
2
1
6
2
4
1
4
1
3
7
1
3
5
8
1
2
3
2
3
1
2
3
3
6
9
2
1
3
1
3
5
7
3
13
9
3
2
18
3
4
1
3
3
1
4
9
10
4
7
8
2
1
2
3
2
1
1
3
1
11
6
2
4
10
1
5
1
1
3
4
3
1
15
1
1
2
2
1
7
4
4
2
2
1
4
2
7
6
1
1
2
5
2
2
2
6
4
4
4
3
2
3
2
3
1
1
1
2
14
5
1
8
3
2
1
11
1
1
1
1
3
8
6
1
1
2
4
1
2
2
4
7
2
1
23
1
5
3
3
5
1
1
3
10
4
1
8
1
2
10
2
3
1
3
8
1
39
1
2
2
1
1
3
2
8
3
19
3
3
1
2
2
2
8
3
5
1
2
1
5
1
2
4
3
3
3
3
2
3
3
1
1
2
8
4
8
3
5
2
1
3
5
4
3
3
11
11
3
4
1
6
1
2
8
6
1
2
7
9
2
1
2
7
3
2
1
2
1
4
1
2
1
4
1
1
2
1
1
1
10
5
1
7
1
1
7
1
1
1
2
2
7
6
8
1
4
2
4
5
17
3
7
3
6
1
2
10
1
2
1
4
1
5
1
2
2
2
3
3
19
5
3
4
2
6
13
3
3
2
4
3
4
6
1
1
1
1
3
2
12
5
7
7
3
1
3
1
4
4
7
5
2
3
8
1
9
2
1
2
4
1
1
3
3
1
6
12
4
1
1
2
1
3
4
4
2
9
9
31
3
1
1
2
1
4
2
1
2
1
2
3
3
4
6
1
1
4
7
1
3
1
1
2
8
1
4
1
21
13
6
7
3
2
2
6
1
3
2
1
205
2
1
1
2
1
2
4
4
4
2
1
10
2
5
1
7
3
4
4
5
2
2
3
4
2
2
1
1
1
5
5
1
3
3
4
1
2
3
1
1
6
1
1
2
1
1
1
1
2
1
6
4
1
1
2
1
4
2
1
1
5
1
6
13
1
12
2
11
2
2
1
2
1
1
4
3
1
1
6
2
2
2
1
3
4
8
1
6
5
1
1
2
2
3
6
6
3
1
4
2
4
3
1
1
10
2
1
10
1
1
3
3
7
1
9
1
1
5
1
6
2
9
4
4
1
2
6
2
1
4
1
1
3
1
4
1
3
9
4
5
3
2
3
7
2
3
1
8
9
1
1
3
1
4
2
2
23
2
4
2
3
1
9
3
6
3
7
2
4
2
1
4
1
3
8
2
3
3
3
1
1
1
2
3
4
3
2
3
4
4
1
2
18
1
1
1
5
4
1
2
4
3
1
2
8
4
1
1
1
3
1
3
1
2
9
3
2
5
3
2
1
4
8
9
1
2
1
6
25
4
2
2
7
2
6
6
3
4
3
1
2
1
1
4
6
3
2
1
1
3
1
3
2
3
8
8
3
1
1
5
1
2
1
1
9
5
9
7
2
5
3
1
1
2
1
4
1
15
1
9
11
7
1
10
2
1
13
2
2
3
6
3
3
6
1
6
2
1
5
3
2
14
8
20
1
2
1
1
1
2
4
1
1
2
2
1
2
2
2
2
1
1
1
1
7
7
3
5
2
1
4
11
4
11
1
4
1
3
5
1
6
9
2
3
1
1
1
4
1
1
3
4
1
15
3
3
6
4
2
2
4
1
2
3
4
1
1
2
2
3
3
5
1
1
9
2
4
4
17
2
2
1
1
1
1
1
1
6
1
2
3
10
1
4
1
11
1
5
1
2
4
14
3
1
1
2
2
3
4
1
2
2
3
6
1
1
2
1
2
1
1
1
4
13
1
4
2
4
4
1
17
3
4
2
20
11
2
1
1
6
3
1
2
5
7
8
7
3
3
6
3
3
2
1
3
3
3
20
1
2
4
2
1
2
2
3
2
13
1
1
1
3
4
1
2
4
3
22
1
2
1
8
4
1
1
6
1
10
4
9
1
1
2
7
15
1
1
5
2
15
9
1
1
13
2
1
9
2
1
1
1
4
10
6
3
1
3
9
8
1
1
3
6
2
2
1
5
4
8
1
7
1
10
8
11
8
1
5
4
1
5
3
3
9
2
4
9
2
5
6
4
1
7
3
3
2
2
2
1
8
3
2
9
3
6
1
7
3
2
2
1
1
2
3
9
4
3
2
5
2
2
2
7
2
1
2
27
5
5
1
1
1
4
2
2
6
1
2
1
1
5
1
2
5
7
16
2
1
12
6
2
1
2
7
8
5
8
12
2
1
1
1
3
4
2
1
3
2
5
26
2
2
1
3
2
2
1
1
5
2
3
3
4
4
2
1
7
2
3
21
4
2
9
2
11
2
1
7
2
12
4
5
1
2
4
3
5
3
1
2
2
9
2
2
1
2
9
2
5
1
1
5
1
24
1
4
2
6
9
7
5
2
2
2
1
6
2
3
4
6
7
17
2
4
2
1
10
2
3
2
1
1
1
1
1
8
6
2
5
2
5
1
5
1
5
14
15
6
1
1
3
1
4
3
6
4
1
1
4
3
1
3
2
3
9
1
1
4
11
1
2
1
3
38
6
1
3
3
2
1
2
5
1
1
7
1
4
1
1
1
1
1
6
2
9
1
2
3
2
3
2
1
1
2
35
1
1
2
15
1
6
3
1
4
4
9
2
2
4
1
1
2
15
1
2
3
5
3
4
8
4
1
4
4
4
1
6
5
4
2
2
1
2
6
1
7
1
3
1
1
1
3
5
5
2
3
2
4
1
5
5
1
2
1
1
11
2
1
12
4
3
11
4
1
1
7
3
2
5
1
1
4
1
1
2
2
1
1
6
7
6
16
10
1
1
3
1
1
4
3
6
4
2
2
3
11
2
7
2
4
5
4
3
1
1
1
2
4
3
3
2
1
2
1
1
5
5
14
2
4
11
4
3
3
1
6
3
4
1
1
1
10
1
3
7
1
6
1
1
10
2
2
6
1
8
2
2
2
13
1
2
2
1
1
7
2
3
1
6
5
2
6
3
1
4
4
1
5
1
2
1
11
1
3
7
1
1
4
1
1
2
3
6
3
13
4
4
2
18
5
1
6
7
6
1
1
1
1
2
1
1
1
1
1
2
8
1
2
3
2
1
2
2
2
1
18
1
6
3
5
2
1
5
2
5
8
1
1
7
8
6
1
2
2
2
9
1
12
1
9
1
3
6
10
2
5
3
3
1
4
4
9
1
3
4
1
2
8
2
3
5
1
6
1
1
3
1
1
2
2
1
2
4
7
2
2
21
4
2
4
8
3
2
11
2
1
4
3
1
4
4
4
6
1
11
7
3
35
1
22
4
1
3
2
2
3
3
2
3
1
3
1
6
3
2
1
8
1
10
2
3
2
2
2
3
12
3
7
6
10
1
1
4
8
1
2
7
3
2
3
5
2
3
3
4
2
4
37
2
2
2
2
1
1
2
4
1
11
3
1
6
1
8
2
2
5
1
3
4
13
1
1
12
1
3
1
1
3
2
1
1
3
3
21
4
1
2
4
1
11
6
1
2
1
7
2
6
3
1
1
8
1
5
4
5
3
3
1
1
3
12
2
5
7
4
2
3
5
1
1
10
1
1
1
4
8
3
3
6
7
5
3
1
3
1
7
2
1
3
3
2
2
1
6
1
4
2
6
1
13
2
1
3
12
4
1
7
1
7
2
1
12
6
7
2
1
1
2
4
2
8
2
4
2
6
1
5
1
4
1
2
7
6
3
6
6
8
2
1
2
1
8
1
1
2
1
1
20
4
4
1
2
1
5
1
1
3
4
3
2
1
5
3
1
1
7
7
4
2
2
3
10
5
1
2
1
2
14
6
9
1
5
4
1
1
2
13
1
2
1
6
3
5
1
4
8
1
1
1
3
2
3
4
1
2
4
8
1
2
3
1
1
2
5
2
1
5
6
1
7
5
4
1
1
7
4
2
1
1
3
2
5
4
2
1
1
3
1
1
3
6
1
17
3
3
2
8
1
1
4
10
1
12
10
5
5
1
2
2
3
1
1
2
3
1
4
2
1
1
9
7
1
2
2
1
1
1
1
6
5
5
10
11
17
2
6
4
12
4
6
2
7
3
5
18
10
17
16
1
4
2
16
5
2
1
11
1
2
3
1
5
13
5
5
14
8
2
3
3
5
2
1
1
2
1
1
9
7
2
2
3
2
5
2
1
13
3
2
2
3
5
5
2
2
3
3
28
1
6
8
5
1
4
1
1
1
5
7
11
4
1
1
1
3
2
2
4
1
2
3
1
2
1
1
1
1
20
14
13
1
1
3
1
6
1
3
1
2
2
4
5
1
5
1
2
4
30
4
1
1
2
4
2
2
1
2
3
1
3
6
1
1
4
4
1
1
1
1
4
8
6
2
1
7
1
6
2
39
2
2
2
3
7
2
2
1
5
2
1
2
2
3
5
1
25
4
8
7
2
4
8
4
12
2
5
5
4
2
1
3
5
1
5
4
3
3
1
2
2
1
6
19
2
6
1
3
1
1
9
2
1
2
1
3
2
1
6
1
3
1
3
4
8
2
1
3
3
3
2
4
3
1
2
1
1
4
2
7
1
4
3
16
4
5
2
2
1
3
2
10
6
2
1
1
4
9
1
10
2
7
2
2
5
3
6
1
9
1
7
14
1
1
3
4
2
6
7
1
2
1
3
3
7
7
4
3
8
10
1
8
3
3
6
11
4
1
8
1
4
1
1
6
3
9
4
3
1
1
2
2
4
1
1
2
1
3
5
3
3
1
2
1
1
8
6
1
1
6
3
2
3
3
2
1
9
5
2
2
1
7
6
1
3
2
2
1
13
7
4
1
1
2
1
1
1
1
8
4
3
4
4
1
1
5
3
7
1
1
2
2
4
5
14
10
5
9
7
2
1
6
1
4
2
3
3
1
8
5
1
3
1
17
5
5
11
5
1
1
5
18
1
2
4
1
1
1
20
3
2
2
5
5
3
10
3
3
1
2
2
2
1
10
3
2
3
1
1
6
1
1
1
2
3
7
5
1
1
3
2
1
3
1
1
2
3
5
2
2
2
8
2
2
1
3
7
11
6
3
2
1
2
2
4
1
3
2
17
1
1
2
3
1
2
1
5
2
10
1
1
2
2
6
2
1
2
4
7
5
1
1
1
1
5
3
3
5
1
1
2
3
8
4
2
2
4
2
6
3
2
1
7
2
1
7
4
5
1
4
4
7
5
3
5
1
1
1
2
2
2
2
3
1
1
2
7
2
12
1
4
4
10
1
4
1
1
3
4
1
3
3
2
4
5
3
3
5
4
4
7
2
11
1
8
7
2
2
1
2
2
6
1
1
6
2
3
4
2
2
1
50
4
4
4
4
1
8
2
6
1
1
2
1
2
3
3
2
7
1
1
3
1
2
1
2
4
2
2
21
4
2
9
2
1
5
1
4
2
6
2
1
1
1
4
1
8
4
1
2
13
2
1
2
10
4
3
1
2
1
1
6
2
4
1
2
1
1
5
2
1
6
2
4
8
7
4
3
1
2
1
11
4
1
1
1
1
2
1
1
1
3
5
1
1
4
2
1
2
5
1
1
3
4
15
3
1
1
4
2
2
10
12
1
6
2
4
8
11
3
1
1
1
1
2
3
6
2
3
1
1
9
6
1
3
17
3
1
8
7
3
2
3
1
3
3
2
11
5
8
3
2
5
5
3
5
4
1
3
3
5
2
2
3
2
3
1
3
1
6
2
6
1
1
3
2
5
5
6
1
2
1
4
2
1
1
2
2
2
3
4
5
2
6
2
13
13
5
5
1
1
2
5
5
8
3
10
12
1
1
1
5
6
1
4
6
1
2
7
1
1
4
2
1
4
1
2
7
2
7
1
5
1
2
2
20
1
1
2
3
1
1
6
4
2
4
1
5
4
5
4
1
7
2
6
5
2
2
3
4
4
2
1
2
2
5
1
2
8
2
2
26
1
8
4
3
1
2
1
3
1
2
3
2
1
12
2
5
1
2
7
5
6
1
1
1
4
1
2
1
12
11
6
1
5
3
1
2
7
3
6
1
3
3
1
6
4
2
4
6
2
2
9
4
1
2
1
2
7
7
2
5
2
1
1
1
3
3
7
6
1
5
1
1
3
2
2
4
2
1
4
3
3
1
1
1
1
24
1
4
1
2
1
13
2
6
2
2
8
3
1
1
4
2
3
3
13
9
1
6
2
6
6
3
7
3
1
1
1
9
4
2
1
6
2
1
1
2
6
8
4
3
1
2
1
3
4
13
1
2
1
3
1
11
1
3
3
2
5
5
15
1
1
8
1
6
1
3
3
1
3
6
2
1
2
1
4
2
1
6
20
3
1
1
1
9
3
1
7
2
2
1
1
6
2
5
1
4
4
1
1
11
6
6
1
4
6
1
2
2
1
4
1
4
2
3
1
1
2
6
5
3
4
1
2
3
5
1
1
1
3
5
2
1
1
3
3
8
4
1
2
4
6
23
2
8
1
10
1
2
1
2
9
1
3
4
3
5
7
2
1
8
1
4
2
4
1
2
8
4
3
3
2
1
5
2
2
2
11
5
1
4
1
36
4
2
1
3
7
7
3
3
6
1
2
10
2
1
2
4
8
3
3
4
8
1
5
2
4
2
3
5
1
3
8
2
14
1
16
3
2
1
4
2
1
5
4
10
3
3
4
1
1
3
2
1
1
5
3
1
1
2
2
6
6
11
3
8
8
2
2
13
2
1
1
3
1
8
1
7
1
1
2
4
5
3
6
1
5
3
1
3
8
1
1
8
9
8
1
1
1
1
33
3
1
1
4
1
5
4
1
5
2
1
1
2
2
7
4
1
6
2
4
14
4
30
1
1
17
1
2
4
3
2
10
4
3
5
1
1
1
3
4
1
3
13
1
1
1
4
1
2
3
11
1
1
1
1
1
5
2
4
1
5
5
6
5
5
1
1
22
3
2
4
5
3
9
10
3
8
1
13
2
4
3
8
2
5
1
17
3
4
2
6
2
2
1
18
1
8
11
1
3
1
4
18
2
1
1
3
4
4
1
5
2
9
9
6
2
1
2
1
3
1
1
1
10
1
1
2
6
3
2
7
5
1
2
5
12
7
5
1
2
2
1
2
3
4
3
7
4
2
6
1
1
2
1
2
2
5
1
10
1
3
1
8
8
3
1
1
1
3
2
1
5
4
6
2
6
1
3
3
5
1
1
5
3
1
5
3
9
3
21
2
7
3
6
1
6
6
2
4
1
22
1
1
7
9
1
1
4
2
1
3
2
2
4
1
4
17
1
3
11
1
1
1
9
2
1
2
4
5
6
7
10
1
6
5
1
2
8
9
4
4
7
4
1
2
4
1
1
3
13
1
1
1
3
2
5
2
4
16
4
1
1
1
11
11
15
5
11
6
4
4
2
1
1
1
2
2
9
1
7
4
3
1
5
2
1
9
3
1
3
10
12
3
1
2
1
5
2
2
7
1
1
2
12
1
34
11
1
1
2
7
2
2
3
1
3
2
6
1
5
6
4
12
2
1
6
2
13
2
10
1
7
1
9
12
1
6
1
2
6
8
5
5
6
4
9
7
1
3
6
1
1
4
3
4
6
3
3
3
1
5
4
4
2
2
1
2
6
2
3
8
1
9
1
1
1
1
4
16
9
3
3
5
1
4
1
3
2
3
1
8
1
2
1
2
1
1
5
3
6
9
2
2
4
1
2
3
4
3
1
1
3
10
4
3
1
1
2
6
1
1
8
9
4
3
4
2
1
1
3
20
1
3
6
6
1
1
3
7
1
2
4
3
4
4
3
3
2
1
16
12
9
11
5
3
5
1
1
3
5
2
1
4
6
2
2
5
5
4
3
15
3
7
2
2
1
1
1
5
2
2
10
2
3
3
1
11
1
3
2
5
9
7
3
6
2
2
5
4
5
9
3
7
8
2
4
1
3
4
4
10
1
3
2
6
2
1
3
6
1
1
20
2
2
2
2
1
3
14
2
13
3
5
1
7
1
4
3
1
1
1
3
6
9
1
12
3
1
11
4
1
1
3
1
3
1
2
8
8
2
10
2
3
2
1
1
1
3
2
3
6
1
1
1
3
1
7
4
1
7
2
6
3
5
5
4
3
5
8
4
1
2
12
2
2
11
2
8
4
3
3
2
3
14
2
3
4
2
5
2
4
6
1
3
2
1
5
2
2
1
3
2
1
5
12
1
2
3
3
1
2
1
1
4
7
54
1
3
1
4
39
4
2
1
3
2
3
5
1
4
11
3
1
2
8
1
1
3
4
1
5
2
1
1
2
1
2
3
1
2
1
4
3
2
4
1
6
11
4
4
10
3
6
3
3
1
14
4
4
2
2
1
1
13
1
12
1
1
2
1
2
2
8
2
4
3
2
5
13
1
1
1
3
1
1
1
1
4
2
1
1
6
3
3
14
4
1
1
8
1
3
5
4
25
9
5
2
2
1
3
2
10
16
3
3
6
3
4
3
2
4
5
1
4
1
4
5
5
6
3
1
1
10
3
2
6
1
5
1
9
11
2
13
1
2
2
1
1
4
1
5
1
2
6
20
2
1
3
1
2
2
6
9
2
4
3
1
5
1
1
16
2
17
3
5
2
5
2
1
1
2
1
10
11
1
2
6
1
1
8
1
3
5
9
11
2
1
2
2
1
1
3
7
7
5
2
4
1
10
3
3
1
3
1
7
2
6
1
1
13
8
1
3
10
1
2
3
8
2
3
13
1
2
5
4
7
1
5
1
6
4
2
13
9
4
1
3
2
2
1
1
7
8
4
3
2
1
3
8
4
2
2
5
1
13
1
1
2
3
4
2
1
15
3
4
1
3
5
4
6
4
15
15
1
6
1
3
1
1
12
6
1
2
3
1
1
9
2
2
6
1
1
1
5
1
12
1
4
9
3
1
10
4
1
18
2
2
1
9
10
5
2
8
3
3
2
1
5
5
1
11
1
3
2
4
2
1
2
1
4
2
10
1
4
3
4
3
2
1
2
8
1
3
21
1
1
1
6
1
6
5
2
3
2
1
1
10
1
3
6
2
2
8
1
1
6
4
10
1
1
3
1
2
1
5
2
4
2
17
3
4
1
3
2
2
5
2
2
1
1
2
3
4
4
4
6
4
5
1
4
1
1
7
2
1
7
7
4
2
1
2
9
4
7
6
19
2
5
1
1
7
1
1
5
1
2
1
3
1
10
1
3
1
3
3
2
2
2
3
2
3
2
5
2
2
6
3
3
5
28
7
6
2
9
4
2
1
1
2
2
6
5
1
1
5
4
1
2
8
3
6
3
1
8
4
3
4
2
2
3
1
7
2
2
1
4
2
7
6
1
2
4
1
3
2
3
3
1
3
1
2
3
2
1
1
10
3
2
3
2
9
2
5
2
4
1
1
12
1
4
6
5
3
2
22
8
1
2
4
3
2
1
5
1
3
12
3
9
2
2
1
3
3
2
4
3
1
6
21
5
9
3
7
1
3
16
1
2
2
3
2
2
5
4
5
4
4
4
5
13
2
12
5
1
10
4
4
2
3
3
10
1
3
3
3
2
2
3
4
12
1
5
16
1
2
2
1
1
3
2
6
7
10
3
2
18
3
4
3
3
2
5
4
2
1
8
3
8
1
1
1
1
1
2
3
3
1
4
9
6
8
1
1
11
3
10
4
1
1
3
6
3
1
1
4
4
13
1
6
4
3
2
18
2
3
2
5
4
2
7
1
14
2
4
5
1
5
13
2
1
2
1
8
1
2
5
2
1
1
5
16
4
1
3
1
5
3
8
1
2
12
3
2
1
4
1
2
1
2
2
4
2
1
2
2
1
1
9
5
5
2
1
9
5
1
3
7
4
2
5
1
2
2
4
1
1
2
1
11
2
2
1
3
6
1
3
1
4
6
7
1
2
1
2
4
1
5
3
2
2
12
2
3
3
2
1
2
2
2
3
1
4
6
11
5
3
8
3
2
2
6
2
4
2
4
5
1
8
1
1
1
1
1
2
12
1
3
2
6
3
17
8
3
1
1
8
1
3
2
4
1
1
4
2
7
1
2
2
10
3
2
1
1
7
2
2
1
6
5
1
2
1
3
4
3
1
1
2
10
7
2
7
26
3
10
1
1
1
11
1
4
6
3
3
8
1
2
2
9
3
9
5
5
3
7
8
2
1
2
1
4
13
5
3
2
4
2
9
5
4
1
3
3
2
3
8
1
1
3
1
1
8
2
1
2
3
2
17
3
1
3
1
1
13
9
6
1
4
1
3
2
6
2
3
6
8
9
2
3
1
7
6
3
7
5
2
1
1
2
1
5
1
3
2
7
6
1
1
1
2
9
8
17
6
13
10
4
4
3
1
13
3
9
2
5
3
1
16
1
19
3
4
1
3
5
1
3
6
12
10
2
4
2
2
13
5
4
6
1
2
2
5
1
2
5
1
4
2
4
3
1
2
3
5
1
2
2
2
2
2
11
2
5
1
1
1
5
8
11
3
6
2
1
4
1
9
9
2
3
1
4
1
2
7
6
4
2
2
2
1
5
5
2
1
3
2
1
2
11
1
1
2
4
4
1
6
1
4
1
3
1
2
2
3
42
26
2
1
1
4
6
8
2
8
1
8
1
3
4
2
6
5
3
1
12
3
3
1
9
4
2
1
6
12
2
1
13
5
1
7
1
3
2
3
11
3
3
7
1
1
1
7
8
2
8
6
3
4
5
3
14
2
5
3
11
17
2
1
2
1
2
1
3
4
2
3
4
3
6
2
6
4
1
6
2
9
1
6
5
2
2
4
8
1
6
2
23
2
2
1
1
2
6
3
33
1
14
3
1
2
1
1
2
2
5
4
14
4
1
1
5
2
3
6
20
5
1
14
1
2
1
2
1
10
2
2
9
1
1
7
4
3
2
9
2
5
3
8
4
3
3
7
1
4
13
2
3
3
1
3
1
2
10
2
6
2
3
7
1
4
2
3
4
13
2
8
3
1
2
1
8
7
6
1
1
1
3
1
7
4
3
2
3
1
5
1
2
1
1
4
2
2
1
4
4
2
2
11
3
6
2
1
6
7
2
6
1
2
4
6
3
1
6
3
2
2
6
1
4
2
2
2
2
4
20
5
6
2
2
1
2
6
6
2
4
2
1
1
3
9
8
2
2
1
4
1
4
3
3
3
2
9
3
6
8
17
1
2
8
1
3
6
3
9
9
1
2
2
1
2
6
10
11
1
2
11
1
10
3
4
6
5
7
9
3
1
6
3
6
8
4
3
8
3
16
2
5
2
18
1
9
1
1
11
4
1
1
5
1
1
1
6
2
8
1
4
2
1
11
2
2
4
2
16
2
5
1
2
1
1
4
8
6
1
1
2
8
5
1
1
1
1
1
2
5
4
2
2
2
9
2
1
6
1
3
17
2
2
1
1
13
11
1
1
7
2
6
2
4
1
6
3
2
1
2
6
2
1
4
2
2
2
1
3
4
11
2
2
1
1
7
2
8
11
9
3
3
9
12
1
5
4
1
2
2
3
7
21
2
5
3
14
1
2
7
11
2
1
6
4
6
7
4
1
6
1
15
2
3
2
10
4
38
1
1
1
2
4
3
3
4
4
1
6
1
4
3
1
3
2
7
7
3
12
2
5
1
26
2
1
1
5
1
2
2
1
8
11
2
2
1
2
2
2
1
8
2
3
3
2
12
2
7
5
2
7
15
2
8
4
2
3
1
1
1
9
1
2
4
6
1
7
6
2
3
1
4
3
9
1
2
1
3
6
10
4
1
6
4
1
3
4
2
1
2
2
2
1
1
4
2
2
1
3
6
2
1
3
23
1
4
1
1
1
2
5
2
1
2
1
18
3
6
1
2
1
3
1
5
5
4
1
3
7
3
7
2
10
3
1
6
2
2
1
1
1
1
3
3
7
7
4
2
1
1
2
14
1
3
5
2
3
1
16
1
1
6
7
1
8
1
5
1
4
9
1
7
1
1
1
3
16
1
2
2
3
2
2
4
5
3
3
5
2
1
1
7
1
7
10
2
6
3
1
6
3
4
2
6
2
2
7
1
3
1
2
2
9
6
4
1
8
2
1
10
1
4
2
2
3
16
1
18
10
4
2
1
2
5
8
3
1
3
4
1
21
1
2
2
4
4
1
1
2
1
2
2
1
5
1
1
2
4
1
1
3
6
4
1
5
1
19
13
7
7
1
1
2
3
7
5
1
7
2
2
11
4
28
10
1
1
4
3
3
1
7
2
1
8
4
5
6
1
2
1
2
5
1
5
1
2
2
2
1
2
4
3
2
3
2
3
6
4
3
7
1
7
2
1
1
1
4
1
3
2
1
2
7
4
1
4
1
2
2
3
4
2
1
9
3
4
1
5
2
3
2
1
1
9
1
4
2
2
4
5
1
1
3
6
7
1
16
1
10
1
1
3
2
2
13
10
1
5
7
3
2
9
8
1
7
8
3
1
3
2
2
1
2
2
2
2
3
1
1
3
19
2
4
1
2
4
2
1
6
9
1
8
8
1
11
5
6
2
3
4
1
4
2
2
2
6
1
3
4
5
1
2
8
1
9
3
16
1
3
2
3
2
10
30
13
8
12
1
21
6
6
1
7
2
4
3
6
4
2
4
5
4
3
13
2
5
5
1
3
3
1
6
6
1
3
1
5
1
3
2
4
1
12
1
4
7
4
5
2
8
10
1
2
6
6
2
1
1
4
3
9
1
1
5
4
2
1
1
2
1
2
1
9
1
3
6
3
2
1
4
7
6
1
7
2
2
16
6
5
10
4
1
2
2
1
2
6
3
8
9
1
5
9
4
1
1
1
10
5
1
1
2
4
1
9
1
1
5
1
1
1
5
1
7
9
6
1
5
1
1
2
2
7
2
1
3
2
1
10
3
1
2
3
1
10
6
1
2
2
5
1
3
5
12
2
1
6
1
8
7
3
1
1
1
1
1
2
3
7
2
1
5
1
1
1
4
1
2
3
4
3
4
2
2
2
3
2
7
3
4
1
17
2
9
5
3
5
2
4
3
3
1
10
5
7
2
2
2
11
1
1
2
8
1
5
4
2
2
1
3
6
1
1
1
4
3
3
2
3
1
6
1
6
4
1
16
4
2
6
5
4
3
8
6
3
4
4
3
3
1
1
4
1
1
1
2
6
1
9
2
5
1
2
3
1
1
4
2
1
1
3
1
10
7
2
2
4
2
1
1
1
1
1
1
1
2
2
10
4
1
1
1
14
1
5
3
2
6
1
4
3
1
1
1
3
4
1
3
5
25
4
11
9
4
1
4
8
6
2
1
1
3
1
3
6
6
1
1
6
2
2
4
1
6
2
1
1
2
1
1
5
4
1
4
1
3
3
1
2
3
1
2
2
5
2
2
7
4
2
2
1
3
7
1
1
1
3
13
5
3
2
3
7
1
1
1
2
4
2
1
1
1
2
7
1
5
3
2
1
1
2
2
4
3
2
4
3
1
1
3
1
8
6
6
1
1
2
2
3
1
7
3
4
4
4
3
5
1
1
5
3
1
2
3
4
2
7
2
4
7
2
1
1
8
8
3
2
5
7
3
5
3
2
1
3
2
1
1
3
11
1
4
6
1
1
1
2
1
3
4
2
1
2
1
11
2
15
3
3
2
9
3
2
2
1
2
5
1
2
11
6
4
4
3
3
6
1
2
2
7
1
1
1
9
22
10
3
4
2
1
1
1
1
1
5
3
24
9
6
1
9
5
11
13
9
4
1
8
5
1
1
2
1
4
14
2
3
3
6
5
4
1
4
2
6
9
1
3
1
1
5
2
1
1
6
1
8
2
1
2
5
8
7
2
2
1
1
3
8
1
2
9
1
1
1
1
3
1
2
3
2
3
1
13
1
6
6
1
1
14
1
1
12
1
8
1
3
4
4
2
8
2
3
4
3
2
2
1
4
3
1
1
4
3
7
10
1
1
6
3
1
3
9
1
1
1
2
5
6
9
1
1
6
1
1
2
2
11
12
2
6
2
3
7
6
2
2
1
4
6
7
1
7
4
2
2
1
1
2
1
6
4
17
2
3
2
1
1
3
3
3
2
1
8
2
2
3
1
1
2
1
1
4
6
13
2
3
4
5
2
2
1
1
1
4
5
1
1
3
3
20
4
4
4
2
7
1
3
4
2
4
1
7
3
4
1
4
4
5
2
2
1
6
1
4
1
2
2
2
3
5
12
2
2
1
3
1
1
1
9
2
1
3
2
1
1
2
15
6
5
2
2
1
3
1
1
8
1
1
3
1
1
3
6
2
1
1
4
2
3
5
4
8
3
7
3
2
3
6
1
2
3
1
1
6
14
2
2
2
1
1
13
6
1
6
2
2
8
9
1
4
5
5
7
3
3
4
1
1
1
5
1
1
1
8
4
2
2
3
3
4
2
6
1
9
5
1
2
11
4
2
1
1
6
3
3
2
1
3
7
3
13
7
1
2
4
4
4
2
5
2
9
2
1
1
3
1
4
2
5
6
4
4
2
6
7
2
2
3
19
19
1
5
5
1
2
1
1
1
4
7
3
2
2
1
2
11
4
4
3
2
1
1
10
1
8
1
2
2
4
4
2
3
1
1
2
1
1
1
1
1
1
1
1
4
4
3
1
5
3
9
1
2
3
8
6
4
7
1
9
4
4
1
1
5
2
1
1
1
6
4
1
1
1
1
12
8
3
3
1
2
3
1
3
3
2
1
1
1
3
1
8
3
4
5
2
2
4
4
2
3
1
4
7
1
1
5
4
4
2
9
6
4
5
2
2
1
11
6
4
3
1
1
10
4
6
3
5
1
1
4
8
4
1
4
4
11
2
2
4
3
5
1
1
16
4
1
5
2
2
4
1
11
2
5
2
2
1
13
5
1
1
8
24
1
2
5
1
5
11
3
2
13
2
2
7
2
3
2
3
5
4
7
1
17
3
2
5
1
4
1
2
3
5
8
10
9
13
5
1
2
1
1
7
2
6
2
7
3
2
1
15
2
2
11
7
1
6
5
3
25
1
3
8
1
4
2
22
2
1
4
5
1
4
5
3
2
4
1
2
1
1
13
4
5
2
3
1
2
1
4
5
9
7
3
4
11
3
1
1
3
2
4
3
11
5
5
1
3
3
1
2
5
2
3
1
7
3
1
2
1
4
1
7
4
8
7
1
2
2
2
2
1
2
6
13
2
3
5
2
7
1
1
3
2
1
2
15
3
3
3
1
9
2
2
11
20
2
1
2
8
7
3
4
1
1
8
5
1
4
5
2
4
1
5
2
1
2
9
6
4
1
2
2
2
8
1
5
2
2
1
2
10
1
5
4
1
3
2
1
3
14
5
1
6
10
3
2
2
1
4
1
1
8
1
6
2
5
8
2
1
11
13
2
1
6
7
1
3
6
3
4
4
8
1
1
2
1
1
2
2
2
6
9
1
3
12
11
1
18
3
1
6
2
2
6
4
1
1
5
1
1
6
5
5
4
5
6
2
1
1
2
3
5
1
2
1
2
1
2
7
1
1
7
1
2
2
30
5
2
1
6
2
1
8
9
4
3
8
1
1
3
1
7
2
2
2
16
2
2
5
1
6
3
1
3
2
1
6
1
2
2
8
1
3
4
6
1
5
8
12
1
5
4
9
2
1
14
5
1
1
1
16
1
2
2
1
1
4
4
3
5
1
7
5
4
1
5
9
6
4
7
3
1
1
1
5
3
1
3
2
4
7
2
1
11
6
2
14
1
1
4
2
1
9
4
3
12
2
35
9
5
2
2
2
12
1
9
2
3
22
7
8
9
4
1
2
2
2
3
2
3
4
5
2
1
1
1
10
2
3
1
1
2
5
3
2
4
2
3
5
2
4
2
5
2
7
8
8
2
5
2
4
2
2
2
3
7
4
9
1
8
2
3
5
10
7
3
1
3
3
1
8
5
3
1
1
1
1
6
3
1
7
4
9
3
2
1
3
6
6
13
2
1
1
1
2
1
1
6
4
4
3
4
2
1
8
2
8
1
1
2
8
5
1
4
5
2
5
4
2
1
2
16
1
1
12
11
2
4
4
4
4
3
1
2
3
2
2
1
1
2
1
3
1
3
6
9
2
1
1
18
1
3
2
1
1
3
3
2
1
2
4
3
1
4
1
1
5
4
4
3
2
2
2
3
1
1
1
2
1
1
5
5
3
2
2
1
6
4
2
12
2
3
16
2
2
2
7
1
6
1
2
1
2
1
1
4
1
3
4
4
5
2
2
5
4
6
1
1
4
7
13
2
3
16
2
9
6
8
5
3
5
1
2
3
1
3
1
6
7
1
2
11
1
1
3
2
4
2
1
18
2
7
4
5
4
16
2
7
5
3
4
6
1
8
4
2
1
8
1
3
1
4
1
1
4
3
4
14
3
2
10
3
2
1
1
1
23
2
1
1
2
2
7
1
3
3
2
3
8
4
2
2
4
1
7
6
1
8
9
6
1
5
2
8
2
2
3
2
18
3
1
26
1
1
4
2
4
1
1
2
3
2
3
1
8
3
4
1
1
1
6
1
1
2
4
1
1
3
4
7
1
1
10
7
1
10
2
8
6
2
4
1
4
1
1
7
1
2
14
2
1
4
1
4
2
6
4
3
3
2
7
2
2
1
2
2
4
2
7
1
1
6
1
3
4
1
7
9
2
7
2
5
1
3
4
3
3
16
7
6
3
3
2
3
24
15
1
6
2
4
2
1
1
4
1
2
4
3
1
9
2
2
6
1
2
5
5
5
1
1
1
2
12
1
1
4
2
2
5
5
3
7
2
1
34
30
1
7
5
3
1
4
4
4
9
3
1
11
5
1
1
5
1
1
2
2
13
8
10
2
5
3
4
8
21
2
1
16
3
3
11
1
2
4
1
1
2
17
10
3
1
9
7
1
3
4
4
1
5
4
2
6
2
1
2
1
1
1
2
1
2
1
3
1
1
1
5
1
2
6
4
1
2
2
1
4
5
1
1
3
2
3
2
4
1
1
1
5
1
1
2
4
9
4
5
5
2
12
9
1
6
4
3
2
6
2
7
12
2
10
1
1
1
4
4
1
2
2
2
3
10
1
1
1
10
2
4
12
6
3
1
1
2
2
4
1
1
1
6
1
3
4
5
3
1
2
2
4
4
1
1
2
11
4
1
6
2
9
4
9
1
1
2
4
2
3
2
14
14
2
3
2
3
3
1
1
1
1
1
1
1
10
2
4
5
2
2
1
1
1
2
3
21
1
8
12
3
3
13
3
2
2
1
1
1
5
1
1
2
1
1
2
5
1
10
7
5
8
2
3
2
2
1
1
2
1
11
2
1
1
2
2
3
2
1
14
1
11
9
3
2
1
1
3
2
5
1
24
4
28
5
21
3
3
1
2
4
5
2
3
14
1
6
14
3
2
1
3
3
18
1
5
1
10
2
2
4
3
1
7
2
36
4
1
2
2
5
4
8
2
14
7
14
3
1
49
2
6
2
6
3
1
2
1
1
1
4
4
6
3
2
6
4
1
2
3
8
1
1
5
2
1
2
4
3
10
1
13
2
2
5
2
8
4
10
7
1
1
2
2
26
1
2
3
1
1
1
8
1
1
3
7
1
1
1
2
4
8
2
2
1
2
1
3
2
1
10
1
3
3
3
7
1
10
3
3
17
10
1
107
2
1
1
14
6
1
5
2
3
1
3
1
2
8
2
5
15
8
1
8
4
15
3
4
4
3
2
3
2
63
5
1
1
2
3
2
3
4
4
1
7
1
1
9
21
2
2
19
1
2
3
1
24
16
2
4
1
1
1
1
1
2
1
29
3
2
4
2
5
1
11
2
1
1
3
3
6
4
11
12
1
12
4
1
2
3
1
1
6
3
1
1
1
2
2
1
3
6
3
3
11
4
4
1
9
4
1
1
2
1
2
6
3
4
2
2
2
2
1
4
2
2
1
4
2
4
2
1
7
5
3
1
8
2
8
2
4
2
1
6
3
3
1
2
1
3
2
2
3
1
1
4
2
2
9
3
1
2
19
1
7
13
4
1
8
4
7
8
2
1
3
7
19
1
1
3
3
1
6
3
1
13
3
1
8
6
9
1
13
16
1
2
5
11
17
7
1
3
7
1
1
2
3
1
4
3
1
1
1
3
2
1
1
8
2
4
4
28
4
4
3
5
5
4
4
1
7
11
3
2
1
5
1
1
9
5
14
1
1
4
10
2
4
1
2
7
1
2
5
8
6
6
1
4
7
12
1
2
1
3
11
1
4
8
1
25
16
4
4
4
1
14
1
5
4
2
9
2
1
1
5
7
1
12
3
3
5
2
5
2
5
6
1
1
11
10
1
11
4
10
1
5
1
3
6
5
2
9
3
4
1
18
1
2
5
13
3
2
7
1
4
2
1
5
3
2
1
1
3
7
4
5
1
4
12
7
7
1
6
4
4
7
1
2
4
22
3
3
3
2
2
1
1
1
1
5
1
3
10
1
1
4
3
7
4
7
7
1
1
2
1
2
2
1
2
11
10
3
6
1
3
4
2
5
4
1
1
4
5
11
12
1
2
1
2
2
4
1
1
5
7
3
3
1
4
2
2
1
1
1
2
2
1
4
7
5
7
7
1
1
3
2
1
1
15
2
1
1
13
4
1
6
5
2
1
1
1
1
1
4
2
3
1
11
4
6
16
2
2
4
2
2
1
5
1
5
2
5
17
1
10
1
1
5
18
1
3
5
1
6
6
2
3
3
1
3
6
1
3
13
1
4
16
2
1
14
1
6
3
2
1
7
1
2
1
1
10
4
9
3
18
3
5
1
9
10
3
13
2
2
1
3
1
1
11
1
16
19
1
4
2
6
1
2
1
8
4
1
1
2
3
6
5
3
4
1
2
3
1
3
3
1
10
6
1
1
4
20
2
2
3
5
1
2
9
1
3
4
6
1
18
4
2
1
3
5
7
4
11
1
10
5
1
4
5
4
1
2
3
1
1
4
8
1
8
3
6
11
4
2
4
2
11
3
1
1
2
3
2
11
4
1
1
2
3
12
2
1
5
3
1
2
2
5
6
2
1
2
1
2
2
24
2
1
3
1
1
1
1
5
1
2
1
1
1
6
5
8
2
1
1
2
1
5
6
10
1
3
4
1
1
2
3
5
2
5
4
1
9
1
1
8
3
1
9
2
10
1
8
3
1
1
8
5
15
1
2
15
5
8
1
1
6
1
6
6
2
1
3
6
3
4
3
4
4
2
1
1
6
18
4
8
3
5
1
3
1
5
7
3
1
1
5
1
3
5
6
4
7
1
29
2
3
3
1
5
3
6
1
1
3
3
15
3
5
15
5
1
2
4
3
2
8
4
3
8
3
2
2
7
1
3
13
1
5
1
12
1
2
18
4
7
2
5
1
1
5
11
8
3
2
1
1
4
1
3
3
1
3
2
3
1
1
4
1
14
1
2
3
1
3
1
10
1
2
12
9
1
5
10
2
7
6
3
9
12
1
1
3
4
3
1
3
4
5
2
4
2
5
7
1
2
4
1
7
3
2
4
2
1
6
4
8
9
3
1
1
1
17
3
8
1
2
17
1
2
1
2
10
1
3
1
1
5
2
10
3
3
1
6
1
3
15
2
8
3
3
5
1
3
1
1
14
4
3
2
3
3
1
5
5
1
11
5
2
5
4
10
3
1
3
4
3
1
5
5
2
1
2
1
4
1
1
8
9
14
8
2
6
1
8
9
8
1
4
2
7
19
3
3
3
3
1
3
1
1
1
7
1
4
4
3
1
2
9
5
1
4
1
7
2
7
3
3
4
1
2
14
3
6
2
9
8
7
2
1
3
8
5
1
1
1
1
3
3
7
7
1
2
1
6
5
3
3
2
1
1
10
3
1
2
3
2
4
8
1
10
7
8
2
4
2
1
5
4
3
3
3
3
1
3
12
4
2
2
1
1
1
4
5
3
9
1
4
2
2
1
9
1
2
2
3
2
2
1
1
1
5
1
4
1
6
2
2
6
2
1
4
4
3
6
1
1
8
1
14
5
3
1
2
1
3
1
9
1
2
5
1
3
13
2
3
14
3
3
3
2
4
6
2
8
2
1
1
2
18
2
1
10
1
1
2
6
4
4
7
1
1
5
3
19
3
1
1
1
3
1
1
3
1
4
9
6
7
1
5
1
5
3
1
1
6
3
4
1
2
9
2
2
1
1
10
1
5
1
4
3
3
2
1
1
1
1
1
3
1
1
8
1
7
6
1
2
3
3
2
2
7
3
1
4
1
2
28
6
5
3
1
1
14
1
1
2
2
5
3
1
6
6
1
4
11
1
2
1
2
1
1
5
3
3
2
1
2
13
3
4
1
3
3
3
2
3
9
1
4
3
1
1
1
7
3
3
3
1
1
2
1
1
1
14
12
4
5
1
11
3
2
4
2
6
2
3
2
1
1
2
3
5
5
1
6
4
4
9
2
1
1
7
1
2
1
2
18
1
2
1
2
3
3
2
3
6
4
5
3
4
1
1
1
1
2
4
4
4
4
1
1
2
3
3
2
1
5
1
2
1
1
1
3
4
2
1
1
3
3
2
9
14
2
5
1
5
4
1
1
10
3
2
3
33
7
2
7
2
1
2
3
3
7
2
3
1
1
3
14
2
2
3
8
3
6
1
1
3
2
1
3
2
2
7
3
3
1
6
8
3
3
3
1
5
1
3
32
4
2
5
6
6
6
2
1
3
5
7
2
3
1
1
2
2
5
2
1
2
7
1
5
2
4
2
4
3
2
7
3
7
2
4
2
2
1
1
2
2
1
4
2
3
2
1
1
4
3
5
4
8
1
3
9
5
5
1
2
2
3
3
11
4
1
1
2
7
11
7
2
1
2
4
5
6
1
11
14
1
2
8
5
2
1
2
14
8
5
2
3
1
3
1
3
3
3
14
2
16
5
3
31
1
2
6
5
7
8
3
2
5
14
2
2
1
2
13
3
11
7
3
1
1
1
2
1
1
4
8
41
1
5
1
3
2
6
2
9
4
2
1
5
1
2
5
7
3
1
3
3
2
1
3
1
8
2
3
6
3
1
10
4
1
2
3
1
4
4
3
5
1
4
3
4
3
4
1
10
1
3
10
7
2
1
1
2
2
4
6
5
1
2
1
1
4
2
1
3
3
3
4
2
2
2
6
4
4
7
2
5
1
11
5
2
3
11
2
2
3
4
2
1
1
1
1
1
4
4
2
6
3
1
5
2
3
1
3
1
11
4
3
3
2
1
5
1
3
7
5
2
7
12
4
10
1
4
1
3
2
1
2
2
2
2
1
4
9
1
2
3
4
1
1
1
4
4
2
1
23
7
3
3
3
10
10
6
2
15
1
7
38
3
10
2
4
3
2
7
9
7
4
8
4
4
7
6
1
2
1
1
2
1
5
2
6
4
2
1
1
1
3
4
9
2
17
1
1
10
3
5
12
4
1
7
3
1
10
2
2
1
3
2
4
8
13
16
2
13
1
3
3
6
1
2
1
1
3
5
3
3
2
5
3
1
5
3
2
1
1
2
5
2
2
6
1
3
5
4
2
4
3
12
1
3
9
1
1
5
1
9
4
7
7
1
3
8
5
3
3
1
4
1
1
10
10
1
1
2
6
4
1
3
2
1
1
1
2
8
1
2
1
2
3
2
3
16
3
7
6
3
2
1
2
3
6
7
4
2
3
1
7
4
4
4
1
3
2
3
1
4
6
4
8
3
1
1
3
1
3
1
1
16
2
1
1
16
2
2
3
2
2
3
3
2
2
5
2
1
1
5
7
2
6
1
2
1
6
3
1
3
2
8
7
1
1
8
1
2
17
4
9
7
6
3
8
1
8
4
10
1
12
6
3
1
1
4
5
1
1
2
1
10
2
2
4
6
2
23
1
4
4
10
2
4
3
21
1
1
1
1
2
3
8
7
2
6
1
4
4
2
3
3
1
1
8
2
4
8
9
32
1
10
13
5
1
3
9
2
13
6
11
2
1
2
6
2
7
1
1
1
3
1
1
1
1
12
1
1
3
3
2
3
2
2
5
1
2
1
1
1
1
3
5
4
2
4
8
3
6
2
6
2
11
12
1
4
7
2
3
1
1
3
2
2
1
11
8
2
7
5
3
1
8
2
5
1
1
6
21
1
1
3
1
4
9
2
9
4
21
1
1
4
17
7
1
3
5
3
1
11
7
1
2
7
2
4
3
3
8
8
1
4
3
2
1
3
2
1
4
4
1
6
2
1
3
2
1
6
1
1
1
1
12
2
2
6
5
1
1
1
2
2
5
1
2
4
7
1
1
1
5
1
1
7
2
1
4
1
14
2
1
3
2
1
1
8
1
3
19
5
6
2
5
3
1
2
1
1
1
4
6
2
3
2
2
1
1
2
3
13
8
8
2
6
1
6
4
2
17
3
1
1
1
5
4
7
2
2
2
8
1
2
4
1
3
9
13
2
1
4
1
2
2
7
1
3
16
7
2
3
5
3
2
4
2
1
6
3
4
2
6
1
4
10
12
2
4
3
19
3
2
2
1
1
12
2
4
3
2
3
8
11
41
3
2
2
2
6
1
2
5
1
4
2
6
2
3
7
8
5
3
1
1
9
12
1
1
3
1
2
5
1
6
1
5
8
2
4
11
2
1
15
8
2
2
5
3
11
1
1
1
5
3
5
5
2
2
1
5
2
4
5
3
2
13
2
2
3
2
4
7
1
1
5
3
2
6
2
1
1
2
2
11
2
2
10
3
2
1
3
1
5
1
3
1
2
2
1
1
1
5
1
2
1
2
4
20
1
11
1
3
2
2
1
1
1
2
8
5
6
3
4
6
5
6
2
2
3
7
1
1
1
5
4
16
4
6
1
2
6
1
10
1
3
1
6
9
2
4
2
1
1
12
12
9
1
1
12
2
1
3
1
7
4
2
2
25
1
3
1
5
7
1
15
4
1
3
1
2
7
2
2
2
1
2
1
1
2
6
13
1
2
2
4
1
3
4
1
1
1
2
2
5
7
3
1
1
1
3
13
3
1
9
1
2
3
2
9
2
4
1
6
8
5
9
4
6
2
1
1
8
2
4
4
1
2
4
10
1
2
2
11
2
4
4
5
2
2
2
3
13
1
2
5
1
6
2
4
5
1
3
2
7
5
4
4
9
3
4
4
1
3
5
5
1
1
13
1
3
2
1
4
4
6
6
2
7
1
8
3
3
5
4
3
10
15
1
2
1
7
6
1
1
4
4
1
1
8
17
1
6
1
1
2
1
3
2
1
1
18
2
3
11
11
5
3
1
3
8
10
6
1
13
8
2
4
1
6
3
3
3
5
3
2
5
6
3
2
2
5
1
1
3
1
2
2
5
1
2
4
2
6
8
4
7
2
3
3
1
6
23
1
18
3
1
1
4
4
5
7
9
6
6
7
2
4
6
1
2
1
5
9
8
3
3
3
3
1
3
1
2
1
2
2
2
2
3
1
4
2
2
2
4
5
12
2
3
4
4
1
2
1
10
4
1
1
1
2
8
2
2
2
1
1
5
6
1
4
2
5
2
4
5
7
2
2
9
3
8
3
2
4
2
1
1
5
1
6
3
7
1
3
2
29
3
2
9
1
1
2
10
3
1
2
7
1
2
14
4
2
3
2
3
5
5
5
2
3
2
5
2
18
5
4
1
6
6
1
3
8
2
12
1
1
2
3
10
13
2
1
5
1
6
1
7
3
2
1
1
2
5
3
3
1
1
2
1
2
5
4
1
1
1
1
3
6
2
2
6
1
2
7
1
3
3
4
2
3
7
1
10
11
4
5
3
2
7
3
21
4
12
2
2
4
7
6
1
1
2
4
6
1
1
1
1
2
6
1
1
3
9
1
1
1
2
1
1
2
2
2
10
12
1
2
4
7
4
3
3
1
6
5
4
19
1
2
4
4
1
5
13
2
1
7
1
1
9
1
7
4
2
1
2
15
1
1
3
2
4
9
1
3
9
2
6
1
2
2
3
5
4
1
3
14
4
1
2
3
5
4
3
16
6
2
2
1
2
8
16
1
3
2
3
4
15
3
3
6
6
6
1
11
3
1
2
1
7
4
1
1
1
6
6
6
3
1
3
4
7
6
7
1
5
1
1
6
11
1
1
18
3
4
3
3
2
1
3
1
2
3
6
6
4
3
1
12
10
3
2
5
1
5
2
3
1
1
4
1
2
1
1
2
3
1
2
2
1
4
1
2
4
1
2
4
2
3
3
1
3
1
2
3
2
5
1
1
7
1
1
18
1
6
6
7
1
2
1
6
1
3
6
12
11
2
1
2
5
1
4
4
1
1
6
3
8
9
2
7
1
1
2
3
1
21
3
5
3
2
2
4
1
4
1
12
14
1
20
2
1
1
7
2
1
3
5
3
3
2
2
3
6
9
4
7
3
13
1
17
3
6
7
2
1
4
4
8
11
5
3
12
1
6
2
2
13
3
10
4
2
7
15
6
16
4
1
5
2
5
1
1
1
3
1
5
4
1
7
1
9
1
1
3
12
3
1
9
1
1
11
3
6
1
9
2
1
5
7
5
1
6
1
1
4
32
21
1
2
2
1
3
1
3
7
1
5
6
7
11
2
11
4
1
2
6
10
2
1
5
5
2
3
9
11
2
1
1
4
9
3
1
2
4
1
4
8
5
4
2
9
14
1
7
1
8
3
3
3
6
5
2
2
5
1
1
9
3
10
3
6
4
1
1
2
4
2
1
2
1
7
2
4
6
23
1
1
1
1
6
2
1
3
5
4
5
6
1
6
17
4
1
2
4
1
3
2
3
2
1
1
6
1
1
3
5
6
16
7
1
2
2
12
1
2
1
4
1
3
1
1
1
21
1
4
1
1
6
3
1
5
7
10
3
2
1
2
2
1
11
4
6
2
1
6
5
12
1
2
6
1
1
5
5
1
16
6
14
6
1
5
1
1
3
1
1
4
2
16
2
4
6
4
4
6
3
1
3
2
15
5
1
1
1
1
2
1
1
1
4
2
3
1
5
2
2
4
1
1
5
2
2
8
5
1
10
1
3
1
2
1
2
10
7
1
2
3
9
2
7
5
2
2
8
1
17
2
3
8
2
4
1
8
1
4
1
4
7
1
3
2
1
6
5
1
7
1
4
3
10
2
7
13
12
2
2
4
9
1
3
1
2
10
6
11
1
3
3
8
3
4
5
6
2
9
1
3
3
9
2
4
13
3
1
4
1
1
1
1
3
1
1
1
2
7
2
7
3
1
8
1
6
2
2
1
12
2
4
1
2
1
4
9
3
13
1
3
1
1
7
3
1
9
1
3
7
10
2
1
1
3
1
2
6
1
1
2
1
5
4
4
2
1
5
6
1
1
4
1
8
1
5
2
2
1
2
4
7
1
4
3
1
2
10
1
2
5
8
9
3
2
12
3
4
1
1
2
3
4
15
3
1
2
1
1
1
13
10
2
1
2
5
3
3
1
1
2
4
5
1
2
5
1
1
1
7
7
2
3
3
4
3
4
20
2
1
2
17
2
16
1
2
16
2
5
5
1
3
1
5
2
5
4
1
1
3
3
1
25
4
1
2
1
3
3
8
2
4
1
4
4
3
2
1
1
4
3
2
8
2
4
8
9
1
2
12
2
4
1
4
1
1
1
8
3
2
15
5
3
2
2
6
2
6
2
4
4
4
12
3
5
6
6
1
9
2
5
6
4
6
24
2
2
2
2
1
2
1
3
4
9
2
17
2
5
3
2
4
11
2
2
1
3
1
5
1
6
1
2
22
3
1
8
2
1
2
4
1
10
3
4
1
20
6
5
3
1
3
18
4
3
3
3
10
4
3
3
3
4
4
1
4
4
8
2
2
3
6
1
3
2
3
6
5
9
1
1
12
1
3
2
2
2
4
2
3
3
5
1
6
5
1
2
1
1
2
1
1
5
12
2
2
4
5
1
3
5
2
2
2
3
2
4
4
2
5
1
5
6
3
12
10
15
13
1
4
1
2
6
7
1
1
7
1
3
4
4
2
1
10
1
1
11
3
7
5
1
1
1
6
2
1
15
1
1
2
4
2
8
4
2
1
1
6
4
7
11
3
7
5
2
1
1
1
8
3
10
1
1
1
2
3
1
1
6
5
9
16
6
1
3
3
2
3
3
5
4
3
1
5
1
1
2
1
10
1
1
1
2
1
4
1
3
1
1
5
1
6
4
2
3
1
1
6
4
1
1
1
2
2
2
2
1
5
3
1
6
1
4
5
3
3
18
3
3
3
2
2
1
1
4
9
2
1
3
1
3
5
1
1
3
1
1
5
2
2
1
5
6
1
2
2
4
3
4
3
9
9
3
3
7
1
2
1
1
1
2
2
6
1
1
2
24
2
1
2
4
2
1
4
1
1
2
2
7
1
6
4
2
2
2
2
1
5
2
11
1
7
5
1
3
1
4
3
4
5
2
4
2
3
1
7
3
2
1
5
3
9
7
5
3
16
5
17
2
2
1
3
8
2
5
1
2
2
3
2
9
2
14
9
3
3
4
1
4
1
2
2
10
12
1
1
1
2
2
8
1
5
4
4
12
9
4
8
2
11
5
7
1
1
9
17
5
3
2
1
1
5
2
9
3
2
3
1
4
4
4
4
1
2
1
8
3
1
4
4
2
5
3
1
1
14
2
10
2
1
1
3
6
1
3
4
1
15
2
5
9
7
1
1
4
1
7
3
3
2
4
1
5
8
2
4
2
1
2
4
4
12
1
5
2
1
2
1
1
1
3
5
2
1
3
2
1
5
8
3
10
9
1
1
6
4
1
7
22
3
5
2
4
4
8
1
3
6
1
4
2
2
10
1
2
1
13
2
1
8
13
2
3
2
2
4
2
1
1
8
4
1
9
6
10
24
5
1
4
1
2
7
7
1
14
3
1
5
2
1
5
10
8
1
3
2
1
2
1
3
4
3
1
5
1
5
9
4
3
1
2
10
9
10
16
2
1
3
5
2
5
2
3
3
6
6
2
10
26
1
6
3
6
6
3
6
5
1
4
1
1
5
1
2
1
2
2
1
5
5
1
4
4
3
8
1
12
13
3
2
8
2
1
2
2
3
1
1
2
1
1
1
1
2
3
3
3
2
4
1
1
1
2
14
5
2
2
7
2
1
1
5
1
2
1
1
2
3
8
1
1
4
4
2
4
1
1
1
3
1
1
8
3
1
7
2
3
1
2
3
6
5
5
1
3
1
2
8
6
2
3
7
13
1
1
2
6
7
3
1
3
1
2
1
8
1
4
2
4
8
8
13
1
21
12
4
4
3
3
1
2
3
1
19
1
3
1
4
1
2
2
2
1
2
3
1
6
4
6
2
5
8
3
6
1
2
1
1
16
2
1
3
3
2
6
3
5
1
1
13
2
1
5
3
15
3
4
2
1
5
2
1
5
4
5
1
1
2
4
7
2
8
3
2
5
1
9
2
1
3
9
1
9
1
6
1
4
1
3
3
4
6
1
1
4
7
6
1
5
1
1
5
1
3
1
13
2
2
2
2
3
1
7
13
1
1
6
4
4
3
2
3
1
1
2
1
36
1
2
4
2
1
8
1
2
2
2
3
1
7
2
2
1
1
2
6
2
8
1
1
1
1
1
2
6
1
12
1
1
1
4
1
1
4
1
2
9
6
3
6
10
1
1
2
1
1
5
10
4
3
11
1
8
8
7
1
2
2
3
2
2
2
2
8
3
5
2
1
2
2
8
6
5
1
2
10
1
2
1
3
8
4
6
2
1
4
1
2
15
2
9
16
7
2
1
2
3
14
2
1
16
4
2
1
5
1
3
6
4
5
1
1
2
8
5
1
1
24
5
5
10
1
7
2
2
1
2
1
6
2
2
2
5
3
1
2
8
2
7
1
9
3
1
3
10
1
5
5
1
1
1
2
2
14
11
4
1
1
1
2
7
2
6
8
12
4
6
4
1
1
8
3
1
1
2
1
2
11
1
3
2
1
4
1
23
1
10
2
2
5
4
8
11
3
1
1
3
1
3
1
5
1
1
5
2
5
7
1
7
11
6
4
1
1
8
4
5
1
6
4
4
5
1
6
1
11
6
2
11
1
1
3
9
11
4
4
1
2
5
1
11
5
1
1
2
16
1
3
10
9
2
2
2
9
8
5
2
7
3
2
3
1
2
2
5
1
4
1
1
1
1
2
3
8
16
1
1
1
1
1
1
3
3
2
8
1
4
1
1
5
8
1
2
4
1
6
3
6
1
16
1
3
4
1
1
2
9
2
4
4
2
5
2
2
3
1
11
1
11
3
9
1
3
5
5
1
1
2
4
9
7
1
5
2
28
1
5
9
4
2
11
17
13
1
12
1
4
3
2
6
3
1
1
2
4
1
1
1
4
1
4
1
1
11
5
1
1
3
1
1
2
2
2
2
1
1
3
1
1
3
1
1
1
1
1
1
5
1
5
8
2
2
2
1
2
4
1
3
4
15
3
3
1
1
2
2
2
1
3
16
4
6
10
1
2
4
2
3
5
3
3
2
1
8
8
17
7
11
6
6
2
1
10
1
3
15
1
1
17
9
2
5
7
2
1
3
2
4
4
6
2
3
1
5
1
5
2
5
3
1
1
5
7
2
1
9
2
1
3
1
4
1
3
1
8
22
1
1
12
2
1
10
2
3
2
1
8
1
2
4
7
2
4
8
2
8
9
2
6
3
4
7
2
2
10
4
14
1
14
2
7
4
1
4
1
5
2
1
5
1
3
16
1
4
5
5
8
6
24
1
2
3
3
7
3
1
3
1
5
4
8
1
1
2
3
1
7
5
11
3
2
2
1
9
3
3
2
10
1
1
5
5
1
1
5
1
3
1
2
2
2
3
4
3
4
2
2
2
3
3
3
2
1
5
2
1
3
2
5
1
18
2
2
2
2
4
3
2
1
1
2
7
1
1
1
23
4
6
5
2
16
7
6
2
21
4
4
6
3
8
3
9
13
1
3
1
8
4
2
2
8
4
3
3
1
2
1
4
1
5
1
1
1
1
1
2
7
2
5
4
1
2
3
2
4
1
5
2
1
7
7
6
1
3
1
5
2
3
20
5
4
2
2
1
1
1
2
3
4
3
22
9
5
5
1
1
1
7
2
2
1
45
1
2
7
1
8
7
4
3
9
14
6
1
3
1
2
1
7
6
1
4
8
1
1
6
3
17
3
1
4
8
1
3
4
8
1
3
1
6
13
4
2
1
6
3
1
1
2
1
1
3
4
4
3
6
1
2
5
13
3
5
2
1
2
2
2
1
1
3
4
3
3
2
1
5
2
11
1
1
1
6
2
6
4
2
6
7
2
2
3
1
6
2
1
3
4
1
1
2
11
1
10
2
2
4
3
1
3
1
18
8
2
1
4
4
1
4
1
7
1
4
1
1
1
1
4
1
25
1
1
13
2
1
1
1
1
1
1
4
20
1
4
2
5
3
3
16
2
5
1
3
11
2
4
4
2
1
1
1
4
2
6
1
1
1
1
1
1
2
4
3
1
2
2
4
2
2
3
2
1
5
1
1
9
1
1
3
7
1
7
1
7
1
4
5
4
2
8
2
2
1
1
1
3
2
4
3
4
2
18
8
5
6
1
2
2
2
1
2
9
7
3
1
2
1
14
5
1
7
1
4
1
5
2
1
2
8
5
2
15
14
2
5
9
3
1
1
9
2
1
14
4
1
4
2
9
1
13
2
4
6
4
1
14
2
2
3
8
2
4
2
9
4
4
2
2
2
4
1
3
3
4
5
1
2
2
1
1
16
2
8
1
2
4
2
1
2
4
3
1
2
2
6
4
9
2
2
5
1
4
24
8
1
1
2
3
2
1
16
6
2
2
2
1
1
1
5
8
2
4
1
5
10
3
8
1
1
3
1
7
1
1
1
3
1
4
2
5
4
1
5
3
1
3
3
5
3
1
1
1
9
1
2
3
12
5
4
3
19
4
7
2
24
8
2
4
4
10
4
2
7
1
2
3
2
6
3
6
3
2
1
3
5
2
5
2
2
1
2
3
7
1
2
3
3
1
1
2
1
3
5
1
1
1
1
3
1
1
1
3
5
2
1
4
6
3
1
1
5
4
2
3
1
4
4
1
6
3
2
1
1
3
2
3
1
1
3
14
3
1
9
3
2
4
2
5
2
1
4
6
1
1
1
8
2
6
2
2
1
1
3
13
7
2
5
8
2
11
2
1
1
3
1
3
2
8
5
16
1
1
3
1
7
2
3
2
1
13
1
1
2
5
2
14
24
1
4
1
4
4
1
4
5
4
1
1
5
2
3
4
1
7
8
1
3
1
6
1
1
1
7
1
1
1
2
6
2
1
2
6
3
1
9
1
11
13
4
3
5
1
1
1
3
6
3
10
1
7
4
1
16
1
3
11
2
2
7
1
1
4
2
2
10
1
1
4
2
2
2
3
1
2
1
3
2
4
2
5
1
5
1
14
4
1
3
1
4
3
5
1
3
4
3
1
6
5
1
9
2
15
13
1
2
2
1
3
17
6
2
4
4
1
6
1
1
4
2
1
1
2
1
6
3
2
5
7
2
1
2
6
1
7
7
1
4
2
13
3
7
1
2
2
1
3
1
3
3
1
5
1
3
8
1
6
13
2
2
1
13
7
4
2
3
4
1
5
1
1
1
3
1
5
1
4
12
1
1
2
5
3
1
8
4
4
3
1
3
7
10
1
1
4
2
2
3
2
4
2
7
5
6
4
6
4
2
3
3
4
4
1
2
15
3
10
4
6
1
12
3
5
12
3
1
10
13
11
6
1
6
1
6
2
3
14
3
2
6
2
4
12
19
2
7
3
9
7
3
9
5
1
1
2
1
2
2
3
2
3
3
1
3
1
1
3
2
10
9
1
4
3
2
2
1
6
1
6
10
8
1
4
15
11
3
2
1
1
3
3
1
2
5
2
3
3
4
2
1
1
1
2
3
4
4
1
7
2
3
5
3
1
3
1
2
2
2
1
3
3
1
1
7
2
2
11
4
7
3
5
12
13
2
8
1
1
7
11
2
3
3
2
4
2
6
3
5
2
4
3
4
1
1
4
1
4
4
2
3
1
3
4
9
6
2
2
1
2
1
4
1
1
4
2
1
4
5
1
2
2
1
2
12
4
9
4
4
2
1
1
3
11
2
1
3
3
1
9
1
5
7
7
10
2
1
3
3
2
4
2
9
9
4
10
2
8
1
1
5
1
5
1
10
5
1
2
4
4
3
4
3
5
1
3
7
2
12
1
5
2
4
2
1
1
1
4
8
1
3
7
4
5
12
2
2
8
4
3
1
3
1
1
7
6
7
2
2
2
3
2
5
11
2
2
4
6
6
1
2
2
15
3
1
3
2
2
2
4
7
2
2
1
2
6
2
3
5
2
1
4
4
3
2
1
1
1
3
2
3
3
1
2
4
1
3
2
1
3
5
4
22
7
4
4
2
3
2
8
3
8
9
14
1
1
7
1
6
1
1
3
1
7
1
3
2
4
2
5
2
4
6
5
4
6
10
4
2
5
7
3
1
7
17
2
4
5
7
1
2
13
1
11
1
3
3
3
1
1
7
1
1
7
10
6
1
3
5
1
1
3
1
1
4
2
2
2
2
6
8
1
1
1
1
4
3
12
1
5
1
1
5
2
3
4
11
1
3
4
2
2
2
3
1
8
13
3
5
5
6
4
8
3
3
1
2
3
13
13
1
1
2
1
4
4
4
6
3
6
1
4
1
7
1
2
5
4
4
2
3
4
1
2
1
2
1
4
3
1
1
6
1
28
2
6
11
1
1
5
2
1
4
16
3
2
6
1
1
1
3
5
2
3
1
4
1
4
1
2
1
10
2
1
2
2
2
2
10
1
9
5
18
1
1
1
7
6
2
4
5
3
1
2
3
7
11
3
11
2
1
31
10
2
3
4
5
5
9
6
4
7
3
12
7
4
2
4
2
1
1
6
3
1
1
1
3
8
5
3
14
2
6
6
4
11
1
9
1
1
1
2
1
1
1
13
1
14
1
4
1
6
9
9
2
1
1
2
1
8
1
2
3
1
4
2
4
7
3
3
13
2
12
1
1
1
4
2
4
5
3
3
2
1
1
3
1
1
3
1
19
5
1
2
4
1
2
1
9
14
2
3
6
3
3
2
3
4
2
1
7
6
1
11
4
8
3
2
2
2
1
14
2
2
3
4
7
1
16
12
4
3
1
9
3
2
3
5
1
1
1
3
2
1
7
1
5
9
3
2
1
4
1
4
2
2
5
1
1
1
10
6
1
5
3
1
1
1
2
2
7
5
7
7
1
1
3
2
3
6
1
3
4
1
2
4
4
6
2
2
4
1
1
15
2
6
1
3
2
21
2
3
1
4
2
7
3
3
6
3
4
1
3
3
2
4
9
9
1
2
3
2
7
1
1
6
4
5
3
3
5
1
1
2
3
10
2
2
3
2
3
1
1
2
6
12
1
1
2
1
1
5
2
5
5
7
1
1
1
10
6
6
1
2
2
7
2
10
3
3
2
10
7
2
1
1
4
4
1
6
4
2
1
7
2
2
1
1
4
2
1
2
2
9
5
1
1
1
3
4
6
1
5
10
3
2
3
3
2
3
2
3
1
5
3
3
12
4
1
3
5
3
4
3
2
3
3
9
1
3
5
2
2
4
3
2
1
3
2
1
2
5
3
1
2
7
2
1
2
1
8
1
1
1
4
4
15
1
4
1
3
2
2
8
15
5
1
1
1
3
4
3
3
4
1
6
12
3
2
3
1
4
3
2
8
1
1
1
3
1
5
2
1
3
4
2
1
1
7
1
2
2
11
2
4
12
2
1
1
15
4
2
2
3
9
3
9
1
2
7
7
1
4
9
2
6
1
2
2
3
6
6
3
22
5
3
1
2
4
7
2
2
1
1
1
1
4
1
1
1
1
3
6
8
1
1
5
6
3
20
2
3
1
2
7
7
3
4
4
1
3
1
3
6
2
2
1
2
2
2
1
1
1
8
3
2
1
4
3
1
3
18
1
3
2
4
2
2
9
2
2
1
1
1
5
2
1
2
2
2
2
3
4
1
1
3
4
3
8
13
2
3
3
1
7
4
2
1
4
1
9
14
3
1
1
2
3
20
14
3
1
1
1
2
11
1
8
4
3
2
1
1
1
3
20
9
1
6
2
3
1
1
3
3
1
21
1
1
1
7
9
8
2
2
3
2
1
5
1
3
2
2
2
1
3
2
6
3
1
5
1
1
2
3
11
2
4
1
4
28
1
3
4
4
4
1
2
4
2
6
1
2
3
8
1
4
3
7
6
18
1
4
63
4
1
3
3
10
10
3
2
3
1
1
1
4
5
1
4
48
3
1
13
3
1
1
15
2
2
5
1
3
4
18
10
2
5
5
1
5
1
15
5
1
3
3
6
6
4
3
4
2
5
3
2
1
4
1
1
5
5
12
4
3
1
2
6
9
2
1
5
3
5
3
3
1
1
2
3
1
2
1
4
1
3
7
1
3
2
3
2
11
6
1
1
2
1
3
5
4
9
9
1
8
2
3
1
2
2
6
2
2
1
5
1
2
1
3
7
5
1
3
4
2
3
1
6
4
3
3
2
6
1
2
2
1
2
1
5
11
1
3
3
1
1
1
25
4
1
1
5
22
9
5
1
1
1
2
2
1
1
1
7
2
2
2
11
3
6
1
1
3
4
1
2
6
3
4
1
6
15
10
2
1
1
3
3
1
1
1
9
1
8
1
1
3
1
1
2
1
9
1
1
8
2
2
2
2
7
9
3
2
1
4
10
8
6
1
9
13
3
3
19
2
5
3
1
1
1
2
1
16
2
1
2
3
1
2
2
1
1
2
2
2
6
1
4
2
2
2
2
4
1
2
4
3
2
1
3
2
1
6
3
5
2
2
1
5
3
1
1
5
1
3
4
1
3
3
2
10
10
2
19
6
9
6
4
3
2
1
4
3
1
2
13
4
1
5
9
6
1
1
1
1
4
2
3
6
1
7
5
1
2
3
2
2
1
10
2
1
3
1
1
4
12
6
8
1
1
1
1
14
5
1
8
7
4
2
6
7
4
2
4
1
18
1
2
6
7
2
19
6
1
4
1
2
9
14
7
11
2
8
2
1
1
9
1
7
4
1
4
5
2
2
2
5
1
7
6
3
1
6
1
1
1
8
1
3
4
3
5
1
5
2
3
1
7
1
1
3
1
7
2
2
1
1
1
6
2
3
10
2
3
1
2
1
4
1
2
8
6
1
9
8
2
1
22
4
11
3
2
1
4
2
2
4
2
6
7
2
4
1
3
2
14
1
25
1
5
1
8
6
4
5
4
1
2
2
1
12
32
2
6
2
13
3
1
1
3
2
8
5
12
2
5
1
10
4
3
3
1
1
6
4
7
2
1
9
3
1
9
1
4
1
2
2
2
1
4
2
2
3
2
1
5
27
1
3
4
2
4
1
4
5
1
2
3
2
1
2
1
2
6
10
1
2
4
11
1
6
1
1
1
2
3
12
2
1
5
3
5
1
1
4
5
13
1
1
1
1
4
3
14
2
9
6
17
4
1
1
3
1
3
2
1
2
3
4
25
10
1
2
3
24
5
5
3
3
3
3
1
8
1
1
3
1
9
5
2
3
13
6
2
5
2
2
2
2
1
2
1
3
1
5
4
1
7
3
1
3
3
6
1
18
1
7
4
5
2
1
2
1
3
13
6
6
1
2
1
2
3
4
1
2
3
1
3
1
13
5
2
3
2
5
2
2
1
1
3
8
8
14
1
2
5
4
2
10
9
2
1
2
2
1
3
15
1
1
1
1
2
2
3
1
3
1
1
2
2
3
3
5
1
4
15
2
3
5
2
8
1
6
2
8
4
3
2
1
4
5
1
1
2
3
6
4
3
1
10
2
8
1
1
1
3
2
8
3
1
3
2
3
20
1
4
4
2
1
6
2
1
1
6
7
2
1
19
1
3
6
1
4
5
5
1
1
5
10
7
2
5
2
2
6
14
1
2
3
2
1
7
7
6
2
3
2
8
2
1
4
1
12
1
2
5
2
2
2
12
1
9
2
11
3
5
1
11
2
1
5
1
3
2
8
5
3
1
3
2
2
3
5
1
4
1
4
2
2
1
1
6
1
9
2
2
3
3
2
1
2
1
4
1
3
2
2
1
3
4
1
1
3
2
3
8
3
1
3
1
3
1
2
4
1
1
2
15
1
3
2
3
2
6
5
1
7
3
5
2
3
1
2
1
6
3
2
4
3
2
2
5
1
3
7
5
1
3
1
3
1
1
2
4
15
7
5
1
1
6
5
10
6
2
21
1
1
9
6
3
4
2
5
3
1
3
1
11
1
3
2
4
1
6
2
1
1
13
2
1
2
1
3
1
7
3
4
2
3
6
6
1
3
1
6
1
10
6
6
1
4
2
10
8
2
4
1
1
5
1
1
7
1
2
4
2
1
10
1
3
14
5
1
6
11
13
12
1
5
3
1
2
2
4
6
4
6
5
7
4
8
2
7
2
2
4
2
2
10
14
1
2
1
3
1
3
5
5
7
2
3
2
16
4
3
2
5
4
6
3
1
8
6
6
6
4
1
10
1
10
1
1
1
2
4
2
5
15
3
3
1
2
1
2
5
3
1
6
2
12
9
3
1
3
6
2
1
2
2
3
1
3
1
7
2
3
10
7
1
2
7
6
1
6
2
1
1
7
3
5
2
6
4
5
1
6
2
1
12
3
4
5
2
1
1
4
7
1
11
1
6
2
1
8
13
1
2
1
3
6
10
14
6
7
3
1
1
5
2
3
3
1
1
17
1
8
2
1
8
2
12
1
2
4
2
2
1
2
1
5
6
1
6
10
8
3
5
13
1
1
3
2
10
5
5
1
9
3
1
2
8
7
1
1
5
2
4
4
2
3
16
18
2
7
1
1
8
3
3
4
11
13
31
4
5
11
2
2
3
1
2
4
3
8
2
6
4
2
9
5
10
11
8
1
2
2
2
4
8
1
3
1
2
1
1
5
2
2
2
4
4
7
5
6
3
5
6
13
4
4
7
3
2
3
1
1
2
7
1
3
2
10
2
5
2
3
1
1
1
3
1
1
2
2
2
3
1
13
2
4
2
19
1
3
4
2
7
3
1
2
15
1
1
1
3
4
3
2
4
5
3
5
3
1
4
3
1
5
3
7
4
2
1
2
2
3
6
7
5
5
2
2
11
1
3
2
1
1
8
1
1
2
1
4
13
2
9
1
4
6
25
2
1
1
3
7
2
1
1
1
2
3
7
3
1
4
6
3
7
3
3
4
2
1
1
2
6
2
4
7
1
2
9
3
2
1
1
3
1
2
8
1
1
10
14
6
3
3
19
2
1
1
7
5
3
1
5
3
3
7
4
2
11
1
1
3
2
2
3
1
10
1
1
5
5
15
4
2
3
2
2
2
1
8
7
2
3
1
2
1
4
1
5
1
5
1
4
9
5
2
13
1
2
3
2
2
1
2
9
2
1
2
4
2
1
6
2
1
1
3
5
9
4
1
1
3
2
2
4
4
1
12
2
8
1
5
3
1
3
3
4
1
9
5
5
1
6
4
1
2
5
5
5
1
7
2
1
1
1
15
2
3
6
2
3
1
2
3
5
11
7
1
1
4
1
1
3
8
5
2
6
6
7
1
4
3
3
3
5
3
1
6
2
1
1
4
4
1
2
1
1
1
1
1
3
4
1
3
2
1
4
2
11
8
4
7
1
10
1
3
1
1
2
3
3
4
13
9
7
5
3
2
5
6
1
3
1
2
1
4
2
2
4
6
2
4
1
2
4
6
2
3
1
3
1
1
2
9
9
2
1
1
2
3
2
11
1
4
1
2
17
1
9
11
3
3
1
10
2
2
5
1
2
3
5
2
6
3
1
8
3
5
3
22
1
1
3
8
3
2
4
4
4
1
4
1
2
1
3
11
3
10
3
7
2
6
1
1
1
1
1
2
24
1
5
5
1
1
1
3
2
5
1
13
1
1
1
2
4
6
3
1
3
3
1
1
3
1
7
2
5
8
7
3
1
1
2
2
6
2
1
7
3
2
2
3
2
4
15
1
1
5
2
4
4
1
3
12
3
3
3
1
11
1
5
1
2
4
2
1
4
4
1
2
4
2
7
2
1
1
5
3
1
2
5
3
1
7
2
1
2
2
1
2
1
1
3
5
2
18
4
5
3
3
1
4
2
4
4
2
4
12
2
1
2
3
1
2
1
1
1
1
2
4
3
2
1
7
1
1
3
3
2
1
2
1
1
1
6
2
1
4
2
3
3
13
2
1
9
6
1
2
1
2
2
7
8
11
2
2
2
1
3
4
2
1
2
5
8
2
6
5
3
14
6
1
3
3
1
2
2
13
3
3
1
2
1
2
3
6
3
17
9
2
4
13
1
2
2
3
1
1
8
7
1
1
2
2
1
2
1
2
7
4
1
2
5
13
1
1
2
6
9
2
2
2
1
4
1
1
1
7
8
5
1
2
4
2
2
1
11
1
3
3
5
4
1
1
1
1
5
3
7
7
1
1
3
1
13
5
2
10
1
9
15
7
1
2
7
10
2
7
6
2
2
11
5
3
3
8
2
3
4
3
2
1
3
3
2
5
1
1
2
1
8
1
2
2
3
3
1
3
2
3
3
6
1
2
1
3
14
2
3
5
2
2
1
2
12
3
1
7
1
17
11
4
1
1
2
1
2
6
1
3
8
1
8
2
2
1
3
6
1
3
11
1
4
1
1
1
2
3
2
4
3
2
1
1
2
1
5
6
5
4
2
2
1
3
3
4
2
3
2
1
3
1
1
2
5
2
2
2
1
2
4
1
1
4
1
3
2
5
1
3
5
5
4
1
1
3
5
10
4
4
3
1
2
3
2
5
3
1
3
2
4
1
2
5
10
2
1
1
1
4
7
4
6
3
1
1
1
2
2
1
9
1
2
4
1
2
6
1
4
9
2
4
3
2
3
3
1
21
8
1
10
7
13
3
5
11
1
6
1
3
1
3
7
2
15
1
1
3
11
3
1
4
2
6
3
1
2
1
2
3
4
3
1
2
1
2
2
5
3
2
5
5
14
1
9
13
1
2
5
4
12
1
2
5
3
3
4
2
5
3
2
3
11
1
6
1
7
5
2
6
2
3
1
11
5
1
3
2
4
2
2
5
1
12
1
3
6
2
2
1
1
1
9
1
4
1
9
2
11
2
4
2
1
1
1
2
1
1
1
3
4
16
24
1
1
3
2
2
1
2
1
4
1
5
2
2
1
8
2
2
6
4
4
4
1
2
1
4
9
5
6
8
8
2
2
3
7
2
2
1
7
2
1
1
4
1
4
1
2
3
2
11
5
2
2
12
1
3
11
3
3
3
2
5
1
1
5
1
6
2
1
5
3
5
1
1
17
2
4
1
1
9
2
1
3
2
4
3
4
1
1
6
1
7
1
4
3
2
1
1
6
5
11
4
1
1
17
2
1
1
3
7
8
1
7
1
4
7
1
1
2
1
2
9
1
4
4
1
6
4
2
20
2
1
1
1
5
7
7
2
3
21
26
1
2
7
12
11
8
4
3
1
2
6
3
7
1
3
2
3
3
7
2
1
3
4
1
1
9
20
2
7
1
4
4
7
1
2
5
2
7
1
1
2
1
2
14
2
2
1
7
4
1
1
1
1
6
1
19
3
13
6
6
5
2
1
1
3
4
3
2
1
7
12
6
7
7
3
1
2
6
1
2
4
9
2
5
1
2
9
1
1
2
10
2
1
1
4
6
1
2
4
3
1
1
3
8
1
3
2
2
12
4
8
1
1
1
1
2
5
6
1
1
4
3
13
9
3
1
9
1
4
15
12
2
6
9
2
3
3
2
3
4
1
1
1
1
1
2
2
2
4
1
6
2
1
1
2
4
3
2
10
3
4
6
3
3
1
4
4
5
1
6
2
17
3
17
13
2
1
6
2
6
2
5
4
4
2
3
2
1
1
1
1
12
21
9
2
1
3
1
2
2
2
4
1
2
3
1
3
3
9
1
3
1
1
1
2
1
3
2
1
28
2
6
1
2
2
3
3
2
10
3
1
1
8
5
5
1
2
8
2
2
2
3
2
2
2
5
4
6
1
1
2
5
1
3
2
2
4
3
2
1
3
1
6
11
4
1
1
7
2
1
1
5
3
1
5
2
4
3
5
1
3
3
1
18
2
9
3
5
3
1
2
15
9
3
2
1
5
12
1
1
2
2
5
2
1
10
2
2
2
4
1
8
1
2
1
1
1
2
2
1
3
1
17
3
2
7
4
5
3
2
3
36
6
3
6
4
4
2
1
3
3
1
3
1
1
5
2
3
1
1
7
6
3
4
11
5
3
3
11
2
1
2
11
5
7
3
5
10
4
1
5
7
7
6
1
4
7
3
10
1
1
5
12
18
1
1
2
1
4
1
2
5
2
1
4
1
3
9
4
4
10
2
4
3
1
2
4
1
2
3
3
14
10
11
3
5
5
4
3
1
11
7
1
4
11
2
3
5
5
6
3
7
2
5
9
4
2
3
1
6
1
3
2
23
1
12
4
17
1
4
3
1
2
1
1
1
2
31
1
3
11
2
2
5
2
1
14
1
9
2
2
4
3
1
1
2
1
7
38
1
1
2
2
2
7
1
4
2
2
4
2
1
1
1
1
9
3
49
8
9
2
5
1
8
3
5
4
1
3
2
2
4
11
3
11
3
9
3
1
3
1
2
2
6
2
3
2
2
1
2
3
2
8
1
3
2
1
4
5
4
1
1
1
14
4
7
15
15
3
9
1
1
6
1
2
4
1
2
4
4
7
2
5
1
2
2
2
3
9
6
1
3
3
1
5
12
1
3
11
5
2
3
5
3
3
9
2
1
3
6
2
6
1
4
2
1
6
2
9
1
1
11
1
13
2
3
2
1
2
19
4
1
2
3
3
12
3
5
2
4
1
2
5
3
1
3
4
1
1
3
1
2
2
4
4
5
7
4
1
3
1
4
2
1
2
3
2
6
3
1
6
6
1
2
3
8
1
1
8
1
5
3
11
1
3
14
2
1
6
2
2
2
1
3
6
2
4
2
4
1
4
11
1
2
7
9
2
7
4
3
3
3
4
4
2
6
7
1
8
1
5
3
1
6
3
15
11
7
4
2
2
1
1
10
3
4
5
4
1
1
8
3
2
3
1
2
3
2
3
1
22
1
1
5
8
4
2
2
4
10
24
4
6
8
2
4
1
9
2
3
1
4
4
1
1
7
4
2
6
1
3
1
1
2
7
1
6
4
8
1
4
4
4
2
1
2
2
3
13
4
2
1
2
3
1
8
3
9
1
2
12
1
2
53
1
2
3
1
7
1
1
2
1
2
5
2
3
1
8
2
2
4
2
20
5
2
1
2
5
3
1
1
3
1
1
3
8
1
8
1
4
2
1
1
1
1
1
1
22
2
2
2
2
1
3
1
3
2
5
1
3
10
3
9
1
2
5
13
4
5
3
4
1
2
3
7
3
2
1
1
1
2
8
6
1
1
3
2
3
11
11
5
2
2
1
2
1
2
3
3
3
5
2
1
1
18
8
4
10
3
2
1
1
2
5
1
2
8
1
3
2
6
1
4
2
6
2
2
1
7
2
7
2
1
4
2
1
3
5
4
2
4
6
2
6
3
5
9
3
3
12
5
4
2
3
1
1
17
13
101
1
5
10
9
2
5
3
7
1
1
1
6
1
1
3
1
10
3
2
4
4
12
10
5
11
3
2
5
2
1
6
2
1
1
6
20
2
6
6
2
4
1
3
1
6
3
2
4
6
3
1
21
1
1
9
2
5
3
6
2
2
1
2
3
3
3
1
3
18
1
4
5
3
1
3
3
1
2
4
4
1
2
2
8
3
1
7
1
1
2
1
11
3
8
1
5
14
2
2
8
6
2
1
1
2
6
1
11
1
13
6
2
9
6
14
2
10
1
2
2
1
3
4
2
9
4
13
1
2
6
1
2
3
2
3
2
1
2
7
4
5
1
6
1
1
9
3
4
4
1
1
5
2
12
4
4
2
2
3
2
4
1
10
1
4
1
2
2
4
1
10
3
5
2
7
1
2
2
4
1
5
1
3
3
15
2
3
4
3
9
4
2
2
2
4
3
4
3
2
4
3
3
17
4
3
3
4
1
1
2
7
5
1
1
9
2
1
1
1
1
5
1
5
3
3
3
2
11
1
1
4
2
1
1
6
3
3
4
1
2
3
2
5
1
2
2
5
9
7
2
1
6
2
14
1
10
13
24
2
2
1
12
1
5
1
1
3
3
8
2
1
6
2
3
9
1
1
4
5
6
4
1
2
6
9
5
6
7
6
1
2
5
2
2
1
2
15
7
1
7
1
1
1
3
7
2
4
1
1
1
2
1
1
2
4
20
1
6
1
4
5
1
3
4
10
2
3
1
2
3
42
2
1
5
5
3
1
6
5
6
1
2
11
5
4
2
2
1
1
1
3
5
2
1
4
1
7
4
2
6
1
6
2
1
6
1
3
1
4
12
1
1
2
2
9
1
1
1
5
2
3
1
10
1
1
2
3
3
2
1
3
33
4
2
3
1
1
1
2
4
4
2
1
3
2
3
3
2
6
5
2
1
1
5
3
5
2
2
1
2
5
4
8
1
7
1
1
2
6
1
6
2
2
5
4
2
1
1
1
1
7
4
14
3
2
8
8
2
5
2
1
1
6
7
10
9
1
4
4
1
9
3
1
1
3
2
2
9
1
3
1
1
5
1
6
1
1
1
1
2
2
2
2
6
2
4
1
1
2
2
1
3
2
5
2
7
2
1
2
3
1
6
2
2
3
1
1
5
2
3
5
1
1
1
1
3
2
5
9
2
1
5
2
2
2
2
5
7
8
5
1
3
24
1
1
3
3
3
1
3
8
4
8
1
1
2
2
7
1
2
1
3
1
7
2
1
2
2
4
3
6
2
1
8
4
2
1
5
13
1
1
4
4
1
1
2
2
3
2
3
2
5
3
13
2
3
1
1
1
6
1
2
9
1
1
6
1
7
2
3
4
10
2
1
3
1
1
2
3
8
1
3
2
2
5
5
22
6
2
1
2
1
1
1
10
1
1
2
2
2
5
2
2
5
1
5
15
3
3
8
1
1
1
2
4
10
1
6
1
2
2
4
3
1
1
3
3
2
1
4
5
4
1
2
3
1
2
4
9
1
4
1
3
1
2
1
2
18
8
2
12
6
1
5
14
2
14
12
1
1
1
1
4
3
2
5
5
1
1
6
4
3
6
1
3
7
22
1
3
1
1
4
3
2
1
5
1
1
2
6
3
13
1
14
3
4
11
2
1
4
1
1
5
6
1
2
1
2
7
3
7
2
9
1
5
1
1
15
1
4
5
1
2
3
2
7
1
4
1
1
1
5
2
3
1
10
3
3
4
2
15
1
10
2
3
6
1
6
1
1
1
6
2
9
2
18
3
2
8
1
3
6
2
7
2
1
5
13
12
2
2
3
1
5
11
6
1
2
9
2
3
4
9
4
7
1
1
1
2
2
3
4
6
1
5
3
4
1
3
1
2
2
3
2
7
1
2
3
1
2
1
3
1
1
11
11
4
1
4
6
1
4
5
1
8
2
3
2
1
5
2
5
2
2
2
4
1
2
4
2
9
6
1
2
1
1
2
2
3
6
1
1
1
1
1
12
2
7
43
4
4
1
1
5
3
5
3
5
7
1
1
5
3
1
7
1
19
5
2
2
2
6
7
2
4
1
4
3
2
2
6
4
1
9
1
1
2
1
3
1
15
1
2
3
2
1
1
9
1
5
4
1
2
2
1
2
2
2
2
1
2
4
1
1
9
5
1
2
8
1
1
4
16
4
16
1
3
8
8
1
1
1
9
1
3
2
3
3
2
1
4
1
4
1
4
1
1
2
1
1
5
4
1
3
6
1
3
7
1
2
3
2
9
2
2
4
7
1
1
7
5
3
2
10
4
10
1
12
4
1
9
12
2
1
2
1
2
3
1
5
2
3
8
1
1
7
1
1
5
2
1
2
3
7
2
2
1
2
1
3
4
19
5
13
2
7
25
2
7
6
8
1
7
1
1
1
5
2
2
7
1
1
3
11
1
5
1
6
5
1
2
3
2
4
2
21
13
4
5
1
3
1
1
2
4
5
2
4
4
7
5
9
14
3
3
3
6
12
6
1
4
4
2
3
1
2
6
1
2
1
2
2
2
37
3
6
2
4
5
1
1
4
2
2
2
1
1
2
2
1
1
5
5
1
4
3
1
6
8
1
7
2
3
4
2
1
7
9
2
2
1
1
1
1
5
1
1
1
4
5
8
1
1
1
2
5
1
12
6
2
1
1
2
2
7
2
1
1
7
6
4
4
2
2
3
2
1
1
2
1
1
1
2
5
3
3
1
3
4
2
8
4
1
3
5
1
2
1
5
10
2
2
1
12
15
1
1
7
31
2
2
1
2
1
10
5
1
2
1
1
1
1
3
1
1
1
1
3
7
2
4
6
9
2
2
1
1
1
6
1
2
2
3
1
1
1
2
4
3
3
3
2
6
9
2
4
2
4
3
13
9
3
6
1
6
4
4
2
2
4
4
1
5
3
4
7
2
1
1
1
1
1
5
2
25
6
6
51
5
3
11
5
1
8
6
8
2
7
6
5
1
14
1
4
6
1
2
1
1
2
1
2
4
5
1
18
16
8
2
1
1
1
3
1
2
1
2
3
2
2
3
5
3
6
2
1
3
1
1
1
2
1
2
4
2
1
1
2
6
1
8
2
1
1
3
1
1
1
1
3
2
3
2
4
10
1
3
1
1
1
2
2
3
3
5
3
5
6
1
3
1
1
7
3
6
7
4
4
1
1
2
2
1
3
6
2
8
9
1
8
1
4
1
3
3
2
1
1
4
1
3
2
1
3
1
2
1
2
1
2
1
13
1
1
1
9
6
11
4
4
1
2
1
4
1
4
1
5
6
4
4
5
2
2
1
1
5
4
2
1
4
3
7
7
1
6
1
3
26
2
2
3
2
6
7
21
3
1
4
6
6
12
10
5
1
5
3
5
1
1
4
2
20
2
6
1
3
1
2
18
1
6
3
1
3
5
3
3
3
1
1
9
2
3
4
1
4
1
4
2
4
1
5
5
5
1
1
8
3
1
1
1
6
7
2
3
7
10
3
5
5
1
2
2
4
4
4
1
3
1
4
3
4
1
2
2
5
6
7
5
3
16
1
4
3
1
1
2
2
2
1
1
1
2
2
6
1
5
3
1
2
3
1
2
3
3
1
1
1
9
2
3
8
4
3
3
3
2
1
2
1
2
4
1
1
2
4
2
3
1
3
5
2
3
4
2
1
2
7
1
2
2
2
2
6
2
5
2
3
2
2
9
3
3
14
2
2
7
1
6
1
7
3
1
3
1
5
3
13
9
11
1
6
1
7
1
19
3
4
2
3
3
9
1
22
10
6
2
3
1
7
3
5
1
2
4
11
3
4
1
1
6
12
6
1
1
3
2
1
8
3
1
2
1
1
4
1
2
2
3
4
1
1
1
8
1
6
2
1
1
1
1
3
6
1
2
1
4
13
13
6
3
8
7
1
2
4
16
1
7
1
2
8
3
1
3
7
3
1
2
3
2
5
2
7
3
1
3
1
8
1
1
1
5
5
3
1
3
1
2
2
1
4
1
6
2
10
3
2
1
8
2
7
7
3
1
9
1
3
1
2
1
1
3
17
5
1
16
2
3
1
7
2
4
1
1
23
5
1
8
1
5
1
2
8
1
1
4
1
5
22
5
2
1
1
1
1
2
2
4
1
1
1
11
3
1
3
3
2
3
19
2
2
2
3
2
7
1
2
5
4
2
9
2
9
1
1
1
1
3
2
5
2
1
5
2
3
2
1
4
3
19
1
4
2
19
2
3
1
6
1
1
3
2
3
4
1
2
1
3
2
2
2
1
1
10
3
2
1
7
1
2
4
6
3
10
3
4
4
1
2
2
7
1
2
1
4
2
7
23
1
11
1
1
2
4
38
5
9
4
5
3
6
3
13
4
17
4
1
1
1
2
1
1
2
2
2
1
8
11
1
8
2
1
8
2
1
3
2
7
3
1
2
2
4
16
1
5
3
8
3
4
6
1
2
9
1
2
1
4
5
1
1
3
9
1
1
4
4
1
4
5
4
14
2
7
7
1
1
5
1
1
4
1
2
5
1
1
1
30
1
1
2
4
4
8
2
5
9
2
2
1
8
5
3
3
2
1
2
6
4
2
4
1
1
6
1
1
6
1
2
1
2
4
1
2
3
2
1
2
1
2
6
1
15
3
1
1
3
3
4
1
2
2
4
1
1
1
2
1
5
2
1
8
1
3
1
4
1
4
1
1
1
2
1
1
2
7
1
2
1
4
2
9
3
2
2
6
4
1
1
6
5
2
2
19
1
6
10
1
2
4
2
1
4
19
1
4
5
2
3
32
2
1
4
2
2
5
1
5
1
12
2
3
1
1
2
2
4
3
4
1
9
4
13
1
3
2
2
3
13
1
3
1
5
1
3
3
3
2
1
1
2
3
3
3
1
2
8
9
3
9
4
4
12
1
8
4
1
4
10
1
2
2
14
3
6
1
1
2
8
5
3
2
1
3
3
6
4
3
9
2
4
1
1
1
1
4
3
1
4
9
2
1
2
6
4
1
11
1
5
2
6
2
1
1
23
5
2
8
2
4
4
1
2
3
3
5
7
3
6
2
1
9
1
3
2
3
9
3
10
4
2
2
3
1
6
2
1
2
5
2
3
1
1
3
1
18
15
3
1
1
1
3
2
2
5
3
8
2
1
2
1
1
4
10
1
1
5
1
1
5
3
2
34
4
16
4
1
2
2
3
11
4
6
2
16
3
6
6
1
5
4
1
9
5
2
1
9
1
1
1
2
1
1
5
1
12
8
6
1
1
1
1
10
3
7
4
8
2
10
10
1
4
21
1
4
10
11
5
3
2
4
1
5
2
1
6
3
1
3
2
9
5
1
1
1
10
6
2
3
3
6
3
5
9
2
3
2
1
1
7
4
1
19
2
3
10
13
1
3
1
1
3
3
2
1
5
1
1
5
1
12
2
1
6
6
2
6
3
7
1
8
11
4
1
2
2
6
1
4
10
5
1
1
1
2
1
1
2
1
1
2
1
1
1
2
1
7
3
2
5
6
3
3
5
5
2
5
1
4
11
2
3
2
5
3
1
6
2
2
4
5
10
1
8
1
4
2
4
2
5
7
1
1
1
5
2
1
3
2
4
5
1
3
10
7
2
6
2
1
1
2
5
4
10
13
4
1
4
3
4
4
2
5
1
1
5
5
5
16
5
1
2
6
1
1
4
6
3
1
1
5
1
2
1
10
7
1
1
2
1
1
3
8
2
1
2
5
1
5
5
7
6
2
4
1
5
3
1
1
1
5
5
6
3
3
1
1
2
3
1
7
4
2
1
2
16
2
3
1
2
3
8
1
1
1
5
1
2
2
1
1
4
2
1
5
1
4
1
9
1
6
1
12
6
6
1
1
2
2
4
7
3
6
2
2
1
3
2
2
1
1
3
3
3
17
14
4
1
1
3
5
5
2
2
4
5
1
15
6
2
1
1
2
26
9
2
1
1
6
4
1
2
1
7
20
1
2
4
17
12
2
2
1
8
4
4
4
2
3
1
3
1
2
4
1
3
1
6
1
2
13
1
21
8
4
3
2
2
9
1
1
7
4
7
1
1
1
1
4
10
1
8
1
5
4
12
2
1
2
1
4
3
7
2
2
3
1
1
3
5
8
3
4
1
1
3
1
1
4
3
1
1
3
2
3
3
3
3
3
1
4
4
3
3
3
1
5
5
1
5
2
1
1
2
4
2
5
2
3
1
6
1
1
10
1
1
2
8
1
10
1
2
12
1
1
1
5
1
1
1
6
2
2
1
3
1
1
3
1
3
5
2
7
2
1
4
6
4
2
9
22
3
2
3
1
2
5
1
4
1
1
1
1
3
1
2
5
2
2
7
2
2
1
2
2
1
1
1
5
2
1
3
2
16
1
1
2
3
6
9
4
6
5
4
13
3
3
1
1
1
1
7
3
2
2
15
5
1
1
6
8
3
2
8
3
12
2
6
1
2
1
1
1
4
16
2
10
18
5
3
11
4
2
6
2
5
2
1
1
3
2
2
9
3
2
1
2
6
1
2
3
11
2
1
1
4
3
1
5
2
2
9
1
1
12
2
20
3
11
1
5
6
12
1
10
3
6
7
5
10
4
2
1
2
6
5
1
1
2
8
1
1
1
14
2
3
1
4
2
1
6
3
1
2
3
1
2
2
4
7
4
1
3
1
3
3
5
7
6
1
4
2
1
1
3
2
5
7
6
1
5
3
2
4
1
4
4
1
1
6
5
4
1
1
1
1
7
2
1
1
5
9
3
2
3
5
1
3
1
4
3
5
5
2
2
1
8
2
4
1
1
1
4
2
4
4
6
1
8
1
1
4
1
2
4
1
13
4
4
2
1
3
3
2
3
3
1
2
4
1
1
5
5
2
1
2
4
1
1
2
1
2
1
6
1
8
5
5
1
2
4
3
3
6
1
4
7
1
6
2
10
2
1
1
6
1
1
12
1
3
5
5
1
3
3
2
5
7
7
6
10
2
2
3
2
3
6
7
4
1
1
1
2
6
10
5
1
1
6
15
7
5
1
1
2
1
6
1
11
1
2
2
11
3
1
3
4
3
2
5
1
5
1
1
3
13
10
15
3
5
2
4
1
1
2
3
2
3
1
1
2
2
1
19
1
4
2
3
2
1
1
11
1
1
4
2
3
4
3
3
1
2
4
3
5
6
1
5
4
8
1
4
24
5
1
3
2
3
10
2
7
1
2
24
2
5
2
1
3
5
3
7
2
3
5
2
1
3
7
2
4
5
2
1
1
3
10
5
2
1
6
13
2
4
2
1
3
4
1
7
3
17
2
2
16
1
2
4
1
2
3
2
4
4
8
7
1
6
3
4
1
1
1
1
5
4
1
1
19
1
1
1
3
3
1
1
1
10
1
3
4
4
14
1
10
3
10
1
2
9
1
1
1
10
1
7
4
1
2
2
2
1
4
1
1
1
6
2
1
2
2
1
4
5
6
1
1
6
6
3
9
7
2
5
2
2
7
2
2
1
1
3
5
7
1
1
6
2
4
1
2
3
3
7
1
5
1
3
2
6
1
3
5
2
1
4
17
4
5
9
2
2
2
3
2
7
3
3
5
3
8
8
7
3
3
4
3
13
3
13
7
4
1
5
2
4
2
6
3
3
1
1
2
4
6
11
3
1
1
3
5
2
5
9
3
3
3
4
5
5
4
3
5
2
1
2
1
10
1
2
6
1
1
2
2
2
2
5
1
1
9
5
6
5
1
7
1
3
4
2
1
7
1
1
1
1
7
7
7
2
5
3
1
9
1
6
17
11
4
2
1
1
2
1
2
10
1
1
3
2
1
1
1
8
1
1
2
1
2
1
5
6
2
1
2
2
3
4
3
1
1
3
1
1
1
2
2
11
1
4
3
1
4
1
1
10
1
1
2
1
1
7
1
7
1
1
2
3
1
4
14
18
2
9
1
4
4
2
17
4
2
1
3
5
2
1
3
2
9
1
3
2
8
4
1
5
2
2
2
2
1
3
2
8
4
6
3
1
1
3
2
2
1
1
1
1
1
6
2
2
4
2
1
1
1
2
18
1
1
2
11
2
1
10
1
2
2
4
2
1
2
2
1
2
9
2
3
1
10
9
6
1
3
7
7
3
1
2
5
1
1
1
5
4
2
3
9
3
5
1
3
1
2
3
2
3
7
8
5
2
2
3
2
1
10
4
13
7
5
2
1
4
6
1
2
1
34
3
1
3
3
1
1
1
2
2
9
2
6
1
3
2
1
3
6
3
1
2
4
4
2
1
10
1
3
3
6
6
14
3
10
1
14
3
2
12
1
2
1
2
5
15
2
6
2
1
3
5
1
1
1
8
2
6
11
1
3
5
1
3
12
1
6
1
5
1
1
1
2
1
4
3
7
3
5
5
7
1
2
4
5
1
9
2
4
2
5
1
4
2
2
1
5
1
1
2
3
5
1
7
1
12
1
4
7
1
3
1
1
5
2
1
1
2
3
6
2
4
8
1
10
7
1
7
9
1
5
1
1
3
1
2
3
2
4
5
3
10
9
1
1
2
4
1
9
1
1
11
2
3
1
8
1
4
6
2
2
3
2
6
1
1
6
1
1
1
4
3
11
1
3
1
3
2
1
11
1
1
1
5
4
4
1
8
1
2
9
1
5
8
3
4
1
4
3
5
8
6
6
1
5
3
8
15
5
1
6
5
5
2
14
2
14
1
1
1
1
1
7
2
4
3
1
2
2
2
2
4
1
2
5
3
2
3
3
1
46
2
7
2
2
6
11
1
5
2
5
2
2
15
13
10
2
12
3
7
1
2
2
2
7
3
4
1
8
1
5
19
4
3
2
2
4
2
4
2
1
6
9
6
1
1
1
1
15
1
2
7
1
2
5
10
2
2
2
5
1
1
23
5
7
3
2
3
10
2
6
1
1
10
1
1
6
1
2
1
1
5
1
2
1
6
4
6
3
1
17
2
2
5
2
1
13
5
2
3
3
6
5
12
5
2
5
5
3
1
2
2
1
6
5
1
3
4
2
4
15
4
3
1
1
2
1
5
3
1
5
2
1
2
8
4
7
6
1
4
2
4
3
3
1
4
3
1
3
18
4
3
5
3
2
1
1
2
9
2
5
1
1
1
1
1
4
3
1
1
10
3
2
1
6
6
1
1
26
1
5
1
6
3
1
3
4
6
1
4
1
2
2
2
3
1
4
1
5
1
1
2
3
3
1
14
2
1
1
4
7
1
26
3
1
8
1
7
1
4
6
1
4
2
4
2
9
1
9
2
8
1
1
6
13
1
4
2
1
2
1
3
4
3
3
2
7
9
5
2
2
9
6
2
15
1
3
5
3
1
4
3
11
3
1
2
2
5
5
6
3
1
4
5
5
5
10
2
5
8
4
1
1
1
1
2
2
1
7
3
2
1
8
3
6
1
3
4
1
2
1
1
2
1
3
4
1
4
13
2
3
2
31
3
11
5
6
6
1
1
7
1
8
1
1
1
4
1
3
8
1
1
5
1
3
4
2
4
1
3
9
1
5
3
3
7
1
8
4
1
1
3
5
2
6
4
1
7
1
2
2
2
4
2
2
4
1
3
4
1
6
2
3
2
6
2
6
6
14
1
1
3
1
11
4
1
8
2
8
2
4
1
3
1
3
1
1
3
1
2
2
3
10
4
3
4
2
6
10
1
5
2
2
4
3
1
1
2
5
2
1
1
2
2
2
1
3
8
5
3
8
6
11
3
8
1
4
1
13
4
3
9
12
4
1
9
4
3
1
7
3
4
2
16
1
6
1
9
6
1
5
2
5
2
9
4
2
9
37
14
15
2
7
14
3
2
1
1
2
8
2
4
8
1
2
6
4
3
2
1
1
1
2
2
4
4
2
2
8
5
1
1
10
2
1
1
2
1
3
1
1
2
1
18
3
2
2
5
1
8
1
2
4
2
2
7
9
1
3
1
1
8
20
1
10
1
1
1
4
5
3
1
1
1
15
1
3
1
17
6
3
5
4
1
24
1
2
2
2
5
1
4
1
2
2
1
2
3
1
6
6
2
2
5
1
1
2
5
1
5
3
6
2
1
3
1
2
5
4
7
9
7
1
10
2
2
2
6
2
5
2
4
15
1
2
1
3
5
3
2
1
4
5
1
4
13
6
1
2
7
2
14
1
2
1
3
1
6
2
5
2
5
2
2
2
2
2
3
4
1
6
2
1
2
3
4
8
2
7
1
5
2
2
11
7
1
2
2
2
2
4
1
1
6
1
5
4
3
3
1
1
1
12
1
5
1
2
1
6
1
6
5
1
4
10
1
5
2
3
3
3
10
3
6
29
2
2
1
2
1
1
1
1
4
4
2
4
1
3
1
8
1
2
3
1
6
6
2
1
4
2
2
1
1
1
3
5
19
6
1
2
13
1
3
6
3
1
13
1
6
6
1
2
2
3
6
1
1
4
2
1
2
1
2
2
5
4
5
1
2
1
3
1
4
16
2
3
12
5
2
9
2
12
1
5
2
7
1
3
2
1
1
4
2
3
6
13
6
3
2
5
4
1
7
4
1
2
2
2
4
9
6
15
5
3
1
14
25
2
5
1
2
3
3
4
1
1
2
8
12
2
5
1
1
9
1
1
1
3
4
5
1
2
1
10
3
1
2
4
3
1
3
3
2
1
1
3
7
1
15
1
4
4
3
10
1
1
1
10
4
4
1
3
2
2
2
2
2
1
2
6
2
7
5
3
3
1
4
6
9
8
1
2
4
4
4
9
3
3
1
1
2
1
9
1
6
2
3
6
1
7
2
6
5
3
1
5
6
1
1
18
6
2
2
6
2
5
1
3
1
7
17
14
3
3
9
1
1
5
4
1
2
1
2
1
27
4
2
2
4
6
2
2
17
3
2
4
2
1
2
2
1
20
2
2
1
3
2
1
1
1
2
9
2
1
5
1
4
3
6
7
2
1
2
1
2
5
8
6
4
1
2
12
1
6
2
2
2
4
1
1
2
2
3
1
11
1
2
3
5
7
2
2
1
4
2
1
5
5
5
5
2
3
4
2
2
5
1
2
2
3
23
7
1
4
1
2
2
1
4
2
4
6
3
8
7
1
4
2
3
2
6
3
1
1
1
25
5
2
2
3
1
1
1
4
2
2
1
3
5
3
6
1
1
2
1
1
4
3
6
2
1
2
3
2
2
2
2
13
1
2
7
27
1
5
1
1
11
3
19
1
3
6
3
1
1
2
12
4
19
1
3
3
2
2
2
2
2
1
2
1
1
7
1
5
5
1
4
1
25
7
1
1
6
2
2
8
4
6
1
2
6
5
3
13
2
15
1
3
3
3
1
1
1
11
5
1
2
1
2
10
1
2
2
12
1
2
7
2
3
2
3
1
6
1
4
3
1
3
1
1
1
8
1
1
1
4
6
2
2
10
2
1
4
2
2
1
1
6
1
3
1
1
6
2
4
1
1
1
5
7
2
5
6
5
16
2
3
3
3
6
1
4
2
1
3
1
2
2
4
2
9
2
7
5
3
6
9
1
1
2
2
1
2
1
1
7
2
1
2
9
2
2
4
1
1
3
13
6
3
7
2
2
1
3
2
8
5
1
4
1
9
8
2
2
1
4
3
6
4
9
3
6
6
4
7
1
2
6
1
2
4
2
4
5
7
3
2
1
8
2
1
9
1
5
3
2
2
2
7
2
3
5
6
1
2
13
8
3
4
3
3
1
1
1
2
2
1
3
2
2
2
2
1
1
1
1
1
2
4
9
1
1
6
2
3
2
1
5
4
3
3
2
6
1
4
7
1
1
2
8
2
2
16
4
3
6
6
2
12
4
2
6
2
2
1
4
3
3
8
5
3
5
6
6
3
4
1
1
10
2
3
1
16
20
1
1
3
5
9
2
11
3
1
2
6
7
1
11
1
2
1
11
2
3
1
1
4
4
1
1
1
15
1
2
3
4
9
11
1
4
2
9
4
4
8
13
2
1
4
12
2
3
3
1
5
1
3
1
3
3
1
3
2
2
1
1
1
6
2
6
3
6
3
1
2
3
5
1
5
7
5
2
2
8
1
3
1
10
50
5
2
2
3
1
2
4
1
2
4
2
1
9
3
5
10
2
3
9
11
2
3
3
2
1
4
1
5
1
1
3
6
2
2
2
1
5
3
1
17
3
7
2
8
2
4
1
1
2
4
2
1
21
4
1
1
1
3
11
2
1
33
2
3
7
3
2
2
1
3
3
4
15
5
4
2
2
7
4
2
2
5
4
1
1
1
2
8
4
9
13
2
6
1
7
2
8
15
1
7
5
4
2
1
3
5
3
1
2
5
6
2
2
9
1
2
3
1
2
1
10
2
3
1
1
7
14
2
2
1
4
1
2
10
17
2
10
2
10
6
3
4
5
1
2
3
3
1
1
2
1
3
2
8
1
11
6
1
5
2
4
1
1
6
5
6
1
4
11
1
1
1
3
1
1
2
3
12
1
2
5
3
2
10
1
2
9
5
1
6
5
1
3
9
1
3
2
2
4
16
6
1
4
4
10
1
1
1
8
3
7
6
3
3
2
2
5
2
4
2
2
1
2
3
6
2
3
1
5
1
1
1
8
2
11
1
5
9
2
1
1
1
6
10
2
1
4
1
5
1
4
3
4
2
5
4
1
7
1
1
1
1
2
5
7
2
1
10
2
1
2
6
1
7
4
2
3
8
1
1
2
2
3
10
9
4
2
1
1
2
1
7
4
7
2
1
6
5
2
2
5
7
3
1
4
5
2
3
1
2
6
2
6
4
1
2
9
2
2
22
2
1
10
1
2
2
2
3
13
11
5
1
5
3
2
1
3
2
2
6
1
24
3
1
1
1
10
1
1
12
10
6
2
7
1
2
3
1
3
1
4
5
2
10
11
3
1
1
2
1
2
2
6
7
4
13
1
1
10
14
5
4
6
4
3
3
9
1
2
8
5
7
6
1
9
1
1
5
2
7
1
1
2
3
3
6
2
1
5
9
13
2
2
4
1
4
3
2
1
5
1
2
2
2
3
4
5
5
1
5
9
6
1
4
19
3
10
5
1
13
11
11
1
5
7
2
4
1
3
2
3
3
2
6
5
6
14
8
7
5
5
2
3
2
7
12
1
1
1
4
12
6
3
4
3
5
2
2
1
5
4
2
2
3
5
2
3
2
1
3
5
5
3
1
2
2
2
1
8
5
3
1
2
7
2
7
8
2
2
1
5
4
4
3
6
1
1
1
4
2
3
4
1
1
1
2
2
5
5
1
16
1
1
4
2
2
7
1
1
1
4
3
1
1
3
14
3
14
2
1
2
2
7
8
4
4
3
3
1
3
3
6
11
10
4
1
1
1
6
2
6
15
1
5
2
1
5
2
4
4
15
1
1
1
1
3
2
1
1
2
11
2
4
29
1
4
11
1
2
6
2
2
14
1
4
1
5
1
2
1
1
6
2
1
2
1
5
4
1
8
1
1
2
1
3
4
5
21
1
1
1
1
1
4
13
2
1
1
1
5
4
1
1
8
7
8
2
3
3
7
2
4
2
1
1
9
10
2
1
1
1
3
1
9
7
4
6
5
5
9
7
3
2
3
5
5
2
4
3
3
7
2
3
4
2
7
1
2
3
1
8
1
2
4
7
15
5
2
3
2
6
1
4
1
2
9
1
4
2
2
1
1
3
1
2
2
2
1
8
5
1
6
9
20
7
2
5
1
2
3
10
1
8
1
1
5
1
1
10
3
2
2
3
1
5
1
2
2
1
5
3
1
2
1
4
3
7
2
2
4
21
1
7
3
4
27
4
3
13
3
4
1
6
1
3
1
1
2
11
1
1
4
3
5
2
3
4
2
2
3
1
2
4
2
1
5
9
2
1
3
3
1
1
1
2
1
13
2
1
3
19
2
4
5
9
4
12
11
3
3
2
1
2
2
4
1
1
1
5
11
4
5
2
4
6
2
1
2
11
26
4
3
1
6
7
1
3
5
2
6
2
1
3
1
1
1
1
5
2
1
2
2
2
2
1
2
7
2
1
7
1
1
5
9
3
13
2
1
6
2
4
2
6
9
2
3
2
2
6
1
2
1
12
13
4
3
4
3
1
2
2
54
1
3
10
4
2
5
11
1
7
1
7
5
4
6
7
1
6
4
1
7
1
14
1
1
1
4
1
1
1
4
2
5
20
2
2
2
10
2
1
7
5
8
2
1
2
1
6
7
1
19
2
13
4
3
7
2
5
5
3
2
2
3
3
4
1
1
2
1
1
7
2
19
4
2
2
12
1
3
3
9
11
3
7
2
1
7
2
7
4
2
10
1
4
3
1
12
1
4
5
1
2
2
6
1
3
5
2
5
5
1
1
1
3
3
19
1
1
1
3
9
1
1
3
2
2
4
2
1
3
3
30
2
2
1
9
4
2
5
1
4
4
1
2
1
5
32
2
4
1
2
1
1
3
3
5
6
5
4
2
3
1
6
16
4
3
1
12
1
1
10
1
1
4
2
16
5
2
12
1
3
2
10
1
18
2
2
2
4
2
13
2
1
6
2
6
1
19
3
2
2
7
3
2
2
7
1
1
1
3
3
2
7
2
1
7
3
3
5
11
3
1
6
8
2
2
4
2
4
6
1
2
3
1
1
2
2
12
5
2
10
2
5
13
9
2
5
10
4
2
1
1
3
4
3
3
2
1
2
15
2
2
5
8
3
3
6
4
4
11
1
4
2
3
1
3
4
1
8
4
6
3
2
1
1
3
1
1
2
10
6
2
7
2
1
3
1
3
3
1
7
2
1
1
5
4
2
5
1
1
1
3
1
7
1
5
2
2
1
1
3
2
7
1
1
3
1
3
3
4
1
8
3
8
3
1
9
11
1
22
2
4
1
1
1
2
1
3
1
15
1
3
2
1
2
4
1
25
1
3
1
2
1
1
10
5
4
10
6
10
12
3
8
1
3
1
1
11
18
3
1
3
2
7
5
1
21
5
12
3
5
2
4
2
2
2
6
6
3
1
12
1
4
20
8
1
6
4
1
3
2
2
5
1
4
3
3
2
11
2
1
9
2
13
6
2
13
1
3
7
1
1
10
3
4
15
14
10
19
6
4
6
1
3
1
1
2
2
2
2
1
5
2
1
3
1
8
3
3
3
4
3
3
10
4
2
1
15
1
3
2
2
7
6
5
4
2
4
8
3
5
1
1
2
3
1
3
2
15
4
1
4
5
1
1
4
3
1
3
1
3
8
1
2
18
7
4
1
6
2
2
1
7
5
6
6
1
3
1
9
1
2
2
13
3
4
1
3
1
2
2
1
1
2
3
3
2
2
12
1
2
6
3
4
3
11
9
4
1
1
9
1
4
1
5
6
2
3
4
5
11
5
2
2
1
1
2
6
9
8
1
12
3
3
34
1
1
22
2
3
2
7
6
3
16
2
5
5
4
2
2
1
5
2
1
2
1
4
3
2
3
7
11
6
3
6
2
3
5
4
7
1
6
1
4
10
1
6
2
3
6
6
1
2
3
3
2
3
13
15
3
17
1
3
1
1
2
5
2
8
4
4
7
6
1
2
3
7
1
1
2
1
2
2
1
2
4
3
2
3
4
1
1
1
4
1
3
3
1
1
3
4
2
6
5
6
2
2
2
2
12
13
5
5
10
1
1
2
8
7
4
8
4
23
4
5
3
8
9
6
2
5
6
5
2
15
1
1
5
1
1
1
8
2
1
6
2
3
4
6
11
6
4
1
4
1
2
1
3
2
1
3
1
3
4
3
3
1
5
2
1
2
2
9
1
9
3
23
5
2
1
2
1
4
2
3
4
6
5
1
4
1
2
9
2
2
1
6
4
2
11
4
12
3
3
8
2
3
6
1
11
2
8
6
4
18
3
1
2
4
2
1
8
1
3
3
6
2
4
10
4
2
2
1
3
6
1
6
7
6
1
4
1
4
1
1
6
4
2
2
1
2
4
1
1
7
2
3
3
5
1
12
2
1
17
1
2
2
3
1
4
1
4
2
3
21
1
1
5
1
11
2
2
4
1
4
2
1
8
1
1
8
2
6
12
1
3
4
10
8
1
5
4
1
3
2
1
1
6
7
1
4
3
4
3
6
6
4
3
1
4
1
4
1
6
2
12
1
1
19
6
12
1
1
3
2
3
1
3
2
2
3
2
1
2
1
4
2
3
1
2
1
2
2
3
1
1
2
4
1
17
1
3
1
6
13
1
1
1
1
4
4
5
3
1
3
4
7
3
5
2
8
3
2
4
1
5
1
6
1
1
12
5
1
2
2
1
3
3
1
11
3
2
5
2
5
18
1
5
5
1
8
1
2
10
1
2
3
1
9
1
1
1
1
15
8
5
3
2
1
1
1
3
3
2
8
5
2
1
7
1
1
2
2
3
1
4
5
2
1
1
3
4
8
2
12
1
10
1
3
15
2
1
4
3
18
1
1
2
2
5
28
3
1
1
3
3
1
12
2
1
2
4
5
2
1
7
3
3
1
1
3
1
1
1
3
1
1
1
2
3
1
10
1
2
2
8
1
1
3
1
7
11
15
9
4
1
8
1
4
7
2
2
2
1
3
6
5
4
4
3
10
3
2
2
1
3
4
17
1
5
1
2
1
1
2
2
6
1
2
6
4
4
7
1
1
5
1
1
1
4
1
1
6
2
2
4
2
3
5
1
6
4
3
2
1
3
1
2
3
10
1
1
1
2
2
5
2
1
5
6
8
1
2
7
2
8
2
1
3
1
1
1
2
3
3
2
2
7
13
2
4
2
3
1
1
8
1
1
2
3
3
2
1
28
1
1
17
1
2
4
1
1
4
4
2
3
7
6
6
1
2
3
1
1
1
2
2
7
1
1
1
1
3
4
4
2
1
1
1
1
2
2
5
2
3
2
3
2
5
3
5
8
3
1
9
1
3
5
2
3
1
2
5
4
2
2
5
1
8
3
1
1
1
2
8
2
5
7
4
4
2
2
2
3
3
1
2
12
3
2
9
8
3
5
1
2
3
10
4
1
3
1
4
3
3
1
2
5
5
2
8
1
1
2
3
2
4
1
2
1
1
1
1
6
2
2
12
3
5
4
1
3
1
1
10
5
5
1
2
1
1
1
2
5
1
1
4
4
9
1
19
3
4
2
3
3
3
2
3
1
2
1
2
2
1
1
3
4
5
5
1
3
26
4
3
3
1
1
1
1
1
4
1
3
1
2
4
3
1
1
3
5
2
3
48
4
4
1
5
2
11
4
1
3
13
2
1
17
2
4
3
2
2
5
1
1
2
2
10
1
3
12
3
10
8
2
3
5
2
3
11
2
1
8
2
5
2
1
1
1
3
3
11
11
5
2
1
3
11
5
8
7
1
1
2
2
1
7
3
9
4
2
3
3
1
2
1
8
1
5
4
10
5
8
2
1
9
2
1
1
11
1
2
1
7
7
1
4
7
2
1
3
12
1
1
1
2
4
2
2
7
1
8
3
2
10
1
5
6
2
2
1
4
2
5
2
1
8
2
5
3
17
2
2
1
3
3
7
3
1
3
2
4
2
2
4
1
4
2
1
3
4
1
1
3
4
4
6
4
1
1
1
3
2
5
2
1
7
9
5
3
5
9
2
6
3
1
11
3
1
1
4
21
1
6
5
2
7
11
5
2
2
3
2
21
10
2
2
1
8
2
1
2
6
3
1
5
1
4
1
2
3
4
1
1
2
1
1
2
2
5
2
5
2
2
1
1
8
4
3
14
3
1
1
5
6
1
2
5
9
1
2
4
1
1
2
7
1
1
11
1
1
1
5
1
10
5
3
3
1
2
14
3
3
11
12
1
1
6
4
2
6
2
1
10
3
2
4
1
2
2
1
1
1
4
2
4
4
10
1
7
12
22
2
4
1
3
1
1
1
1
1
1
1
3
3
3
2
1
6
2
9
6
2
5
2
7
1
7
8
2
2
3
18
10
5
11
2
3
1
2
10
7
2
3
2
2
3
5
1
1
4
2
2
4
1
1
10
3
3
4
6
1
2
1
1
1
2
14
1
3
1
6
1
4
4
1
2
3
2
2
6
12
1
3
4
1
1
4
1
8
8
1
4
1
2
2
3
3
2
4
6
18
3
1
3
4
1
4
1
4
3
4
1
2
6
5
1
5
1
9
1
1
11
3
4
7
2
1
3
11
2
2
1
3
1
1
1
3
5
2
2
1
8
4
4
5
1
8
2
7
1
4
2
2
8
3
7
3
4
1
1
2
4
4
1
1
12
3
11
1
1
1
1
1
2
3
1
2
3
1
4
1
9
6
1
3
6
17
4
1
3
1
3
3
5
1
2
1
7
1
3
1
3
6
3
3
7
3
3
23
1
3
6
1
10
8
3
1
1
3
3
5
3
2
3
5
7
24
11
5
8
2
4
2
3
1
3
14
2
1
4
1
1
1
1
1
2
6
1
1
1
5
2
1
4
1
1
3
2
2
9
1
1
2
1
11
2
24
4
7
3
1
1
1
2
6
1
3
3
10
3
3
4
4
1
7
5
1
2
5
2
8
2
9
1
1
3
5
3
10
2
4
3
4
3
2
4
1
3
2
6
5
5
1
3
1
5
2
1
3
8
13
5
3
5
6
2
1
5
2
1
3
2
1
5
1
6
5
1
4
3
14
1
7
2
2
4
6
5
3
13
3
4
5
2
9
49
6
1
3
2
2
1
7
1
2
5
5
11
1
2
4
1
2
2
1
2
7
11
7
8
3
3
1
1
1
2
1
4
4
1
5
1
1
3
3
7
3
1
2
3
2
6
2
2
4
8
6
2
5
2
1
4
1
2
2
3
1
2
4
1
7
4
1
1
1
1
7
3
1
5
1
3
6
1
5
6
3
2
2
1
5
9
2
2
1
16
1
8
2
2
11
2
3
2
5
2
1
4
1
1
1
3
4
2
2
2
5
1
7
1
3
4
1
16
9
1
12
2
1
3
13
2
2
1
2
1
5
1
2
1
3
3
2
3
11
1
4
9
2
3
1
1
7
8
4
2
1
4
1
2
3
2
1
1
1
1
6
2
1
3
3
6
6
1
1
1
2
6
4
1
7
4
1
2
1
3
3
2
1
1
1
3
2
11
5
3
1
1
5
2
4
7
1
1
9
2
1
24
10
1
4
3
1
5
7
1
1
2
9
3
4
1
5
1
2
6
2
1
2
1
10
1
8
5
2
3
9
3
1
12
5
8
6
2
3
1
1
1
2
7
2
7
3
2
1
12
12
6
1
10
2
16
1
6
7
2
2
1
2
15
2
4
1
8
1
9
8
1
1
1
2
2
4
10
2
3
1
4
4
4
1
1
14
7
4
1
2
9
23
2
2
1
3
4
2
16
6
2
1
3
2
2
2
2
1
2
7
5
1
9
3
1
7
1
1
5
2
5
1
18
10
12
7
3
1
1
4
3
5
4
1
2
3
1
12
2
4
10
2
2
4
3
2
5
22
1
4
13
3
8
2
7
2
3
4
2
8
12
3
4
2
1
1
3
4
2
5
1
1
2
3
2
4
2
3
2
1
1
1
2
5
3
3
1
8
2
1
1
1
5
11
1
3
3
2
1
1
1
2
2
1
1
3
5
2
2
4
3
3
2
1
5
5
1
1
10
2
4
6
2
3
1
1
8
5
2
5
2
4
1
2
1
4
1
6
4
1
4
1
1
2
2
1
1
3
10
1
3
2
1
2
6
3
1
2
1
18
3
2
15
1
13
1
7
1
2
1
3
4
6
4
4
6
4
2
5
6
9
3
4
3
1
1
2
3
1
4
1
1
3
5
2
3
1
2
9
6
2
9
5
1
1
3
3
4
2
3
4
2
6
29
3
1
3
1
1
3
1
27
2
2
2
5
1
14
2
3
2
2
3
10
4
3
5
2
1
1
1
4
1
3
1
1
5
2
4
5
4
1
5
2
5
1
3
1
2
3
3
17
1
4
1
3
1
3
1
6
10
10
1
2
2
1
3
2
2
1
1
7
3
6
8
7
1
4
1
10
3
3
3
3
7
19
1
1
2
2
13
5
1
5
1
4
3
1
10
3
1
1
6
8
3
1
1
3
1
2
3
1
2
2
1
6
5
2
2
7
2
8
2
3
22
2
7
1
11
1
30
1
3
9
13
2
2
1
3
1
6
4
5
5
3
3
1
10
1
2
3
2
1
1
11
2
11
4
6
4
11
5
4
1
3
18
2
1
4
4
5
2
3
4
9
2
3
5
16
1
2
3
23
2
1
2
1
2
2
2
5
2
1
2
2
2
1
1
4
2
3
1
1
9
1
1
1
2
1
5
1
2
4
1
2
5
2
5
1
9
4
1
3
7
1
5
10
1
1
1
2
3
9
1
8
6
2
31
2
4
3
3
2
6
10
1
3
1
1
1
5
1
3
11
2
1
3
3
4
2
9
3
2
4
1
2
2
10
3
4
7
1
4
3
4
8
2
2
2
5
1
1
3
2
1
2
9
3
4
1
9
7
4
3
8
15
9
1
2
4
1
25
13
3
2
1
10
4
3
1
8
5
3
2
3
9
1
1
2
10
1
16
5
6
5
8
1
2
7
6
2
16
2
2
2
9
3
1
4
2
1
2
1
4
1
3
13
7
3
14
2
4
11
1
2
7
2
4
1
13
2
3
3
4
5
4
4
1
1
3
1
4
5
1
1
21
1
2
9
1
2
7
4
3
7
5
4
3
3
3
3
4
1
4
3
4
4
1
16
3
3
4
1
4
4
5
12
6
12
6
3
4
1
4
7
1
3
4
3
2
3
2
16
2
2
7
2
3
4
8
1
1
3
5
4
1
2
4
1
1
8
4
1
1
2
2
2
2
1
1
5
4
1
5
10
4
2
2
1
9
2
1
12
1
1
1
3
1
2
1
1
1
1
1
2
6
1
8
1
1
4
4
6
7
2
3
2
10
1
3
2
10
3
2
1
2
1
6
1
4
1
5
3
4
3
3
1
4
2
5
1
9
2
6
7
2
2
1
9
1
1
10
2
5
1
8
1
2
4
4
1
5
11
5
1
1
2
2
1
10
2
8
1
9
34
4
3
1
3
3
3
2
1
9
3
8
1
1
1
1
1
5
3
2
1
2
6
9
1
4
6
4
2
2
1
2
3
2
6
7
1
3
1
1
2
3
2
1
9
1
1
5
1
3
5
4
1
9
2
1
1
2
1
4
5
7
3
1
3
1
3
8
8
6
1
3
12
3
6
8
1
5
1
6
2
1
1
12
7
10
18
2
8
15
3
2
2
1
7
2
1
3
11
2
1
1
13
8
1
2
1
7
2
1
1
4
7
1
1
5
4
1
5
1
2
2
1
2
14
1
6
2
4
1
4
7
1
2
1
2
2
5
1
8
4
1
6
1
1
1
2
5
7
1
2
3
1
4
10
7
6
5
1
5
6
1
4
11
4
1
2
11
28
1
7
3
6
5
2
5
3
1
1
10
2
1
2
9
7
4
3
5
8
20
3
2
12
1
3
2
5
3
3
5
5
3
2
1
2
1
6
7
1
4
17
2
2
2
3
1
19
1
4
3
2
2
4
1
3
2
2
1
2
1
1
4
11
1
6
3
1
1
6
1
1
3
2
12
9
4
6
3
10
4
14
7
2
1
5
1
2
2
3
13
2
3
11
1
2
3
5
1
2
2
1
7
1
4
6
1
6
2
2
1
13
2
19
1
5
2
3
2
4
56
3
1
2
1
1
2
5
2
2
2
3
7
4
2
31
1
2
1
2
2
2
6
1
1
10
8
1
4
4
9
2
3
2
2
1
2
7
3
1
1
2
2
1
1
1
5
2
6
1
8
1
1
1
3
4
1
11
6
5
10
4
6
2
4
1
7
20
2
4
2
3
3
3
4
3
2
8
1
4
2
11
2
7
2
3
2
1
15
1
8
3
4
2
10
13
2
1
1
5
5
3
1
1
2
6
1
8
6
1
2
1
2
6
2
1
1
10
12
2
11
1
1
1
3
3
2
4
25
3
7
6
1
2
1
3
6
5
4
2
1
1
15
3
3
2
9
2
3
2
1
2
8
5
2
7
4
1
5
2
1
3
2
1
2
1
5
1
4
1
4
1
1
2
7
1
5
4
6
4
2
1
5
3
16
4
8
4
2
3
4
2
8
3
1
1
3
1
3
2
6
4
1
3
4
11
2
1
27
1
2
2
1
3
1
1
3
2
1
2
29
16
6
1
2
2
3
5
1
12
3
4
3
1
1
1
9
1
8
1
2
2
2
3
4
1
1
3
2
7
6
3
7
7
10
4
4
2
1
5
11
4
2
2
2
3
10
2
1
1
4
4
8
1
2
1
1
1
1
1
4
9
2
3
4
3
5
8
3
4
3
5
4
18
4
2
1
2
4
2
2
1
1
1
3
1
9
8
6
3
4
1
2
4
6
1
2
1
9
1
2
1
3
6
5
3
1
1
2
1
6
5
1
8
4
2
2
1
6
4
2
3
4
6
2
2
3
3
1
3
8
6
5
3
2
5
1
6
2
18
1
1
2
11
8
8
4
9
2
7
4
8
2
5
1
1
1
3
3
1
1
4
1
1
2
6
1
1
4
2
1
1
1
1
4
7
7
2
2
2
4
1
8
8
4
5
4
4
1
1
2
4
2
2
6
2
1
2
6
29
4
2
2
9
2
2
9
1
1
1
12
4
4
8
4
4
7
1
1
2
4
4
2
7
3
3
6
1
3
5
1
7
3
1
15
3
1
6
2
1
1
1
8
1
1
1
1
2
2
10
2
4
3
1
1
11
2
3
10
1
2
6
4
4
2
5
2
8
1
1
1
3
3
7
1
1
2
3
7
2
1
2
1
1
10
6
4
1
8
2
9
2
1
1
1
4
1
2
2
1
3
4
2
2
1
3
1
4
1
1
1
16
2
5
1
1
1
13
1
4
2
1
4
10
3
1
4
2
1
2
1
1
3
1
8
6
1
3
3
2
1
2
9
4
2
2
7
1
6
1
1
2
1
7
2
1
5
1
1
1
5
9
5
6
1
1
9
1
7
51
11
8
3
1
1
1
2
1
2
10
1
1
1
5
3
2
3
1
8
13
1
3
2
7
1
6
3
4
2
1
9
1
3
3
1
7
10
3
10
3
8
1
3
13
3
4
17
1
5
2
8
2
2
1
6
5
2
4
2
5
1
6
22
3
5
6
2
2
1
10
1
1
10
4
3
3
4
5
2
1
1
1
1
12
7
9
7
2
1
12
1
2
3
4
6
3
1
4
2
1
2
4
3
1
3
1
5
8
4
19
2
1
5
7
1
3
6
1
2
1
2
1
3
2
4
3
1
13
1
16
4
4
5
1
1
3
1
1
3
1
1
9
6
1
6
9
2
1
2
1
12
13
1
5
1
6
2
2
5
1
1
1
5
2
11
4
6
8
3
2
4
3
2
8
3
2
3
3
3
2
1
2
2
1
2
4
3
2
5
6
7
3
6
1
4
3
1
3
2
5
18
1
5
1
9
3
35
1
1
2
12
2
1
2
1
2
5
2
2
4
5
1
1
13
3
6
1
7
8
4
1
10
1
4
2
2
1
1
1
29
1
3
3
6
8
6
11
1
6
6
4
13
2
1
4
1
3
2
11
1
33
4
3
4
2
5
2
4
8
4
3
1
4
16
4
1
6
4
3
4
1
1
43
4
1
11
9
7
1
2
2
5
2
1
3
11
12
1
6
1
24
2
3
8
1
2
4
5
1
3
1
1
1
8
1
1
4
4
1
1
22
5
27
3
2
4
1
2
5
10
13
1
1
1
1
5
1
9
1
4
1
12
1
2
3
1
1
2
2
3
5
1
1
3
1
3
4
7
5
4
1
5
13
3
4
2
2
3
5
2
1
1
12
5
3
4
3
2
3
13
2
9
4
1
1
4
2
5
1
2
10
1
3
2
8
1
4
1
2
2
9
2
1
4
5
8
2
6
5
5
7
5
11
3
1
2
4
6
2
1
1
1
3
4
1
3
35
1
1
1
6
3
1
3
1
3
2
4
3
2
1
1
3
4
6
2
1
1
1
1
3
1
1
3
1
1
8
7
1
2
9
2
1
1
6
1
7
3
4
1
1
2
22
2
1
11
3
1
1
5
8
2
12
1
4
3
3
4
10
12
3
4
2
12
2
2
1
8
5
6
1
2
2
3
1
1
1
4
1
5
3
1
3
1
9
3
3
1
1
2
1
8
2
3
1
1
1
4
1
2
2
1
2
1
3
1
2
3
1
2
2
2
2
1
2
6
7
3
8
3
1
1
6
2
2
3
1
1
2
8
3
4
3
5
1
2
2
11
6
3
1
10
2
6
3
2
1
1
2
3
3
2
5
3
7
4
1
4
1
3
6
11
3
3
1
2
3
8
3
1
8
1
2
2
6
1
3
1
3
2
1
1
6
2
2
1
6
2
1
5
1
6
4
1
4
3
5
4
3
2
5
1
3
2
5
5
8
1
9
1
4
8
1
3
5
1
4
2
1
1
1
2
4
1
1
3
1
1
1
7
3
3
1
2
2
3
8
1
3
5
2
9
2
1
1
2
5
2
1
3
8
10
2
3
2
2
1
3
1
1
2
1
1
1
2
5
2
1
1
3
1
3
5
11
3
10
4
3
5
6
2
2
2
12
6
5
4
8
2
2
3
4
10
2
1
11
9
3
3
2
2
3
1
1
4
1
3
1
1
4
2
1
1
2
2
3
7
5
1
3
5
5
5
2
4
3
2
3
1
1
1
3
1
3
4
2
1
6
1
3
3
1
1
1
2
5
1
9
13
1
5
1
2
5
1
12
4
3
1
1
6
2
3
5
1
4
1
7
1
2
4
3
2
1
1
4
1
1
8
6
2
3
18
1
2
1
17
1
2
1
3
1
1
2
7
3
2
4
2
9
2
5
1
1
1
4
13
1
2
3
2
5
1
4
8
3
7
3
6
4
13
4
3
13
1
2
2
1
3
1
1
2
5
1
3
3
3
1
2
2
3
9
1
4
2
6
2
1
6
1
2
2
1
2
1
1
1
2
1
2
7
5
1
1
15
1
4
11
2
11
5
4
3
3
11
8
6
2
1
2
2
4
4
1
3
3
4
15
16
1
3
1
1
2
17
5
1
2
3
1
7
1
3
5
1
7
8
3
3
1
3
8
4
2
1
3
1
5
1
4
2
4
1
4
1
3
3
4
3
1
5
6
4
2
2
1
2
4
1
2
1
2
1
2
2
5
4
3
3
1
6
3
8
11
4
2
2
2
1
4
3
2
8
5
3
2
3
1
3
2
3
7
1
6
1
2
1
1
14
4
1
1
2
2
5
3
1
5
2
9
1
1
9
2
2
4
4
2
3
7
4
2
1
13
5
10
4
1
1
4
5
2
1
1
7
15
4
4
1
1
1
4
1
14
3
7
3
1
4
1
1
1
1
5
4
5
5
1
3
1
1
3
2
1
1
2
9
1
1
1
1
5
4
1
3
2
11
1
2
1
1
2
5
1
3
3
2
3
2
3
5
6
2
1
1
3
2
11
5
1
4
1
3
3
5
1
1
20
7
2
1
1
4
1
2
1
7
15
1
2
1
4
1
3
2
5
1
10
2
2
1
2
1
2
1
1
5
2
5
2
10
6
1
3
3
3
6
4
1
1
2
2
2
1
5
2
8
1
12
19
3
3
6
16
17
8
1
1
4
6
5
1
1
18
2
1
1
7
1
1
3
1
3
16
17
3
2
1
14
1
3
8
1
3
1
4
2
2
8
2
7
2
3
2
2
3
7
5
3
1
3
1
1
1
2
3
1
2
2
10
4
2
2
2
1
1
3
1
6
1
2
2
2
5
3
4
5
12
4
3
1
2
3
4
4
16
3
4
1
9
3
1
4
7
2
3
9
5
4
3
1
2
3
9
6
5
3
5
6
19
23
1
9
5
2
6
7
2
4
4
2
4
2
1
1
4
2
1
2
5
1
2
1
2
3
7
1
1
3
1
6
2
7
2
2
1
1
1
6
1
5
8
12
1
1
2
1
1
14
1
4
6
11
3
4
7
3
2
4
8
1
3
1
6
12
1
1
1
3
27
4
4
2
1
6
1
2
10
8
1
1
14
35
5
1
2
4
3
2
1
1
6
8
2
2
2
10
6
5
3
2
1
2
20
2
2
10
2
13
3
1
10
3
1
2
2
2
4
4
3
3
5
8
1
6
20
4
4
20
9
3
2
3
1
2
1
1
2
4
11
3
4
4
6
2
2
1
5
1
3
4
1
2
2
1
1
18
5
3
1
2
4
15
3
2
2
7
7
2
1
3
10
1
6
3
15
6
2
1
4
12
6
2
2
1
1
1
3
1
9
3
3
3
1
5
2
1
4
1
3
3
2
3
4
11
5
3
1
1
3
2
11
2
6
3
4
3
4
1
8
1
4
2
9
1
3
5
1
7
1
1
2
1
8
8
3
5
2
3
10
2
1
1
2
4
11
2
1
3
2
7
1
3
11
1
1
4
2
1
2
4
1
5
2
11
1
11
1
1
16
1
2
7
6
13
2
5
8
1
3
3
6
2
3
5
9
5
3
1
3
1
7
15
2
1
13
3
2
7
3
4
10
5
5
9
1
3
4
20
4
1
3
1
2
2
11
2
4
6
3
1
1
7
3
4
1
4
4
3
8
8
6
11
1
8
7
1
11
1
1
5
3
2
2
1
5
2
8
4
1
13
4
2
2
2
2
6
2
4
1
3
3
3
3
2
2
1
2
4
4
2
1
3
5
2
6
3
16
1
5
13
1
2
2
13
2
1
13
7
2
3
2
10
6
3
2
4
2
2
8
5
5
2
2
4
8
4
9
2
6
4
13
4
10
1
1
2
5
1
6
3
2
12
2
4
6
5
1
9
1
2
1
1
5
1
4
1
1
1
4
4
3
2
3
6
5
7
2
3
1
2
5
1
1
1
2
1
1
7
2
10
10
9
12
10
2
1
1
5
6
2
7
7
1
8
3
5
1
10
2
6
12
4
1
2
2
5
1
1
3
3
6
5
2
8
2
1
1
2
2
1
1
1
1
2
2
2
16
2
3
1
8
10
1
4
1
1
2
1
5
2
2
2
10
2
1
1
4
4
1
13
1
1
2
1
7
1
24
1
1
10
3
5
1
4
3
4
3
2
13
1
3
1
1
9
7
15
1
7
1
1
1
1
1
6
5
1
4
2
2
2
1
2
2
1
2
6
1
7
6
3
3
1
7
5
6
2
2
4
1
7
2
2
10
11
6
2
1
2
9
3
3
24
1
4
2
5
3
5
1
3
1
5
3
2
2
1
20
2
1
1
1
2
2
2
4
4
3
3
4
1
4
2
4
2
2
4
2
7
3
2
2
3
2
1
2
6
1
2
8
2
6
2
2
4
7
5
3
2
1
1
11
6
9
1
8
4
2
1
6
3
15
1
3
1
1
3
2
1
4
1
4
3
1
5
5
1
1
26
10
3
4
1
1
1
13
2
1
1
1
4
8
5
2
1
2
7
5
2
1
22
1
13
1
6
2
2
2
2
1
9
8
8
1
2
7
3
5
20
2
3
1
2
2
8
8
1
2
10
9
9
1
1
2
4
3
3
3
5
1
2
2
1
5
4
1
1
1
2
4
1
2
6
2
1
1
4
5
11
2
2
1
4
5
1
10
13
2
4
9
2
5
1
1
1
1
3
17
6
1
11
5
2
1
2
1
1
4
1
1
2
8
4
3
2
6
6
6
8
5
5
5
1
3
8
2
1
3
2
4
2
6
1
2
1
2
3
4
1
3
12
1
3
1
24
9
4
4
4
5
6
4
9
5
4
42
14
2
1
2
1
1
1
8
2
2
4
3
6
1
16
2
2
5
2
6
4
4
2
6
1
6
2
5
1
2
1
9
1
3
3
10
1
3
2
2
4
1
1
2
2
4
1
1
9
2
1
3
18
1
3
4
2
4
1
2
4
6
2
1
3
3
2
11
1
2
2
1
2
20
2
4
1
1
2
4
2
2
13
1
3
1
1
3
1
2
1
6
4
1
1
3
3
2
28
1
3
1
8
21
8
3
2
2
4
6
1
1
2
3
1
1
2
5
9
1
2
7
6
2
4
1
5
6
18
1
5
3
2
5
6
1
2
3
1
2
3
1
1
2
1
1
4
1
3
5
10
2
5
3
1
1
1
1
4
11
1
1
3
3
3
7
2
3
7
1
4
13
7
15
3
1
2
5
2
3
2
1
4
5
2
6
5
29
3
4
1
4
1
4
1
6
1
1
2
6
1
3
4
1
2
2
1
3
1
1
1
6
1
2
1
3
1
8
4
7
3
5
1
2
5
2
2
6
1
7
2
1
3
7
2
1
5
4
6
3
1
3
1
1
5
3
7
2
5
2
2
4
4
2
3
1
5
1
2
6
8
7
2
14
3
2
1
1
1
3
1
3
1
8
5
4
5
4
1
2
1
2
3
4
4
1
1
4
2
3
3
2
7
2
1
1
1
2
4
2
6
3
2
3
5
11
1
5
2
4
1
1
1
7
16
2
1
4
3
2
2
4
2
7
1
1
5
1
5
1
6
2
18
4
12
1
6
1
4
2
1
1
1
7
4
2
4
4
1
2
3
1
1
2
2
2
1
1
3
2
2
3
3
1
2
2
1
13
5
2
1
4
6
7
2
3
3
9
2
1
3
1
3
1
3
2
5
5
2
1
2
8
1
2
1
1
6
1
1
4
1
1
1
2
2
2
11
1
3
2
2
2
3
9
2
1
2
4
2
1
3
1
1
8
1
1
3
1
2
8
2
1
3
2
1
3
2
1
1
3
5
7
1
4
2
1
7
1
2
6
1
10
6
3
5
6
1
12
2
1
2
4
2
1
2
3
3
5
7
3
1
1
3
2
4
11
3
3
9
4
2
5
3
3
1
4
1
2
2
13
2
2
1
6
2
18
2
6
1
4
1
2
7
11
2
1
3
2
2
1
2
2
6
4
5
3
5
1
3
3
4
4
4
1
1
1
9
4
1
1
5
5
4
10
1
1
4
7
1
4
1
9
1
3
1
16
3
1
3
1
2
1
1
1
2
2
7
6
2
2
1
4
1
29
4
1
2
6
1
1
5
4
1
10
4
10
1
1
2
7
4
3
5
6
3
12
1
1
5
9
3
4
1
2
1
3
3
3
1
1
5
1
5
12
1
3
9
2
22
8
7
2
1
2
4
2
3
2
4
11
1
4
6
2
2
3
4
2
4
2
2
1
1
2
2
3
8
1
2
1
13
3
7
1
2
1
3
2
4
2
9
3
1
3
4
1
1
13
1
2
1
1
1
6
8
2
1
3
3
2
4
2
2
2
9
4
2
4
7
10
3
2
2
2
3
9
1
3
3
1
5
2
1
1
7
6
1
2
3
4
4
12
2
15
5
2
2
9
3
1
3
2
3
5
2
2
4
6
6
7
3
3
2
1
2
2
5
1
3
4
14
11
4
11
2
3
17
3
8
6
3
1
6
1
2
2
2
1
2
1
10
3
2
2
5
1
3
2
1
3
2
11
4
1
3
5
7
1
4
7
2
6
5
4
6
17
2
8
4
8
2
4
4
2
4
4
5
2
1
3
5
1
9
3
19
1
1
1
4
2
1
4
3
23
2
1
3
2
7
14
3
7
3
4
17
5
1
2
2
7
2
1
21
3
1
1
2
2
2
1
23
14
2
3
5
2
2
2
3
5
1
2
2
5
1
6
5
1
3
7
5
4
4
3
5
5
1
1
14
1
2
5
1
1
2
7
1
12
1
2
3
7
1
6
4
3
6
4
6
1
2
2
4
15
7
1
34
1
4
3
1
4
2
2
4
2
34
1
2
1
10
2
5
4
1
4
9
1
7
3
2
1
3
9
1
2
3
2
6
3
3
7
3
1
2
2
9
5
3
5
1
1
3
7
5
4
1
7
2
10
2
9
3
2
3
2
3
6
1
14
7
2
3
22
1
3
10
5
1
8
2
8
2
5
2
2
2
2
1
1
1
4
1
1
9
2
1
1
9
4
1
14
4
4
2
3
5
2
3
15
2
4
1
3
5
1
2
6
1
1
10
2
4
5
2
3
1
3
2
2
1
1
1
1
1
1
3
2
1
1
1
2
1
4
3
9
3
11
1
3
5
3
2
2
11
1
4
1
2
3
5
1
4
4
4
18
3
2
11
1
2
6
7
2
3
1
5
2
3
15
3
3
9
2
2
1
6
1
2
2
4
16
13
1
3
12
2
4
3
3
1
1
3
1
1
1
9
1
2
1
2
2
2
1
1
2
10
2
1
1
2
3
6
5
2
8
1
4
1
2
7
3
1
2
1
4
3
2
3
10
6
5
2
2
2
7
4
8
11
5
3
6
6
1
1
18
1
7
5
1
3
2
2
2
3
5
4
4
1
1
6
9
1
1
3
1
2
5
2
2
2
11
1
3
6
4
5
4
1
2
1
4
1
3
1
2
9
9
1
2
9
9
1
10
3
1
4
1
3
2
8
9
2
7
1
7
4
4
13
3
1
8
3
2
1
9
1
3
4
1
1
1
1
2
5
1
12
1
2
6
4
5
1
1
2
1
3
10
1
2
6
3
3
16
3
3
5
6
11
2
5
3
1
6
1
3
10
4
4
2
4
3
1
4
6
1
1
1
1
2
9
2
3
3
5
7
1
1
2
7
5
2
2
2
2
1
1
2
5
30
2
2
4
1
5
1
3
1
1
1
5
7
4
13
2
8
2
1
13
1
3
3
1
4
2
1
1
1
2
4
1
3
1
7
1
1
5
1
2
6
6
6
7
2
1
2
4
1
4
6
7
5
13
8
18
2
4
2
3
3
3
5
5
2
1
1
1
3
3
1
4
2
1
3
4
6
4
2
2
3
2
21
5
1
2
1
2
1
6
2
4
4
2
4
7
5
5
6
11
9
2
1
2
2
1
2
1
3
3
6
17
1
15
2
6
2
13
1
4
2
8
1
4
6
6
1
3
1
10
2
1
4
3
1
3
1
2
1
3
1
2
2
4
1
1
2
3
5
2
9
2
1
3
9
2
1
5
1
11
1
1
2
3
5
2
1
2
1
7
1
4
13
2
5
5
1
2
3
1
1
1
1
4
4
4
2
1
2
4
4
1
1
6
3
4
1
1
4
4
3
1
1
16
2
4
10
3
6
1
4
1
1
9
3
3
4
3
3
1
3
6
4
1
2
4
3
2
7
1
3
3
1
2
1
2
2
2
16
8
4
12
1
3
2
9
6
1
2
3
6
1
19
4
5
2
2
4
10
2
1
10
1
1
13
3
1
6
4
3
2
3
1
2
1
4
2
1
3
9
2
11
2
5
2
4
1
10
1
7
1
1
1
5
1
4
5
3
1
1
2
16
2
4
11
3
2
1
4
2
7
1
3
2
3
4
5
1
1
4
2
13
5
1
1
1
1
3
3
10
2
2
9
7
2
2
2
5
5
9
2
2
6
1
1
2
3
2
2
1
1
2
1
4
1
1
2
7
7
2
1
3
3
5
4
1
3
12
3
2
4
2
1
3
12
1
1
8
2
2
4
7
2
1
8
1
5
1
2
3
1
5
2
10
5
1
4
2
2
5
2
5
1
5
1
1
4
2
3
1
8
14
3
2
5
8
2
1
7
2
3
2
9
1
3
5
1
1
3
17
8
9
1
1
8
1
3
3
1
1
12
1
5
2
1
2
5
1
3
1
2
3
4
3
12
2
5
3
8
1
12
3
2
1
1
15
4
10
1
1
9
9
1
3
3
1
2
2
7
11
5
2
4
3
1
3
16
7
11
8
1
1
1
3
4
1
5
1
3
1
1
1
1
3
1
2
8
4
5
5
3
4
1
1
4
1
2
3
3
6
1
5
2
6
8
1
2
3
2
1
2
7
8
1
1
3
22
3
2
2
3
2
7
2
2
4
3
2
1
1
2
19
4
3
2
1
2
3
3
1
3
9
2
6
4
1
1
3
3
3
2
11
1
1
2
4
6
3
5
14
3
3
1
11
11
1
9
2
2
2
14
2
5
1
1
4
6
3
1
8
1
2
2
2
5
4
23
10
1
4
1
8
5
2
2
1
1
3
6
5
3
5
1
1
1
3
1
7
1
14
1
22
5
8
3
9
3
2
1
2
1
4
1
3
6
10
1
2
2
4
4
3
1
5
12
4
13
2
9
5
1
3
1
2
3
7
2
5
9
4
3
4
4
1
37
1
2
4
1
1
2
9
2
5
5
2
2
1
1
3
2
4
2
2
1
9
11
1
1
17
5
11
1
12
3
3
8
2
6
3
3
3
2
3
5
27
11
5
5
2
11
5
1
1
6
11
1
2
3
1
2
6
1
2
3
3
1
2
28
17
6
2
2
14
7
4
5
2
7
3
3
3
2
8
5
2
1
1
4
3
2
8
2
10
1
5
4
2
2
2
2
2
3
2
7
5
6
5
4
7
9
10
2
1
3
5
13
1
4
7
2
18
1
1
4
1
2
1
1
1
5
2
10
1
4
1
1
3
1
1
2
5
9
1
3
4
3
2
9
3
2
1
3
4
1
1
17
5
1
1
5
2
3
3
2
7
1
4
1
4
1
4
3
7
1
1
1
29
3
15
1
4
7
7
6
3
13
1
5
1
1
2
10
4
7
1
1
8
4
1
3
2
1
15
1
5
5
10
1
9
2
3
5
4
1
2
5
6
2
6
3
5
2
2
1
1
1
3
4
3
4
4
4
1
1
33
1
1
3
9
2
4
3
12
7
7
4
1
4
2
2
5
6
11
1
6
1
2
1
4
1
1
1
2
2
1
3
1
10
1
2
2
2
3
1
3
1
9
1
3
1
1
2
9
1
2
4
1
1
7
2
1
11
4
2
3
2
5
4
4
1
1
2
11
1
1
1
1
10
9
2
23
2
6
1
2
1
1
2
5
15
1
4
7
7
6
2
2
1
3
6
3
3
1
11
1
1
2
5
14
1
2
1
5
1
5
1
7
2
5
7
1
10
1
13
26
3
4
4
1
1
6
2
6
4
1
6
1
1
3
1
2
4
2
1
1
2
1
1
1
1
3
7
1
1
8
2
6
4
5
3
3
1
14
2
3
3
1
9
1
12
1
2
2
7
1
8
3
2
1
1
6
18
10
3
6
5
3
3
5
4
4
4
2
1
5
1
2
15
1
2
1
1
4
2
1
2
2
5
5
4
1
7
5
1
2
3
3
2
2
5
2
6
8
20
2
3
4
1
5
5
1
2
2
20
7
3
3
5
5
5
2
7
1
1
3
1
2
10
1
3
14
8
1
1
2
2
4
3
5
7
1
3
1
1
15
2
5
4
1
9
5
5
1
1
4
1
3
1
4
4
3
5
1
2
4
1
1
1
4
3
1
5
20
4
1
3
8
1
7
4
15
3
8
6
7
3
4
2
6
3
1
3
1
6
2
7
8
3
5
2
1
1
3
1
3
5
1
3
11
4
9
2
1
4
19
2
1
2
1
1
5
1
5
1
4
3
5
8
6
6
3
1
2
10
3
3
8
4
2
1
2
13
9
7
2
1
5
6
1
1
9
1
4
1
7
9
1
1
3
6
5
1
4
3
1
1
3
3
2
3
2
1
12
9
2
3
5
2
1
6
2
4
1
1
12
4
4
10
3
1
5
1
1
3
12
3
3
6
2
6
1
1
1
3
3
7
1
1
1
7
7
4
2
1
1
7
1
3
6
3
1
1
3
6
4
3
2
14
1
4
7
1
3
4
4
1
49
2
1
1
3
4
1
11
9
3
1
2
1
1
11
1
7
3
1
6
2
1
3
2
3
8
2
14
3
1
2
6
1
3
3
6
3
1
2
3
1
2
10
2
2
2
6
6
12
1
2
3
4
6
9
4
2
4
2
9
1
4
3
1
3
2
1
4
9
8
1
1
2
21
5
2
21
2
1
1
2
7
1
2
2
6
2
2
1
4
19
3
3
1
1
1
1
1
1
1
2
4
3
8
1
1
4
2
4
3
2
1
3
4
8
3
3
1
1
1
2
4
5
4
1
8
4
1
1
10
2
1
4
1
1
2
2
2
19
3
7
1
9
1
1
2
1
7
13
4
2
2
5
1
2
3
6
2
1
9
7
5
13
8
3
1
1
3
1
1
6
1
5
3
2
2
1
3
1
2
1
1
4
9
1
1
2
2
5
2
8
23
3
1
10
5
10
1
1
1
2
4
9
1
2
3
18
4
1
4
1
3
2
1
2
3
2
5
9
1
2
2
1
6
6
4
1
3
1
7
1
2
9
2
4
5
3
2
2
3
19
1
1
3
10
1
12
8
5
3
2
2
1
5
2
1
5
3
1
3
4
4
7
2
3
2
2
5
3
9
1
1
1
4
6
1
8
11
21
4
4
3
2
3
6
3
3
18
3
3
8
1
16
1
10
1
7
9
3
2
2
5
7
7
5
6
4
18
12
2
5
10
5
4
1
4
1
8
2
4
3
4
1
1
3
2
1
4
5
2
11
5
4
6
1
3
4
1
7
3
8
3
6
2
4
5
9
1
1
1
10
3
2
1
1
1
2
2
3
2
3
2
12
2
2
6
2
12
2
1
2
3
3
5
5
5
3
12
2
6
3
2
1
2
1
1
2
2
3
3
4
3
9
2
4
6
4
2
1
2
1
6
1
6
3
2
10
2
3
1
1
3
7
9
1
4
3
6
1
1
1
8
2
2
7
3
6
1
3
1
1
1
1
3
1
2
4
4
7
10
6
5
31
1
2
2
8
1
27
3
2
4
7
2
2
5
2
1
3
3
13
8
2
2
1
1
2
4
2
2
1
1
6
2
2
13
1
2
2
1
10
1
11
4
4
1
5
1
2
1
1
1
5
2
4
7
2
1
4
4
1
3
16
2
2
4
8
2
3
3
20
1
4
3
1
1
1
2
3
6
22
5
10
4
1
2
2
1
1
6
2
2
1
1
1
4
1
2
2
2
1
1
4
3
3
2
10
6
5
1
6
6
6
4
9
4
3
12
1
4
47
3
1
1
3
2
9
1
2
2
3
1
1
1
1
1
1
1
4
2
1
6
2
3
3
4
2
15
1
3
2
1
2
1
3
2
5
1
1
1
5
2
3
8
2
5
7
8
5
1
6
2
1
14
2
2
2
1
8
3
1
5
11
3
1
1
17
7
5
3
1
10
2
2
5
4
5
1
2
1
2
2
16
3
11
12
5
1
2
10
3
4
4
1
3
7
2
1
7
8
3
5
6
2
3
1
5
1
5
13
7
2
2
1
2
1
1
2
6
1
2
1
1
3
11
4
16
8
2
16
9
3
1
2
12
1
1
1
2
4
1
1
2
1
1
2
7
3
3
2
1
6
7
2
10
3
2
1
2
2
4
7
3
10
2
2
4
2
11
2
5
7
1
13
3
2
1
3
10
1
6
6
3
6
1
1
2
1
1
2
1
1
1
4
10
1
1
2
1
4
5
5
2
7
1
13
8
2
2
4
1
5
1
2
2
6
5
3
2
3
1
2
1
1
1
5
2
11
1
3
18
5
1
3
5
5
1
2
6
2
4
7
5
24
1
3
1
16
1
1
1
2
3
3
3
1
1
1
1
1
5
16
2
2
5
6
3
1
5
2
1
7
2
3
1
4
5
3
4
1
1
3
3
21
2
2
5
1
5
20
3
4
2
2
1
3
14
3
3
1
1
8
1
1
1
1
3
1
4
6
1
1
8
2
1
4
2
4
2
2
1
3
2
9
9
1
9
2
3
2
5
6
3
1
19
1
4
5
4
5
2
2
2
4
2
2
2
3
2
7
3
4
1
2
2
1
1
2
7
2
4
1
4
1
3
10
2
2
2
13
11
1
1
1
5
3
3
1
14
1
3
5
4
2
1
1
1
1
1
2
10
7
6
5
1
2
2
2
2
1
1
6
5
2
4
44
3
7
7
3
1
1
9
5
3
25
1
1
1
1
3
4
2
5
1
2
1
1
3
9
1
3
19
4
1
3
2
3
2
1
4
7
4
1
1
1
7
2
1
1
2
2
1
2
3
9
1
6
1
2
9
1
1
4
1
5
3
2
5
2
1
3
3
6
1
1
5
2
2
1
1
7
6
1
1
2
5
6
3
5
1
1
1
1
2
2
7
3
2
6
4
3
1
1
10
1
15
15
1
2
1
2
3
2
2
1
5
1
2
5
2
2
2
1
1
1
1
1
2
1
2
1
6
2
2
11
1
1
10
1
4
1
1
1
4
1
4
9
10
2
3
1
1
2
14
2
1
1
1
9
1
1
1
1
3
2
12
2
1
17
3
6
5
5
1
2
5
3
1
3
2
1
2
6
6
5
9
6
2
1
7
1
1
3
2
2
13
6
8
1
4
2
1
1
2
1
3
10
2
2
1
3
5
8
2
5
3
1
6
1
9
5
2
1
2
1
4
1
1
2
8
4
1
3
1
4
2
7
1
4
3
1
24
3
5
5
9
2
1
3
1
6
2
5
2
2
1
2
3
9
9
4
1
1
1
2
9
9
1
3
13
5
1
1
9
1
4
3
11
1
1
1
8
13
5
8
4
1
5
2
6
4
7
1
4
5
7
13
1
2
4
3
4
1
3
3
3
3
10
1
2
14
1
2
3
4
6
2
1
2
3
1
2
2
1
2
9
7
3
2
3
3
2
1
1
4
1
1
2
2
15
3
1
1
1
1
2
10
6
4
1
2
2
2
2
4
1
7
3
10
8
3
2
3
9
5
6
1
3
2
1
1
6
10
6
9
3
11
4
7
8
1
2
5
22
4
3
3
2
2
2
2
5
6
7
5
2
2
2
9
3
1
1
4
1
2
1
3
8
1
1
6
9
2
3
12
1
1
6
8
1
1
8
2
6
9
1
2
2
3
1
1
8
7
2
2
1
4
1
1
7
4
5
8
2
1
1
2
2
1
2
8
6
3
1
11
8
4
1
8
7
6
3
2
2
2
2
1
1
9
1
2
1
3
1
3
3
1
2
6
2
6
1
2
20
1
4
7
1
1
1
6
1
1
4
2
2
11
2
1
2
3
8
2
2
3
17
3
5
6
1
2
1
1
2
3
3
3
4
2
1
6
1
1
8
8
4
4
1
2
2
3
3
12
13
8
5
10
4
2
2
2
1
3
1
2
1
1
3
1
1
4
1
1
2
2
3
1
11
1
1
1
1
8
7
5
5
3
2
1
5
10
1
2
2
2
3
4
4
11
5
13
2
2
1
4
7
1
7
10
3
6
4
5
3
2
9
1
2
5
12
4
4
1
3
4
3
1
11
2
2
1
4
1
9
2
1
1
13
2
2
6
7
2
1
5
1
3
11
5
8
1
4
1
7
1
9
2
1
8
5
5
2
1
4
1
1
7
3
7
1
16
3
9
3
4
1
1
3
2
2
1
13
5
5
2
10
2
3
5
1
1
4
6
1
2
3
4
2
2
1
1
2
1
2
5
1
1
3
3
1
12
9
9
1
3
13
2
2
1
1
3
1
12
3
14
1
2
3
1
1
4
1
1
4
7
10
4
2
1
3
3
2
32
3
3
2
5
4
2
9
6
3
4
6
2
1
5
2
1
1
2
4
3
1
3
4
7
2
2
7
1
1
2
11
1
1
3
1
14
1
7
5
8
1
1
5
1
3
2
1
6
3
2
1
6
3
8
1
8
1
5
1
1
3
7
1
2
11
4
1
1
12
1
3
4
1
4
1
2
5
2
5
3
1
4
2
8
8
7
13
3
3
1
2
8
4
8
3
1
1
2
3
3
1
2
2
4
12
3
2
1
4
5
2
3
2
14
1
4
5
1
4
1
3
5
9
2
2
8
1
10
2
6
3
3
1
3
4
2
1
6
1
3
2
1
1
2
2
2
3
3
1
3
31
3
12
2
11
4
3
2
2
4
8
1
2
1
4
4
8
3
2
2
2
2
5
2
2
1
5
3
8
3
1
6
2
5
6
3
4
3
2
4
1
6
1
5
12
8
1
1
3
1
8
1
1
7
4
1
2
1
5
5
9
2
2
2
1
4
8
2
3
9
9
3
2
1
2
3
1
5
7
5
2
1
2
3
3
5
1
1
8
1
7
1
3
2
8
3
1
2
4
4
3
3
2
2
1
3
1
15
12
2
18
1
1
1
1
1
2
4
3
7
1
1
1
3
3
2
1
1
3
1
3
4
6
5
3
5
1
6
9
6
3
1
1
11
3
13
3
8
4
3
14
1
2
1
2
2
2
1
5
1
6
4
2
2
9
3
4
2
7
4
7
3
1
3
3
2
1
1
3
11
1
6
1
6
4
1
2
3
1
1
1
3
1
3
1
5
3
2
11
2
1
4
2
4
1
1
7
6
2
1
1
2
1
3
1
3
2
2
2
1
6
2
3
1
3
9
2
1
2
6
1
1
2
3
6
3
14
1
14
2
8
2
3
8
1
2
1
2
2
3
1
1
1
1
1
19
2
1
2
16
4
5
1
2
1
1
1
1
3
3
12
1
3
3
2
3
13
1
1
2
1
2
1
5
10
18
2
2
1
3
1
1
3
13
6
3
3
5
2
1
6
2
4
1
3
1
2
7
3
3
2
1
2
3
4
2
3
3
19
2
10
6
4
3
4
7
5
1
4
4
11
1
1
1
2
12
3
1
1
2
2
1
9
1
2
4
5
2
2
2
1
1
1
1
1
2
6
2
6
2
2
4
2
4
5
3
1
5
3
1
2
19
9
1
1
8
4
3
1
4
1
2
1
2
1
1
1
6
2
2
2
14
1
1
3
2
5
3
4
1
15
12
1
2
3
2
3
1
2
6
2
1
3
5
1
5
3
6
1
3
1
1
2
1
1
12
2
7
3
16
4
2
6
3
2
9
1
4
12
4
12
1
17
1
4
1
5
4
4
4
1
2
2
2
12
3
1
2
3
4
3
2
21
5
7
3
1
5
7
5
10
3
2
2
2
8
6
5
14
2
1
1
3
13
1
4
3
2
1
4
2
5
9
6
1
2
1
5
2
1
11
8
3
3
4
11
5
5
3
7
1
9
3
6
4
2
1
1
4
1
1
1
7
1
3
3
3
5
7
1
2
4
1
1
5
10
3
2
2
1
1
2
1
1
2
1
2
3
4
3
2
7
5
4
1
5
1
11
2
4
1
4
1
2
14
1
3
6
15
18
2
1
1
1
1
1
2
15
4
2
2
7
3
4
5
2
6
3
24
15
6
1
2
1
5
2
5
3
1
1
5
8
3
4
3
2
9
5
9
7
4
1
3
6
4
1
2
6
5
4
2
18
8
2
4
4
1
6
3
3
1
3
7
3
4
1
6
1
3
1
12
4
5
2
10
3
5
3
2
1
1
1
1
11
4
4
1
1
4
3
4
3
1
3
1
2
5
2
3
5
6
11
5
3
10
3
3
4
2
3
2
4
1
8
1
1
2
1
5
2
5
2
2
2
8
1
1
2
2
4
2
1
2
5
2
7
3
4
2
3
1
4
4
3
14
1
4
4
2
2
1
4
3
2
2
7
5
9
7
2
1
2
2
1
2
5
2
2
13
1
3
5
1
10
4
7
4
1
6
9
5
2
1
2
1
2
1
1
2
2
2
3
6
1
1
2
5
1
3
3
1
4
2
2
2
1
2
2
3
2
2
1
1
2
2
6
5
5
4
6
2
2
11
1
5
2
2
2
5
11
2
2
3
2
2
5
4
1
3
3
3
2
6
1
4
8
1
1
1
9
9
3
6
4
6
3
12
3
1
1
4
1
1
4
3
12
1
1
1
6
1
13
3
1
5
2
3
3
12
6
3
2
16
5
2
5
9
1
2
5
1
4
4
1
1
3
1
6
12
3
1
1
3
4
1
3
4
13
6
3
4
5
1
1
14
3
16
3
3
1
3
2
11
5
4
1
6
4
2
3
3
11
1
1
1
3
2
1
1
5
3
2
2
1
2
2
9
4
5
2
5
1
1
2
4
2
1
3
1
5
5
1
5
1
1
2
2
2
2
3
1
1
1
8
1
1
13
9
2
2
7
2
6
3
3
2
3
1
4
3
2
2
1
2
2
5
1
3
1
2
10
2
5
1
2
15
3
4
3
5
1
6
2
31
4
1
9
3
6
7
3
1
3
23
2
1
5
5
6
3
5
2
3
5
6
8
2
11
5
5
2
1
6
1
6
1
2
2
1
1
1
3
5
3
3
2
7
3
5
3
1
2
2
1
4
1
5
10
2
10
2
2
2
8
14
3
6
4
4
1
2
1
1
2
13
2
4
1
1
6
1
6
2
3
2
5
2
3
1
2
3
2
2
2
13
1
6
3
4
5
6
1
1
7
28
1
1
2
7
6
2
1
3
6
1
7
2
4
2
13
4
2
1
4
1
6
5
2
9
3
3
1
4
6
5
2
2
3
2
2
11
3
2
4
4
2
6
3
9
1
4
5
6
2
4
5
2
5
7
1
15
4
6
1
6
1
6
2
1
1
2
4
2
6
6
2
1
2
4
3
11
1
5
1
1
12
1
1
2
2
5
8
2
11
3
5
1
20
1
4
1
6
4
3
3
3
1
1
10
2
5
3
9
21
1
1
9
2
7
4
8
1
3
6
3
1
24
1
2
3
3
12
1
2
4
3
3
1
1
3
4
1
2
13
1
8
1
3
4
6
6
2
4
4
1
2
1
1
1
3
2
6
1
1
7
7
2
2
1
5
7
2
1
1
2
2
2
6
1
2
3
1
2
1
1
5
4
3
2
2
1
10
5
5
5
5
5
3
6
1
5
1
2
2
1
1
1
2
7
4
5
2
1
3
8
2
1
5
2
15
5
3
1
3
8
3
1
2
1
1
3
1
2
8
3
12
1
1
1
4
1
6
2
2
2
2
4
10
2
1
4
1
5
2
2
2
6
3
6
4
3
3
11
3
1
2
2
4
6
2
1
2
1
5
1
10
4
2
1
5
8
1
2
3
6
2
2
1
5
10
3
7
1
2
2
6
3
1
7
2
3
12
2
1
1
8
1
2
1
1
4
5
4
1
3
19
4
3
4
10
1
5
1
9
1
2
5
2
1
1
1
2
1
3
1
2
1
2
1
1
10
4
1
1
2
6
4
5
1
1
43
2
1
1
3
6
1
9
3
1
10
1
1
2
6
1
4
1
1
1
1
4
4
6
8
2
5
3
2
1
10
4
1
1
2
10
13
9
3
10
1
2
5
1
1
1
18
3
2
3
9
3
5
2
1
6
6
3
3
1
3
2
10
4
1
1
1
3
3
3
3
1
2
3
1
1
2
6
1
1
1
1
4
2
2
17
2
2
32
5
7
2
3
2
4
4
1
2
1
5
2
1
3
2
1
2
1
4
3
5
4
1
2
1
3
2
3
2
9
2
1
9
6
4
5
2
1
1
4
2
1
4
6
6
12
2
28
2
3
1
6
3
4
1
2
4
1
1
14
2
1
1
5
2
5
6
5
1
2
8
3
3
6
2
4
6
1
3
3
4
4
2
6
2
7
1
5
6
1
3
22
5
3
2
3
22
1
15
5
5
5
3
1
5
2
1
4
3
13
3
3
7
4
2
6
1
4
13
10
4
2
3
1
5
3
2
1
6
4
2
1
8
5
1
1
3
2
2
3
1
7
8
2
3
1
4
3
6
4
3
7
1
1
5
5
32
1
3
14
7
1
2
2
1
5
3
2
1
1
1
1
2
3
2
4
3
5
2
1
3
3
2
1
12
3
1
3
9
1
5
1
1
5
4
1
1
10
3
22
3
1
1
1
1
8
7
1
10
6
8
1
4
6
10
3
2
2
15
9
1
1
1
1
4
1
2
2
6
5
9
2
7
11
5
10
1
1
8
29
2
5
1
5
5
4
2
1
2
5
2
2
2
1
3
4
4
3
6
2
4
2
1
4
1
3
12
9
7
1
3
13
2
3
1
4
1
2
2
1
23
7
10
1
3
1
1
2
1
3
2
2
17
2
2
22
2
9
14
1
2
1
2
5
6
1
1
6
1
1
3
1
1
4
3
15
2
8
6
3
1
1
6
4
6
13
1
2
1
4
3
7
3
13
8
6
4
1
5
1
5
4
12
1
4
12
43
1
5
4
3
1
1
6
18
7
1
8
1
4
1
3
3
3
5
20
1
3
1
7
1
1
3
8
1
3
1
3
4
1
1
2
1
5
1
1
1
10
11
9
2
8
2
10
9
2
7
4
6
1
2
3
8
4
8
4
1
6
2
2
1
1
2
1
1
7
2
2
8
2
8
1
4
1
3
23
4
1
6
1
6
7
2
1
2
3
4
8
14
9
13
2
2
10
2
1
2
3
21
3
4
1
2
1
1
7
5
4
1
2
3
9
8
26
4
4
1
1
5
2
1
3
2
2
1
2
1
5
6
3
14
3
1
3
7
1
3
16
3
3
5
6
14
2
6
3
21
2
4
1
1
19
1
20
4
1
3
4
1
3
2
3
3
10
1
1
2
3
2
6
1
2
6
2
3
1
5
1
3
8
1
2
2
1
1
1
3
1
3
13
7
5
1
2
1
2
4
11
2
5
4
1
20
4
2
3
2
7
1
6
2
2
3
3
1
1
2
2
1
2
2
2
3
3
7
1
3
2
1
4
3
8
13
3
7
1
1
2
14
3
4
4
7
3
4
3
1
1
4
6
2
1
6
4
9
2
2
3
6
2
8
1
11
4
1
3
1
2
10
1
2
6
4
1
3
3
4
1
4
6
1
3
10
1
2
1
1
5
3
5
6
6
6
3
13
36
9
14
2
2
2
1
4
6
5
12
4
6
7
1
4
5
5
5
2
4
16
5
1
4
1
13
3
3
1
10
7
4
4
6
8
4
1
3
3
1
4
2
1
12
1
3
1
1
1
6
10
1
4
3
2
1
1
5
13
1
2
1
2
2
1
4
2
1
5
1
3
4
1
6
2
5
6
6
9
2
2
1
1
14
2
2
4
6
3
2
1
17
3
1
10
8
5
9
1
19
5
3
2
4
3
1
10
2
1
1
5
2
2
37
14
5
6
4
4
2
2
5
1
1
5
4
6
1
2
1
5
1
15
1
3
2
7
1
1
2
3
7
12
3
2
1
3
1
3
9
1
1
1
1
1
4
1
2
2
3
2
3
2
4
8
18
1
2
1
3
4
5
1
1
2
1
5
6
1
8
3
1
1
4
3
5
3
12
1
4
1
2
3
2
8
2
3
1
2
3
4
4
3
2
1
3
10
2
3
20
3
5
7
2
2
5
3
5
7
1
2
13
2
1
1
5
5
3
1
2
2
13
1
8
6
4
9
2
6
5
1
1
1
3
1
7
6
2
2
2
6
7
14
4
2
3
1
2
2
1
2
2
2
8
6
4
1
4
6
12
2
2
6
3
4
1
2
8
1
5
2
1
2
3
6
2
5
1
1
1
1
3
2
5
9
5
1
3
6
4
3
3
7
3
10
4
8
2
12
3
4
2
1
28
9
11
1
4
1
1
3
1
11
2
1
6
2
4
2
1
3
9
1
2
4
3
2
2
1
9
8
10
2
2
1
4
4
3
3
1
3
24
1
11
4
2
7
4
1
3
10
2
1
2
3
1
1
3
2
2
1
4
5
4
1
3
1
6
2
1
7
1
1
1
1
1
15
5
2
8
2
4
7
8
3
5
2
4
1
1
2
4
1
6
2
2
1
10
1
7
1
2
3
1
3
3
1
4
4
3
1
3
7
7
1
1
5
1
6
1
3
7
1
4
2
1
4
2
3
2
7
1
1
2
15
2
6
7
2
9
1
2
8
5
5
3
1
1
1
1
1
1
7
3
10
1
6
3
3
3
1
1
2
3
1
1
1
1
6
2
4
6
5
26
7
1
2
16
3
5
5
3
1
2
11
4
7
9
2
1
3
16
4
5
1
1
4
5
10
3
3
19
1
3
3
5
12
1
4
6
5
1
1
1
1
4
2
2
3
2
1
1
20
2
6
8
2
3
5
1
8
3
2
10
13
3
1
1
8
10
11
2
19
6
4
12
8
3
1
3
2
3
1
2
13
2
1
2
6
1
1
1
1
2
1
8
4
4
1
6
2
3
1
1
4
1
2
4
5
4
1
36
2
7
2
2
2
4
7
9
2
3
4
2
4
4
5
6
2
2
4
1
2
3
1
6
3
3
1
7
1
3
3
19
1
2
2
2
2
4
2
2
2
4
4
4
4
7
2
3
6
1
4
5
1
1
5
3
1
3
4
2
4
11
4
2
2
19
1
7
2
2
2
4
8
3
3
15
2
1
8
1
3
1
1
9
5
6
3
1
2
2
1
3
24
1
1
2
6
1
4
3
2
2
1
4
8
2
11
2
6
1
4
1
7
1
12
1
2
1
2
6
2
4
1
13
4
6
3
2
4
1
1
2
1
5
4
1
3
11
17
6
26
2
2
3
1
3
7
1
1
4
9
6
1
1
1
5
13
1
3
11
5
4
1
2
4
15
3
6
3
3
2
4
2
3
21
2
1
1
1
14
1
1
7
34
7
1
8
2
2
7
1
1
4
14
4
2
1
1
5
2
2
4
6
1
1
8
1
2
2
6
4
1
2
1
1
5
2
1
3
3
1
9
1
1
4
1
2
5
1
1
3
2
13
9
6
4
12
8
3
2
10
2
1
1
5
1
4
3
2
8
14
6
3
3
26
1
5
3
11
8
2
4
8
39
3
5
9
1
7
1
5
2
3
9
4
8
1
2
10
1
4
1
1
1
9
1
8
1
3
8
14
3
1
8
1
10
1
5
1
5
5
2
2
13
6
2
5
3
1
3
2
1
1
6
4
6
2
2
2
7
1
1
10
2
1
7
4
3
2
2
17
1
4
10
4
2
1
2
1
1
5
17
5
2
2
1
1
8
7
6
2
1
1
4
14
5
1
4
6
7
4
1
5
6
1
2
2
4
3
1
2
2
2
15
5
6
1
1
6
3
3
2
1
1
4
1
1
3
2
8
21
2
12
1
5
3
8
1
3
4
1
1
13
2
3
2
3
3
3
1
5
1
2
4
15
1
2
1
14
2
1
1
2
8
7
1
4
3
2
2
7
8
3
3
3
4
1
8
2
8
1
3
2
4
2
6
1
2
4
3
5
3
13
1
2
1
2
1
2
2
3
1
22
1
12
2
4
8
1
3
5
8
6
4
1
2
1
4
6
2
4
8
1
3
1
3
14
1
4
5
1
1
1
1
6
13
5
6
1
1
1
5
1
1
11
2
3
3
1
2
12
1
2
7
2
2
3
1
2
66
3
2
3
4
3
1
5
1
2
2
11
1
2
4
3
2
3
1
12
1
4
18
1
9
8
1
7
8
3
4
3
10
3
2
1
2
7
5
2
3
2
5
7
3
2
1
1
1
2
1
1
7
4
1
3
14
2
1
2
1
1
25
4
1
15
1
15
7
1
4
4
2
5
7
3
1
12
10
11
6
1
1
2
3
1
2
5
6
11
1
1
3
6
3
1
1
2
7
5
2
1
5
6
5
19
2
3
1
3
7
3
9
3
4
1
4
3
2
2
2
4
1
2
2
2
10
1
1
2
14
3
4
3
6
6
8
2
3
2
2
1
5
3
2
2
1
9
1
1
1
3
1
4
2
1
3
3
8
2
1
3
3
2
1
4
3
1
1
3
1
1
5
4
9
5
6
9
6
4
1
6
10
1
12
1
2
7
5
8
1
1
4
1
7
3
1
1
2
3
11
2
6
2
9
1
2
10
8
3
1
5
1
1
10
1
5
2
4
1
1
9
2
11
3
1
1
1
2
1
6
3
1
1
5
3
1
15
6
1
2
1
2
5
2
7
10
2
3
1
2
6
3
1
4
16
3
1
7
3
4
1
4
11
21
6
3
6
4
4
1
1
6
4
2
6
15
3
4
2
8
11
1
15
3
2
10
2
2
4
1
1
2
5
2
1
2
2
10
4
3
5
4
3
2
6
3
5
3
1
1
1
8
5
2
1
2
1
1
2
5
2
1
1
2
1
1
2
1
2
1
2
12
2
2
3
1
5
6
7
1
6
8
4
2
6
1
3
13
1
5
3
5
1
7
1
6
3
1
1
1
1
5
1
5
8
1
2
4
1
4
2
5
4
5
1
3
1
7
1
1
1
3
1
1
4
2
1
2
2
3
1
2
6
4
2
5
1
1
1
30
1
7
2
3
1
1
10
1
6
2
1
2
1
1
2
2
2
6
4
4
5
2
4
23
5
3
3
2
1
1
1
1
4
2
1
3
10
1
3
4
2
6
9
9
1
2
5
1
1
5
3
2
1
9
2
2
3
1
2
3
9
2
7
12
2
1
2
1
2
1
9
4
3
4
5
1
2
3
3
1
3
2
2
3
3
5
1
6
7
8
1
9
2
1
5
3
1
5
4
1
1
8
2
8
3
3
2
6
3
3
7
11
4
2
1
6
5
6
3
3
7
3
2
5
4
16
5
6
14
2
12
3
1
13
3
1
3
3
1
1
8
6
7
8
2
4
4
3
2
11
12
12
2
21
2
1
6
2
2
2
8
10
4
2
2
6
2
5
7
2
8
3
2
6
2
5
5
8
8
5
5
2
6
2
9
1
12
11
1
1
3
4
9
3
2
1
2
1
2
1
2
5
4
6
3
5
1
1
7
3
2
7
2
3
7
3
3
5
5
1
4
1
1
3
4
6
1
3
2
1
1
2
1
7
1
8
1
2
1
13
1
1
5
17
4
5
3
3
2
1
13
2
1
11
16
1
8
4
15
2
3
3
8
1
1
4
1
6
1
3
1
3
2
3
2
15
1
6
5
6
1
3
8
3
2
7
4
2
3
9
4
1
5
1
11
3
17
6
8
1
3
5
11
5
1
8
3
1
3
5
1
1
4
9
2
2
3
2
1
7
2
9
1
6
3
8
3
1
9
1
4
1
11
6
1
2
9
4
2
10
1
6
2
1
4
1
3
4
1
5
2
4
3
1
3
1
4
2
2
3
15
2
17
2
1
9
3
1
6
4
65
1
6
1
4
2
2
1
1
4
1
1
1
3
8
5
12
11
14
4
1
5
1
2
2
40
1
2
3
7
1
4
10
2
1
2
1
9
2
2
5
1
4
5
2
1
1
3
3
2
6
5
3
5
9
1
1
3
1
1
1
1
10
2
4
2
9
8
5
2
8
2
1
6
1
1
1
6
3
1
4
1
15
1
2
2
1
4
1
1
7
6
11
1
1
2
2
2
1
6
1
7
4
6
4
1
5
1
8
7
2
1
3
2
4
4
2
1
2
1
1
2
1
1
5
1
11
1
7
1
4
3
1
1
7
3
1
2
2
20
3
5
4
4
6
2
1
1
3
1
1
2
1
8
2
5
2
12
3
9
2
3
2
6
4
1
7
2
2
4
2
6
2
4
2
3
3
4
7
1
3
3
1
2
2
2
4
8
6
1
3
7
8
5
4
6
3
2
4
1
2
3
2
9
4
1
1
1
15
10
1
4
3
2
4
1
3
5
4
1
1
3
8
2
2
9
2
14
5
2
4
3
3
2
22
4
9
2
15
3
2
5
1
4
10
9
2
2
3
5
2
4
1
38
1
1
1
10
10
8
2
2
1
9
21
8
1
1
1
1
2
2
3
1
5
1
1
1
4
2
1
1
25
19
6
1
3
5
3
3
1
1
5
2
1
8
6
1
2
3
1
1
2
4
2
5
7
1
1
5
9
3
3
1
13
2
16
4
1
2
9
5
2
1
1
1
1
5
1
10
2
3
2
1
1
2
10
2
6
8
2
7
2
2
8
5
3
4
9
3
9
4
3
4
1
2
2
3
2
6
5
5
5
1
1
10
2
1
1
6
5
3
39
8
2
2
2
8
2
3
2
1
7
2
4
13
3
1
1
4
9
1
10
4
18
4
2
1
1
1
5
6
9
2
2
2
8
1
3
2
4
2
2
3
1
1
3
2
5
1
1
9
3
8
3
9
27
3
6
1
4
8
7
4
1
1
2
1
3
2
2
2
3
1
1
2
2
3
1
1
3
2
1
2
1
2
1
10
5
1
1
2
3
2
4
4
2
2
1
5
1
2
2
4
2
4
1
1
2
1
1
5
5
11
7
3
2
6
1
8
3
2
3
1
1
12
1
4
4
2
3
1
6
2
1
5
1
3
3
2
6
1
1
7
6
2
3
2
2
4
2
2
3
1
1
2
5
6
1
1
4
5
2
3
2
6
3
4
1
1
16
1
11
3
2
2
11
1
2
3
7
6
6
21
2
3
10
1
3
6
3
2
4
2
2
6
4
2
2
3
1
4
1
6
4
1
9
12
25
1
6
7
3
18
9
3
2
2
1
1
2
1
4
1
1
5
1
1
4
2
1
7
5
1
1
4
6
1
2
4
18
11
2
1
6
2
2
2
2
1
18
4
6
2
2
1
2
4
2
3
1
3
1
7
15
14
5
1
1
9
1
9
1
4
25
2
4
2
3
3
10
9
1
7
3
9
1
2
2
3
2
1
3
1
1
6
5
3
3
10
1
2
1
2
2
4
4
2
6
1
1
1
1
2
10
1
9
4
4
2
2
3
5
2
17
1
1
3
3
10
13
4
1
1
6
1
3
1
9
2
1
3
27
1
1
6
2
2
1
1
1
3
4
4
1
4
2
7
8
7
1
3
2
2
1
1
4
3
1
4
6
3
2
1
7
1
2
11
9
2
1
7
1
1
9
1
4
2
1
1
3
1
1
5
3
4
19
2
1
10
12
1
2
1
2
5
1
3
4
5
8
3
2
3
3
9
5
5
5
13
4
3
1
1
4
1
3
1
2
4
9
4
19
1
1
2
6
7
1
2
1
7
6
1
1
3
2
2
1
2
4
2
1
2
3
8
3
1
1
1
1
13
10
2
2
4
3
7
1
8
3
3
5
21
1
4
2
1
11
21
1
7
2
1
1
1
1
5
3
1
4
3
3
1
3
4
5
52
1
1
5
1
4
8
1
1
20
3
6
4
2
1
3
1
2
6
4
2
17
14
4
5
1
3
1
3
1
4
2
1
5
2
3
3
9
1
4
8
5
1
1
1
4
6
11
1
17
8
5
4
8
5
4
1
2
1
4
1
2
9
1
1
3
1
1
4
5
4
7
6
1
1
1
2
4
1
5
1
1
8
4
8
10
4
1
2
3
2
3
6
1
3
5
2
3
4
1
6
3
5
8
1
1
6
1
1
17
6
1
3
3
11
1
1
1
5
2
3
2
2
1
5
7
3
9
7
1
1
1
1
3
3
1
1
11
3
2
5
20
8
1
6
2
1
1
5
3
6
2
2
1
1
5
2
2
5
6
17
3
13
2
12
1
8
2
3
4
4
1
4
2
2
3
4
3
20
4
5
2
4
2
4
2
3
3
1
1
3
2
3
7
5
1
2
2
5
2
3
3
3
2
1
1
1
5
2
16
1
1
16
10
1
5
6
4
2
2
2
1
4
1
1
2
4
8
8
1
1
1
2
1
2
1
2
3
1
2
9
7
1
48
1
3
7
1
1
2
1
3
2
17
2
4
2
1
2
2
2
4
2
7
1
2
1
3
3
2
5
2
1
4
3
3
2
7
2
2
7
1
2
2
4
2
1
4
15
1
5
1
3
2
1
2
1
20
6
1
6
1
5
9
1
3
2
1
1
11
6
3
3
2
6
2
4
3
4
2
1
2
1
5
1
7
2
5
5
8
12
1
3
2
4
27
2
1
1
2
1
5
1
1
5
5
3
3
10
10
2
1
3
1
10
5
1
6
6
2
4
7
1
4
1
18
5
1
2
1
6
9
4
2
5
2
10
4
4
4
5
4
2
1
5
3
2
1
1
2
1
1
3
3
1
2
4
2
6
2
3
2
4
6
7
4
1
1
8
1
10
2
3
1
5
2
5
2
4
2
5
1
5
7
5
1
2
1
6
1
1
7
2
2
2
1
1
1
1
2
7
1
4
2
1
1
2
4
2
1
4
1
1
1
8
2
10
10
3
10
3
3
1
12
3
2
2
1
2
5
6
5
4
11
2
1
12
4
2
4
6
3
3
2
2
5
1
2
1
6
1
9
3
15
5
8
2
1
1
2
4
6
2
10
23
6
1
2
2
21
3
5
4
1
2
23
7
2
3
2
3
22
10
4
4
1
5
1
4
3
2
6
3
7
2
1
4
2
7
17
2
1
1
4
7
2
5
2
5
2
5
3
6
13
2
6
2
5
3
15
1
1
5
16
3
1
6
4
3
1
4
4
2
1
7
12
1
1
4
2
5
4
1
2
4
4
6
62
9
5
3
1
9
6
1
11
6
1
2
1
1
2
2
3
2
1
1
1
1
2
10
1
2
2
3
3
2
7
1
3
2
1
15
8
1
3
3
4
2
2
1
2
1
1
1
1
3
2
1
7
3
7
1
3
1
9
4
5
7
1
1
6
1
3
1
4
3
2
7
2
2
6
6
1
1
3
3
4
2
7
2
1
11
12
3
3
1
14
3
1
1
5
2
3
2
1
3
7
1
1
3
1
4
6
1
1
1
1
2
5
2
6
1
3
2
2
1
11
1
3
11
1
2
4
1
2
1
1
1
1
3
2
2
3
3
12
9
2
1
5
13
3
3
5
2
1
7
3
5
2
1
3
2
3
6
12
4
5
1
1
3
10
3
3
2
4
6
2
3
1
4
3
13
1
7
2
9
2
9
1
2
1
11
3
2
5
4
1
1
1
1
12
2
2
2
1
4
3
2
37
13
2
3
3
4
13
5
1
13
4
2
5
1
3
6
3
3
1
5
1
4
2
2
6
1
2
8
1
2
2
4
3
6
1
9
1
1
7
1
4
9
1
2
5
5
4
2
1
7
7
3
4
7
4
6
1
1
4
2
1
2
6
3
5
4
4
2
2
3
1
3
9
4
4
7
1
1
3
1
2
3
3
9
2
7
2
1
1
3
2
1
11
4
2
1
1
1
13
1
4
20
1
4
4
13
4
26
12
6
10
6
2
9
2
6
4
14
1
1
5
1
1
1
1
2
3
9
8
2
5
1
4
3
7
17
2
3
12
3
2
19
1
9
2
6
6
2
12
6
3
3
10
11
1
1
2
2
11
3
6
5
3
1
1
1
5
2
1
2
2
1
3
1
1
5
3
3
11
1
3
16
1
2
5
4
4
1
1
1
2
2
4
4
14
8
4
6
3
3
1
1
8
4
3
4
1
6
2
2
2
2
2
2
10
3
2
19
3
18
1
4
4
6
4
4
14
1
6
1
1
1
2
8
2
2
4
1
5
3
5
17
11
4
1
3
3
3
1
3
14
2
2
2
4
4
3
3
1
3
1
1
2
6
1
5
6
2
2
1
2
2
3
1
2
2
8
1
5
3
4
1
2
8
3
13
2
2
1
6
3
1
1
5
8
2
4
2
6
1
7
1
10
4
3
1
8
1
2
1
4
2
2
14
10
4
1
12
2
4
3
2
1
2
2
1
2
1
2
2
2
2
10
1
7
6
2
1
9
2
2
5
3
1
1
2
2
3
4
16
3
10
2
4
3
1
2
11
1
1
2
4
22
1
2
1
14
4
3
5
1
3
1
6
3
1
8
1
2
3
3
2
6
8
10
6
1
1
2
1
21
16
7
1
3
1
1
3
3
10
1
3
2
3
1
9
2
2
3
3
11
2
5
1
8
1
1
2
11
6
1
7
1
1
2
1
4
2
2
1
2
1
16
8
5
1
2
1
1
3
2
2
10
6
3
1
3
1
3
2
2
4
8
1
5
1
6
2
2
1
7
8
8
3
2
2
1
1
5
3
1
3
2
1
8
3
3
2
4
1
2
8
12
9
1
1
5
1
2
3
1
1
1
3
1
1
4
6
2
2
3
4
3
3
3
6
1
1
3
1
1
3
3
2
9
11
3
1
2
1
1
3
2
5
3
1
1
4
2
3
1
1
4
3
4
2
5
2
1
13
2
3
1
5
7
5
5
8
3
3
2
1
3
3
1
4
4
15
1
2
2
3
1
2
4
15
2
6
1
1
2
1
2
2
1
2
8
2
1
6
5
3
2
1
6
9
2
2
6
3
3
2
3
13
1
2
13
1
5
1
6
8
1
6
4
5
3
2
2
4
2
18
16
2
5
1
1
1
2
5
2
5
3
1
3
1
2
9
1
4
5
3
1
5
6
2
4
1
3
7
1
3
3
9
2
4
3
9
11
2
3
11
1
2
5
2
5
3
6
4
21
5
2
1
1
2
4
1
1
1
1
1
1
1
11
16
3
1
1
1
5
2
16
4
10
5
3
1
1
14
1
1
1
1
4
1
5
10
1
7
2
4
1
3
3
2
1
1
1
5
2
15
3
4
1
1
10
1
1
3
2
1
1
5
6
3
1
1
5
3
5
1
2
7
4
14
2
11
10
1
1
3
5
1
7
1
16
3
36
10
3
1
4
17
1
2
3
1
8
1
2
8
4
1
5
6
4
14
3
2
5
2
5
1
4
1
3
3
1
6
3
3
16
2
5
1
5
1
2
1
3
2
1
6
2
3
1
1
13
7
1
2
3
3
1
1
1
1
5
2
2
4
1
2
5
3
6
6
1
1
1
1
2
6
5
2
10
1
2
11
9
3
5
4
1
1
5
1
2
4
7
2
5
6
2
1
1
7
2
1
1
1
5
2
1
1
2
1
2
7
1
1
8
3
7
1
1
20
5
4
5
3
3
3
4
4
5
1
8
2
1
6
4
1
3
2
11
1
11
8
16
1
2
7
3
2
2
2
21
2
7
3
3
1
2
2
9
2
2
14
6
9
3
5
1
6
1
3
1
3
1
4
2
2
4
13
1
1
1
1
3
4
1
4
1
4
1
1
2
9
1
7
3
2
1
7
5
11
1
1
3
2
10
3
2
4
4
5
10
2
7
1
6
1
2
1
1
2
1
1
1
2
6
5
2
4
4
2
2
1
5
3
1
4
3
1
3
1
1
1
5
1
5
1
2
6
3
4
10
5
5
14
14
5
1
6
3
6
10
1
1
1
7
4
3
10
4
8
15
2
2
1
3
3
4
1
1
1
1
4
2
1
1
4
1
4
4
12
2
4
5
8
1
2
2
3
2
3
2
1
4
1
2
5
1
8
8
2
1
1
5
1
4
3
5
10
1
7
9
3
2
2
4
2
3
6
6
1
8
3
5
3
3
4
2
1
27
5
1
4
1
5
8
4
3
5
4
2
8
1
2
20
2
6
3
1
3
1
1
4
1
4
1
1
5
5
3
1
2
1
1
1
1
1
1
2
2
4
1
2
6
6
4
5
3
5
3
2
3
8
3
2
9
1
6
3
3
1
2
1
1
2
8
5
1
2
3
1
7
2
3
1
2
1
2
7
5
2
7
7
3
6
1
12
1
3
3
1
2
4
3
3
4
6
1
4
3
3
4
32
4
10
8
3
7
13
3
1
5
3
1
2
1
8
1
5
2
3
2
1
10
2
4
1
1
5
3
3
4
15
3
3
2
2
7
2
5
5
31
13
19
1
2
2
4
5
1
3
1
10
14
2
8
2
3
6
1
3
2
3
1
2
1
2
2
1
4
14
5
5
1
5
9
5
16
1
6
3
2
1
11
1
1
1
3
4
1
2
6
4
1
26
1
8
3
1
1
2
3
3
1
3
2
7
1
4
3
1
2
4
8
5
3
5
7
4
1
5
1
5
6
5
4
3
3
8
2
5
1
2
11
4
3
7
1
1
1
1
2
5
3
1
7
6
8
3
4
1
3
3
6
2
5
17
2
1
5
6
5
3
6
4
8
1
3
2
3
2
4
1
27
11
7
6
4
2
4
2
3
2
3
5
1
2
5
6
6
11
1
1
1
10
5
15
3
1
2
1
6
7
3
1
1
1
1
9
3
1
5
2
6
14
1
2
1
1
4
2
1
5
6
2
6
2
3
1
1
1
10
3
3
2
4
11
1
1
1
13
8
5
3
2
2
3
1
2
25
2
3
6
8
1
3
2
7
2
4
7
3
1
1
9
2
1
1
1
1
8
8
2
2
9
3
1
1
2
4
3
3
1
3
1
1
2
2
6
1
13
3
9
2
10
7
2
8
6
3
8
7
3
3
6
6
1
5
6
2
7
2
7
5
6
1
9
3
1
1
1
3
3
5
1
2
3
8
1
15
2
2
2
1
10
3
5
2
7
9
21
3
1
7
8
5
1
1
1
1
6
2
2
1
1
11
14
1
2
1
2
2
3
2
7
7
2
1
2
3
2
8
1
2
4
3
3
10
3
2
3
6
1
7
4
2
2
2
3
2
6
7
1
9
4
3
16
4
9
1
6
6
4
2
1
1
2
4
4
2
5
1
2
2
6
2
3
1
1
5
3
4
3
1
3
1
2
1
4
1
2
1
2
3
2
3
1
2
3
1
2
2
5
2
4
2
1
7
13
9
2
2
1
10
4
1
4
4
3
2
2
4
6
3
5
8
4
1
1
1
1
12
3
11
2
7
1
1
3
13
1
2
3
3
5
1
3
2
12
1
8
2
4
13
1
5
1
2
6
1
2
3
14
3
2
4
8
6
2
6
20
2
1
1
1
4
1
4
3
2
2
4
5
9
10
2
1
3
1
3
9
7
2
1
1
2
9
29
3
6
3
2
1
5
1
2
13
3
3
3
1
2
5
3
1
3
5
1
19
9
16
1
1
21
1
1
2
3
1
3
1
2
2
4
3
2
2
2
3
6
3
1
3
1
3
1
4
2
2
5
7
10
2
1
3
11
2
2
2
2
2
4
7
2
1
4
2
7
3
7
6
4
2
1
1
1
4
1
4
3
1
1
2
2
8
3
1
1
6
10
4
1
1
1
2
4
5
2
7
1
5
6
2
4
4
4
2
2
3
3
2
3
2
5
4
1
3
1
5
1
1
1
5
3
1
1
6
2
23
1
4
2
2
6
7
1
10
2
4
11
8
3
4
8
1
2
2
4
1
2
1
11
1
5
5
11
1
2
2
1
3
1
2
9
1
4
3
4
3
1
1
4
3
1
1
2
4
4
1
1
2
1
1
1
2
7
10
1
5
4
2
2
3
4
1
7
1
2
1
2
1
3
1
2
4
3
3
15
4
4
2
2
2
13
3
3
1
2
3
2
10
3
2
1
1
1
12
1
1
2
1
2
1
1
2
11
5
2
1
3
2
5
1
6
1
1
1
1
2
1
4
11
2
5
12
1
1
1
1
1
8
18
13
18
1
1
3
3
2
9
2
7
17
6
1
1
3
14
5
4
1
4
17
1
3
1
10
3
7
5
2
4
5
1
3
3
2
2
8
10
1
30
1
1
4
1
4
2
3
3
5
4
3
7
2
2
4
1
3
3
4
1
2
5
1
1
8
1
9
2
1
1
1
2
2
3
5
2
1
1
2
3
2
3
10
1
2
11
8
6
4
9
3
4
3
1
1
3
6
1
1
1
2
1
1
1
6
2
8
1
3
2
14
3
9
1
10
3
1
7
3
2
3
2
6
2
2
1
7
3
3
4
2
12
2
7
1
1
2
15
1
2
4
1
1
1
1
2
6
3
2
5
8
1
1
4
4
3
1
1
3
1
7
2
3
3
1
3
4
33
6
5
2
2
1
5
5
16
2
4
1
1
4
1
1
2
1
2
3
2
9
2
3
2
1
2
3
2
2
3
3
1
1
3
3
2
1
1
6
5
2
2
11
10
2
2
2
1
2
7
2
4
2
7
1
9
2
2
5
3
2
4
5
5
1
2
4
1
6
3
2
2
7
2
7
1
7
2
10
5
1
6
1
1
5
4
2
3
1
2
1
2
4
1
2
3
1
6
2
6
3
2
16
15
1
1
1
6
1
1
7
2
1
4
1
1
9
9
34
1
5
1
1
38
1
1
8
1
4
1
3
1
3
2
3
7
3
8
6
1
8
1
4
2
3
3
6
12
1
4
3
3
8
1
1
4
1
1
2
3
34
2
1
1
4
1
4
1
2
4
3
2
4
7
6
1
8
4
6
1
2
1
2
30
1
5
1
1
4
1
6
2
8
9
4
8
16
1
6
2
2
2
1
3
1
1
37
1
13
7
6
6
1
2
1
1
8
2
3
2
5
1
3
2
2
1
1
3
2
5
1
7
4
3
1
3
10
2
1
2
1
1
6
6
2
1
8
1
8
5
1
3
6
4
5
17
1
5
1
7
2
2
8
1
10
2
6
4
4
1
1
12
1
4
4
10
7
3
16
2
4
10
9
5
2
15
2
15
3
3
6
8
1
2
3
1
3
2
1
2
1
4
9
1
2
2
2
1
8
2
3
1
4
4
12
2
10
3
2
4
2
7
1
2
4
4
7
4
18
1
4
10
6
1
3
2
1
2
20
8
2
10
2
2
18
5
1
1
14
3
2
7
15
3
6
4
2
14
7
2
9
3
2
3
1
7
1
2
3
2
4
16
2
2
1
1
1
2
3
1
7
17
3
3
5
1
5
7
12
1
2
32
4
1
5
6
1
2
8
3
5
1
5
2
4
2
1
1
2
1
3
1
3
4
6
5
11
1
1
2
4
2
1
3
1
8
1
2
4
1
3
1
3
2
2
3
3
3
3
1
2
2
1
2
2
4
7
1
1
4
3
3
1
5
9
2
1
11
1
2
1
1
6
13
3
1
4
1
23
12
27
1
3
1
1
4
1
2
2
5
2
4
1
4
8
1
1
1
7
1
13
1
3
1
4
1
3
6
1
1
2
4
5
6
7
5
2
8
1
2
1
1
1
2
13
9
1
1
4
1
9
1
3
1
1
1
4
2
1
3
4
2
4
1
1
1
11
8
7
3
5
1
2
1
10
6
2
3
9
1
2
1
2
1
5
1
1
1
1
6
3
1
7
1
1
9
6
3
5
6
10
2
8
8
8
1
1
3
17
1
2
1
4
2
2
3
22
5
2
1
3
1
7
6
1
4
3
2
7
5
1
3
1
10
1
9
1
1
4
17
1
6
4
7
1
4
29
1
3
2
1
1
2
1
1
1
2
4
12
4
7
5
1
3
2
1
3
1
12
1
1
11
4
6
1
3
2
1
7
6
7
1
1
5
1
2
3
4
4
8
1
1
2
1
1
2
3
1
2
5
8
1
2
3
1
2
5
1
4
2
2
2
2
8
7
5
2
3
2
1
1
4
1
5
4
10
2
4
9
3
3
10
2
1
1
5
1
2
13
1
1
1
4
9
1
12
3
20
8
16
5
1
2
6
13
2
3
9
1
1
2
2
1
4
6
11
2
3
3
1
2
1
12
20
1
8
3
1
6
4
13
2
3
2
2
3
2
2
2
4
7
1
5
1
3
7
8
1
1
1
6
2
1
1
6
1
26
1
2
6
4
5
6
7
1
3
6
7
2
3
6
4
1
2
5
2
2
1
1
3
7
3
3
2
3
3
3
1
2
4
2
4
4
5
1
7
5
1
6
3
8
6
2
8
1
5
2
2
5
4
1
3
1
6
3
4
1
2
25
1
1
3
7
8
6
4
1
1
4
10
1
2
4
2
4
3
5
3
2
4
7
3
5
2
2
1
10
3
1
10
4
2
8
7
8
4
6
3
14
6
33
1
7
2
1
6
2
1
3
2
3
1
2
1
1
1
1
24
4
2
1
2
12
6
1
4
1
2
3
1
7
1
5
4
5
3
9
2
2
1
1
2
4
9
4
1
5
4
2
8
3
1
3
10
2
1
11
1
3
1
2
5
1
1
2
4
3
1
7
22
1
9
3
2
4
2
5
7
3
1
3
5
1
1
1
3
1
1
1
4
4
3
6
7
5
2
1
7
3
13
1
1
4
1
2
1
2
2
1
1
3
1
9
3
2
10
2
1
3
5
15
1
7
14
3
6
3
12
3
3
2
7
4
8
1
1
5
1
2
4
1
3
4
2
6
12
4
3
3
4
3
1
5
4
6
3
5
2
11
7
1
1
6
1
1
7
1
2
8
1
4
16
6
18
1
6
1
4
1
1
3
1
2
3
1
3
3
1
1
26
5
3
4
1
4
5
1
1
4
6
2
11
2
5
1
2
2
2
1
7
1
2
4
5
6
1
3
5
2
2
1
1
3
9
5
1
2
2
1
24
2
1
2
1
2
1
3
3
2
6
3
6
10
1
1
3
6
2
1
3
1
4
1
3
7
1
1
3
1
22
1
3
4
4
1
1
4
2
1
2
7
4
3
1
1
4
2
3
1
5
3
1
1
1
1
5
2
6
1
1
20
9
9
1
2
9
14
1
2
4
5
1
1
3
6
2
1
1
3
2
2
7
1
6
1
3
5
15
2
8
2
1
3
2
2
6
5
1
4
6
22
4
2
8
6
2
4
3
7
4
4
7
1
1
3
1
5
8
4
5
2
3
3
3
1
1
1
3
2
1
1
3
5
3
3
1
4
5
2
2
2
2
1
12
4
4
9
9
1
1
9
1
5
2
2
1
21
2
3
1
1
4
3
1
5
5
2
2
6
4
4
5
2
3
3
3
12
1
6
2
1
5
1
3
2
2
3
29
3
2
3
1
2
1
2
1
14
2
16
4
4
5
1
3
1
2
1
2
1
1
1
4
2
2
13
6
1
2
1
3
1
5
2
1
1
2
1
1
5
8
3
1
6
7
3
2
6
1
2
8
7
1
2
4
2
3
3
10
3
4
1
2
4
1
4
16
1
3
18
3
7
3
6
16
2
16
2
2
9
6
2
4
2
3
1
2
4
7
1
2
4
6
1
1
2
2
2
23
1
1
8
2
1
4
3
8
1
2
3
1
3
7
2
1
1
1
2
1
3
2
11
5
1
3
2
11
6
6
1
1
1
8
2
1
2
5
3
2
7
10
10
3
11
15
2
5
4
4
4
9
3
1
2
1
3
21
2
2
1
6
12
3
2
5
3
13
11
3
7
4
1
1
1
1
2
1
5
5
1
2
1
2
2
1
3
1
5
5
2
6
6
2
16
2
18
6
4
3
3
1
1
3
5
4
4
5
13
2
2
4
2
7
1
8
2
1
6
6
1
2
1
2
2
8
25
2
1
5
1
3
8
3
3
5
3
1
6
6
4
9
2
2
6
1
1
2
5
4
1
7
2
1
1
1
4
7
2
1
1
5
1
1
4
10
4
1
15
1
2
2
1
2
7
1
1
2
2
2
1
2
9
2
9
2
5
5
4
6
1
4
8
2
1
2
2
1
9
1
27
6
1
3
8
4
5
1
5
11
5
1
2
3
2
7
1
2
4
2
3
1
1
1
4
5
1
1
1
2
7
1
3
1
3
1
12
1
2
5
3
2
3
1
3
3
1
8
2
8
6
1
2
1
6
2
2
5
2
8
4
1
6
1
8
2
9
9
1
2
3
2
1
6
4
6
12
1
16
3
1
3
7
2
1
1
10
1
11
2
6
3
1
10
3
2
7
2
3
2
3
1
1
1
3
1
2
2
5
3
27
1
1
7
8
3
3
1
11
1
8
2
7
3
2
1
1
2
8
4
1
3
1
2
8
8
4
6
2
1
4
1
2
1
3
1
6
1
2
2
3
6
1
3
2
3
1
7
1
4
1
4
4
2
4
1
2
2
1
1
1
1
1
2
2
5
4
1
3
12
1
4
5
1
1
2
1
2
8
3
19
5
3
1
2
4
2
1
2
4
2
7
4
1
1
2
1
1
6
3
2
2
1
1
5
4
1
2
4
1
10
1
5
4
4
17
6
5
2
2
1
2
3
2
8
3
1
1
12
2
1
5
3
3
6
25
4
1
1
6
1
5
3
3
5
1
1
2
2
1
1
2
4
1
2
2
3
1
4
3
5
11
1
1
1
6
3
2
3
1
9
2
1
3
3
5
3
4
3
2
3
3
5
5
2
4
2
1
3
4
2
1
1
1
4
10
5
1
1
3
1
1
3
1
2
13
3
1
1
2
1
1
2
3
1
8
1
1
2
4
3
2
1
3
2
16
9
1
2
2
10
3
1
8
3
1
2
2
4
1
3
2
2
1
1
16
11
1
1
1
4
14
6
9
3
2
1
9
3
1
1
13
10
6
1
1
2
19
1
12
2
2
7
1
5
1
8
1
5
1
8
3
4
2
3
1
2
1
2
1
5
5
2
2
1
14
9
7
2
4
4
5
5
2
2
1
7
2
2
2
3
3
2
1
3
1
1
2
2
25
5
1
3
2
1
3
15
9
1
13
1
1
1
5
1
5
2
2
3
3
3
2
3
1
11
3
2
6
3
1
1
4
7
2
6
1
1
7
2
1
1
1
1
4
5
1
1
2
8
7
2
2
1
1
2
7
7
3
2
3
11
3
6
9
1
1
15
1
3
2
3
3
1
2
1
5
3
3
1
16
2
1
2
2
6
8
2
2
6
1
5
4
2
11
38
8
1
3
1
1
1
1
1
1
5
1
1
2
1
1
1
6
3
6
2
4
1
1
1
7
2
5
2
1
4
2
4
3
3
3
2
7
3
1
4
3
4
1
2
1
8
4
1
1
2
3
3
3
5
1
1
3
5
2
1
4
2
2
7
2
1
1
3
5
1
1
1
6
1
4
1
8
1
1
12
3
7
3
1
1
2
1
1
3
1
2
1
3
4
3
6
1
8
3
1
1
1
3
1
6
2
1
3
1
1
3
1
4
6
5
1
4
1
2
3
2
6
3
1
5
9
2
1
2
2
14
1
4
7
10
4
4
2
6
2
6
2
9
1
1
2
2
3
1
2
3
12
2
6
4
1
1
6
6
8
15
2
3
4
6
1
4
3
6
7
6
1
2
1
2
4
4
3
8
8
3
10
7
1
3
10
2
4
6
2
4
2
2
1
7
13
2
2
5
3
2
2
3
4
2
3
2
1
2
2
1
3
1
2
3
2
2
5
2
15
2
5
4
1
6
1
9
6
4
1
2
2
9
3
12
1
3
4
1
2
4
4
4
1
3
6
3
1
2
1
25
7
3
6
5
7
3
3
1
1
3
2
2
5
1
5
5
2
1
2
1
6
5
1
4
15
3
3
2
4
1
2
4
37
1
3
13
4
2
3
9
12
2
5
1
3
4
23
3
2
8
3
9
1
12
3
1
16
2
12
3
5
1
2
2
1
2
3
4
6
6
2
6
1
2
2
1
1
9
7
4
3
6
5
1
1
1
1
1
4
3
11
2
1
4
2
1
3
3
11
5
1
10
8
5
8
7
7
2
2
3
2
1
1
1
1
7
2
7
8
3
4
9
1
2
7
15
5
9
7
1
9
2
2
3
3
7
1
1
3
1
1
2
3
3
1
1
1
5
3
6
7
7
1
1
5
3
5
1
3
8
9
6
5
1
2
5
5
2
11
2
10
4
5
2
6
4
2
1
1
1
2
1
3
3
1
1
10
38
3
10
1
6
9
1
2
1
7
1
4
7
2
3
1
14
5
1
9
3
8
5
3
14
10
1
4
1
2
1
6
1
2
2
3
4
7
2
4
16
1
4
3
1
1
1
2
1
3
6
2
4
2
3
2
7
1
3
1
1
8
2
2
4
3
1
11
1
1
1
5
1
2
2
1
9
1
2
2
3
3
4
6
3
1
2
1
3
2
6
7
4
6
1
2
2
2
2
3
2
3
19
1
1
1
8
2
3
15
1
3
1
2
3
2
10
2
11
1
9
1
1
1
3
2
8
2
11
1
15
2
1
2
2
2
3
1
2
2
11
4
14
1
1
2
6
1
3
1
5
2
14
3
7
4
7
1
1
1
12
1
1
17
12
4
4
6
7
5
3
1
3
10
2
8
1
3
1
8
1
9
2
2
3
1
4
2
4
1
6
7
1
2
1
2
3
12
3
6
5
2
2
1
1
1
4
2
1
3
3
1
5
4
4
1
2
1
1
2
4
1
3
1
2
1
2
6
11
2
3
2
12
3
5
6
1
5
10
1
2
3
5
11
4
13
1
10
1
1
5
1
5
3
2
1
3
1
5
5
6
5
2
1
6
8
1
1
11
1
1
1
1
6
4
14
3
1
1
3
2
2
3
3
2
1
6
14
2
1
3
2
12
2
1
1
1
2
1
8
7
1
1
4
5
1
1
2
7
1
2
3
3
1
4
2
2
1
4
3
1
21
3
8
2
3
7
1
11
1
4
1
2
1
8
4
7
1
1
2
1
3
1
2
7
7
3
3
1
5
6
3
2
1
3
2
1
3
3
1
6
11
4
3
1
1
4
1
3
1
1
2
13
2
3
2
3
1
1
15
2
6
1
5
2
1
1
2
5
1
1
3
2
2
5
1
1
1
1
4
4
22
1
2
2
4
1
12
1
3
5
1
1
4
2
6
9
1
9
2
8
1
1
5
2
1
1
3
3
2
6
4
1
12
3
1
4
2
3
1
6
6
7
1
2
9
1
2
1
1
7
17
1
5
3
1
2
2
1
2
1
2
1
1
3
1
6
1
4
2
3
1
2
4
6
1
1
1
12
7
5
5
10
2
1
4
5
8
28
2
3
3
5
1
1
3
10
11
10
5
4
1
3
2
1
1
1
1
1
12
1
1
1
5
2
15
2
6
1
9
3
2
1
1
1
1
1
2
3
2
2
1
1
4
1
4
8
2
2
3
2
5
5
2
2
6
8
9
2
1
12
8
2
11
4
5
1
2
1
4
1
1
4
1
3
1
2
8
3
5
1
1
5
1
2
1
2
8
1
1
6
5
3
1
2
2
6
2
8
3
1
1
2
3
2
1
6
1
8
5
5
2
6
2
24
3
1
2
1
2
4
1
2
37
1
1
5
3
1
3
6
1
9
1
1
4
5
2
3
1
1
1
2
2
3
2
7
1
6
5
14
1
1
12
1
1
4
2
6
10
2
1
4
3
6
5
1
1
4
5
4
5
1
2
3
5
3
1
1
1
3
4
2
4
2
1
5
18
20
2
8
1
2
2
2
7
8
3
3
5
4
2
1
3
2
1
8
4
4
1
4
1
2
1
2
1
2
1
10
1
2
2
14
9
2
2
3
1
1
5
7
1
4
1
5
3
1
3
1
1
2
1
4
7
2
2
4
5
3
2
1
1
1
2
2
2
2
6
3
3
3
3
1
2
1
2
2
1
3
2
9
6
1
3
30
6
1
1
3
4
1
2
2
4
4
1
3
1
5
1
2
5
1
5
1
1
6
6
2
3
1
4
3
3
14
5
1
1
5
4
3
3
7
5
6
4
3
1
3
1
3
1
6
4
4
6
1
2
6
4
2
5
1
3
4
14
1
1
3
2
8
5
12
1
5
3
14
8
3
5
2
3
4
3
3
1
11
1
1
1
2
1
5
6
6
6
2
1
9
2
1
2
6
1
2
5
4
2
7
2
6
6
11
3
3
4
4
5
3
2
1
2
4
3
3
2
4
3
1
2
1
5
14
9
8
1
3
2
5
1
3
1
2
2
1
5
1
1
1
1
10
4
1
5
7
6
3
1
3
2
4
6
2
1
3
1
5
3
1
1
1
1
2
1
6
1
9
7
3
6
2
2
1
1
2
7
3
1
1
4
6
22
1
2
4
1
1
2
7
3
3
4
1
7
7
2
1
4
8
79
2
5
6
5
3
5
10
12
4
2
3
6
5
1
1
5
4
1
4
3
1
3
3
2
4
4
1
2
1
1
3
1
1
30
3
1
2
1
11
1
3
2
3
2
1
7
4
5
5
4
2
1
2
4
1
2
3
1
3
4
2
3
6
2
11
3
9
6
6
2
2
1
8
2
5
1
6
2
1
4
1
1
6
6
2
5
3
2
6
15
7
19
7
9
9
2
2
26
1
3
11
1
16
2
4
3
2
1
5
5
2
1
4
20
1
5
8
1
1
1
8
3
3
5
4
3
8
1
1
2
3
3
2
8
6
4
1
10
2
2
4
4
2
3
7
2
4
4
1
1
6
6
4
4
2
2
2
2
4
2
4
2
3
6
4
5
1
1
2
4
1
9
9
3
2
2
3
10
3
6
1
7
2
1
1
1
7
8
5
1
3
4
4
4
1
4
4
24
1
1
1
1
1
18
5
2
5
3
10
5
6
4
3
2
2
1
5
2
10
2
1
1
2
5
3
2
4
2
4
13
32
3
1
9
2
1
8
6
9
4
5
1
3
4
1
2
1
1
8
2
1
2
6
1
7
1
3
3
2
2
2
5
3
6
2
3
5
4
1
2
1
1
10
2
10
2
5
10
1
2
2
5
2
1
7
1
10
4
2
4
11
1
1
1
1
1
4
3
8
5
1
8
2
6
1
5
1
12
2
7
3
1
3
1
8
1
5
11
2
7
11
5
2
6
1
1
5
1
2
1
16
3
7
2
3
2
3
3
2
1
8
6
6
1
3
2
2
11
8
3
2
4
2
5
7
1
7
4
2
1
3
3
3
2
5
5
5
6
2
1
2
11
2
4
2
4
8
3
1
1
1
7
4
1
3
4
8
3
5
5
4
31
3
11
7
4
3
1
3
2
5
1
3
3
1
1
1
2
5
1
1
1
1
3
2
7
5
2
2
3
3
1
4
3
1
4
1
1
2
2
3
1
10
6
8
8
4
5
2
12
1
5
4
2
2
5
3
8
6
6
3
5
2
6
4
1
9
4
1
2
2
5
11
3
1
3
5
1
2
3
1
14
7
8
1
1
10
8
2
4
2
2
1
6
1
3
1
39
1
3
4
3
8
2
7
1
11
2
24
1
4
1
1
7
2
2
1
5
19
1
2
4
1
1
1
4
1
1
3
11
1
5
5
1
4
5
3
6
1
5
4
1
2
1
10
5
3
4
2
1
1
23
1
3
3
3
1
1
4
1
1
6
4
3
2
8
2
7
5
11
10
4
4
2
10
3
1
6
2
4
1
13
3
1
1
24
1
5
1
8
3
3
5
3
9
3
3
5
2
1
2
4
2
17
4
1
1
5
13
3
1
1
2
12
2
3
3
7
5
2
4
3
4
1
5
1
1
3
1
3
3
5
7
1
1
7
6
2
8
4
2
1
1
11
1
1
2
2
3
5
1
1
1
2
14
2
3
7
2
2
2
3
3
2
1
4
2
1
1
6
12
1
1
1
1
3
1
3
7
3
4
2
3
1
5
1
7
4
5
2
8
3
7
17
11
1
3
1
4
2
2
1
3
3
1
3
3
1
2
2
1
8
1
2
3
1
8
1
5
2
7
1
3
4
1
13
4
1
2
4
3
4
6
7
10
1
2
1
1
23
3
2
9
1
2
1
1
4
1
3
14
5
2
4
1
1
2
1
21
4
9
2
8
2
1
6
5
5
2
2
2
2
1
6
1
2
2
1
1
1
4
1
3
1
7
1
2
10
1
2
6
5
5
1
6
2
7
20
1
1
2
5
10
4
1
6
1
1
1
6
5
7
4
6
4
3
5
2
5
2
1
6
1
6
3
4
9
1
8
1
3
1
4
1
2
3
4
1
1
4
2
9
6
2
2
1
1
1
19
10
1
6
7
18
2
1
1
3
7
2
1
6
3
8
2
3
8
2
7
1
1
3
10
2
1
4
2
4
2
1
2
1
1
5
1
2
1
6
2
3
5
3
5
1
2
1
1
7
3
5
11
2
1
12
3
3
4
2
2
1
2
3
1
9
3
6
2
5
2
2
1
16
1
1
1
7
2
2
2
3
11
11
1
9
2
1
1
2
1
2
4
1
2
1
8
1
1
3
2
3
2
2
3
1
4
2
5
7
3
2
1
2
23
3
1
2
7
4
7
12
1
2
2
1
4
3
4
2
3
12
3
3
1
5
1
2
4
2
3
2
4
5
3
1
5
5
6
1
2
6
1
2
8
2
1
1
2
1
9
4
3
2
3
2
3
2
2
13
6
3
2
2
1
2
1
1
3
1
10
2
3
1
5
3
15
1
2
8
1
4
13
2
22
4
1
1
2
7
7
3
7
3
1
3
1
3
1
2
1
4
1
1
2
6
4
4
1
5
5
2
4
2
3
1
1
1
3
1
1
10
1
2
1
3
1
11
3
2
1
1
4
1
5
3
3
8
1
1
5
2
2
5
2
4
5
2
2
7
1
3
6
3
4
2
2
4
1
2
1
1
3
3
2
7
21
2
4
10
10
1
1
2
3
4
1
6
13
3
7
4
3
1
4
3
4
8
2
6
4
2
3
2
11
1
3
3
6
1
7
6
8
3
1
2
1
6
5
1
1
8
1
1
4
5
14
4
2
5
1
1
1
1
9
4
1
2
1
6
1
16
1
1
2
9
3
6
1
1
9
2
1
5
3
1
6
1
2
1
2
1
6
2
1
7
1
17
5
2
5
3
2
1
2
2
1
1
8
4
1
1
1
1
1
3
1
3
2
2
3
1
4
5
1
6
1
3
11
3
3
3
5
3
2
15
1
4
2
6
3
4
1
3
1
5
1
3
4
4
2
14
5
1
4
2
20
4
6
1
1
4
10
2
1
9
1
1
1
2
3
9
3
2
1
1
5
4
8
2
4
1
1
1
2
4
3
1
1
5
24
14
1
5
1
3
1
2
3
5
14
2
5
4
2
3
4
7
12
9
3
1
1
13
15
5
6
8
1
11
1
3
1
5
7
2
2
9
9
1
1
3
2
2
1
2
3
2
8
3
2
1
2
2
15
12
1
1
10
5
4
6
1
1
8
1
1
7
2
6
5
3
2
7
3
1
2
2
3
1
2
11
7
6
4
1
3
5
1
1
1
5
3
3
2
2
17
1
1
6
3
6
1
1
3
1
1
3
4
3
4
4
3
9
4
3
7
3
6
2
1
2
1
3
7
1
2
3
11
10
5
1
6
5
4
2
1
2
1
1
1
1
1
1
3
8
1
1
3
4
8
5
4
9
1
8
9
5
1
7
9
6
4
2
3
5
2
2
2
1
2
8
2
1
1
1
1
1
5
6
4
1
1
3
1
1
1
5
8
4
1
2
2
16
1
5
6
1
2
2
1
5
1
1
2
1
6
1
1
1
3
4
3
5
2
4
2
5
5
1
2
1
5
1
2
4
8
1
3
2
1
4
2
1
3
1
7
3
1
22
5
4
2
2
7
2
14
1
1
2
1
12
9
1
1
2
1
3
8
5
1
2
3
8
2
3
2
1
1
3
1
5
1
2
6
3
2
2
7
11
2
22
1
1
1
3
9
2
2
3
4
2
1
4
6
20
2
1
1
2
1
3
1
6
6
1
1
3
9
1
1
2
6
3
1
1
14
1
3
1
2
2
4
2
2
13
2
1
6
8
3
4
4
2
1
1
5
8
3
1
1
1
14
1
8
3
4
1
2
1
7
4
1
2
1
3
11
6
1
2
2
1
3
3
2
3
4
2
46
4
1
4
4
7
5
1
15
5
2
5
2
9
3
1
2
3
4
4
3
1
1
2
2
2
4
15
2
1
2
10
8
4
11
5
1
5
5
1
11
1
1
1
2
1
3
7
2
2
5
1
18
1
10
2
4
3
3
1
9
11
3
2
3
4
3
2
1
5
4
3
8
2
1
1
1
1
4
2
6
3
1
10
1
4
2
1
4
18
4
3
32
1
11
1
2
12
3
1
3
2
5
2
1
1
2
2
11
3
3
4
1
1
7
1
17
2
2
2
2
1
3
2
2
5
4
1
1
4
1
1
2
1
7
3
1
3
5
2
6
2
2
1
1
8
7
1
6
4
3
3
5
4
3
18
9
14
2
3
7
2
2
1
2
2
2
4
5
2
1
15
1
2
4
5
3
4
17
2
1
1
3
24
1
1
2
3
9
2
2
5
1
3
13
3
5
1
3
2
2
4
1
1
5
3
13
11
6
16
5
4
2
2
6
1
4
3
5
1
2
1
1
3
4
3
3
3
1
1
2
6
1
3
1
2
5
9
4
2
1
1
2
3
1
2
2
1
15
1
4
7
4
3
1
3
25
4
2
5
2
1
2
1
9
1
4
4
1
3
6
3
1
2
1
2
3
2
1
1
7
8
1
1
2
4
5
3
4
2
3
1
1
3
1
4
8
1
4
9
2
3
2
1
2
4
4
7
1
1
4
4
2
4
7
3
2
1
1
5
9
2
2
2
9
1
1
1
3
5
9
4
3
4
1
2
1
1
56
4
1
1
1
2
2
6
2
1
1
2
1
1
6
4
1
3
11
5
3
4
14
6
3
1
1
1
7
3
1
1
1
5
4
2
1
3
1
1
5
3
3
5
8
2
2
2
1
1
2
1
1
6
4
1
1
2
1
1
2
1
8
1
2
1
2
5
1
8
2
20
2
39
2
2
2
1
2
4
3
1
6
1
3
7
8
7
5
2
3
1
3
1
3
3
4
3
1
6
10
2
1
4
3
6
1
1
10
11
1
1
4
7
3
1
1
2
5
2
5
6
2
1
5
7
12
7
11
1
5
9
1
6
13
2
2
1
13
4
3
2
4
1
4
4
7
3
5
5
5
4
2
1
7
10
3
2
2
5
1
2
2
1
1
3
8
3
6
2
1
1
9
1
6
2
1
4
2
2
2
3
6
2
4
1
2
8
3
3
8
1
1
2
6
1
1
2
6
4
1
7
5
4
3
1
1
21
1
3
10
1
1
5
3
4
1
1
2
2
1
5
5
3
3
2
1
2
1
12
4
10
1
7
1
1
3
3
14
5
7
2
1
8
3
3
2
1
7
1
1
1
2
1
8
2
6
2
9
3
5
1
6
7
3
4
2
1
1
5
15
1
2
1
2
2
1
1
2
3
2
3
1
6
2
3
6
1
1
10
11
4
2
1
4
4
5
3
1
2
3
1
6
6
1
6
4
2
1
2
7
2
19
4
1
1
1
5
2
10
4
1
2
19
4
2
3
2
1
1
1
1
1
2
2
15
2
1
8
1
6
2
1
3
1
3
3
2
1
1
2
2
5
9
2
6
2
1
4
2
9
15
1
9
3
6
1
1
1
1
9
1
2
14
2
10
2
5
11
2
1
4
1
4
9
1
1
1
1
3
6
1
12
4
8
1
3
8
21
1
1
1
3
5
1
2
6
3
2
2
13
4
3
2
5
1
1
5
2
1
1
3
4
11
1
3
11
15
1
5
3
18
1
5
11
4
2
2
1
2
1
1
2
5
1
2
1
21
6
19
4
3
3
5
3
4
1
5
2
4
1
3
1
3
2
2
9
4
4
12
1
1
5
2
6
4
2
1
6
1
3
3
3
8
3
3
8
1
14
11
1
5
5
1
2
4
2
2
6
3
27
1
2
2
4
5
3
1
5
2
1
2
3
1
1
1
4
1
2
3
5
4
1
1
4
4
4
1
5
9
3
11
1
4
2
4
1
2
1
2
5
1
2
4
1
25
3
2
1
4
1
2
2
3
4
21
9
1
3
1
3
9
5
1
1
3
3
9
1
3
22
2
2
3
2
7
1
13
18
4
7
2
1
22
1
3
4
4
3
1
3
2
18
1
4
2
5
15
8
9
2
6
3
1
2
5
1
5
3
4
6
6
1
3
2
8
5
5
4
11
2
1
6
2
3
15
9
1
3
6
2
3
1
13
3
5
4
1
7
3
3
2
6
19
1
2
2
3
8
1
2
4
6
1
14
2
6
1
7
1
5
7
9
4
2
7
7
2
1
1
1
8
2
4
12
6
7
1
5
1
11
1
1
2
40
6
1
4
12
17
3
2
2
1
5
3
6
13
5
4
1
11
8
2
4
4
2
1
2
1
2
1
1
1
7
11
1
3
4
9
3
1
4
1
3
2
2
7
5
1
2
4
2
7
3
1
4
1
5
3
2
10
2
4
1
1
2
4
3
3
1
3
18
6
3
5
2
1
7
1
1
1
2
6
5
1
1
1
29
3
1
3
1
20
5
2
4
3
2
4
1
4
6
2
1
1
4
5
2
5
12
1
5
2
1
3
2
1
2
13
2
13
1
1
41
1
2
4
1
2
6
3
1
5
3
3
5
2
3
1
3
2
2
7
1
1
8
1
2
1
5
12
8
2
2
27
4
2
7
5
3
1
8
1
2
1
2
2
1
7
5
3
4
1
1
5
2
13
3
1
2
4
7
2
2
16
1
24
3
1
2
7
1
1
7
5
1
3
5
1
2
1
12
2
1
9
4
9
1
3
3
1
1
3
2
1
2
5
5
2
6
10
1
3
2
2
8
3
4
4
1
1
1
48
1
6
1
8
19
3
2
5
4
5
8
5
3
1
4
5
8
17
3
2
4
1
6
3
1
1
12
3
8
3
1
3
6
1
11
4
22
2
3
2
5
3
2
1
4
1
7
4
1
1
1
7
11
1
2
2
3
2
1
2
3
2
2
2
1
4
26
7
7
1
5
1
3
4
2
2
2
3
1
1
2
5
10
13
1
2
1
3
20
1
6
3
2
3
3
6
1
4
4
1
2
1
2
3
3
6
5
22
2
5
5
1
1
11
3
3
1
1
10
3
5
10
5
1
1
3
1
7
7
2
2
1
4
2
6
13
3
1
1
2
3
2
1
5
8
5
3
7
1
1
2
1
1
4
1
4
1
8
1
1
28
3
4
10
11
4
1
8
3
2
1
2
4
2
6
12
3
4
2
1
4
16
5
1
3
1
2
2
1
2
3
1
3
12
1
4
2
2
1
6
3
2
6
3
4
21
4
2
1
3
6
1
3
7
1
1
2
1
8
16
1
4
10
8
2
3
1
3
1
4
2
13
4
5
13
1
4
3
2
4
9
1
5
2
6
3
7
2
8
3
7
1
1
2
1
4
2
1
2
7
6
2
2
10
2
2
1
8
4
4
2
6
3
1
2
1
4
2
1
7
2
14
3
1
2
1
4
2
9
4
1
1
1
7
3
2
1
4
5
1
5
4
10
5
5
10
5
5
1
1
1
8
5
32
2
3
4
1
2
6
5
3
8
1
3
2
1
2
7
4
4
3
3
1
4
6
3
1
2
1
2
2
1
2
2
14
1
5
2
1
2
12
12
14
24
1
8
1
2
2
4
1
1
3
10
4
4
8
1
2
2
2
4
2
2
2
1
1
1
2
1
4
2
5
4
1
4
6
3
4
5
1
4
1
2
1
4
17
1
3
2
4
1
1
1
8
3
2
11
4
5
2
3
1
13
9
2
7
17
6
8
4
5
3
1
2
1
4
3
1
10
3
1
4
1
3
6
2
17
4
1
4
3
4
9
5
32
1
1
14
4
4
14
5
12
7
4
2
1
3
5
1
1
1
2
3
2
2
5
4
2
6
3
2
11
1
2
15
2
1
12
2
1
1
1
6
8
3
17
1
2
7
4
4
4
3
1
3
6
3
1
1
2
3
2
3
10
1
1
1
1
1
14
1
2
2
2
5
1
2
3
1
1
1
3
2
20
6
6
2
4
3
1
2
1
4
3
1
26
1
5
3
2
1
6
5
1
2
1
4
1
2
3
1
8
3
8
1
2
1
1
1
2
1
6
1
2
2
1
2
2
2
3
6
1
2
3
8
10
3
1
10
2
1
2
7
3
5
1
1
5
1
4
1
4
2
30
12
3
1
4
14
1
1
2
4
19
1
6
2
2
3
2
1
6
9
1
1
3
1
1
1
1
7
3
3
1
1
9
4
1
3
10
1
2
1
1
3
6
3
5
3
8
16
1
3
5
1
2
2
4
2
1
4
1
3
3
2
2
6
5
7
3
1
14
3
1
1
1
5
6
3
2
11
1
1
1
12
4
2
1
13
3
3
6
1
1
1
4
10
2
3
3
1
1
10
7
3
5
1
2
2
1
1
5
5
20
3
1
6
1
1
1
21
3
7
3
1
3
4
1
1
7
6
1
2
6
4
3
1
3
2
5
5
7
2
9
1
2
1
2
7
1
8
1
1
5
2
2
10
1
1
2
1
5
7
1
2
3
1
2
2
1
2
10
4
1
3
1
10
2
7
1
3
1
2
1
3
5
1
14
1
1
1
1
3
2
3
4
3
2
11
5
3
3
2
22
8
3
2
5
2
8
2
1
1
1
2
5
2
11
1
4
3
1
12
12
4
4
2
5
1
3
3
3
2
5
1
3
2
4
1
4
2
2
2
11
2
1
2
3
1
9
3
7
3
1
4
5
4
2
10
5
1
2
1
2
8
1
13
4
1
5
5
7
12
5
8
5
7
1
1
3
1
2
1
5
3
1
1
5
6
7
6
2
2
11
1
3
5
3
3
4
1
14
2
10
1
7
2
3
4
5
2
14
6
4
23
19
4
2
3
12
1
6
4
1
7
2
1
5
14
5
2
5
5
5
7
5
1
1
2
8
2
3
4
2
5
3
4
7
2
3
1
10
2
1
9
1
2
1
6
4
2
9
7
2
2
1
1
10
1
1
1
6
1
12
2
2
1
3
2
2
5
1
2
7
2
4
2
1
4
3
3
4
1
5
2
9
14
5
1
3
4
1
2
1
1
2
1
1
5
1
77
1
11
14
2
1
3
3
1
1
2
2
10
11
4
14
1
6
2
2
3
1
10
9
1
6
2
2
5
1
2
1
1
2
10
1
17
4
4
1
3
1
9
8
4
3
14
4
4
4
2
2
5
8
5
1
10
6
2
2
10
11
1
1
3
1
5
3
2
2
5
17
16
2
6
2
1
1
1
1
7
1
7
3
3
2
1
5
3
7
1
2
1
1
2
11
1
2
1
1
1
1
4
2
2
1
2
2
1
2
4
5
4
10
16
5
4
5
2
3
6
6
1
2
1
6
4
10
2
1
4
1
3
1
28
1
5
3
2
2
9
2
3
1
2
1
9
9
10
5
1
2
3
2
4
2
2
1
7
1
2
5
4
5
3
3
11
3
5
1
3
4
3
3
9
2
3
8
2
1
1
8
1
3
5
11
24
5
1
1
17
3
3
3
1
1
2
2
2
1
9
4
2
11
4
3
1
4
7
6
7
3
3
9
1
6
3
11
7
3
8
1
8
1
5
1
4
1
1
1
5
1
1
2
4
2
3
7
17
2
1
2
2
3
1
2
9
3
2
2
1
3
3
7
2
11
3
2
2
1
5
6
9
7
5
2
2
4
3
2
1
6
1
5
4
1
9
2
10
3
2
5
4
9
1
2
2
2
1
1
8
4
15
4
5
10
2
3
1
4
8
4
3
1
9
5
11
14
4
4
9
1
4
1
4
2
3
2
5
3
1
11
1
1
5
1
1
2
2
1
1
1
1
14
8
13
1
2
4
1
4
1
2
2
1
2
10
18
5
1
2
6
7
4
1
1
10
10
4
1
13
1
2
1
2
1
1
1
3
17
4
1
2
4
2
1
4
2
7
1
5
5
6
1
1
3
6
10
2
1
2
19
2
9
3
2
2
4
2
2
4
1
4
7
12
2
1
1
16
5
1
4
3
4
1
3
3
6
2
4
5
2
2
1
3
3
3
1
1
3
2
2
1
2
2
15
1
1
2
9
1
5
1
5
9
4
2
1
1
4
1
1
2
4
4
6
14
1
4
3
6
15
1
2
1
1
5
1
1
20
4
5
2
6
3
11
1
7
2
5
2
3
5
2
3
1
1
1
1
1
4
1
2
2
1
6
2
1
4
6
1
2
5
4
1
1
4
1
8
2
3
2
3
1
4
1
1
30
9
4
2
1
8
1
1
1
14
3
1
2
3
2
1
5
15
4
12
1
7
9
2
2
2
1
2
12
8
2
5
2
21
12
12
4
16
3
1
5
2
1
4
3
8
10
3
3
4
3
2
15
5
6
2
2
10
8
2
1
2
5
1
2
2
1
2
2
3
1
2
5
8
2
1
2
6
1
1
3
3
1
11
6
32
1
2
6
6
1
2
1
1
2
3
1
2
2
23
4
4
1
1
3
3
2
3
1
6
4
1
14
7
3
1
9
2
1
4
2
1
2
3
1
2
1
4
1
1
3
2
3
3
5
3
4
6
2
2
2
7
4
3
1
5
12
2
1
4
1
10
3
9
4
7
7
8
1
2
3
1
2
6
3
2
1
5
3
6
4
2
4
4
9
2
12
1
2
1
20
17
10
2
1
1
5
10
1
4
1
2
3
5
13
3
4
1
3
1
2
1
1
2
4
1
7
1
4
1
1
4
2
5
1
2
5
1
1
5
2
1
2
2
4
2
7
1
1
4
3
3
5
1
1
4
4
1
8
2
4
2
2
3
14
1
1
5
5
1
1
1
1
23
7
1
4
2
1
2
1
3
2
18
1
1
7
3
2
3
2
6
4
1
9
6
5
1
2
8
2
1
2
1
5
2
4
2
4
1
3
14
14
1
1
2
1
3
12
3
1
6
1
2
1
2
1
5
1
3
1
2
8
1
2
1
4
1
8
1
4
2
3
4
2
1
1
4
3
4
2
1
2
7
4
2
2
2
2
1
4
5
1
3
1
2
1
6
2
5
1
6
1
1
9
7
2
3
1
1
14
5
1
5
6
8
1
1
6
3
4
8
3
17
5
4
6
4
2
13
3
3
4
3
3
3
3
1
1
4
9
4
10
6
7
3
1
6
4
4
10
8
2
1
2
1
2
7
26
1
6
1
33
2
1
3
9
35
1
6
1
3
23
4
4
23
4
6
1
4
5
5
5
3
3
2
6
1
11
5
2
2
5
4
7
5
1
1
7
1
3
1
2
3
4
4
9
8
4
1
1
3
6
6
1
1
2
2
1
2
11
4
2
1
1
6
1
3
2
6
1
5
4
4
2
3
1
3
12
3
6
2
1
4
3
2
3
5
3
7
1
24
3
9
21
1
2
5
1
1
4
3
9
5
4
1
2
11
2
7
8
1
9
2
1
2
13
8
2
3
2
6
5
5
1
1
4
8
7
2
3
1
6
3
2
1
1
1
1
2
1
4
14
3
1
1
36
3
4
1
3
7
1
4
3
1
3
1
1
5
1
4
1
3
9
8
1
1
6
1
3
8
8
2
8
2
2
2
13
5
1
1
9
2
1
1
4
3
3
3
3
13
2
1
2
10
8
3
2
1
5
1
1
1
2
1
2
1
7
1
1
5
4
2
5
3
6
1
9
6
6
8
3
2
3
4
7
3
1
10
12
2
1
1
1
1
19
2
1
14
10
2
4
1
1
2
1
1
3
2
1
2
3
1
2
2
20
6
1
3
8
4
9
2
1
2
9
3
1
1
2
2
21
2
5
2
1
1
1
7
1
2
1
3
11
1
11
1
1
4
3
1
5
2
1
1
6
11
3
3
15
2
5
1
1
6
1
19
3
1
2
2
3
1
11
2
1
2
2
4
4
9
11
9
2
3
3
1
2
3
1
7
3
3
5
1
3
1
5
1
1
1
1
14
1
8
5
1
4
1
1
1
8
8
7
2
4
3
1
5
15
2
1
1
4
12
1
1
1
4
1
2
5
2
5
1
2
2
2
7
1
2
4
5
2
1
9
7
2
7
1
1
2
1
5
2
1
4
2
7
1
4
1
4
22
5
2
1
22
6
11
6
2
1
1
3
4
3
6
6
1
9
1
16
1
2
2
1
2
4
3
2
1
1
12
2
7
8
4
1
2
1
1
1
1
5
3
6
21
1
1
10
5
4
3
7
2
3
2
6
4
3
3
2
1
2
1
1
4
31
15
2
6
2
1
1
7
2
1
1
3
4
6
1
13
2
4
1
1
12
1
4
2
9
2
7
2
2
4
3
9
7
2
1
10
5
8
5
3
1
2
1
3
2
3
1
6
11
3
12
1
8
1
2
4
1
1
5
1
5
3
1
4
1
3
2
6
3
5
2
3
1
1
6
3
3
1
1
6
6
11
1
1
4
1
1
3
2
4
3
1
1
1
2
1
2
5
1
2
1
1
3
1
5
2
7
2
1
2
6
1
3
7
6
1
1
1
2
6
3
6
2
1
2
8
11
1
1
4
2
4
2
1
1
5
3
8
3
12
1
1
1
5
1
4
3
5
4
8
2
14
1
1
6
4
1
1
4
3
5
4
7
1
1
1
3
3
10
33
1
2
4
4
12
3
4
3
7
2
4
2
2
5
9
2
4
3
2
4
5
2
2
1
3
3
3
6
3
9
6
19
31
4
1
4
1
4
2
2
6
2
4
4
4
1
1
1
5
6
7
3
6
3
13
5
1
4
10
2
1
1
6
3
4
8
2
3
4
4
3
9
5
6
5
9
4
1
3
1
3
2
4
2
8
1
2
5
3
7
1
5
6
1
3
2
1
1
3
1
4
3
2
2
1
8
1
8
5
5
1
4
5
3
5
7
1
4
1
1
14
5
3
7
3
1
22
1
1
3
3
11
1
2
11
1
7
4
6
2
4
3
4
1
3
6
5
5
5
2
2
6
2
4
6
1
5
1
5
2
4
1
10
1
1
7
1
5
1
1
2
2
2
4
3
4
3
1
2
10
2
2
1
2
12
2
2
2
3
3
2
3
1
1
6
1
1
3
4
4
1
8
8
6
2
3
3
1
16
10
1
1
11
5
2
3
6
2
6
2
3
14
1
3
1
3
1
1
4
1
1
2
2
1
5
3
1
1
1
1
1
5
1
2
2
1
2
6
1
1
1
2
7
6
2
1
5
3
2
2
3
7
3
3
14
4
4
2
1
2
4
1
1
2
16
1
3
1
14
1
4
1
3
8
4
2
17
1
3
1
3
2
2
16
8
5
1
2
4
4
5
1
2
4
4
1
5
2
1
2
7
3
2
5
1
4
2
1
18
3
5
1
2
8
2
2
4
1
2
1
12
2
6
5
3
1
4
6
6
2
1
1
26
7
1
4
6
2
6
4
2
2
1
2
2
1
3
1
4
8
4
2
2
6
3
5
1
2
1
2
2
3
4
1
2
14
6
4
1
4
3
4
1
5
9
3
1
6
2
1
1
4
7
7
1
1
3
2
1
1
1
2
1
2
3
2
1
7
3
4
13
3
8
4
1
5
1
4
1
2
1
13
4
6
8
2
5
3
4
4
3
8
7
7
2
3
8
2
1
4
6
1
5
3
3
1
1
3
12
5
4
4
1
4
2
1
9
1
2
10
7
5
5
6
1
2
1
1
5
6
1
2
4
3
1
2
2
2
4
13
8
1
5
3
3
6
4
2
5
1
2
3
18
1
11
7
31
5
4
1
2
1
19
2
26
7
4
5
3
3
2
1
2
1
1
2
2
4
2
2
5
1
1
2
12
4
2
1
8
1
16
1
1
1
1
6
1
2
3
1
2
1
4
2
7
2
4
7
4
7
3
3
4
1
2
3
1
9
2
7
1
4
4
13
1
5
6
3
4
26
1
4
6
8
1
2
2
14
5
1
1
3
2
1
2
5
1
4
1
2
1
1
1
2
2
4
2
1
4
15
2
4
7
3
3
6
8
3
1
2
7
7
1
5
5
1
2
5
5
13
1
62
1
2
8
3
2
2
1
21
1
9
1
1
10
2
6
12
9
2
3
1
2
2
10
5
2
4
2
1
1
2
9
12
1
7
2
4
1
1
9
1
3
5
2
1
2
4
6
2
1
14
1
2
5
3
1
6
2
1
1
5
1
5
2
3
17
2
1
2
1
1
1
8
1
2
3
2
3
2
7
4
26
4
3
2
3
1
7
1
19
2
4
5
5
16
3
1
1
2
4
3
2
6
2
12
1
1
6
2
6
5
5
6
3
7
7
1
2
2
2
1
1
10
4
1
3
2
13
22
1
10
8
2
10
11
1
22
1
7
2
2
2
1
3
1
4
5
4
6
5
2
1
2
3
2
1
4
12
2
4
1
7
1
15
2
9
3
3
5
1
6
2
1
3
1
1
11
4
2
1
11
2
1
10
3
4
1
4
3
3
1
1
3
3
1
2
6
2
4
1
15
2
1
6
5
9
1
6
6
7
4
2
1
8
3
5
4
3
2
1
3
9
5
1
3
3
8
25
7
3
3
2
14
1
2
6
1
6
2
1
15
6
5
4
1
8
8
2
2
5
5
3
3
1
3
1
1
7
1
2
2
6
2
7
13
3
2
1
6
1
5
1
1
1
3
1
2
1
4
4
2
1
8
8
10
16
1
1
6
10
4
1
2
1
3
1
2
4
2
1
18
5
1
4
1
2
10
3
2
3
5
7
2
1
4
9
3
9
5
13
2
7
3
1
2
1
2
1
1
2
2
6
2
8
6
5
2
1
7
3
6
2
9
1
3
4
3
2
3
2
2
1
6
6
5
8
5
2
1
3
5
1
1
4
2
1
2
2
2
2
3
8
4
2
1
8
1
11
2
6
1
1
1
1
4
2
2
1
1
2
3
1
8
6
4
6
7
4
3
4
3
9
1
4
11
5
1
2
3
4
4
5
8
1
2
2
3
11
7
10
3
1
17
1
1
2
14
2
1
31
4
8
2
1
2
6
4
1
11
3
3
4
2
1
39
10
2
1
6
14
3
1
10
3
8
8
2
1
3
4
6
10
4
3
3
3
2
5
15
4
18
3
2
1
1
6
2
2
3
1
3
1
1
2
1
14
5
9
3
5
9
2
1
1
1
4
7
7
1
4
1
1
2
1
9
3
1
6
4
2
5
1
4
1
5
1
5
1
1
1
1
2
12
2
3
2
1
5
4
1
1
1
2
3
2
1
3
7
10
2
3
1
5
1
5
1
3
4
5
4
3
3
4
3
2
2
2
16
1
6
3
4
2
4
6
3
1
1
1
1
4
2
2
41
2
2
1
6
7
1
9
3
4
2
5
3
5
5
2
4
3
2
4
5
3
2
5
1
13
8
3
8
2
5
1
4
6
5
1
1
3
6
1
3
26
3
5
2
7
1
4
5
2
2
4
3
3
4
5
3
6
7
14
1
2
13
2
1
3
3
1
5
2
2
3
17
2
4
4
1
1
4
17
5
3
8
7
9
4
1
6
7
5
1
7
1
1
2
2
3
2
1
2
5
2
2
2
1
20
1
1
2
3
10
4
2
3
5
2
1
2
3
5
3
3
3
1
1
10
1
1
1
3
4
5
3
2
8
3
5
53
1
3
2
4
3
2
2
12
2
6
1
4
5
1
4
10
4
3
3
3
1
1
1
4
6
11
1
1
2
2
1
1
4
7
4
2
1
2
2
36
1
2
2
5
3
3
1
6
5
1
1
3
16
1
6
1
1
4
1
4
1
4
18
1
1
6
4
1
3
4
2
1
5
4
1
5
5
2
3
3
4
4
3
4
3
1
1
3
4
5
6
7
1
5
9
2
6
3
5
1
14
1
1
1
6
2
1
1
1
5
5
1
1
3
2
3
1
1
2
3
1
3
2
2
6
4
9
5
7
6
3
1
1
1
4
5
4
2
1
5
1
7
12
1
1
1
15
1
2
1
3
6
3
2
5
3
2
1
1
6
1
3
35
2
3
4
4
11
1
5
1
7
1
2
1
5
26
2
1
29
1
3
2
1
18
3
1
3
1
2
3
2
1
1
4
1
2
5
4
2
1
1
1
14
3
1
3
5
14
4
2
3
3
2
4
11
4
2
4
4
5
6
1
3
3
8
2
4
2
6
5
3
2
3
5
4
7
2
1
8
2
1
1
2
2
2
29
3
5
1
9
1
5
1
2
8
2
2
1
3
1
3
11
3
6
10
3
3
1
3
1
5
2
3
1
2
4
1
3
9
4
1
1
1
4
2
2
2
1
4
1
2
1
4
4
1
13
4
2
1
11
1
1
16
1
4
2
1
8
2
1
3
3
4
3
2
2
1
5
2
1
4
7
1
2
8
2
1
4
1
7
1
1
9
2
7
3
2
1
6
5
1
6
3
7
1
1
9
2
1
1
6
2
8
1
1
2
2
1
4
1
5
2
1
13
11
7
1
9
4
4
7
1
1
3
5
4
1
1
2
2
2
2
10
1
6
3
4
4
9
5
2
2
3
2
3
1
2
9
1
1
1
5
3
4
3
3
6
1
1
1
7
1
4
4
4
3
3
1
2
6
3
1
2
2
5
1
8
2
2
7
1
3
1
4
1
2
3
1
12
12
5
2
16
5
1
3
1
1
5
1
2
13
1
2
2
5
2
2
4
4
2
2
2
2
7
2
3
17
1
2
10
2
4
5
3
10
7
3
3
5
1
3
17
1
4
6
1
17
8
2
3
3
6
9
2
2
3
6
1
1
2
3
2
2
4
5
3
11
2
1
1
3
5
6
3
2
2
3
4
1
3
6
1
1
1
3
4
14
3
13
6
3
2
1
1
13
2
11
1
4
2
1
1
3
3
1
2
1
2
1
4
4
2
2
1
1
2
3
3
1
1
4
1
1
2
3
4
1
3
1
1
2
1
1
11
4
5
6
4
1
3
4
3
3
6
1
1
8
8
2
1
2
4
3
3
5
1
1
2
2
1
2
1
2
1
3
1
5
1
1
2
2
1
3
1
2
3
1
1
1
3
3
4
13
2
12
2
10
1
5
2
2
2
1
1
2
2
1
1
3
1
3
1
4
3
3
3
2
2
8
1
2
1
2
4
4
2
1
9
3
2
1
5
3
2
2
1
6
1
8
1
4
3
1
3
5
1
1
1
1
2
2
4
4
2
1
1
4
3
2
4
5
6
1
1
7
1
1
2
4
1
1
1
2
1
2
1
2
4
9
7
3
1
9
6
1
2
3
2
7
2
12
5
2
7
4
1
1
5
3
2
7
9
1
11
1
14
2
3
2
2
1
2
5
10
1
1
3
3
3
32
5
4
2
4
4
1
1
1
1
8
3
1
2
2
2
2
2
1
5
4
2
2
1
5
1
4
8
2
3
2
3
4
6
7
4
1
4
57
1
21
4
2
1
1
1
6
8
1
15
3
5
1
2
2
4
3
14
1
1
10
2
1
14
1
12
1
13
4
8
4
4
11
2
2
9
2
5
4
1
1
4
10
4
1
8
1
1
2
2
3
4
11
1
3
2
8
1
3
3
6
1
7
4
4
1
5
2
2
2
1
15
4
4
1
1
3
1
2
10
5
1
1
3
1
5
6
2
9
4
20
1
2
3
3
1
1
2
3
2
4
9
8
35
7
7
3
2
6
14
6
1
4
1
5
1
3
14
4
2
3
1
1
10
3
2
9
17
1
5
2
3
4
2
5
2
4
2
6
13
4
3
1
3
1
5
21
1
8
1
1
1
4
2
22
7
1
3
2
1
4
13
2
2
1
1
11
1
1
6
3
22
2
4
1
3
2
1
1
5
8
3
3
5
2
1
5
2
15
3
3
7
1
2
3
3
21
2
10
3
4
1
3
1
3
14
2
1
3
5
13
1
1
8
1
1
4
1
2
1
4
2
2
2
9
2
3
4
1
1
3
1
1
1
4
4
6
1
1
1
2
4
5
3
1
2
2
8
1
6
8
1
6
9
1
1
5
17
3
2
7
1
6
5
2
1
12
1
2
2
1
2
15
3
3
3
1
1
9
6
1
2
1
1
9
4
1
6
5
1
5
1
5
3
1
2
7
2
3
6
3
6
1
3
3
4
3
2
1
5
2
1
3
8
1
4
3
5
1
9
4
5
5
1
1
2
1
2
5
3
17
2
1
4
1
2
1
1
1
4
1
3
1
2
1
1
1
4
2
2
5
2
5
1
3
2
4
7
3
1
2
8
1
5
5
7
2
6
14
4
18
3
5
6
4
18
1
2
2
1
3
1
2
3
3
5
3
1
1
3
1
1
3
2
1
3
1
2
2
1
1
2
8
3
1
1
1
1
1
1
1
11
4
1
1
1
2
1
1
2
1
1
1
4
6
4
5
14
2
6
2
3
3
1
1
1
2
4
5
2
2
1
6
11
2
4
1
1
7
1
3
2
7
3
5
2
1
4
1
1
8
19
1
3
4
1
4
5
1
5
8
1
1
1
6
2
2
1
13
3
2
5
4
1
10
1
6
2
1
1
2
3
12
18
9
1
7
1
8
1
3
4
4
1
10
5
1
17
1
11
5
4
4
1
1
1
2
1
6
1
2
4
14
1
1
6
2
2
3
2
2
2
2
4
10
6
1
7
7
2
1
2
5
1
1
3
3
2
6
12
20
1
1
1
1
1
1
1
2
6
1
7
2
6
10
1
2
2
10
7
4
19
2
2
12
1
1
3
2
1
1
1
11
1
1
1
11
1
6
1
2
5
3
9
6
2
6
2
1
1
2
7
3
4
2
7
8
2
12
10
11
5
1
6
1
1
5
1
3
1
6
2
3
1
28
2
5
2
2
3
3
1
3
1
2
2
2
8
1
4
1
2
4
3
1
13
3
1
3
3
4
8
11
4
2
1
9
5
3
5
1
2
24
5
10
1
5
3
2
2
1
9
13
18
14
2
4
3
3
2
3
6
3
2
2
1
16
2
2
12
5
2
1
3
8
11
2
6
7
1
1
4
2
5
2
1
2
2
2
1
1
2
5
5
1
2
10
5
3
3
3
5
3
2
1
5
6
2
2
1
1
2
6
7
3
2
2
4
13
4
15
6
2
1
3
2
2
3
2
5
1
1
1
1
3
6
7
3
2
2
1
1
1
1
2
12
3
1
9
1
2
1
4
6
6
3
1
5
3
8
43
4
1
2
1
8
1
3
9
3
3
2
5
6
4
8
5
1
5
5
10
2
2
1
8
6
3
6
4
2
1
3
2
7
1
1
2
6
2
5
6
2
7
8
3
1
1
1
3
2
1
3
1
1
3
12
5
2
7
2
2
2
11
1
4
4
8
4
5
2
4
2
10
3
2
2
5
3
1
1
1
2
1
1
3
3
1
4
1
1
6
6
1
3
2
4
2
2
1
3
5
9
2
4
1
4
1
1
1
2
4
9
3
3
4
1
2
2
3
3
6
1
4
1
1
7
8
1
3
8
2
3
1
5
4
1
6
2
2
2
2
3
2
1
5
1
1
2
18
1
1
4
1
3
2
1
3
2
4
1
2
1
8
1
2
13
2
4
1
1
1
2
11
1
1
16
3
9
4
2
4
2
3
9
1
1
1
2
1
2
4
9
13
1
7
3
12
5
10
1
22
1
2
1
4
8
4
1
7
6
2
4
5
9
2
1
2
2
7
6
2
6
4
3
10
2
2
2
4
2
6
13
6
5
1
2
1
2
10
7
5
4
3
2
7
1
1
2
1
2
1
1
6
4
6
6
1
2
1
13
2
2
4
3
1
3
1
1
1
2
8
2
1
1
1
1
5
5
1
1
10
8
2
1
1
1
3
9
1
1
3
1
2
1
1
10
3
1
6
3
4
2
3
1
1
2
2
3
22
3
3
4
1
2
6
9
3
1
4
4
10
9
5
2
1
3
1
1
1
19
6
3
1
6
4
2
1
1
19
5
1
2
9
1
1
3
1
1
5
1
2
2
2
5
5
1
8
5
2
1
7
1
1
2
2
2
1
3
7
1
25
4
2
2
8
3
3
2
6
2
2
5
6
6
6
2
1
3
6
15
2
6
7
2
17
12
2
1
1
7
4
1
3
1
2
1
2
1
8
2
2
3
2
2
2
3
7
1
1
6
7
5
1
4
1
3
2
1
1
4
4
2
3
5
7
1
4
8
6
1
3
1
3
3
1
4
1
6
4
4
8
1
6
1
3
3
5
4
6
6
5
3
3
4
2
4
11
2
1
5
2
1
1
3
1
1
1
3
4
5
7
1
1
3
3
4
1
1
2
1
6
4
2
5
1
9
1
2
2
1
4
3
4
1
9
6
4
1
1
2
4
2
1
3
6
7
4
1
8
3
4
5
2
5
1
1
1
1
5
2
1
2
9
2
1
1
2
1
1
4
1
3
3
1
2
8
4
1
1
1
1
4
3
2
5
1
1
4
1
2
4
6
2
1
6
2
2
2
1
12
4
2
2
4
1
4
1
6
1
5
3
1
3
2
4
16
2
2
1
1
2
2
4
2
10
1
4
2
1
14
3
3
1
4
4
4
1
6
3
4
1
3
2
3
7
2
7
3
12
1
1
1
1
1
1
2
5
6
1
11
8
1
3
1
1
3
4
3
1
2
4
1
3
3
1
5
2
2
1
2
3
2
5
10
8
4
3
4
2
3
3
2
6
14
11
9
2
10
2
4
5
3
3
1
1
1
3
4
1
3
2
2
11
12
5
3
4
2
1
4
3
2
3
5
11
1
2
1
3
2
8
4
1
30
2
3
7
5
4
11
3
1
3
2
2
1
3
1
3
2
1
1
3
2
3
5
1
8
2
46
4
2
15
2
9
1
1
4
2
2
1
6
1
2
6
3
5
4
2
6
1
1
2
4
4
3
1
6
3
5
7
31
2
7
1
13
7
1
1
3
7
1
4
1
1
5
3
4
11
4
4
5
1
1
1
2
1
1
6
1
5
6
12
1
60
3
1
1
4
2
26
1
6
1
1
4
6
2
2
2
2
2
2
1
1
4
1
17
1
1
3
2
3
1
5
3
1
9
2
2
3
9
6
5
1
1
7
2
1
1
2
2
2
1
13
1
1
2
8
26
18
3
2
2
6
1
1
1
1
3
9
6
2
4
3
2
4
4
1
1
2
7
7
1
3
3
5
2
2
1
10
2
4
16
1
1
4
4
4
1
4
12
1
1
4
4
16
2
5
5
1
3
1
9
16
3
1
6
8
1
2
2
3
3
8
2
2
6
2
1
1
2
4
1
2
5
3
4
1
5
3
2
1
1
5
4
2
7
1
6
7
6
5
1
1
2
3
2
1
2
1
7
1
8
1
3
1
2
2
18
4
1
3
2
8
1
4
2
3
2
6
1
2
13
4
1
3
2
4
13
1
2
47
4
5
4
2
1
1
3
1
1
8
11
3
5
5
4
3
1
1
6
3
2
1
1
2
6
3
2
1
1
3
6
4
1
3
1
6
1
2
1
3
2
1
6
1
1
1
20
1
2
1
7
2
4
3
4
4
4
1
4
6
2
1
13
4
1
2
1
4
10
23
4
1
2
1
18
10
2
2
2
13
8
3
1
22
2
5
5
1
10
1
1
2
5
6
3
9
1
5
1
19
1
4
1
1
3
2
6
4
5
4
8
3
1
1
3
1
3
1
6
1
4
3
23
10
2
7
5
3
1
1
2
1
2
7
3
3
2
2
2
2
2
5
1
2
3
1
4
2
2
1
4
12
1
4
10
2
8
1
4
2
3
15
3
3
2
1
4
15
1
4
6
5
2
1
1
2
1
1
7
2
1
2
1
14
4
1
4
1
6
16
5
4
2
12
2
11
10
2
1
1
1
1
1
3
4
1
2
2
1
2
1
2
1
4
2
6
2
1
2
1
1
2
3
2
6
2
2
2
1
1
1
1
10
6
1
1
1
3
11
2
2
2
8
1
10
4
2
1
19
1
3
2
1
5
8
8
1
1
30
7
1
1
4
3
1
2
3
3
8
4
2
4
2
1
9
1
1
7
1
2
3
16
1
4
4
4
1
7
27
1
2
2
3
1
1
3
1
3
1
2
4
2
2
1
5
7
2
3
6
2
6
4
7
1
5
7
23
2
1
1
4
1
2
1
2
14
1
2
5
3
1
3
3
8
1
3
6
17
6
11
1
4
1
6
2
1
1
5
1
2
1
1
1
3
2
9
1
8
12
8
2
2
1
1
1
5
13
4
1
3
1
4
2
2
2
4
6
10
1
1
1
9
11
7
5
6
1
3
1
2
16
2
10
2
3
11
7
2
3
17
1
4
2
4
1
1
6
4
1
2
2
2
2
2
16
3
1
4
11
5
3
1
6
13
1
7
1
1
5
1
4
3
1
10
1
1
6
1
1
9
2
4
1
1
5
4
7
12
1
2
14
4
10
2
2
1
6
1
2
2
13
2
1
9
1
9
2
1
3
1
8
3
6
5
4
3
3
12
1
1
1
4
2
2
3
4
2
2
2
2
1
2
1
2
1
2
2
9
1
3
1
2
7
10
5
1
1
3
11
6
2
1
2
8
1
1
5
1
4
5
2
14
4
1
2
6
2
1
3
5
19
1
4
10
1
8
1
3
3
8
1
8
3
3
10
1
1
6
1
2
1
6
5
3
3
3
5
1
16
1
4
1
7
2
1
2
6
2
9
2
2
1
1
5
3
1
9
1
13
4
1
7
2
1
15
5
4
11
2
9
7
5
1
4
1
2
1
2
9
3
1
1
6
2
5
5
1
19
1
9
2
5
24
4
4
5
5
1
5
6
2
9
12
2
2
1
1
4
3
1
14
3
3
1
4
2
12
3
3
4
6
3
3
2
5
5
1
4
3
1
9
1
3
2
2
2
1
7
8
10
13
6
4
5
2
3
5
1
4
3
2
3
4
1
2
3
3
1
1
1
3
4
1
5
3
18
4
1
4
3
4
3
2
2
2
2
2
5
2
9
5
3
9
3
2
2
1
3
4
8
2
4
6
1
1
7
1
3
6
5
18
2
4
1
3
1
7
1
1
4
3
1
2
4
1
5
1
6
2
1
3
1
3
6
3
9
1
4
11
1
16
1
9
1
4
2
3
5
5
10
1
2
4
2
1
13
10
10
3
2
5
8
2
4
9
2
1
1
2
3
1
2
8
2
1
6
3
2
5
8
1
1
3
1
1
1
2
3
3
3
3
4
7
4
2
5
1
1
1
1
1
12
1
2
2
1
4
5
7
6
1
1
4
4
1
15
6
2
1
4
3
6
1
11
3
5
3
1
1
1
5
3
2
3
1
1
1
3
17
6
4
1
4
1
3
1
4
6
1
1
4
9
1
2
1
6
16
2
1
1
27
5
7
17
2
2
2
2
2
3
3
1
14
1
2
1
1
8
2
1
1
7
24
4
1
1
4
6
4
2
2
3
1
2
8
6
1
6
1
3
1
5
2
2
10
4
55
6
2
2
1
6
5
1
3
4
5
5
1
10
10
1
1
2
5
2
1
5
4
2
10
6
10
2
2
6
7
1
2
1
1
3
2
13
4
1
9
3
7
16
2
1
2
4
1
3
1
1
3
6
4
7
1
7
2
7
2
1
11
2
4
5
12
2
2
4
4
2
13
4
2
1
4
1
3
1
4
4
3
1
10
5
2
1
6
4
6
5
1
13
3
1
4
7
1
2
1
7
2
12
12
2
2
2
1
7
1
3
1
2
3
3
4
1
12
7
6
11
1
8
2
1
2
1
5
4
1
5
3
4
2
6
1
2
2
1
1
3
31
2
4
2
5
6
2
2
1
1
6
3
6
1
13
1
5
1
2
7
2
5
11
1
5
2
5
2
1
6
1
10
1
3
5
6
1
10
5
2
4
8
16
3
5
2
2
1
3
4
2
6
4
2
4
2
2
3
2
6
6
33
1
4
2
1
1
2
1
2
1
6
4
2
1
3
2
10
8
7
1
4
7
5
1
2
1
2
1
3
4
1
3
4
1
6
5
1
8
6
1
5
4
6
8
6
1
7
2
9
3
2
2
4
3
5
9
2
3
1
1
1
2
2
3
2
3
1
1
4
7
3
7
3
3
3
2
3
6
2
2
4
4
4
49
2
19
1
2
1
1
5
4
5
3
3
3
2
5
2
1
4
1
1
2
1
4
5
1
2
1
2
4
3
2
1
2
3
5
1
3
5
2
1
4
5
2
2
3
13
4
1
2
6
1
2
1
1
2
6
1
6
3
1
3
4
3
2
18
1
1
2
2
35
3
1
4
11
1
3
1
7
1
21
1
2
1
5
2
3
5
2
3
1
1
4
3
1
3
1
3
3
11
3
11
1
5
2
12
9
1
1
5
2
7
5
2
1
1
6
5
21
1
6
1
3
1
3
1
12
1
13
9
1
2
5
4
6
1
1
1
1
2
1
3
5
2
7
7
5
2
2
16
8
5
7
6
3
1
3
2
1
3
2
7
3
6
1
1
7
10
10
5
1
9
6
1
2
8
5
4
3
2
2
2
21
1
44
2
1
3
4
1
2
3
4
5
1
5
1
1
5
1
2
11
2
2
7
2
3
3
5
14
6
2
8
3
7
2
3
1
4
2
4
12
25
3
4
1
2
6
1
2
1
2
1
10
1
3
7
12
3
1
5
4
10
3
1
3
3
1
11
6
4
3
2
1
4
1
2
3
1
5
4
8
4
4
2
1
1
2
5
5
2
3
4
1
9
2
6
1
3
2
7
2
6
2
5
1
2
6
1
2
1
1
3
1
2
2
2
5
4
1
5
2
2
5
5
2
4
2
1
4
5
4
2
7
2
8
4
4
10
7
2
2
8
3
7
6
2
8
1
1
6
2
1
11
3
3
2
1
1
5
3
5
3
6
3
3
3
4
2
6
2
3
5
1
3
2
1
22
5
2
5
3
4
9
2
1
14
2
4
4
1
1
3
2
2
6
2
2
7
2
9
1
1
5
1
1
1
3
2
6
6
4
1
1
3
3
4
9
3
1
1
3
2
2
7
2
4
3
2
3
8
3
9
4
3
14
1
7
5
2
3
7
2
5
2
2
22
2
6
2
6
3
3
2
8
3
1
3
1
1
15
2
2
1
2
3
1
4
2
2
1
2
3
4
8
1
2
1
1
3
1
6
2
2
2
1
3
3
1
2
5
2
5
20
3
6
1
1
4
5
3
1
6
2
73
3
3
4
1
1
3
1
3
2
5
1
3
4
3
1
3
1
1
2
1
15
1
3
3
8
1
3
13
4
6
1
3
19
1
2
14
1
4
1
20
5
1
6
2
1
1
5
2
8
7
1
1
3
1
3
3
6
3
3
2
10
6
1
1
1
3
3
2
1
2
7
4
15
1
1
3
19
8
3
2
2
3
8
1
8
6
4
2
1
10
1
2
8
2
2
6
1
7
2
1
1
2
3
2
1
2
1
1
7
1
11
4
3
1
7
8
1
1
3
2
1
1
2
1
3
1
20
2
13
21
1
1
3
8
2
8
2
1
1
1
2
2
2
2
1
10
1
1
4
1
5
1
18
2
4
1
1
4
5
2
2
7
4
10
4
2
3
3
2
8
2
1
1
3
2
1
1
6
19
1
1
3
1
1
1
6
5
3
1
1
6
2
6
1
8
7
3
17
13
1
8
1
1
2
2
8
1
2
2
5
2
3
2
2
3
1
2
2
3
1
1
3
2
2
1
17
2
2
1
2
2
5
1
2
4
3
4
6
8
2
2
1
1
1
2
3
6
2
4
5
1
4
3
1
2
4
1
9
1
23
4
3
8
3
5
1
3
3
1
2
21
4
2
22
2
1
2
4
6
2
6
1
4
1
3
4
1
1
1
4
8
6
6
12
3
5
3
1
1
1
1
5
6
1
3
1
6
1
5
6
4
2
1
1
3
6
6
2
7
6
3
12
2
33
9
3
7
2
2
6
4
3
3
9
2
1
3
4
1
1
1
4
2
2
6
1
2
3
1
5
5
5
5
11
2
1
3
3
15
1
2
1
3
13
1
1
5
2
4
1
4
1
9
2
3
1
1
3
6
1
3
1
1
2
1
4
1
2
2
2
6
3
5
6
1
3
1
4
1
1
1
4
3
3
7
1
7
1
3
2
1
19
6
1
10
4
5
1
2
11
1
4
16
1
2
6
1
5
5
3
4
1
1
6
2
3
2
3
3
2
6
10
6
1
7
1
1
12
1
7
18
2
1
2
3
2
12
1
1
3
2
2
2
2
7
1
3
1
2
1
5
5
2
5
23
3
3
1
2
12
2
19
14
6
8
2
2
3
5
13
6
3
6
6
1
4
1
1
15
6
1
2
4
4
1
1
3
6
2
23
6
4
4
1
6
2
3
1
5
2
3
7
1
1
1
1
5
9
3
29
1
5
5
4
1
2
2
4
7
1
3
1
3
3
3
8
8
5
2
10
6
7
2
2
11
6
5
2
1
2
1
7
2
6
15
6
2
3
1
1
2
6
6
4
1
10
1
7
1
5
8
4
3
4
3
4
5
1
5
3
1
3
5
9
1
2
2
4
8
3
1
1
4
12
1
1
16
3
5
20
1
1
2
2
8
2
2
11
1
2
13
4
2
2
2
17
6
6
6
2
1
1
9
7
6
3
5
6
12
25
1
2
3
3
2
1
1
3
4
3
6
1
2
1
5
8
9
1
3
1
1
1
15
11
1
15
2
8
4
6
3
1
4
3
3
3
4
6
1
2
2
3
3
1
1
2
1
4
1
8
2
1
2
1
7
3
2
1
2
3
1
3
1
1
4
2
25
1
9
10
6
3
5
1
6
13
13
9
12
3
5
2
2
1
7
1
1
1
1
2
2
1
7
2
1
1
1
2
3
1
3
12
2
2
3
1
2
2
3
1
5
6
2
3
6
3
1
2
3
1
1
2
12
4
3
1
2
1
3
3
3
30
3
8
16
1
1
1
3
6
3
5
3
8
3
3
8
3
1
4
2
8
6
1
1
2
1
6
16
2
4
3
3
3
9
12
2
1
3
8
1
14
19
9
18
4
2
4
3
1
2
1
6
1
2
2
5
5
3
3
28
6
5
2
5
1
3
11
4
4
6
1
1
1
4
4
3
4
4
7
8
1
9
4
4
3
8
2
1
2
4
2
8
5
3
1
7
7
1
1
1
2
1
1
3
1
1
1
2
5
2
2
1
1
1
5
2
7
10
2
2
7
7
5
5
7
2
1
7
1
14
3
3
2
5
4
2
8
1
6
5
5
1
7
1
1
3
5
7
1
2
2
15
7
1
2
1
2
2
4
3
8
2
1
1
4
10
1
2
5
9
1
8
6
1
4
3
3
5
7
2
3
1
3
2
10
1
3
7
2
3
1
4
3
1
2
2
2
1
4
1
4
2
2
13
2
4
3
3
1
3
4
3
1
14
14
1
3
5
4
1
2
1
11
9
2
4
2
1
6
2
2
4
2
11
1
1
2
3
1
1
22
2
12
1
1
14
3
10
1
2
1
7
1
4
1
7
1
1
1
1
1
18
1
2
1
1
1
2
5
1
1
2
1
5
1
2
4
3
1
11
5
1
6
42
1
3
1
1
1
3
4
3
2
1
1
2
4
1
9
17
4
1
6
14
2
4
6
2
6
2
1
14
3
9
1
1
10
1
11
4
7
1
2
5
2
2
2
8
3
3
5
1
17
4
1
10
1
11
1
3
3
17
2
5
3
4
23
2
4
7
4
2
2
4
1
9
2
11
4
3
1
1
3
12
5
1
1
2
3
3
2
2
1
1
3
2
1
1
1
2
2
5
1
13
1
1
2
8
1
4
1
2
2
2
3
4
2
6
20
1
5
4
5
3
6
3
2
2
3
6
1
3
6
3
4
4
10
2
2
37
6
1
8
2
3
1
2
2
19
13
1
3
2
2
12
2
3
1
2
3
1
3
2
1
6
6
16
1
15
2
5
1
7
8
1
2
9
2
1
2
1
1
8
1
3
3
7
5
4
3
1
1
8
1
2
1
7
8
3
2
3
2
1
9
2
3
2
2
2
1
1
1
4
1
9
2
1
8
26
2
2
3
2
4
1
1
2
2
5
2
3
10
1
1
2
1
2
1
2
3
2
3
5
1
1
1
2
1
2
15
12
1
2
4
2
7
5
1
1
1
12
3
9
5
2
7
1
3
3
2
2
8
1
10
19
2
16
4
1
3
6
2
7
1
6
7
1
3
1
3
6
2
1
3
2
1
4
2
2
2
9
3
4
6
15
1
3
1
5
2
1
5
4
2
3
3
10
7
5
1
1
6
6
1
10
7
4
2
1
4
2
6
2
1
1
5
2
9
5
3
1
3
1
6
4
3
2
1
2
6
1
2
26
3
3
1
2
1
21
2
10
2
4
3
1
2
4
3
12
9
3
1
5
2
1
1
2
7
2
2
1
1
1
2
15
8
6
6
1
1
10
1
4
21
1
5
7
3
1
14
3
1
7
3
1
3
1
1
5
6
8
5
6
1
2
3
2
1
2
5
1
1
7
3
2
2
1
3
1
4
1
5
3
4
2
3
19
1
2
2
1
12
3
1
1
4
4
1
4
1
5
7
6
6
5
2
1
1
5
1
1
15
2
1
1
4
5
8
1
7
2
1
1
1
1
1
1
4
2
8
2
2
3
4
2
4
1
5
1
1
2
2
1
5
3
2
3
13
8
2
3
23
2
1
1
1
4
4
1
1
3
4
4
1
6
1
1
2
9
12
1
1
1
11
1
1
5
2
2
2
4
2
3
1
1
5
2
3
1
17
1
1
5
10
1
1
7
2
7
3
1
1
4
2
1
2
2
3
3
5
1
4
9
12
7
1
1
2
2
6
15
1
8
5
1
1
1
4
3
1
2
3
1
5
11
1
4
2
9
1
5
5
1
1
60
1
4
4
2
2
1
2
5
3
6
1
1
1
7
5
8
3
3
1
2
1
11
2
2
6
2
1
5
4
4
1
5
10
3
3
4
1
1
1
7
3
2
7
7
3
3
1
1
1
3
2
3
1
6
2
7
1
7
2
7
2
1
3
1
3
1
2
3
1
2
1
2
1
5
7
2
6
3
1
3
2
5
2
4
13
8
1
5
1
2
2
2
3
3
4
2
2
18
9
9
4
1
4
8
2
1
9
3
1
6
4
3
2
1
1
1
3
4
1
9
1
6
4
7
1
2
5
7
1
4
4
1
2
5
2
1
3
1
6
14
5
1
2
27
4
7
6
1
3
1
8
1
10
3
6
1
10
1
1
1
2
7
21
18
6
2
4
3
4
5
7
6
7
7
3
1
4
7
10
4
5
7
4
3
2
5
1
4
2
4
1
6
13
1
1
2
1
3
3
2
1
8
2
25
3
3
1
1
3
1
5
3
11
2
4
3
2
1
15
1
1
3
5
1
5
1
9
2
6
5
2
9
4
2
3
1
14
7
1
1
9
12
1
4
1
5
13
1
2
1
2
3
3
1
4
6
2
9
5
17
4
4
15
1
6
3
3
3
4
6
4
1
1
17
1
4
2
1
2
2
2
3
6
3
2
4
1
16
12
12
1
1
4
1
3
3
1
2
2
2
5
1
2
2
3
1
9
1
5
1
6
5
1
1
7
1
3
1
6
13
2
24
1
1
1
3
1
15
1
3
5
11
4
3
10
6
5
5
1
2
2
6
1
1
4
1
1
2
3
2
2
5
1
9
2
3
4
1
1
1
5
1
3
1
8
2
1
2
5
8
1
7
5
9
1
98
2
7
1
4
10
4
3
9
2
16
9
2
2
4
1
2
2
7
10
4
1
1
3
2
1
1
1
2
3
6
5
6
1
1
4
6
3
6
1
7
1
4
5
4
3
1
6
2
13
2
4
36
3
10
1
5
1
3
1
1
8
3
6
6
3
2
5
2
2
1
1
1
1
9
2
4
7
3
1
3
1
3
1
3
10
4
7
4
5
16
1
2
2
1
5
4
1
5
2
8
1
3
1
2
17
3
4
1
5
8
1
5
6
1
3
19
2
7
3
16
2
9
3
9
2
2
1
5
7
6
1
6
3
9
18
6
5
1
8
11
3
1
10
3
11
2
1
7
5
2
2
2
7
7
2
2
2
1
2
1
4
10
2
1
3
1
2
6
4
5
11
1
1
3
1
2
4
1
3
3
7
3
3
5
6
2
1
6
1
21
9
2
4
1
1
4
13
3
1
2
2
5
6
1
6
4
5
6
10
12
1
2
1
5
4
3
4
5
1
2
2
3
2
2
5
1
1
1
1
2
7
2
5
1
1
6
11
2
1
4
4
2
4
2
4
2
5
5
1
2
4
7
3
1
6
2
7
2
1
1
2
1
1
1
6
8
2
9
2
3
4
9
19
4
3
2
1
22
3
2
9
2
2
1
9
10
1
3
3
1
2
1
1
6
1
6
1
2
2
1
2
8
2
1
4
3
1
5
2
5
4
1
1
5
1
1
1
1
3
2
1
1
1
2
1
1
1
2
6
1
1
1
19
4
1
2
1
20
3
10
1
1
5
2
1
2
3
2
1
6
6
5
13
4
1
4
5
5
3
2
10
1
7
2
2
3
3
5
12
6
1
3
10
10
33
1
1
5
3
6
2
3
4
10
6
2
7
1
1
3
2
7
3
7
4
2
6
1
2
7
2
1
19
3
9
2
1
2
1
6
2
2
4
1
4
3
4
3
5
3
1
1
2
3
19
2
1
1
4
1
2
20
5
12
7
1
3
2
2
4
1
2
5
2
1
3
3
6
2
1
1
1
3
3
2
7
1
1
1
1
2
9
1
1
6
2
1
1
2
2
2
5
2
1
4
4
3
4
3
6
3
1
1
7
7
2
2
7
1
8
1
1
2
5
7
1
7
3
2
1
2
13
6
6
9
1
11
7
2
3
1
4
2
1
1
2
5
4
3
1
2
4
1
1
2
3
3
6
3
1
3
7
4
1
1
5
7
2
6
8
1
8
2
3
1
1
7
1
5
11
11
3
3
1
2
1
4
4
2
8
2
11
1
3
3
1
1
1
1
11
8
12
3
1
1
1
1
8
7
6
2
1
2
2
1
6
1
12
2
3
1
1
1
2
5
1
5
1
2
1
2
1
11
10
5
1
1
1
2
6
5
3
4
2
4
2
5
10
3
2
1
2
3
2
2
1
4
6
2
2
2
5
1
1
7
13
9
2
3
2
4
1
1
8
21
2
16
6
4
8
9
1
2
5
2
2
1
8
1
3
1
12
3
11
2
6
1
5
2
25
2
3
13
3
4
1
1
2
3
11
6
2
7
5
2
2
1
2
2
1
3
2
2
1
2
3
5
1
3
2
2
2
6
1
4
1
2
3
1
3
2
19
1
3
5
7
2
12
2
2
4
3
2
4
3
4
2
2
7
2
2
3
3
3
5
2
2
3
13
4
1
12
5
7
4
6
1
1
6
5
3
7
4
6
2
2
4
1
1
5
2
3
4
2
5
1
1
5
2
1
1
2
1
1
1
13
2
5
5
4
4
4
2
7
19
3
1
4
4
1
1
7
4
4
1
4
1
6
37
1
7
6
4
4
1
5
1
1
1
1
4
7
4
1
4
4
2
2
1
2
1
4
1
3
6
17
2
3
1
1
3
5
5
2
1
1
1
9
1
5
1
2
2
5
1
6
10
3
2
2
3
2
1
1
2
13
3
1
2
10
1
3
4
1
3
10
1
1
3
4
1
5
1
7
3
6
1
1
2
1
3
6
2
1
3
7
3
14
3
5
3
4
2
1
7
3
4
2
2
2
2
1
3
5
3
3
1
3
1
2
11
2
1
7
1
4
2
1
1
4
3
6
2
3
11
9
2
8
3
3
1
3
2
1
6
9
1
3
11
3
3
10
7
2
1
5
5
1
4
1
4
3
2
5
7
4
7
4
3
4
1
3
6
6
11
13
7
2
1
3
3
2
2
3
1
1
2
1
2
3
2
7
2
3
2
1
2
1
3
3
7
3
2
4
17
27
1
2
14
3
5
2
1
4
1
3
2
1
1
1
14
2
2
1
1
10
8
7
1
3
9
3
1
8
13
3
2
2
4
1
2
1
11
11
1
4
6
1
2
2
6
5
1
5
3
1
1
1
2
3
1
1
1
2
4
2
1
8
2
3
3
5
1
1
11
7
3
1
5
13
2
5
1
6
2
2
13
6
3
3
3
3
1
2
10
1
1
1
5
4
1
9
3
1
9
2
1
1
1
3
6
10
8
6
2
2
5
2
3
5
3
1
1
6
8
4
1
2
1
16
8
1
2
2
3
2
8
2
2
7
8
3
2
9
1
2
1
3
1
3
14
1
1
2
1
3
1
2
2
1
5
1
2
1
2
1
2
1
3
3
4
2
1
5
3
1
3
2
7
2
2
4
24
2
1
4
2
2
1
1
12
9
2
4
4
3
1
1
2
3
1
4
1
1
4
2
3
1
3
3
1
1
5
2
5
1
1
1
2
3
4
2
5
1
5
1
2
14
8
1
3
3
4
3
4
1
6
1
15
11
2
1
13
2
6
5
5
2
7
3
3
16
4
7
2
6
3
4
1
5
4
1
5
9
3
1
1
5
1
5
9
1
1
1
2
1
1
11
4
1
5
2
2
4
2
2
4
2
2
3
1
10
10
3
3
4
2
1
1
1
5
1
3
5
1
6
1
7
2
4
1
5
1
13
2
5
3
4
2
5
2
1
2
8
2
5
4
5
3
1
2
3
6
3
6
1
6
2
2
5
5
1
15
1
1
6
3
4
4
8
3
2
2
26
9
21
1
8
1
3
1
4
1
1
3
1
7
2
4
2
5
2
1
6
11
6
3
1
30
4
2
3
14
3
9
2
1
7
2
1
4
9
2
6
5
2
3
1
5
10
1
2
3
1
1
2
2
7
1
18
3
3
3
1
6
1
10
5
3
6
1
9
2
8
2
4
5
5
1
1
3
8
3
6
2
2
1
7
1
1
1
5
12
1
4
5
9
2
2
2
2
7
2
1
4
2
1
2
1
4
3
2
3
2
1
2
11
4
2
1
1
2
4
8
15
2
9
4
1
3
2
1
17
7
7
1
2
1
6
2
3
3
21
12
1
4
29
2
2
1
1
4
1
3
5
4
7
7
1
1
1
3
1
1
5
3
1
1
10
11
1
2
1
2
3
1
11
2
1
5
1
4
2
5
1
6
5
1
1
3
1
3
6
4
4
2
2
5
1
7
1
3
2
1
6
8
4
2
1
4
1
4
3
6
11
1
5
2
1
2
2
2
5
1
8
2
2
2
3
7
6
2
1
4
4
2
2
1
2
9
1
2
1
9
4
5
1
5
1
1
2
5
4
5
3
4
6
1
2
4
1
2
9
5
3
27
18
9
1
2
7
4
3
7
1
6
5
6
3
3
8
4
1
7
2
9
2
6
1
1
4
10
1
2
4
2
10
2
6
10
5
3
5
1
3
3
3
6
3
2
11
2
5
1
6
1
4
1
6
1
1
3
4
6
3
1
1
4
2
1
1
3
4
19
1
2
3
3
2
2
1
4
4
1
4
4
3
3
4
2
1
1
6
3
2
3
1
2
4
1
5
9
4
8
6
4
7
15
1
6
1
4
28
3
3
4
3
2
3
2
1
2
1
4
8
4
6
3
11
1
4
1
3
3
4
1
5
2
5
5
1
1
5
4
5
4
2
3
4
2
5
1
3
6
2
1
1
3
2
2
3
3
1
2
6
9
2
4
1
2
5
1
4
5
1
7
1
16
1
3
1
6
3
5
2
4
3
6
1
7
3
1
1
10
8
1
2
3
1
1
1
2
1
7
6
6
3
2
1
4
2
5
4
3
2
5
1
11
1
1
2
3
2
1
2
13
1
4
2
6
3
3
2
3
13
8
2
1
14
13
1
14
3
1
2
4
2
1
9
3
3
1
7
2
3
1
8
3
3
4
2
1
6
5
1
9
4
2
4
1
2
1
5
2
6
8
2
2
2
2
1
6
11
4
1
3
5
4
4
1
4
4
2
5
4
3
37
1
2
1
1
7
1
2
1
9
3
1
2
6
11
3
1
10
4
2
28
8
7
2
3
4
6
2
1
9
7
1
1
2
2
8
15
1
2
4
1
4
1
11
10
1
18
1
16
4
10
1
1
2
1
6
2
3
1
2
10
3
1
7
3
3
4
1
8
4
2
1
4
1
2
1
1
2
6
2
3
9
1
6
1
1
2
2
2
9
1
2
16
1
7
3
5
5
9
8
3
1
2
3
1
5
1
11
5
20
4
21
1
11
1
1
2
2
2
1
2
4
1
3
3
2
2
6
2
14
3
1
1
4
1
2
3
2
1
7
1
5
4
3
2
4
8
1
2
1
9
3
4
1
4
3
3
4
3
2
1
4
3
5
5
6
10
3
1
4
1
1
3
4
4
2
15
10
2
8
4
11
1
3
2
2
10
6
2
16
1
1
7
3
1
1
2
6
5
3
4
1
2
2
2
1
1
2
1
6
2
3
10
3
16
2
2
5
3
1
4
37
3
2
2
3
5
1
2
1
2
11
4
2
12
1
1
30
3
4
1
2
1
14
2
1
2
1
2
6
2
2
2
1
5
6
2
4
5
1
6
4
2
12
3
9
1
4
5
1
4
4
11
5
1
8
1
12
3
3
1
7
1
1
2
22
19
1
2
1
1
4
3
1
5
2
1
1
1
11
2
1
1
3
4
1
6
2
4
3
8
1
2
1
6
2
8
7
2
5
1
3
1
8
6
6
4
6
4
5
4
3
1
2
1
4
2
3
6
4
1
4
4
3
4
1
2
1
4
2
2
4
2
5
12
1
3
1
18
15
3
2
7
3
11
9
12
2
2
4
1
6
4
1
14
3
2
1
2
7
3
1
1
2
10
4
5
2
2
3
1
12
2
4
3
4
7
1
3
1
2
1
2
6
11
1
1
2
3
1
2
3
4
5
11
4
1
5
3
6
1
2
6
1
1
2
3
2
1
6
3
4
1
1
5
3
1
2
2
3
4
7
5
11
6
7
3
6
4
6
4
3
2
10
1
2
4
2
8
1
2
17
8
4
1
11
3
11
6
5
2
3
1
24
4
1
6
13
7
4
2
1
9
1
2
2
2
2
2
5
1
10
4
2
1
4
1
3
11
6
4
5
1
4
5
35
2
7
1
1
2
2
3
2
3
12
2
2
1
2
1
4
1
6
3
1
12
2
2
18
4
1
5
8
2
1
6
3
2
2
3
5
9
5
4
7
1
3
1
2
2
14
2
1
5
7
11
7
2
1
3
3
1
2
1
3
5
10
4
1
1
1
2
2
1
3
2
7
1
4
2
5
2
1
3
2
4
3
4
5
1
4
2
1
2
4
1
1
3
2
16
2
17
2
5
2
2
2
1
2
3
1
2
3
1
1
1
1
2
1
1
3
1
1
5
6
8
4
10
1
3
2
2
4
2
4
14
6
5
2
1
2
2
2
8
1
1
3
1
5
1
1
3
1
1
5
1
2
2
4
1
3
2
1
4
1
2
3
2
8
1
11
3
5
5
2
12
1
20
6
1
2
1
5
2
2
1
5
1
7
1
3
2
2
3
7
12
3
3
5
1
2
10
2
6
24
16
1
1
2
3
2
4
1
1
3
2
24
10
3
2
4
2
1
6
2
1
1
2
1
2
6
1
1
3
1
3
4
1
1
3
4
1
1
4
1
1
5
6
4
8
2
1
1
1
1
2
1
2
4
1
1
4
4
1
3
1
5
1
1
4
5
1
10
5
2
2
3
1
1
1
30
1
1
1
1
5
5
1
3
2
1
1
1
3
4
10
1
7
14
14
5
1
2
2
1
1
3
1
7
1
2
1
7
7
2
2
4
5
14
3
8
1
1
5
4
2
4
3
1
1
1
1
1
3
2
3
1
4
1
1
3
3
1
1
10
4
1
2
5
2
1
2
5
4
1
4
4
5
2
10
3
5
1
3
2
3
4
1
3
8
11
1
1
15
9
1
2
5
1
25
1
5
3
18
10
14
5
2
1
3
3
2
1
1
4
3
1
6
1
3
8
2
2
1
1
6
3
1
1
3
3
1
1
1
2
3
4
14
1
6
10
3
1
1
1
4
5
7
4
5
3
1
1
8
6
2
2
3
12
1
18
3
2
2
4
4
1
4
1
1
1
10
6
2
2
10
3
4
2
6
1
1
2
6
1
2
1
3
3
1
4
1
2
4
1
2
4
1
13
1
3
1
2
4
4
4
7
3
1
1
2
3
1
12
1
4
6
7
3
1
3
3
1
7
8
3
4
1
1
1
1
8
4
9
2
2
8
8
2
3
2
2
3
4
7
1
2
1
2
2
2
4
1
4
1
8
2
3
2
3
7
1
2
3
2
2
1
4
6
1
6
4
2
1
3
4
4
1
7
3
2
3
3
3
1
6
10
2
4
1
6
43
2
26
21
4
1
4
1
1
4
5
2
5
1
5
1
4
2
6
16
1
2
6
2
19
10
1
1
6
1
3
4
3
10
2
28
1
3
1
4
1
10
4
1
3
5
4
5
3
2
20
7
5
2
6
7
2
2
4
2
5
7
1
2
1
2
7
2
3
11
4
1
16
6
1
1
1
4
5
20
4
2
3
1
1
2
3
1
1
5
7
2
2
2
10
6
6
2
1
2
1
6
9
3
2
5
2
3
5
2
2
10
5
4
2
3
1
10
1
2
3
4
3
4
1
4
2
3
1
4
1
6
2
3
7
3
3
2
4
1
1
4
1
3
1
5
2
2
16
3
8
2
1
1
6
4
2
7
3
1
1
3
3
4
3
1
2
2
2
3
3
1
2
4
9
7
4
1
5
1
2
1
1
2
19
5
2
1
1
2
1
2
1
3
3
6
9
6
2
3
5
2
4
1
6
9
5
16
4
6
11
1
3
3
2
2
1
3
9
6
2
5
2
3
1
4
1
1
1
30
3
2
1
1
2
3
4
7
1
10
4
8
6
6
2
4
3
8
2
11
3
2
7
2
1
6
3
1
1
1
4
3
2
1
1
1
4
4
1
2
6
3
3
1
4
2
7
7
2
3
3
3
1
1
1
3
4
11
1
7
1
1
1
4
7
1
1
11
2
1
1
3
1
1
7
2
2
3
7
30
5
8
5
2
1
4
7
1
3
9
1
1
2
6
1
2
4
2
6
3
14
23
1
2
1
3
6
10
5
2
5
9
5
2
5
8
5
1
2
1
5
2
4
4
4
2
3
1
1
4
5
1
3
3
4
2
2
1
4
4
5
1
12
3
3
6
1
2
5
4
1
2
1
6
3
1
14
2
8
4
8
2
2
1
3
5
1
1
1
2
2
3
2
1
3
6
28
14
1
3
2
2
5
1
4
1
2
1
6
11
4
1
2
1
3
3
2
46
1
4
5
7
3
1
1
2
6
1
3
1
2
2
2
1
6
5
4
1
1
3
4
1
8
11
4
1
1
3
1
2
2
1
5
4
4
2
3
3
1
2
6
3
3
2
5
5
9
1
14
5
5
19
1
4
1
1
4
5
5
5
2
4
2
1
4
3
3
9
10
2
1
3
2
1
2
1
2
1
2
4
2
1
1
1
2
1
1
4
3
5
1
4
2
5
6
8
2
1
1
2
2
1
1
1
1
1
26
6
3
1
6
6
1
11
10
17
4
5
1
4
1
3
3
3
4
2
3
1
2
10
2
4
2
4
4
1
1
5
3
4
6
4
4
7
1
14
2
2
3
6
1
2
1
2
1
1
2
2
7
4
5
1
1
2
16
2
3
1
5
1
8
1
2
5
1
4
1
2
1
3
3
6
12
2
2
1
2
1
2
3
1
2
1
8
1
10
1
8
4
11
1
4
5
3
5
9
1
2
20
5
8
4
1
5
5
15
7
5
1
2
1
2
6
1
2
1
1
4
7
4
1
2
5
3
2
4
5
2
5
1
6
1
3
9
1
2
4
5
6
3
2
4
2
1
1
5
2
3
3
6
4
4
1
14
2
1
2
1
3
5
4
2
2
4
1
1
2
4
4
7
1
1
5
5
2
6
1
2
6
1
1
1
2
2
3
7
3
1
1
1
2
6
3
1
4
5
3
1
5
4
2
2
1
2
1
4
2
8
3
2
1
2
4
2
9
1
3
2
3
6
1
6
3
2
1
1
1
17
4
7
2
2
3
1
3
6
5
2
1
6
6
2
1
3
3
2
2
6
4
1
9
3
7
3
10
3
2
2
2
3
3
6
3
2
9
2
1
6
6
3
7
6
2
8
1
2
1
7
14
4
1
1
4
2
2
1
5
4
2
2
5
7
1
1
3
2
7
1
2
2
4
3
3
2
1
5
5
6
1
2
2
3
2
1
5
4
3
6
16
5
2
1
2
5
1
4
1
10
12
3
9
3
1
24
4
3
1
15
2
2
2
12
3
1
1
10
2
5
2
4
3
2
1
1
4
7
3
4
5
1
1
8
2
2
3
2
2
1
8
2
1
3
10
1
2
4
2
5
2
1
7
1
12
6
2
3
2
2
8
3
3
5
3
13
8
1
11
2
4
2
2
2
1
4
1
1
2
1
5
1
2
7
2
3
3
1
4
9
3
2
5
8
1
1
1
6
2
1
1
4
4
1
3
1
3
2
2
2
5
2
7
1
1
14
7
6
1
1
2
3
1
3
2
1
3
4
6
7
1
2
10
1
7
2
5
5
4
7
2
1
6
1
3
1
1
5
2
2
3
2
9
1
1
1
1
2
2
2
5
4
15
1
6
1
4
2
7
2
2
2
1
1
4
6
2
4
1
7
2
6
6
1
1
1
8
4
1
1
3
6
1
2
11
3
2
4
3
6
8
5
9
7
9
1
4
7
1
4
2
2
1
1
5
1
2
9
3
2
1
2
1
5
1
14
3
11
4
1
1
1
2
8
2
4
1
2
1
2
2
8
6
12
5
1
8
6
7
1
3
7
1
4
3
2
2
4
8
3
1
2
9
1
4
2
1
10
7
6
1
5
9
7
7
1
1
3
12
1
2
14
5
8
2
3
4
1
4
2
9
2
3
2
1
1
4
14
4
4
1
6
3
5
9
1
5
5
2
5
6
6
2
1
12
6
4
5
12
16
5
3
17
1
4
11
1
1
2
1
7
6
1
1
1
30
5
1
2
5
8
1
8
5
17
1
18
6
1
5
1
7
1
2
3
3
8
1
3
1
1
4
8
9
5
1
12
3
1
1
3
2
6
2
5
12
3
1
5
2
1
10
2
1
1
2
4
1
1
1
2
10
1
1
1
18
2
3
2
3
2
9
1
19
1
4
2
8
6
17
2
10
1
5
4
3
1
1
1
15
7
9
1
6
1
5
2
2
2
3
1
2
2
5
3
19
3
3
2
3
2
2
1
2
3
3
1
4
1
2
1
1
5
3
6
6
3
1
1
2
1
3
5
1
3
2
6
1
3
3
2
1
3
5
2
5
1
2
4
1
1
1
22
2
1
1
4
2
1
4
1
1
2
8
13
6
1
2
5
8
2
1
6
2
5
1
1
2
5
7
1
1
5
1
16
17
1
2
2
3
1
2
4
1
1
1
3
1
2
2
1
1
8
2
1
1
1
13
2
10
1
9
2
3
2
4
6
2
3
6
1
1
29
2
5
3
5
5
7
2
2
1
5
2
1
3
4
1
1
5
1
3
1
2
4
8
2
1
6
1
4
1
9
1
1
6
1
7
3
4
2
13
2
1
3
1
8
3
1
6
3
1
1
1
6
6
4
5
8
8
3
13
13
3
3
3
3
1
1
13
1
3
1
3
11
12
3
6
2
1
2
8
5
2
44
14
3
6
11
1
1
5
20
2
1
5
1
1
12
1
68
6
1
2
8
4
3
2
1
3
2
3
6
7
3
3
6
4
1
8
6
2
5
22
2
9
2
2
18
10
4
1
3
2
6
4
1
2
4
2
5
14
5
3
3
4
5
4
2
1
5
2
3
8
8
2
1
1
7
3
1
2
1
17
1
2
4
2
1
10
1
1
2
1
1
4
3
4
1
1
2
2
1
10
12
3
3
10
8
2
1
1
2
5
2
2
2
2
1
1
8
1
8
17
2
1
1
4
1
22
2
1
3
11
7
4
4
1
2
2
1
1
3
6
1
5
4
1
2
2
1
1
2
5
1
5
5
17
1
2
10
3
1
5
2
4
1
4
8
1
2
3
3
2
2
3
3
2
11
4
1
2
3
7
1
5
6
3
4
1
2
1
2
1
4
2
2
4
5
2
1
6
13
2
1
2
1
23
7
1
1
1
3
3
5
2
3
4
3
4
3
1
4
1
1
2
3
3
4
4
1
2
2
6
2
1
6
2
2
2
7
3
5
3
1
1
1
2
1
6
4
2
1
3
5
2
2
1
2
4
3
2
2
2
1
1
18
1
2
4
4
3
3
5
2
6
1
2
2
6
3
2
4
1
11
5
6
1
6
1
6
6
3
2
8
4
1
3
1
1
1
4
1
3
5
1
4
2
11
1
4
5
4
4
1
5
3
7
4
2
10
2
4
1
12
1
2
2
4
9
4
4
1
6
1
4
5
2
7
3
2
12
1
1
4
4
4
10
1
2
1
9
2
4
5
3
1
3
1
1
1
12
4
1
2
3
3
7
1
4
1
7
9
2
1
7
1
1
1
2
1
1
1
9
3
17
2
1
5
6
3
3
1
3
6
2
11
1
1
1
8
6
1
3
8
13
2
15
1
2
6
1
5
8
3
1
5
1
4
2
1
4
2
1
2
4
1
2
4
3
1
4
1
9
4
4
2
1
1
2
2
2
1
3
6
3
3
1
2
1
7
4
14
1
4
12
2
1
3
1
2
5
2
1
1
7
2
2
1
1
5
2
1
6
5
4
2
2
5
2
2
13
1
1
1
1
8
4
3
4
2
5
6
2
1
2
3
3
6
10
1
1
4
1
4
1
1
3
2
3
1
6
1
5
3
6
5
2
4
3
1
2
10
1
2
2
5
2
1
2
7
2
1
2
3
3
3
3
10
1
1
1
2
1
9
1
1
2
5
6
3
3
1
37
1
12
2
2
3
2
2
1
2
1
2
24
3
1
6
3
1
4
2
6
3
9
2
1
29
3
3
2
4
6
1
2
1
1
15
1
1
4
5
2
1
1
1
2
6
1
1
2
2
1
1
9
6
6
1
1
1
2
3
18
4
2
1
3
11
1
2
1
3
2
5
2
3
6
2
2
2
4
2
1
1
2
1
2
5
1
9
1
2
1
1
4
2
5
9
1
1
5
4
5
1
2
3
25
1
3
3
1
3
17
4
4
2
8
2
1
1
1
1
1
1
1
5
1
2
3
12
2
2
1
5
1
2
8
1
1
1
2
2
16
1
1
2
1
2
2
2
1
2
6
3
4
2
1
1
5
1
2
2
1
3
1
7
5
5
4
1
2
7
1
2
6
1
1
1
2
8
1
1
1
3
1
5
4
1
1
4
3
2
2
1
4
1
1
11
2
2
1
7
4
5
3
2
1
2
7
1
6
2
2
1
1
7
2
3
2
4
1
9
20
9
1
2
4
3
4
5
1
2
1
1
15
22
1
2
1
5
1
6
1
3
4
2
34
3
12
3
1
1
2
1
1
3
1
16
5
1
1
5
4
1
11
6
1
1
5
9
3
1
1
6
3
1
6
6
2
1
6
1
6
3
7
5
12
3
8
2
4
3
1
2
2
9
8
1
2
6
2
7
1
1
1
1
2
1
1
6
2
3
2
3
2
15
1
2
2
7
5
7
6
2
4
6
3
1
9
9
3
4
2
5
10
4
19
2
6
3
4
2
1
5
2
3
1
1
1
2
1
9
3
2
4
2
5
3
3
4
17
4
1
7
5
8
2
1
20
3
4
5
1
2
7
1
1
1
4
1
3
15
1
4
1
1
2
3
4
3
7
5
1
1
2
4
4
6
1
3
6
5
8
2
1
11
8
13
5
5
6
4
4
1
2
2
12
10
14
1
5
1
1
3
1
1
3
3
2
11
3
1
3
1
9
1
4
2
4
3
1
22
2
2
7
6
1
11
3
1
1
3
1
7
1
1
1
1
2
4
9
1
1
2
4
5
1
1
1
2
2
3
5
2
1
2
6
3
1
4
2
1
4
13
1
1
1
1
3
2
4
3
2
5
1
1
9
2
2
10
3
1
11
4
4
7
1
12
25
2
1
2
2
3
5
4
6
1
3
1
11
3
1
5
5
13
2
1
7
1
2
1
1
7
1
10
4
2
2
11
3
6
5
2
4
14
3
2
9
1
1
8
8
10
14
1
4
2
2
11
2
1
4
8
2
6
4
3
3
2
2
2
3
4
3
6
1
3
3
4
5
1
1
2
4
5
1
1
1
4
9
6
1
5
1
1
1
6
25
12
6
17
8
4
1
8
6
1
4
1
24
1
1
1
25
3
1
1
3
4
5
2
6
1
5
1
1
1
1
4
4
5
5
15
11
2
2
1
1
6
3
1
1
5
8
8
6
3
10
3
3
1
1
3
2
1
1
6
2
2
3
2
2
1
6
1
6
2
5
8
2
1
2
3
1
1
2
1
3
3
6
1
2
3
4
4
3
3
4
4
1
1
2
2
14
2
2
8
3
1
12
3
2
1
5
5
2
3
2
1
1
2
3
3
1
6
10
1
4
1
4
2
16
2
2
1
9
2
4
8
1
2
2
1
1
1
1
7
1
1
5
1
2
1
6
3
1
1
1
1
1
3
1
1
1
3
5
5
6
1
1
1
2
2
21
2
2
6
7
2
2
2
7
4
2
1
3
3
1
10
1
17
2
4
3
2
2
4
4
1
26
1
1
5
1
1
1
1
5
1
4
3
1
6
1
2
1
1
10
4
1
4
1
4
2
11
3
9
5
1
4
8
1
4
10
8
2
1
4
5
1
4
2
3
7
1
1
23
2
2
6
5
5
1
2
2
3
4
2
1
2
5
1
2
2
2
10
2
6
2
1
2
[truncated: 766,931 more chars]
