# Supplementary material for: Gender and racial diversity socialization in science
Source: Nat Comput Sci. 2025 Apr 17;5(6):481–91. doi: 10.1038/s43588-025-00795-9 (PMC12187764; doi:10.1038/s43588-025-00795-9)
Supplement: Supplementary file 3 — Statistical source data for Fig. 1b–e. [file 43588_2025_795_MOESM3_ESM.zip › data_fig_1_e.txt]

fracFemale_late	gender	femaleHigh
0.833333333333333	Male	TRUE
0.346153846153846	Male	FALSE
0.333333333333333	Female	FALSE
0.5	Male	FALSE
0.5	Male	FALSE
0.352941176470588	Male	FALSE
0.533333333333333	Male	FALSE
0.538461538461538	Female	FALSE
0.333333333333333	Male	FALSE
0.5	Male	FALSE
1	Female	TRUE
0.727272727272727	Male	TRUE
0.6	Male	FALSE
0.4	Male	FALSE
0.375	Male	FALSE
0.714285714285714	Female	TRUE
0	Female	FALSE
0.666666666666667	Female	FALSE
1	Female	FALSE
0	Male	FALSE
0.428571428571429	Male	FALSE
1	Female	FALSE
0.4	Male	FALSE
0.222222222222222	Female	FALSE
0.272727272727273	Male	FALSE
0.777777777777778	Female	FALSE
0.604651162790698	Male	FALSE
0.3125	Male	FALSE
0.619047619047619	Female	FALSE
0.0857142857142857	Female	FALSE
0.54	Male	TRUE
0.176470588235294	Male	FALSE
0.555555555555556	Male	FALSE
0	Male	FALSE
1	Female	TRUE
0.571428571428571	Female	TRUE
0.875	Female	TRUE
0.75	Male	TRUE
0.5	Male	FALSE
0.583333333333333	Male	FALSE
0.75	Male	FALSE
0.8	Female	TRUE
1	Male	FALSE
0.8	Male	FALSE
0.333333333333333	Male	FALSE
0.5	Male	FALSE
0.5	Male	FALSE
0.333333333333333	Male	FALSE
0.615384615384615	Male	TRUE
0.76	Female	TRUE
0.285714285714286	Male	FALSE
0.4	Male	FALSE
0.315789473684211	Male	FALSE
0.333333333333333	Male	TRUE
0.385964912280702	Male	FALSE
0.5	Male	FALSE
0.375	Female	TRUE
0.846153846153846	Male	FALSE
0.606060606060606	Male	TRUE
0.666666666666667	Female	FALSE
0.16	Male	TRUE
0.230769230769231	Female	FALSE
0.444444444444444	Male	FALSE
0	Male	FALSE
0.239130434782609	Male	FALSE
0.529411764705882	Male	FALSE
0.6	Male	TRUE
0.425	Male	FALSE
0.777777777777778	Male	TRUE
0.383720930232558	Male	FALSE
0.734939759036145	Male	FALSE
0.833333333333333	Male	FALSE
0.25	Male	FALSE
0.5	Male	FALSE
0.5	Male	FALSE
0	Male	TRUE
0.5	Male	TRUE
0.764705882352941	Female	TRUE
0.5	Male	FALSE
0.0425531914893617	Male	FALSE
0.25	Male	FALSE
0.5	Male	TRUE
0.266666666666667	Female	FALSE
0.8	Female	TRUE
0.473684210526316	Male	FALSE
1	Female	TRUE
0.8125	Male	TRUE
0.625	Male	FALSE
0.55421686746988	Male	FALSE
0.466666666666667	Male	FALSE
0.4	Female	FALSE
0.461538461538462	Female	FALSE
1	Female	FALSE
0.434782608695652	Male	FALSE
0.666666666666667	Female	FALSE
0.555555555555556	Male	FALSE
0.6125	Female	FALSE
0.555555555555556	Male	FALSE
0.526315789473684	Female	FALSE
0.666666666666667	Male	FALSE
0.285714285714286	Male	FALSE
0.622222222222222	Male	FALSE
0.606837606837607	Female	FALSE
0.758064516129032	Female	TRUE
1	Male	TRUE
0.660714285714286	Female	FALSE
0.356164383561644	Male	FALSE
0.5	Female	TRUE
0.0952380952380952	Male	FALSE
0.714285714285714	Female	TRUE
0	Female	TRUE
0.375	Male	FALSE
0.875	Female	TRUE
0.25	Female	FALSE
0.25	Male	TRUE
0.5	Female	TRUE
0.614035087719298	Male	FALSE
0.657142857142857	Female	FALSE
0.689655172413793	Female	FALSE
0.513513513513514	Male	FALSE
0.125	Male	FALSE
1	Female	TRUE
0.4	Female	FALSE
0.8	Male	TRUE
0.4	Male	FALSE
0.473684210526316	Female	FALSE
0.651162790697675	Female	FALSE
1	Male	FALSE
0.666666666666667	Male	FALSE
0.570621468926554	Male	FALSE
0.304347826086957	Male	FALSE
0.861111111111111	Female	FALSE
0.541666666666667	Male	FALSE
0.170731707317073	Male	FALSE
1	Female	FALSE
0.5	Male	FALSE
0.636363636363636	Male	FALSE
0.111111111111111	Male	FALSE
1	Male	FALSE
0.857142857142857	Male	TRUE
0.722222222222222	Male	FALSE
0.916666666666667	Female	TRUE
1	Female	TRUE
1	Female	FALSE
0.75	Male	TRUE
0.533333333333333	Male	FALSE
0.473684210526316	Male	TRUE
0.59375	Male	FALSE
0.377777777777778	Male	FALSE
0.9	Male	TRUE
0.5	Male	FALSE
0.564102564102564	Female	FALSE
0.340909090909091	Male	FALSE
0.272727272727273	Male	FALSE
0.666666666666667	Male	FALSE
0.666666666666667	Female	TRUE
0.432432432432432	Male	FALSE
0.6	Male	TRUE
0.714285714285714	Female	TRUE
0.529411764705882	Male	FALSE
0	Female	FALSE
0.4	Male	FALSE
0.0606060606060606	Male	FALSE
0.9	Female	FALSE
0.133333333333333	Female	FALSE
0.38961038961039	Male	FALSE
0.75	Female	TRUE
0.75	Female	TRUE
0.0793650793650794	Female	FALSE
0.379310344827586	Male	FALSE
0.142857142857143	Male	TRUE
0.125	Male	FALSE
0.222222222222222	Male	FALSE
0.333333333333333	Male	TRUE
0.2	Male	FALSE
0.555555555555556	Male	FALSE
0.204081632653061	Male	FALSE
0.375	Male	TRUE
0.357142857142857	Male	FALSE
0.478260869565217	Male	FALSE
0	Male	FALSE
1	Female	FALSE
0.391304347826087	Male	TRUE
0.916666666666667	Female	TRUE
0.555555555555556	Female	TRUE
0.384615384615385	Female	TRUE
0.5	Female	TRUE
0.0833333333333333	Male	FALSE
0.636363636363636	Female	TRUE
0.875	Female	TRUE
0.274193548387097	Male	TRUE
0.583333333333333	Male	FALSE
0.5	Female	TRUE
0.823529411764706	Female	TRUE
0.5	Male	FALSE
0.4	Female	FALSE
0.714285714285714	Male	FALSE
0	Male	TRUE
0.5	Female	FALSE
0.75	Female	FALSE
0.909090909090909	Male	FALSE
1	Male	TRUE
0.571428571428571	Female	FALSE
0.574468085106383	Female	TRUE
0.423076923076923	Male	FALSE
0.0350877192982456	Male	TRUE
0.610576923076923	Female	TRUE
0.431372549019608	Female	FALSE
0.493975903614458	Male	FALSE
0.625	Male	FALSE
0.6	Male	TRUE
0	Male	FALSE
0.477611940298507	Male	FALSE
0.722222222222222	Male	TRUE
0.333333333333333	Male	FALSE
0.371428571428571	Female	FALSE
0.8	Female	FALSE
0.625	Female	FALSE
0.363636363636364	Male	FALSE
0.2	Female	FALSE
0.555555555555556	Male	FALSE
0.615384615384615	Male	FALSE
0.2	Male	FALSE
0	Male	FALSE
0	Male	FALSE
0.4	Male	FALSE
1	Female	TRUE
0.628205128205128	Male	FALSE
0.875	Female	FALSE
0.555555555555556	Male	TRUE
0.928571428571429	Female	FALSE
0.46875	Female	FALSE
0	Male	FALSE
0.037037037037037	Male	FALSE
0.573770491803279	Male	TRUE
1	Female	TRUE
0	Male	FALSE
0.933333333333333	Male	TRUE
0	Male	FALSE
0.395348837209302	Male	FALSE
0.681818181818182	Male	FALSE
0.833333333333333	Female	FALSE
0.705882352941177	Male	FALSE
0.345047923322684	Male	FALSE
0.5	Male	FALSE
0.256410256410256	Male	FALSE
0.453333333333333	Female	TRUE
0.166666666666667	Male	FALSE
0.5	Female	FALSE
0.5	Male	TRUE
0.523809523809524	Female	TRUE
0.3	Male	FALSE
0.638888888888889	Male	TRUE
0.263157894736842	Female	FALSE
0.535714285714286	Female	FALSE
0.857142857142857	Male	TRUE
0.428571428571429	Male	FALSE
1	Male	TRUE
0.2	Male	FALSE
0.454545454545455	Male	FALSE
0.471698113207547	Male	FALSE
0.285714285714286	Male	FALSE
0.333333333333333	Male	FALSE
0.642857142857143	Female	TRUE
0.402439024390244	Male	FALSE
0.868421052631579	Male	FALSE
0.642857142857143	Male	TRUE
0.7	Male	FALSE
0	Male	TRUE
0.68	Female	FALSE
0.622222222222222	Male	FALSE
0.739130434782609	Female	FALSE
0.258426966292135	Male	FALSE
0.523809523809524	Male	TRUE
0.923076923076923	Female	FALSE
0.857142857142857	Female	TRUE
0	Male	FALSE
0.230769230769231	Male	FALSE
0.6	Female	TRUE
0.729559748427673	Female	TRUE
0.681818181818182	Female	FALSE
0.333333333333333	Male	FALSE
0.166666666666667	Male	FALSE
0.304347826086957	Male	FALSE
0	Female	FALSE
0.6875	Female	TRUE
0	Male	FALSE
0	Male	FALSE
1	Female	FALSE
1	Female	TRUE
0.764150943396226	Male	FALSE
0.454545454545455	Male	FALSE
0.533333333333333	Female	FALSE
0	Male	FALSE
0.416666666666667	Male	FALSE
0	Male	FALSE
0.5	Male	FALSE
0.634920634920635	Male	FALSE
0.5	Female	TRUE
0.125	Male	FALSE
0.583333333333333	Female	FALSE
0.457983193277311	Male	TRUE
0.933333333333333	Male	TRUE
0.625	Male	TRUE
0.45	Male	FALSE
0.714285714285714	Male	FALSE
0.43859649122807	Male	FALSE
0.368421052631579	Female	FALSE
0.0625	Male	FALSE
0.733333333333333	Female	TRUE
0.8125	Male	TRUE
0.15	Male	FALSE
0.696969696969697	Female	TRUE
0.142857142857143	Female	FALSE
0.534552845528455	Male	FALSE
0.333333333333333	Male	TRUE
0.625	Female	FALSE
1	Male	FALSE
0.467432950191571	Male	FALSE
0.847457627118644	Female	TRUE
0.294416243654822	Male	FALSE
0.142857142857143	Male	FALSE
0.133333333333333	Male	FALSE
0.44	Female	FALSE
0.585365853658537	Male	FALSE
0.428571428571429	Male	FALSE
0.39	Male	FALSE
0.888888888888889	Female	TRUE
0.714285714285714	Female	FALSE
0.107692307692308	Male	FALSE
0	Female	FALSE
0.647058823529412	Male	FALSE
0.545454545454545	Male	FALSE
0.425	Male	FALSE
0.5	Female	TRUE
0.378378378378378	Female	FALSE
0.4	Male	FALSE
0.857142857142857	Male	TRUE
0.434782608695652	Male	FALSE
0.133333333333333	Male	FALSE
0.25	Male	FALSE
0.0952380952380952	Male	FALSE
0.318840579710145	Male	FALSE
0.238095238095238	Male	FALSE
0.5	Male	FALSE
0.612244897959184	Male	TRUE
0.454545454545455	Female	FALSE
0.4	Female	TRUE
0.684931506849315	Male	FALSE
0.285714285714286	Male	FALSE
0	Male	FALSE
1	Male	TRUE
0.25	Male	FALSE
0.3	Male	FALSE
1	Male	FALSE
0.428571428571429	Female	FALSE
0.548387096774194	Female	FALSE
0.354166666666667	Male	FALSE
0.466666666666667	Female	TRUE
1	Male	FALSE
0.612244897959184	Male	FALSE
0.0909090909090909	Male	FALSE
0.96969696969697	Male	FALSE
0.875	Female	FALSE
0	Male	FALSE
1	Male	FALSE
0.666666666666667	Female	FALSE
0.5	Female	TRUE
0.545454545454545	Female	FALSE
0.611111111111111	Male	TRUE
0.333333333333333	Male	FALSE
0.372340425531915	Male	FALSE
0.555555555555556	Female	FALSE
0.482142857142857	Male	FALSE
0	Male	TRUE
0.413793103448276	Female	FALSE
0.393939393939394	Male	FALSE
0.5	Male	FALSE
0.398058252427184	Male	TRUE
0.181818181818182	Male	FALSE
0.484848484848485	Male	TRUE
0.5	Male	FALSE
0	Male	FALSE
0.357142857142857	Male	FALSE
0.682051282051282	Male	FALSE
0.626506024096386	Male	FALSE
0.75	Female	FALSE
0.5	Female	TRUE
0.318181818181818	Female	FALSE
0	Male	FALSE
0.0909090909090909	Male	FALSE
0.75	Female	TRUE
0.166666666666667	Male	FALSE
0.386363636363636	Male	FALSE
0.567567567567568	Male	TRUE
0.428571428571429	Female	FALSE
0.604651162790698	Female	FALSE
0.222222222222222	Male	FALSE
1	Male	FALSE
0.5	Male	TRUE
0.332361516034985	Male	FALSE
0.63265306122449	Male	FALSE
0.439024390243902	Female	FALSE
0.153846153846154	Male	TRUE
0.242105263157895	Male	FALSE
0.875	Male	TRUE
0	Male	FALSE
0.0666666666666667	Male	FALSE
0.666666666666667	Female	TRUE
0.666666666666667	Female	TRUE
0.636363636363636	Female	FALSE
0.583333333333333	Female	FALSE
0.333333333333333	Male	TRUE
1	Female	TRUE
1	Female	TRUE
0.5	Male	FALSE
0.571428571428571	Male	FALSE
0.166666666666667	Male	FALSE
0.75	Male	TRUE
0.333333333333333	Male	FALSE
0.208333333333333	Male	FALSE
0.333333333333333	Female	TRUE
0.312977099236641	Female	FALSE
0.285714285714286	Male	FALSE
0.333333333333333	Male	TRUE
0.333333333333333	Male	FALSE
0.333333333333333	Male	FALSE
0.722222222222222	Female	TRUE
0.763888888888889	Female	FALSE
0.533333333333333	Female	FALSE
0.25	Male	FALSE
0.25	Male	FALSE
0.4	Male	FALSE
0.846153846153846	Female	FALSE
0.4	Male	FALSE
0.410714285714286	Male	FALSE
0.135135135135135	Male	FALSE
0.75	Male	FALSE
0.416666666666667	Male	FALSE
0.107142857142857	Male	FALSE
0.75	Male	TRUE
0.290322580645161	Male	FALSE
0.363636363636364	Male	FALSE
0.568181818181818	Male	FALSE
0.548387096774194	Male	FALSE
0.679012345679012	Female	TRUE
0	Female	FALSE
0.375	Male	FALSE
0.666666666666667	Male	FALSE
0.954545454545455	Female	TRUE
0.608695652173913	Male	TRUE
0.533333333333333	Female	TRUE
0.5	Male	FALSE
0.894736842105263	Male	TRUE
0	Female	TRUE
0.428571428571429	Male	FALSE
0.526881720430108	Male	FALSE
0.666666666666667	Male	FALSE
0.5	Male	TRUE
0.666666666666667	Female	FALSE
0.0869565217391304	Female	TRUE
0.425	Male	TRUE
0.4	Female	TRUE
0.75	Male	FALSE
0.388888888888889	Male	FALSE
0.615384615384615	Female	TRUE
0.8	Male	TRUE
0.821428571428571	Female	TRUE
0.782608695652174	Male	TRUE
0.111111111111111	Female	FALSE
0.432432432432432	Male	FALSE
0.428571428571429	Male	FALSE
0.428571428571429	Female	TRUE
0.448979591836735	Male	TRUE
0.5	Male	FALSE
0.467980295566503	Male	FALSE
0.333333333333333	Female	TRUE
0.465909090909091	Female	FALSE
0.444444444444444	Male	FALSE
0.452830188679245	Female	FALSE
0.542857142857143	Male	FALSE
0.590909090909091	Male	FALSE
0.615384615384615	Female	FALSE
0.731707317073171	Female	TRUE
0.67741935483871	Male	FALSE
1	Male	FALSE
0.875	Male	FALSE
1	Male	FALSE
1	Female	FALSE
0.6	Male	TRUE
0.6	Female	FALSE
0.561728395061729	Male	FALSE
0.545454545454545	Male	TRUE
0.6	Male	TRUE
0.434065934065934	Male	FALSE
0.191780821917808	Male	FALSE
0	Male	FALSE
0.269230769230769	Male	FALSE
0.4	Male	FALSE
0.666666666666667	Female	TRUE
0.428571428571429	Male	TRUE
0.8	Female	TRUE
0.117647058823529	Male	FALSE
0.666666666666667	Female	TRUE
0	Female	TRUE
0.5	Male	TRUE
0.581395348837209	Male	TRUE
0.8	Female	FALSE
0.666666666666667	Male	FALSE
0.466666666666667	Male	FALSE
0.6	Female	FALSE
0.333333333333333	Male	TRUE
0.5	Male	FALSE
0.607594936708861	Male	FALSE
0.612903225806452	Male	FALSE
0.0833333333333333	Male	FALSE
0.411764705882353	Male	FALSE
0.535714285714286	Male	FALSE
0.28	Male	TRUE
0	Female	TRUE
0	Male	TRUE
0.333333333333333	Male	FALSE
0.428571428571429	Female	TRUE
0.333333333333333	Male	FALSE
0.625	Male	TRUE
0.680203045685279	Male	FALSE
0.857142857142857	Female	TRUE
0.2	Female	FALSE
0.625	Female	TRUE
0.166666666666667	Male	FALSE
0.75	Male	TRUE
0.5	Female	FALSE
0.666666666666667	Male	FALSE
0.451612903225806	Male	FALSE
0.571428571428571	Male	FALSE
0	Male	FALSE
0.5	Female	FALSE
0.142857142857143	Male	FALSE
0.25	Female	TRUE
0.260869565217391	Male	FALSE
0.842105263157895	Male	TRUE
0.230769230769231	Male	FALSE
0.5	Male	FALSE
0.583333333333333	Male	TRUE
0.75	Male	TRUE
0.896551724137931	Female	FALSE
0.7	Female	FALSE
0.791044776119403	Male	FALSE
0.461538461538462	Female	FALSE
0.357142857142857	Female	FALSE
0.125	Female	FALSE
0.521739130434783	Male	FALSE
0.5	Male	FALSE
0.45	Male	FALSE
0	Male	FALSE
0.333333333333333	Male	FALSE
0.75	Male	FALSE
0.222222222222222	Male	FALSE
0.138888888888889	Male	FALSE
0.45	Male	FALSE
0.605263157894737	Male	TRUE
0.72093023255814	Male	FALSE
0.289473684210526	Male	TRUE
0.569230769230769	Male	FALSE
0.255813953488372	Male	FALSE
0.530612244897959	Male	FALSE
0.605263157894737	Male	TRUE
0.466666666666667	Male	TRUE
0.297297297297297	Male	FALSE
0	Male	FALSE
0.340425531914894	Female	FALSE
0.655172413793103	Male	FALSE
1	Female	TRUE
0.416666666666667	Male	FALSE
0	Male	FALSE
0.275109170305677	Male	FALSE
0	Male	FALSE
0.384615384615385	Male	FALSE
0.5	Male	FALSE
0.392857142857143	Male	TRUE
0.666666666666667	Female	TRUE
0.25	Female	FALSE
0.583333333333333	Male	FALSE
0.333333333333333	Male	FALSE
0	Male	FALSE
0.5	Male	FALSE
0.260869565217391	Male	FALSE
0.5	Female	FALSE
0.318681318681319	Male	FALSE
0.487179487179487	Male	FALSE
0.405405405405405	Female	FALSE
0	Female	FALSE
0.535714285714286	Male	FALSE
0.384615384615385	Male	FALSE
0.5	Male	TRUE
0.375	Female	FALSE
0.09375	Male	FALSE
0.523809523809524	Female	FALSE
0.625	Female	FALSE
0.615384615384615	Female	FALSE
0.65	Female	TRUE
0.637931034482759	Male	TRUE
0.8	Female	TRUE
0.405797101449275	Male	FALSE
0.91304347826087	Female	TRUE
0.263157894736842	Male	FALSE
0.666666666666667	Female	FALSE
0.696969696969697	Male	FALSE
0	Male	FALSE
0.444444444444444	Male	FALSE
0.7	Female	TRUE
0.708333333333333	Female	FALSE
0.264705882352941	Female	TRUE
0.25	Female	FALSE
0.534883720930233	Male	FALSE
0.355555555555556	Male	FALSE
0.512820512820513	Female	FALSE
0.724137931034483	Female	FALSE
0.666666666666667	Male	TRUE
0.7	Female	FALSE
0.741935483870968	Male	FALSE
0.470588235294118	Male	FALSE
0.434782608695652	Male	FALSE
0.436482084690554	Male	TRUE
0.228187919463087	Male	FALSE
0.125	Male	FALSE
0.552631578947369	Male	FALSE
0.485714285714286	Male	FALSE
0.666666666666667	Male	FALSE
1	Male	FALSE
0.825	Male	TRUE
0.740740740740741	Female	TRUE
0.5	Male	FALSE
0.666666666666667	Male	FALSE
0.2	Female	FALSE
1	Female	FALSE
0.703703703703704	Male	TRUE
0.928571428571429	Male	TRUE
0.75	Male	FALSE
0.428571428571429	Male	TRUE
0.8	Male	TRUE
0.408333333333333	Male	FALSE
0.333333333333333	Male	FALSE
0.35	Male	FALSE
0.8	Female	FALSE
0.235294117647059	Male	FALSE
0.727272727272727	Male	FALSE
0	Male	FALSE
0.764705882352941	Male	FALSE
0.62962962962963	Female	FALSE
0.461538461538462	Male	FALSE
0.6	Female	TRUE
0.875	Male	FALSE
0.857142857142857	Female	FALSE
0.409090909090909	Male	FALSE
0.465116279069768	Female	FALSE
0.608695652173913	Male	FALSE
0.423076923076923	Male	FALSE
0.553191489361702	Male	FALSE
0.2	Male	FALSE
0.5	Female	FALSE
0.421052631578947	Male	FALSE
0.642857142857143	Male	FALSE
0.75	Female	FALSE
0.476923076923077	Male	FALSE
0	Female	FALSE
0.241379310344828	Male	FALSE
0.829787234042553	Female	FALSE
0	Female	FALSE
0.318181818181818	Male	FALSE
0.84375	Female	FALSE
0.565217391304348	Female	TRUE
1	Male	TRUE
0.492307692307692	Male	FALSE
0.307692307692308	Female	TRUE
0.590909090909091	Female	TRUE
0.331491712707182	Male	FALSE
1	Male	FALSE
0.631147540983607	Female	FALSE
0	Male	FALSE
0.642857142857143	Male	FALSE
0.75	Male	TRUE
0.65	Female	TRUE
0.588235294117647	Male	FALSE
0.363636363636364	Male	FALSE
0.173913043478261	Male	FALSE
0.166666666666667	Male	FALSE
0.423076923076923	Male	FALSE
0.805555555555556	Male	TRUE
0.333333333333333	Male	FALSE
0.5	Female	TRUE
0.875	Female	TRUE
0	Male	TRUE
0.888888888888889	Female	FALSE
0.281818181818182	Male	FALSE
0.603260869565217	Male	FALSE
1	Male	FALSE
0.6	Male	TRUE
0	Male	FALSE
0.666666666666667	Female	TRUE
0.702702702702703	Female	TRUE
0.428571428571429	Male	FALSE
0.375	Male	FALSE
0.8	Female	FALSE
0.75	Male	FALSE
0.375	Male	FALSE
0.384615384615385	Male	FALSE
0.642857142857143	Male	FALSE
0	Male	FALSE
0	Female	TRUE
0.333333333333333	Male	FALSE
0	Male	TRUE
0.8	Female	TRUE
0.5	Male	FALSE
0.166666666666667	Male	FALSE
0.125	Female	FALSE
1	Male	TRUE
0.525773195876289	Male	FALSE
0.617647058823529	Male	FALSE
0.4	Male	FALSE
0.666666666666667	Male	FALSE
0.25	Male	FALSE
0.444444444444444	Female	TRUE
0.217391304347826	Male	FALSE
0.583333333333333	Male	TRUE
0.2	Male	FALSE
0.28	Male	FALSE
0.419753086419753	Male	FALSE
0.375	Male	FALSE
0.78021978021978	Male	FALSE
0.357142857142857	Male	FALSE
0.333333333333333	Male	FALSE
0.388888888888889	Female	FALSE
0.181818181818182	Male	FALSE
0.538135593220339	Male	FALSE
0.8	Female	FALSE
0.428571428571429	Female	TRUE
0.526315789473684	Male	TRUE
0.354838709677419	Female	TRUE
1	Female	TRUE
0.409090909090909	Female	FALSE
0.486301369863014	Male	FALSE
0.4	Male	FALSE
0.333333333333333	Male	TRUE
0.6	Female	FALSE
0.909090909090909	Male	FALSE
0	Female	FALSE
0.0975609756097561	Male	FALSE
0.735294117647059	Male	TRUE
0	Male	FALSE
0.333333333333333	Male	TRUE
0.613636363636364	Female	TRUE
0.375	Male	FALSE
1	Female	TRUE
0.785714285714286	Female	TRUE
0.9375	Female	TRUE
0.529411764705882	Male	FALSE
0.666666666666667	Female	FALSE
0.518518518518519	Female	TRUE
0.588888888888889	Female	FALSE
0.8	Male	FALSE
0.777777777777778	Female	TRUE
0.714285714285714	Female	TRUE
0.333333333333333	Male	FALSE
1	Female	TRUE
0.6	Male	FALSE
0.466666666666667	Male	FALSE
0	Male	FALSE
1	Female	TRUE
0.666666666666667	Male	FALSE
0.555555555555556	Female	TRUE
0.666666666666667	Male	FALSE
0.5	Male	FALSE
0.388888888888889	Male	FALSE
0.78	Male	FALSE
0.2	Female	FALSE
0.333333333333333	Male	TRUE
0.833333333333333	Female	TRUE
0.5	Female	FALSE
0.460526315789474	Male	FALSE
0.43298969072165	Male	TRUE
0	Male	FALSE
0.814814814814815	Female	TRUE
0.583333333333333	Male	FALSE
0.5	Male	FALSE
0.692307692307692	Female	TRUE
0.421052631578947	Male	FALSE
0.793103448275862	Male	FALSE
0.5	Male	FALSE
0.363636363636364	Female	FALSE
0	Male	FALSE
0.428571428571429	Male	TRUE
0.649122807017544	Female	FALSE
0.75	Female	TRUE
0.0909090909090909	Male	FALSE
0.818181818181818	Male	FALSE
0.454545454545455	Female	TRUE
0.191780821917808	Male	FALSE
0.863636363636364	Female	TRUE
0.580645161290323	Female	FALSE
0.5625	Male	FALSE
0.333333333333333	Male	TRUE
0.375	Female	FALSE
0.833333333333333	Female	TRUE
0.6	Male	TRUE
0.153846153846154	Male	FALSE
0.542857142857143	Female	FALSE
0.625	Female	FALSE
0.352941176470588	Male	FALSE
0.2	Female	FALSE
0.333333333333333	Male	FALSE
1	Female	TRUE
0.565656565656566	Male	TRUE
0.395348837209302	Male	FALSE
0.142857142857143	Male	FALSE
0.771428571428571	Male	TRUE
0.833333333333333	Female	FALSE
0.454545454545455	Male	TRUE
0.520833333333333	Female	TRUE
1	Female	FALSE
0.916666666666667	Female	TRUE
0.285714285714286	Male	FALSE
0.545454545454545	Male	TRUE
0.790697674418605	Female	TRUE
0.166666666666667	Male	FALSE
0.678571428571429	Female	TRUE
0.25	Female	FALSE
0.60655737704918	Male	FALSE
0.645161290322581	Male	FALSE
0.172413793103448	Male	FALSE
0.298076923076923	Male	FALSE
0.307692307692308	Male	FALSE
0.8125	Female	FALSE
0.681818181818182	Female	FALSE
0.671232876712329	Male	TRUE
0.833333333333333	Female	TRUE
0.65	Female	FALSE
0.538461538461538	Male	TRUE
0.360824742268041	Female	TRUE
1	Female	TRUE
0.333333333333333	Male	FALSE
0	Male	FALSE
0.166666666666667	Male	FALSE
0.384615384615385	Male	FALSE
0.0833333333333333	Female	FALSE
0.678571428571429	Female	TRUE
0.444444444444444	Male	TRUE
0	Male	FALSE
0.358490566037736	Male	TRUE
0.666666666666667	Male	FALSE
0.272727272727273	Male	FALSE
0.111111111111111	Male	FALSE
0.666666666666667	Male	TRUE
0.391304347826087	Male	TRUE
0.5	Male	FALSE
0	Male	FALSE
0	Male	FALSE
0.617021276595745	Male	FALSE
0.351351351351351	Female	TRUE
0.76	Female	TRUE
1	Female	TRUE
0.272727272727273	Male	FALSE
0.619718309859155	Male	FALSE
0.363636363636364	Male	FALSE
0.375	Female	TRUE
0.444444444444444	Female	FALSE
0.25	Female	FALSE
0.209302325581395	Male	FALSE
0.535714285714286	Male	FALSE
0.230769230769231	Male	FALSE
0.636363636363636	Male	FALSE
0.5	Female	TRUE
0.8	Female	TRUE
0.608695652173913	Female	TRUE
0.462962962962963	Male	FALSE
0.533333333333333	Female	FALSE
0.298245614035088	Male	FALSE
0.25	Male	FALSE
0.828571428571429	Male	FALSE
0.478260869565217	Female	FALSE
0.291666666666667	Female	FALSE
0.45	Male	FALSE
1	Male	FALSE
0.558823529411765	Female	TRUE
1	Female	TRUE
0.923076923076923	Female	FALSE
0.0909090909090909	Female	FALSE
0.482758620689655	Male	TRUE
0.285714285714286	Male	FALSE
0.782608695652174	Male	TRUE
0.666666666666667	Male	TRUE
0.4	Male	FALSE
0.357142857142857	Male	FALSE
0.271084337349398	Male	FALSE
1	Female	FALSE
0.5	Female	FALSE
0.692307692307692	Female	FALSE
0.5	Male	TRUE
0.34375	Female	FALSE
0.440414507772021	Male	FALSE
1	Female	FALSE
0.5	Female	TRUE
0.65625	Male	FALSE
0.2	Male	FALSE
0.428571428571429	Male	FALSE
0.1	Male	FALSE
0.6	Female	FALSE
0.5	Male	FALSE
0.555555555555556	Female	FALSE
0.495726495726496	Male	FALSE
0.722222222222222	Male	TRUE
0.523809523809524	Male	FALSE
0.388888888888889	Male	FALSE
0.545454545454545	Female	FALSE
0.647058823529412	Female	FALSE
0.515151515151515	Female	FALSE
0.6	Male	TRUE
0.75	Female	TRUE
0.233333333333333	Male	FALSE
1	Male	FALSE
0.4	Male	FALSE
0.5	Male	FALSE
0.464285714285714	Male	FALSE
0.326086956521739	Male	FALSE
0.6875	Female	TRUE
1	Female	TRUE
0.541666666666667	Male	FALSE
0.411764705882353	Male	FALSE
0.666666666666667	Male	FALSE
0.414634146341463	Male	FALSE
0.615384615384615	Male	FALSE
1	Male	TRUE
0.421052631578947	Female	TRUE
1	Female	FALSE
0.333333333333333	Male	FALSE
0.813953488372093	Female	FALSE
0.529411764705882	Male	TRUE
0.296296296296296	Male	FALSE
0.454545454545455	Female	FALSE
0.4	Male	FALSE
0.754385964912281	Female	FALSE
0.309090909090909	Male	TRUE
0.666666666666667	Male	FALSE
0.571428571428571	Female	FALSE
0.19047619047619	Male	FALSE
0.7	Male	FALSE
0.12	Male	FALSE
0.583333333333333	Male	FALSE
0.891891891891892	Female	FALSE
0.363636363636364	Female	FALSE
0.428571428571429	Male	FALSE
0.166666666666667	Male	TRUE
0.846153846153846	Female	FALSE
0.601156069364162	Female	FALSE
0.4	Female	TRUE
0.836363636363636	Female	FALSE
0.666666666666667	Female	TRUE
1	Male	TRUE
0.842105263157895	Female	TRUE
0.454545454545455	Female	TRUE
0.666666666666667	Female	TRUE
0.352941176470588	Male	FALSE
0.561643835616438	Male	TRUE
0.574074074074074	Female	FALSE
0.475	Male	FALSE
0.507936507936508	Male	FALSE
0.5	Male	FALSE
0.7	Male	TRUE
0.642857142857143	Female	TRUE
0.16751269035533	Male	TRUE
0.315789473684211	Female	FALSE
0.333333333333333	Male	TRUE
0.5	Male	FALSE
0.666666666666667	Male	FALSE
0.2	Male	TRUE
0.0769230769230769	Female	FALSE
0.333333333333333	Female	FALSE
0	Male	FALSE
0.5	Male	FALSE
0.666666666666667	Male	FALSE
0.25	Female	TRUE
0.59375	Male	TRUE
0.351351351351351	Male	FALSE
0.538461538461538	Male	FALSE
0.5	Male	FALSE
0.157894736842105	Male	FALSE
0.538461538461538	Female	FALSE
0.380952380952381	Male	FALSE
0.345238095238095	Male	FALSE
0.538461538461538	Male	FALSE
0.551724137931035	Female	TRUE
0.428571428571429	Female	TRUE
0.904761904761905	Male	FALSE
0.571428571428571	Male	FALSE
0.5	Female	TRUE
0.446428571428571	Male	FALSE
0.181818181818182	Male	FALSE
0.4	Female	TRUE
1	Male	FALSE
0.25	Male	FALSE
0.45	Male	FALSE
0.125	Male	FALSE
0.793650793650794	Male	TRUE
0	Male	FALSE
0.56	Male	FALSE
0.419354838709677	Male	TRUE
0.428571428571429	Male	FALSE
0.0967741935483871	Male	TRUE
0	Male	FALSE
0.354545454545455	Male	FALSE
0.4	Female	FALSE
0.7	Male	TRUE
0.285714285714286	Female	FALSE
0	Female	FALSE
0.545454545454545	Male	FALSE
0	Male	FALSE
0.472727272727273	Male	FALSE
0.627450980392157	Male	FALSE
0.666666666666667	Male	FALSE
0.666666666666667	Female	TRUE
1	Female	TRUE
0.3	Male	FALSE
0	Male	TRUE
1	Male	FALSE
0	Male	TRUE
0.633333333333333	Female	TRUE
0.571428571428571	Male	TRUE
0.875	Female	FALSE
0.333333333333333	Male	FALSE
0.202898550724638	Male	FALSE
0.5	Male	FALSE
1	Female	TRUE
0.383333333333333	Male	FALSE
1	Male	FALSE
0.581081081081081	Male	FALSE
0.5	Male	FALSE
0.727272727272727	Male	TRUE
0.354838709677419	Female	FALSE
0.333333333333333	Male	TRUE
0.8	Female	TRUE
0.125	Male	TRUE
0.807692307692308	Female	TRUE
0.434782608695652	Female	FALSE
0.108695652173913	Male	FALSE
0.7	Male	TRUE
0.566666666666667	Male	FALSE
0	Male	FALSE
0.5	Male	FALSE
0.625	Male	FALSE
0.571428571428571	Female	FALSE
0.458333333333333	Male	FALSE
0.692307692307692	Female	FALSE
0.492537313432836	Female	TRUE
0.270833333333333	Male	FALSE
0.225352112676056	Male	FALSE
0.588235294117647	Male	FALSE
0.304347826086957	Male	FALSE
0.565573770491803	Male	FALSE
0.634615384615385	Male	FALSE
0.25	Male	FALSE
1	Male	TRUE
0	Male	TRUE
0.716981132075472	Male	TRUE
0.4	Female	FALSE
0.545454545454545	Female	FALSE
0.333333333333333	Male	FALSE
0.444444444444444	Male	FALSE
0.517241379310345	Male	TRUE
0.625	Female	TRUE
1	Female	TRUE
0.269230769230769	Male	FALSE
0.4	Female	TRUE
0.185185185185185	Male	FALSE
0.75	Male	TRUE
0.4375	Male	FALSE
0.615384615384615	Male	TRUE
0.777777777777778	Male	FALSE
0.666666666666667	Female	TRUE
0.563380281690141	Male	FALSE
0.6	Male	FALSE
0.722222222222222	Male	FALSE
0	Male	FALSE
0.5	Female	TRUE
0.583333333333333	Male	FALSE
0.560606060606061	Male	FALSE
0.303030303030303	Male	FALSE
0.553571428571429	Male	TRUE
0.5	Male	TRUE
0.5	Male	FALSE
0.428571428571429	Male	FALSE
0.704225352112676	Female	FALSE
0	Female	TRUE
0.5	Female	FALSE
0.261538461538462	Male	FALSE
0.484848484848485	Female	FALSE
0.181818181818182	Female	FALSE
0.472727272727273	Female	TRUE
0.75609756097561	Male	TRUE
0.692307692307692	Male	FALSE
0.689655172413793	Male	FALSE
0	Male	FALSE
1	Male	FALSE
0	Male	FALSE
0.666666666666667	Female	TRUE
0.409090909090909	Male	FALSE
0.333333333333333	Male	FALSE
0.295774647887324	Female	FALSE
0.25	Male	FALSE
0.333333333333333	Female	FALSE
0.0666666666666667	Female	FALSE
0.785714285714286	Female	FALSE
0.375	Female	TRUE
0.443298969072165	Male	FALSE
0.823529411764706	Male	TRUE
0.5	Male	FALSE
0.636363636363636	Male	FALSE
0.285714285714286	Male	FALSE
0.416666666666667	Male	FALSE
0.857142857142857	Female	TRUE
0	Male	FALSE
0	Female	TRUE
0.666666666666667	Female	TRUE
0.375	Male	TRUE
0.816666666666667	Male	FALSE
1	Female	TRUE
0.173913043478261	Male	FALSE
0.688679245283019	Male	FALSE
0.234042553191489	Male	FALSE
0.666666666666667	Male	FALSE
0.375	Male	FALSE
0.453125	Male	FALSE
0	Female	FALSE
0.454545454545455	Female	TRUE
0.416666666666667	Male	FALSE
0.125	Male	FALSE
0.125	Male	FALSE
0.234375	Male	FALSE
0.636363636363636	Male	TRUE
0.705882352941177	Female	TRUE
0.547945205479452	Male	FALSE
0.428571428571429	Female	TRUE
0	Male	FALSE
0	Male	FALSE
0.333333333333333	Female	FALSE
0.579439252336449	Male	TRUE
0.266666666666667	Male	FALSE
0.818181818181818	Female	FALSE
0.25	Male	FALSE
0.80952380952381	Female	TRUE
0.537878787878788	Male	FALSE
0.5	Male	FALSE
0.409090909090909	Male	TRUE
0.2	Male	FALSE
0.434782608695652	Male	FALSE
0	Female	FALSE
0.363636363636364	Male	FALSE
0.833333333333333	Female	FALSE
0.630769230769231	Male	TRUE
0	Male	FALSE
0.363636363636364	Male	FALSE
0.857142857142857	Female	FALSE
0.105263157894737	Female	TRUE
0.5625	Female	FALSE
0.375	Male	FALSE
0	Male	TRUE
0	Female	FALSE
0.714285714285714	Male	FALSE
0.0263157894736842	Male	FALSE
0.590909090909091	Female	TRUE
0.625	Female	TRUE
0.117647058823529	Female	FALSE
0.5	Male	TRUE
0	Female	FALSE
0.9375	Female	TRUE
0.304347826086957	Male	FALSE
0.5	Female	FALSE
0.537313432835821	Male	FALSE
0.666666666666667	Female	TRUE
0.181818181818182	Male	FALSE
0.833333333333333	Male	FALSE
0.75	Female	FALSE
0.333333333333333	Male	FALSE
0.4	Male	FALSE
0.4	Female	FALSE
0.0476190476190476	Male	FALSE
0.5	Male	TRUE
0.615384615384615	Male	FALSE
0.64	Male	TRUE
0.230769230769231	Male	FALSE
0.666666666666667	Male	FALSE
0.708333333333333	Male	FALSE
0.65	Male	TRUE
0.338028169014085	Male	FALSE
0.538461538461538	Male	FALSE
0.738095238095238	Male	FALSE
0.552941176470588	Male	FALSE
0.476190476190476	Male	FALSE
0.833333333333333	Male	FALSE
0.316666666666667	Male	FALSE
0.692307692307692	Male	TRUE
0.571428571428571	Male	FALSE
0.8	Female	TRUE
0.8	Male	FALSE
0.395604395604396	Male	FALSE
0.58	Male	TRUE
0.592592592592593	Female	FALSE
0	Male	FALSE
0.714285714285714	Male	FALSE
0.133333333333333	Male	FALSE
0.6	Female	FALSE
0.748633879781421	Male	FALSE
0.892857142857143	Female	TRUE
0.225092250922509	Male	FALSE
0.707317073170732	Male	FALSE
0.6	Male	FALSE
0.25	Female	FALSE
0.2	Female	FALSE
0.684931506849315	Female	TRUE
0.666666666666667	Female	FALSE
0.571428571428571	Male	FALSE
0	Male	FALSE
0.333333333333333	Male	TRUE
0.259259259259259	Female	FALSE
0.711864406779661	Female	FALSE
0.274509803921569	Male	TRUE
0.521739130434783	Male	FALSE
0.275862068965517	Male	FALSE
0.625	Female	TRUE
0.555555555555556	Female	FALSE
0.333333333333333	Female	TRUE
0.2	Female	FALSE
0	Male	FALSE
0	Male	FALSE
0.222222222222222	Male	FALSE
0.25	Male	FALSE
0	Male	FALSE
0.471014492753623	Male	TRUE
0.285714285714286	Male	TRUE
0.714285714285714	Female	FALSE
0.25	Female	FALSE
0.25	Male	FALSE
0.5	Female	FALSE
0.6	Male	FALSE
1	Female	FALSE
0.333333333333333	Female	TRUE
0.136363636363636	Male	FALSE
0.75	Male	TRUE
0.0833333333333333	Male	FALSE
0.565217391304348	Male	FALSE
0	Male	FALSE
0.652173913043478	Female	TRUE
0.652173913043478	Female	FALSE
0.533333333333333	Female	TRUE
0.6	Male	FALSE
0.333333333333333	Male	FALSE
0.189189189189189	Male	FALSE
0.621621621621622	Male	FALSE
0.361111111111111	Male	TRUE
0	Male	TRUE
0.571428571428571	Female	TRUE
0.8	Male	TRUE
0.857142857142857	Male	FALSE
1	Female	TRUE
0.372881355932203	Male	FALSE
0.2	Female	TRUE
0.211538461538462	Male	FALSE
0.176470588235294	Female	FALSE
0.411764705882353	Male	FALSE
0.75	Male	FALSE
0.515151515151515	Male	FALSE
0.5	Male	FALSE
0.548387096774194	Male	FALSE
0.376344086021505	Male	FALSE
0.225	Male	FALSE
0.333333333333333	Male	FALSE
0.238095238095238	Male	FALSE
0.517241379310345	Male	FALSE
0.516129032258065	Female	FALSE
0.4	Female	FALSE
0.666666666666667	Male	FALSE
0.666666666666667	Male	FALSE
0.565217391304348	Male	FALSE
0.173076923076923	Male	FALSE
1	Male	FALSE
0.555555555555556	Male	FALSE
0	Male	TRUE
0.125	Male	FALSE
0.5	Male	FALSE
0.728813559322034	Male	TRUE
1	Male	FALSE
0.523809523809524	Female	FALSE
0.531914893617021	Female	TRUE
0.111111111111111	Male	FALSE
0.5	Male	FALSE
0.375	Male	FALSE
0.6	Female	FALSE
0.5	Female	TRUE
0.357142857142857	Female	TRUE
0.571428571428571	Female	FALSE
0.318181818181818	Female	FALSE
0.454545454545455	Male	FALSE
0	Male	FALSE
0.55	Male	FALSE
0.32258064516129	Male	FALSE
1	Female	TRUE
0.333333333333333	Male	FALSE
0.285714285714286	Male	FALSE
0.666666666666667	Male	FALSE
0.2	Male	TRUE
0.63768115942029	Male	TRUE
0.571428571428571	Male	FALSE
0.551724137931035	Male	FALSE
0.428571428571429	Male	FALSE
0.4375	Female	FALSE
0.571428571428571	Male	TRUE
0.681818181818182	Female	FALSE
0.578571428571429	Female	FALSE
0.736842105263158	Female	TRUE
0.555555555555556	Male	FALSE
0.30952380952381	Male	FALSE
1	Male	TRUE
0.639344262295082	Female	TRUE
0.5	Female	TRUE
0.452830188679245	Male	FALSE
0.75	Male	FALSE
0.772727272727273	Male	TRUE
0.375	Female	FALSE
0.703703703703704	Male	FALSE
0.333333333333333	Male	TRUE
0.75	Female	FALSE
0.558139534883721	Male	FALSE
0.944444444444444	Female	TRUE
0	Male	FALSE
0.425	Male	FALSE
0.5	Female	TRUE
0.386363636363636	Male	TRUE
0.6	Male	TRUE
0.375	Male	FALSE
0.567567567567568	Male	FALSE
0.333333333333333	Male	FALSE
0.636363636363636	Female	TRUE
0.880952380952381	Female	FALSE
0.678571428571429	Female	TRUE
0.0909090909090909	Male	FALSE
1	Male	FALSE
0.625	Male	FALSE
0.658536585365854	Male	TRUE
0.833333333333333	Female	TRUE
0.333333333333333	Female	FALSE
0.477777777777778	Male	FALSE
0.652173913043478	Female	TRUE
0.695652173913044	Female	TRUE
0.166666666666667	Female	FALSE
1	Male	FALSE
0.347826086956522	Female	FALSE
0	Male	FALSE
0.662650602409639	Male	TRUE
0.142857142857143	Male	TRUE
0.471698113207547	Male	FALSE
0.428571428571429	Female	FALSE
0.842105263157895	Female	FALSE
0.666666666666667	Female	TRUE
0.223404255319149	Female	FALSE
0.642857142857143	Male	FALSE
0.210526315789474	Male	TRUE
0.375	Male	FALSE
0.625	Female	TRUE
0.590909090909091	Male	FALSE
0.75	Female	FALSE
0.538461538461538	Male	FALSE
0.384615384615385	Female	TRUE
0.4	Female	FALSE
0.195121951219512	Male	FALSE
0.666666666666667	Male	FALSE
0.64	Female	TRUE
0.764705882352941	Female	FALSE
0.5	Female	TRUE
0.5	Male	TRUE
0.8	Female	FALSE
0.5	Female	FALSE
0.5	Female	FALSE
0.523809523809524	Male	FALSE
0.507692307692308	Male	TRUE
0.714285714285714	Male	TRUE
0.594594594594595	Female	FALSE
1	Female	TRUE
0.7	Female	TRUE
0.301587301587302	Male	FALSE
0.6	Male	FALSE
0.673469387755102	Male	TRUE
0.2	Male	FALSE
0.75	Female	FALSE
0.8125	Male	TRUE
0.818181818181818	Female	FALSE
1	Female	FALSE
0.5	Female	FALSE
1	Female	TRUE
0.771186440677966	Male	TRUE
0.393939393939394	Male	FALSE
0.403846153846154	Male	TRUE
0.5	Female	TRUE
0.142857142857143	Male	TRUE
0.240740740740741	Male	FALSE
0	Male	FALSE
0.285714285714286	Male	FALSE
0.72	Female	TRUE
0.5	Female	FALSE
0.9	Female	TRUE
0.714285714285714	Female	FALSE
0.666666666666667	Female	TRUE
0.75	Male	TRUE
0.125	Male	TRUE
0.517482517482518	Male	FALSE
0.6	Male	FALSE
0	Male	FALSE
0	Female	FALSE
0.578947368421053	Male	FALSE
0.25	Female	FALSE
0.5	Female	FALSE
0.75	Male	FALSE
0.333333333333333	Male	FALSE
0.6	Male	FALSE
0.4	Female	FALSE
1	Male	FALSE
0	Female	FALSE
0.555555555555556	Male	FALSE
0.882352941176471	Male	FALSE
0.380952380952381	Male	FALSE
0.25	Male	FALSE
0.335403726708075	Male	FALSE
0.37037037037037	Male	FALSE
0.392857142857143	Male	FALSE
0.25	Male	TRUE
0.545454545454545	Female	FALSE
0.5	Female	TRUE
0.644444444444445	Female	TRUE
0.450980392156863	Male	TRUE
0.3	Male	FALSE
0.385714285714286	Male	FALSE
0.842105263157895	Male	FALSE
0.529411764705882	Female	FALSE
0.458333333333333	Female	FALSE
0.647058823529412	Female	TRUE
0	Male	FALSE
0.455696202531646	Male	FALSE
0.666666666666667	Male	FALSE
0.371428571428571	Female	TRUE
0.597938144329897	Male	FALSE
0.538461538461538	Male	FALSE
0.25	Female	FALSE
0	Male	FALSE
0.25	Male	FALSE
0.416666666666667	Male	FALSE
0.818181818181818	Female	FALSE
0.666666666666667	Male	FALSE
0.125	Male	FALSE
0.5	Male	FALSE
0	Female	TRUE
0	Female	TRUE
0.5	Male	FALSE
0.461538461538462	Female	TRUE
0.285714285714286	Male	FALSE
0.333333333333333	Male	FALSE
0.229508196721311	Male	TRUE
0.607142857142857	Male	FALSE
0.731707317073171	Male	FALSE
0.272727272727273	Male	TRUE
0.583333333333333	Male	FALSE
0.857142857142857	Male	FALSE
0.685714285714286	Male	FALSE
0.142857142857143	Male	TRUE
0.166666666666667	Male	FALSE
0.102564102564103	Male	FALSE
0.416666666666667	Female	FALSE
0.652173913043478	Male	TRUE
0.193548387096774	Male	FALSE
0.166666666666667	Male	TRUE
0.5	Male	TRUE
0.529411764705882	Female	TRUE
0.741379310344828	Male	TRUE
0.0909090909090909	Female	FALSE
0.405797101449275	Male	FALSE
0.511627906976744	Female	TRUE
0.445783132530121	Female	FALSE
0.358974358974359	Male	FALSE
0.285714285714286	Male	FALSE
0.5	Female	TRUE
0.43859649122807	Male	FALSE
1	Male	TRUE
0.428571428571429	Female	FALSE
0	Male	FALSE
0.217391304347826	Male	FALSE
0.155555555555556	Male	FALSE
0.5	Female	FALSE
0.625	Female	FALSE
0.807692307692308	Female	FALSE
0.833333333333333	Female	FALSE
0.863636363636364	Female	TRUE
0.12987012987013	Male	FALSE
0.833333333333333	Female	TRUE
0.769230769230769	Female	FALSE
0.444444444444444	Male	FALSE
0.0772727272727273	Male	FALSE
0.6	Female	FALSE
0.0476190476190476	Male	TRUE
0.32258064516129	Male	FALSE
0.5	Male	TRUE
0	Male	FALSE
0	Male	FALSE
0.375	Male	TRUE
0.435897435897436	Male	FALSE
0.633802816901409	Female	TRUE
0.0555555555555556	Male	FALSE
0.583333333333333	Female	TRUE
0.564102564102564	Female	TRUE
0.235294117647059	Male	FALSE
0	Male	FALSE
0.588235294117647	Female	FALSE
0.28	Female	FALSE
1	Male	FALSE
0.555555555555556	Male	FALSE
0.5	Male	FALSE
0.451612903225806	Female	FALSE
0.59493670886076	Male	FALSE
0.702702702702703	Male	FALSE
0.75	Female	TRUE
0.481481481481482	Male	FALSE
0.466666666666667	Male	FALSE
1	Female	FALSE
0.571428571428571	Female	FALSE
0.866666666666667	Female	FALSE
0.622448979591837	Male	FALSE
0.764705882352941	Female	FALSE
0	Male	FALSE
0.2	Female	FALSE
0.6	Male	FALSE
0.761904761904762	Female	TRUE
0.394736842105263	Male	FALSE
0.696969696969697	Female	TRUE
0.5	Male	FALSE
0.205882352941176	Male	TRUE
0.474576271186441	Male	FALSE
0.575	Male	TRUE
0.695652173913044	Male	FALSE
0.6	Male	FALSE
0	Male	TRUE
0.473684210526316	Male	FALSE
0.68421052631579	Male	FALSE
0.857142857142857	Male	TRUE
0.533333333333333	Male	FALSE
0	Male	FALSE
0.9	Male	FALSE
0.5	Male	FALSE
0	Male	FALSE
0.0909090909090909	Male	FALSE
0.25	Female	TRUE
0.428571428571429	Female	TRUE
0.246753246753247	Male	FALSE
1	Female	FALSE
1	Male	FALSE
0.333333333333333	Female	FALSE
0.487804878048781	Male	FALSE
0.666666666666667	Female	FALSE
0	Male	FALSE
0.333333333333333	Female	FALSE
0.555555555555556	Male	FALSE
0	Male	FALSE
0.5	Female	TRUE
0.639344262295082	Male	FALSE
0.625	Female	TRUE
0.736486486486487	Male	FALSE
0.733333333333333	Female	TRUE
0.833333333333333	Male	FALSE
0.513157894736842	Male	TRUE
0.434782608695652	Male	TRUE
0.5	Male	TRUE
0.375	Male	FALSE
0.669642857142857	Male	FALSE
0.571428571428571	Male	FALSE
0.333333333333333	Female	TRUE
0	Female	TRUE
0.64	Male	TRUE
0.608695652173913	Male	FALSE
0.384615384615385	Male	FALSE
0.4	Male	FALSE
0.428571428571429	Male	TRUE
0.285714285714286	Male	FALSE
0.411764705882353	Male	FALSE
0.2	Male	FALSE
0.777777777777778	Female	FALSE
0.588235294117647	Female	TRUE
0.241379310344828	Male	FALSE
0.538461538461538	Male	FALSE
0.333333333333333	Male	FALSE
0.725490196078431	Male	FALSE
0.9	Female	TRUE
0.5	Male	FALSE
0.428571428571429	Female	FALSE
0	Female	FALSE
0.333333333333333	Male	FALSE
0.615384615384615	Female	FALSE
0.153846153846154	Male	FALSE
0.1875	Male	FALSE
1	Female	TRUE
0	Female	FALSE
0.222222222222222	Female	FALSE
0.827586206896552	Female	TRUE
0.333333333333333	Male	FALSE
0.714285714285714	Male	FALSE
0.444444444444444	Male	FALSE
0.444444444444444	Female	FALSE
0.75	Female	FALSE
0.363636363636364	Male	FALSE
0.409836065573771	Male	FALSE
0.3125	Female	FALSE
0.333333333333333	Male	FALSE
0.1875	Male	FALSE
0.875	Female	FALSE
0.25	Male	TRUE
0	Male	FALSE
0.5	Male	FALSE
0.736842105263158	Female	TRUE
0.0652173913043478	Male	FALSE
0.75	Male	TRUE
0.333333333333333	Female	FALSE
0.408759124087591	Male	FALSE
0.736842105263158	Female	TRUE
0.714285714285714	Female	FALSE
0.574074074074074	Female	TRUE
0.641509433962264	Female	FALSE
0.5	Male	FALSE
0.85	Male	TRUE
0.111111111111111	Female	FALSE
0	Female	FALSE
0.627906976744186	Male	FALSE
0.96	Female	TRUE
0.571428571428571	Male	FALSE
0.108108108108108	Male	FALSE
0.611111111111111	Male	FALSE
0	Male	FALSE
0.533333333333333	Male	FALSE
0	Male	FALSE
0.875	Female	TRUE
0.714285714285714	Female	TRUE
0.545454545454545	Male	FALSE
0.371428571428571	Male	FALSE
0.76271186440678	Male	FALSE
0	Male	FALSE
0.288888888888889	Male	TRUE
0.711538461538462	Female	FALSE
0.540322580645161	Male	FALSE
0.1	Male	FALSE
0	Male	FALSE
0.576923076923077	Male	FALSE
0.408	Female	TRUE
1	Female	TRUE
0.727272727272727	Female	TRUE
0.294117647058824	Male	FALSE
0.394321766561514	Male	FALSE
0.333333333333333	Female	FALSE
0.272727272727273	Female	TRUE
0.333333333333333	Male	TRUE
0.333333333333333	Male	FALSE
0.333333333333333	Female	TRUE
0	Male	FALSE
0.317241379310345	Male	FALSE
0.111111111111111	Male	FALSE
0.53125	Female	FALSE
0.604166666666667	Male	FALSE
0	Female	TRUE
0.581818181818182	Male	FALSE
0.138888888888889	Male	FALSE
0.6	Male	FALSE
0.507462686567164	Male	FALSE
0.888888888888889	Female	TRUE
0.518518518518519	Male	FALSE
0.785714285714286	Male	FALSE
0	Male	FALSE
0.578199052132701	Male	FALSE
0.764705882352941	Male	TRUE
0.443786982248521	Male	FALSE
0.5	Male	FALSE
0.604166666666667	Female	FALSE
1	Male	TRUE
0.235294117647059	Male	TRUE
0.272727272727273	Male	FALSE
0.45945945945946	Male	FALSE
0.755555555555556	Male	TRUE
0.5	Male	FALSE
0.411764705882353	Male	FALSE
0.714285714285714	Male	FALSE
0.428571428571429	Female	TRUE
0.411764705882353	Female	FALSE
0.382022471910112	Male	TRUE
0.647058823529412	Male	FALSE
0.333333333333333	Male	FALSE
0.535714285714286	Male	TRUE
0.714285714285714	Female	FALSE
0.6	Male	FALSE
0.295081967213115	Male	FALSE
0.708333333333333	Female	TRUE
0.375	Female	FALSE
0.391304347826087	Male	FALSE
0.468085106382979	Female	TRUE
0.178571428571429	Male	FALSE
0.153846153846154	Male	FALSE
0.0909090909090909	Male	FALSE
0	Male	FALSE
0.636363636363636	Female	FALSE
0.319327731092437	Male	FALSE
1	Female	TRUE
0.727272727272727	Male	TRUE
0.166666666666667	Male	FALSE
0.142857142857143	Male	TRUE
0.307692307692308	Male	FALSE
0	Male	FALSE
0.222222222222222	Male	FALSE
0.875	Female	TRUE
0.88	Female	TRUE
0.714285714285714	Female	TRUE
0.181818181818182	Male	FALSE
0	Male	FALSE
0.125	Female	TRUE
0.192307692307692	Male	FALSE
0.375	Male	FALSE
1	Female	FALSE
0	Male	FALSE
0.758620689655172	Female	TRUE
0	Female	TRUE
0.555555555555556	Male	FALSE
0.8	Female	FALSE
0.6484375	Male	FALSE
0.611111111111111	Female	TRUE
0.5	Female	FALSE
0.5	Male	FALSE
1	Male	FALSE
0.640625	Male	FALSE
0.542857142857143	Male	FALSE
0.619047619047619	Female	TRUE
0.555555555555556	Male	FALSE
0.333333333333333	Male	FALSE
0.85	Female	FALSE
0.35	Male	FALSE
0.153846153846154	Male	FALSE
0.368972746331237	Male	FALSE
0.458333333333333	Male	FALSE
0.166666666666667	Male	FALSE
0	Male	FALSE
0.297872340425532	Male	FALSE
0.2	Female	FALSE
0.523809523809524	Male	FALSE
0.285714285714286	Female	FALSE
0.428571428571429	Male	FALSE
0.571428571428571	Female	FALSE
1	Female	FALSE
0.115384615384615	Female	TRUE
0.411764705882353	Female	FALSE
0	Male	FALSE
0	Male	FALSE
0.5	Male	FALSE
0.628571428571429	Male	FALSE
0	Male	FALSE
0.714285714285714	Female	TRUE
0	Male	FALSE
0.455445544554456	Male	FALSE
0.454545454545455	Male	FALSE
0.307692307692308	Male	FALSE
0	Male	FALSE
0	Male	FALSE
0.318181818181818	Male	FALSE
0.619047619047619	Female	FALSE
0.560975609756098	Female	TRUE
0.553846153846154	Male	FALSE
0.6875	Female	TRUE
0	Female	TRUE
0.333333333333333	Female	FALSE
0.577464788732394	Male	FALSE
0.633802816901409	Male	FALSE
0	Male	FALSE
0.421052631578947	Male	TRUE
0.235294117647059	Male	FALSE
0.404761904761905	Female	FALSE
0.4	Male	FALSE
0.679245283018868	Male	FALSE
0.4	Female	TRUE
0.333333333333333	Male	TRUE
0.3875	Male	FALSE
0	Male	FALSE
0.5	Male	FALSE
0	Male	FALSE
0.222222222222222	Male	TRUE
0.325581395348837	Male	FALSE
0.476190476190476	Male	FALSE
0	Male	FALSE
0	Male	FALSE
0.415094339622642	Male	FALSE
0.705882352941177	Female	TRUE
0.711538461538462	Male	TRUE
0.266666666666667	Male	FALSE
0.315789473684211	Male	FALSE
0.75	Male	TRUE
0.5	Male	FALSE
0.857142857142857	Male	FALSE
0.44	Male	FALSE
0.666666666666667	Female	FALSE
0.857142857142857	Female	TRUE
0.5	Male	FALSE
0.375	Male	FALSE
0.0625	Male	FALSE
0.304347826086957	Male	FALSE
0.4	Female	FALSE
0.559322033898305	Male	FALSE
0.357142857142857	Male	TRUE
1	Female	FALSE
1	Male	FALSE
0.636363636363636	Female	FALSE
0.432432432432432	Male	TRUE
0.434782608695652	Male	TRUE
0.272727272727273	Female	FALSE
0.363636363636364	Female	FALSE
1	Male	FALSE
0.5	Male	TRUE
0.461538461538462	Male	FALSE
0.666666666666667	Female	FALSE
0.651515151515152	Female	TRUE
0.307692307692308	Male	TRUE
0.570422535211268	Female	TRUE
0.75	Male	TRUE
0.242424242424242	Female	TRUE
0	Male	FALSE
0.1875	Male	FALSE
0.5	Male	FALSE
0.111111111111111	Male	FALSE
0.2	Male	FALSE
0	Male	FALSE
0.416666666666667	Male	TRUE
0.701754385964912	Male	FALSE
0	Male	FALSE
0.846153846153846	Male	FALSE
0.833333333333333	Male	TRUE
0.333333333333333	Male	FALSE
0.796296296296296	Male	FALSE
0.888888888888889	Female	FALSE
0.403100775193798	Male	TRUE
0	Male	FALSE
0.863636363636364	Female	TRUE
0.263157894736842	Male	FALSE
0.760869565217391	Male	FALSE
0	Male	FALSE
0.283018867924528	Female	FALSE
0.615384615384615	Female	FALSE
0.354166666666667	Male	TRUE
0.75	Female	FALSE
0.5	Male	FALSE
0.333333333333333	Male	FALSE
0.581395348837209	Female	FALSE
0.797619047619048	Male	FALSE
0.333333333333333	Female	FALSE
0.583333333333333	Female	FALSE
0.444444444444444	Female	TRUE
0.571428571428571	Male	FALSE
0.724137931034483	Male	TRUE
0.545454545454545	Male	TRUE
0.153846153846154	Female	FALSE
0.205882352941176	Male	FALSE
0.75	Male	FALSE
0.583333333333333	Female	TRUE
0.666666666666667	Male	FALSE
0.625	Female	FALSE
0.714285714285714	Male	FALSE
0.533333333333333	Male	FALSE
0.736842105263158	Male	TRUE
0.0769230769230769	Male	FALSE
0.370967741935484	Male	FALSE
0.25	Female	FALSE
0.709677419354839	Male	TRUE
0.8	Female	TRUE
0.607142857142857	Male	TRUE
0.666666666666667	Male	FALSE
0.285714285714286	Male	FALSE
0.727272727272727	Male	TRUE
0.2	Male	TRUE
0.133333333333333	Male	FALSE
0.842105263157895	Female	TRUE
0.384615384615385	Female	FALSE
0.619047619047619	Male	FALSE
0.264705882352941	Male	FALSE
0.285714285714286	Male	FALSE
0.75	Female	TRUE
0.541666666666667	Female	TRUE
0.521739130434783	Male	FALSE
0.1875	Male	TRUE
0.642857142857143	Male	FALSE
0.0666666666666667	Male	FALSE
0.4	Male	FALSE
0.352941176470588	Male	TRUE
0.538461538461538	Female	FALSE
0.625	Female	TRUE
0.552631578947369	Male	FALSE
0.0697674418604651	Male	TRUE
0	Female	FALSE
0	Male	FALSE
0.513888888888889	Male	TRUE
0.708333333333333	Female	TRUE
0.5	Female	FALSE
0.285714285714286	Male	FALSE
0.5	Male	FALSE
0.823529411764706	Female	FALSE
0.62962962962963	Male	FALSE
0.375	Male	FALSE
0.272727272727273	Male	FALSE
0.472222222222222	Female	FALSE
0.142857142857143	Male	FALSE
0.647058823529412	Female	FALSE
0.538461538461538	Male	FALSE
0.428571428571429	Male	FALSE
0.515151515151515	Female	FALSE
0	Female	FALSE
0.51219512195122	Female	FALSE
0.833333333333333	Male	FALSE
0.5	Male	TRUE
0.272727272727273	Female	FALSE
0.241573033707865	Male	FALSE
0	Male	FALSE
0.5	Female	FALSE
0.294117647058824	Male	FALSE
1	Male	FALSE
0.363636363636364	Male	FALSE
0.5	Female	FALSE
0	Male	FALSE
0.285714285714286	Male	FALSE
0.630769230769231	Male	FALSE
0.413793103448276	Male	FALSE
0	Male	FALSE
0.377551020408163	Male	FALSE
0.375	Female	FALSE
0	Male	FALSE
0.715596330275229	Female	TRUE
0.1	Male	FALSE
1	Female	TRUE
0.576923076923077	Female	FALSE
0.833333333333333	Male	TRUE
0.225806451612903	Female	FALSE
1	Male	FALSE
0	Male	FALSE
0.571428571428571	Male	FALSE
0.555555555555556	Male	FALSE
0.435643564356436	Male	FALSE
0.75	Female	TRUE
0.81294964028777	Female	FALSE
0.225	Male	TRUE
0.346153846153846	Male	FALSE
0.3	Female	FALSE
0	Male	FALSE
0.2	Female	TRUE
0.4	Female	FALSE
0.529411764705882	Female	TRUE
0.328413284132841	Male	FALSE
0.072289156626506	Male	FALSE
0.555555555555556	Female	FALSE
0.362068965517241	Male	TRUE
0	Female	FALSE
0.5	Female	FALSE
0.642857142857143	Male	FALSE
0.5	Male	FALSE
0.75	Male	FALSE
0.75	Female	TRUE
0.304347826086957	Male	FALSE
0.661971830985916	Female	TRUE
0.625	Female	FALSE
0.666666666666667	Female	FALSE
0.315789473684211	Male	FALSE
0.375	Female	TRUE
0.555555555555556	Female	FALSE
0.8	Female	TRUE
0.407407407407407	Male	FALSE
0.363636363636364	Male	FALSE
0.75	Female	FALSE
0.75609756097561	Female	FALSE
0.5	Male	TRUE
0.698162729658793	Male	FALSE
0.768292682926829	Male	FALSE
0.571428571428571	Male	FALSE
0.916666666666667	Female	TRUE
0.68	Female	FALSE
0.0666666666666667	Female	FALSE
0.5	Male	FALSE
0.176470588235294	Male	TRUE
0.909090909090909	Male	TRUE
0.571428571428571	Female	TRUE
1	Male	TRUE
0.142857142857143	Male	FALSE
0.75	Male	FALSE
0.304347826086957	Male	FALSE
0.5	Male	FALSE
0.416666666666667	Female	FALSE
0.526666666666667	Male	FALSE
0	Male	FALSE
0.658536585365854	Female	FALSE
[truncated: 560,495 more rows]
