# Supplementary material for: Gender and racial diversity socialization in science
Source: Nat Comput Sci. 2025 Apr 17;5(6):481–91. doi: 10.1038/s43588-025-00795-9 (PMC12187764; doi:10.1038/s43588-025-00795-9)
Supplement: Supplementary file 3 — Statistical source data for Fig. 1b–e. [file 43588_2025_795_MOESM3_ESM.zip › data_fig_1_b.txt]

nMentee
11
12
1
16
3
1
2
6
11
5
2
10
4
1
4
2
1
3
1
4
1
3
2
7
8
10
11
6
10
2
4
1
1
5
17
2
2
15
1
3
1
14
1
20
4
1
3
14
11
1
2
22
8
1
1
4
1
3
2
4
3
4
17
5
4
1
2
1
6
4
14
1
11
3
2
13
5
13
3
8
4
3
1
1
11
4
2
24
3
3
2
6
3
37
2
1
2
7
9
2
3
5
1
3
4
19
2
2
1
1
12
1
3
7
2
3
1
1
2
4
1
8
4
4
16
4
1
2
13
2
46
2
2
3
12
4
1
1
6
1
8
40
1
11
30
15
6
2
3
3
15
17
2
8
7
5
2
1
1
1
6
1
1
5
17
2
5
1
3
1
3
1
5
17
110
5
2
20
5
5
4
7
6
1
2
3
8
11
5
3
7
6
5
1
3
1
1
8
2
5
7
1
5
5
1
3
1
1
2
1
4
1
1
7
31
3
3
25
4
1
9
12
9
3
5
1
4
13
6
1
2
10
1
5
3
5
10
4
14
9
2
8
1
4
3
2
5
3
2
1
1
1
1
3
34
3
2
1
35
3
4
22
4
3
2
1
2
2
1
1
2
22
4
3
1
1
4
2
27
2
11
12
1
2
28
1
1
4
3
4
5
23
1
5
1
2
11
9
5
10
1
1
11
3
7
3
2
3
1
7
1
1
1
5
1
1
1
10
1
1
3
1
2
1
5
2
9
2
5
5
26
1
3
19
2
1
3
20
1
1
5
1
11
4
5
14
3
3
2
2
5
2
5
3
19
2
11
2
5
3
1
2
1
6
3
2
2
2
5
7
8
2
4
1
2
1
5
5
2
2
1
7
2
4
9
4
12
7
4
11
11
53
3
3
5
1
2
1
5
3
16
2
2
1
3
6
3
1
2
1
2
3
3
18
2
6
18
2
1
10
4
3
1
5
5
10
1
6
2
1
3
1
2
29
2
16
2
1
1
2
1
10
5
1
2
2
1
1
6
2
2
5
3
20
5
1
16
11
6
3
23
2
3
15
1
4
9
7
27
1
1
9
1
4
4
1
6
10
6
8
1
1
5
3
15
5
1
6
2
7
20
18
1
2
1
6
5
2
1
6
11
1
9
2
13
3
2
2
13
2
11
5
9
5
3
81
6
9
21
1
1
2
3
1
13
3
3
2
6
18
1
1
2
2
3
11
21
26
3
1
10
5
2
1
5
16
12
1
7
2
5
7
6
4
2
1
2
7
1
2
2
2
8
1
1
3
7
1
14
2
3
6
4
14
1
1
14
5
28
1
1
5
13
8
2
7
2
10
2
16
11
28
12
3
4
1
1
10
9
2
6
2
2
1
8
1
7
2
1
1
2
3
1
4
10
1
11
2
6
3
1
3
6
1
30
6
5
5
18
1
11
1
3
2
2
10
9
4
1
8
1
2
11
10
7
12
1
2
1
6
15
1
2
1
1
10
22
6
1
6
33
6
15
10
3
6
1
12
1
1
3
4
1
1
9
1
2
3
1
3
2
2
7
2
2
6
6
9
5
1
3
3
2
2
8
1
8
1
2
11
10
11
4
1
2
6
2
6
2
1
1
2
1
1
4
1
6
3
4
1
3
2
3
1
2
4
8
3
10
4
14
3
4
1
4
1
2
8
11
8
8
4
16
5
3
1
1
11
2
8
1
2
10
20
1
1
2
49
23
6
1
1
4
12
2
16
7
10
9
4
1
2
1
1
4
4
1
4
6
6
1
18
16
1
4
1
24
11
4
1
1
1
1
2
6
2
1
3
1
1
2
3
1
4
13
2
9
9
2
8
1
1
4
8
12
2
1
1
1
1
2
2
7
1
1
6
3
1
5
4
3
18
1
1
2
7
1
7
7
4
4
4
6
3
2
2
8
2
18
1
4
16
1
15
24
1
3
2
7
4
2
7
1
1
17
1
4
4
1
3
16
1
8
1
7
1
1
1
4
1
19
1
11
3
1
8
1
3
2
5
1
3
4
4
46
1
2
4
4
4
1
1
2
2
10
1
14
3
5
1
6
3
4
5
6
2
1
1
8
4
3
3
2
6
9
5
1
9
8
14
7
9
2
3
15
3
1
10
3
1
3
1
3
6
2
1
3
1
3
9
4
1
18
20
5
26
2
3
2
7
1
12
2
10
3
4
1
17
1
1
1
9
4
9
7
1
12
6
2
2
2
2
7
7
8
8
7
7
1
5
3
3
1
5
7
1
11
3
14
8
25
12
1
8
10
3
2
7
3
2
1
9
1
3
5
4
1
4
2
16
4
1
2
7
13
3
3
1
6
1
2
3
3
3
1
6
1
1
1
2
2
1
1
1
1
2
19
1
3
10
1
1
24
15
1
1
8
3
21
2
7
3
6
9
1
1
13
1
11
1
1
8
1
6
1
2
6
2
8
11
8
2
2
26
5
6
2
2
6
2
3
16
1
2
5
1
4
4
1
1
2
5
1
7
6
14
44
4
3
3
6
5
17
1
2
1
3
7
5
1
5
2
5
2
1
4
1
5
1
6
6
5
2
4
5
12
2
7
2
2
1
1
4
6
2
2
5
1
13
4
5
2
1
3
1
3
1
3
1
2
1
6
4
4
1
8
1
2
4
6
2
3
5
25
1
2
1
2
3
6
5
12
10
1
2
2
8
1
9
6
1
10
4
6
2
1
10
3
4
2
1
18
5
3
3
4
2
3
1
6
3
17
3
4
3
3
1
80
4
16
2
2
8
2
7
4
8
3
9
2
1
3
1
1
3
5
1
1
3
7
2
2
8
6
3
9
44
1
2
6
1
3
3
3
1
2
11
5
10
1
4
3
10
4
5
1
10
10
4
2
1
4
5
3
1
3
4
1
4
2
8
13
4
2
1
8
10
2
5
3
2
5
18
15
4
5
1
2
4
10
6
1
5
2
6
3
6
1
4
5
8
2
1
3
2
3
1
7
2
6
2
2
2
13
4
6
12
6
4
9
1
1
10
3
2
21
1
1
2
3
9
6
1
13
61
9
11
2
10
1
1
4
10
1
5
11
1
4
6
14
2
1
3
1
3
15
9
3
1
6
1
1
1
1
21
1
5
10
2
9
1
3
3
1
5
2
2
7
5
1
7
12
7
20
43
2
4
1
1
2
4
2
3
2
20
10
1
3
2
5
3
15
4
4
1
2
4
4
2
21
19
2
11
4
3
2
2
2
2
4
4
1
12
6
1
1
1
1
1
1
20
24
1
4
3
6
4
6
1
15
10
1
20
5
4
10
4
5
2
3
7
5
2
1
2
1
1
3
4
4
6
1
8
1
44
3
6
1
5
1
5
17
2
5
5
2
6
28
1
4
3
5
1
31
2
1
11
1
2
1
1
1
20
7
34
4
2
2
3
1
9
12
3
15
1
2
3
3
10
4
15
6
4
1
1
2
5
1
5
1
1
4
4
6
6
1
2
1
3
3
6
3
4
1
8
3
7
1
2
12
15
3
2
11
1
12
11
5
3
1
7
2
2
5
2
1
2
7
5
1
1
4
11
2
3
5
2
1
4
3
1
1
2
5
4
3
2
2
3
7
10
2
4
1
23
10
3
2
3
13
3
1
8
4
14
3
1
7
1
3
8
3
1
6
2
1
3
16
13
5
8
1
6
7
1
1
31
2
1
18
1
1
8
7
10
17
1
1
9
4
2
3
6
5
16
4
1
4
10
2
13
2
2
1
2
4
4
1
1
15
21
2
6
2
2
2
3
6
3
2
2
7
22
3
7
4
1
9
1
15
2
2
2
4
8
5
31
6
1
1
5
2
2
2
16
24
4
1
7
5
1
1
2
1
1
1
3
1
2
13
1
2
3
12
1
4
6
4
7
1
3
11
4
3
8
3
4
2
4
7
15
3
2
1
9
7
2
19
2
7
6
1
12
3
1
4
3
6
66
7
5
8
17
2
3
1
1
1
11
2
44
2
4
1
1
16
4
6
1
11
40
2
8
9
3
1
1
3
4
5
4
4
1
5
17
2
18
18
7
3
3
2
1
3
8
1
11
13
1
5
4
11
1
3
6
5
7
2
8
11
4
2
5
1
2
10
4
3
1
6
2
3
10
2
4
3
1
6
5
1
4
1
1
1
1
5
2
2
1
2
6
5
6
2
4
1
2
2
3
3
1
3
1
5
1
3
1
4
6
1
2
4
2
1
4
1
13
7
6
2
8
7
1
13
3
3
2
1
9
12
6
6
1
14
3
11
1
4
4
1
10
7
1
1
10
11
9
15
45
6
3
9
2
25
1
17
2
16
2
4
14
3
4
2
2
1
15
6
3
5
3
7
2
5
3
30
1
3
7
2
3
2
1
53
4
1
2
4
4
9
4
5
1
7
1
2
2
2
1
4
4
2
1
1
3
10
14
6
1
4
8
11
6
7
5
6
12
14
8
7
2
7
5
1
7
1
6
9
4
7
3
7
13
7
2
13
3
15
1
11
4
36
42
2
2
5
11
7
7
11
8
10
9
1
1
10
2
4
2
3
3
11
1
3
5
3
2
6
1
3
17
2
3
1
1
42
6
1
1
1
11
4
31
3
3
1
19
2
6
5
1
5
4
4
1
17
10
51
3
1
1
8
2
1
4
2
4
1
1
3
2
2
1
3
2
1
1
1
6
1
5
3
1
2
61
1
8
15
1
1
2
6
1
45
2
8
2
1
3
2
4
1
1
10
1
3
4
11
1
1
1
1
7
3
1
5
1
18
12
1
5
1
10
1
1
1
1
7
3
8
1
8
3
10
2
11
1
5
6
5
2
2
3
11
5
1
4
7
2
4
9
12
3
24
10
9
5
2
33
2
4
2
12
4
5
6
22
8
1
1
22
1
28
6
2
1
2
1
2
6
4
1
1
19
4
1
1
15
8
23
7
2
5
8
33
2
8
2
8
1
3
7
22
9
1
6
3
1
3
2
2
3
4
4
2
1
13
3
8
8
6
4
9
5
1
2
4
3
1
4
9
4
4
7
20
4
2
6
1
2
1
1
6
5
34
2
3
1
2
8
4
91
7
16
25
1
1
1
2
1
18
12
2
2
2
2
2
13
6
10
1
4
2
17
4
1
11
9
1
7
3
1
5
4
1
5
5
5
4
1
6
2
2
1
3
1
2
3
19
5
3
1
3
2
6
2
6
2
3
2
2
1
19
1
3
3
4
1
7
2
3
5
13
12
1
1
1
8
2
1
9
4
4
5
2
1
9
3
2
4
1
2
3
7
7
1
1
1
12
1
3
8
19
9
2
4
3
19
3
1
6
2
1
19
2
24
7
1
5
2
7
11
9
1
2
1
5
5
1
2
3
6
18
6
5
6
2
3
15
4
1
6
8
7
1
1
10
55
10
5
1
2
4
15
6
1
6
3
1
4
1
2
3
1
16
6
6
1
2
6
4
2
3
1
7
2
13
2
3
12
8
2
4
3
1
14
8
1
4
9
18
8
13
5
3
7
3
3
1
4
14
2
2
11
20
4
1
14
20
1
3
1
3
22
1
2
11
40
2
2
8
4
3
7
1
3
28
4
1
19
6
2
2
9
3
28
6
6
1
9
6
9
4
17
3
1
40
27
3
5
9
6
1
4
2
1
22
2
1
21
10
3
6
1
3
9
16
13
2
5
32
1
7
16
14
1
1
6
2
5
4
1
8
3
5
1
1
3
5
5
6
11
4
4
16
2
4
11
1
1
5
6
2
1
2
6
9
15
10
6
3
3
1
1
2
5
3
1
2
6
9
21
5
9
1
11
1
1
1
7
1
2
2
2
14
7
3
6
10
9
1
2
18
5
8
3
18
1
1
1
5
7
2
4
3
1
1
1
8
34
2
1
2
2
8
2
14
12
3
4
1
6
8
4
24
26
10
3
1
2
9
6
3
4
2
1
8
8
1
3
1
2
16
1
12
1
9
4
3
3
13
1
1
6
4
4
3
7
1
2
6
29
4
11
3
9
6
1
1
1
11
1
6
1
3
6
7
9
6
21
10
3
11
5
3
41
9
7
6
4
2
1
4
1
12
2
2
6
3
26
1
1
2
1
1
11
1
3
3
9
2
5
3
6
2
1
7
6
11
1
12
2
2
12
2
3
7
2
4
4
3
1
6
3
1
1
4
3
2
1
2
5
1
5
15
4
1
34
1
14
25
11
4
13
2
4
7
9
2
4
1
12
4
2
4
1
1
22
1
16
11
1
3
4
2
2
4
12
2
13
11
5
4
2
10
2
2
3
1
3
8
12
1
17
3
41
1
3
3
5
3
13
1
16
34
6
18
1
6
8
8
1
4
3
14
1
2
2
1
5
10
10
6
4
11
7
1
7
6
2
11
1
2
4
3
25
11
3
1
5
5
1
3
8
2
9
4
8
2
6
3
1
4
2
7
8
18
8
9
1
4
1
1
3
3
1
1
3
3
10
2
9
8
3
1
7
4
6
1
1
8
4
2
3
16
1
6
7
1
4
1
1
1
2
1
3
6
2
1
12
3
1
15
7
1
5
2
1
1
4
24
1
1
7
3
13
4
3
3
1
2
2
2
3
3
1
1
3
2
13
6
3
3
2
11
11
3
2
20
1
1
2
3
1
5
1
1
7
7
4
2
6
14
8
12
4
6
2
24
8
7
2
1
3
2
8
3
14
7
2
5
7
4
7
4
1
1
1
5
1
5
1
8
10
3
8
1
3
9
19
2
5
1
3
5
2
6
2
10
3
11
2
9
11
1
7
2
2
5
37
4
1
4
3
1
4
4
4
1
2
16
1
1
6
14
16
6
3
1
2
15
7
5
1
2
19
1
6
17
2
4
10
1
2
4
4
3
2
38
2
3
2
4
17
5
30
7
19
6
5
4
2
10
20
1
28
1
6
2
2
3
7
3
6
1
4
4
9
1
45
34
6
3
21
1
4
5
2
2
1
4
2
1
7
8
4
5
3
1
5
9
3
7
19
22
13
7
7
1
5
3
1
1
1
1
1
2
54
1
23
1
2
9
3
27
9
3
1
1
2
2
2
2
1
2
1
5
6
8
5
2
4
5
5
7
3
1
3
10
3
15
3
2
14
3
1
15
6
6
1
1
1
1
5
1
33
1
4
3
1
6
9
6
2
10
4
3
12
3
4
7
1
8
4
9
1
3
11
2
1
1
7
2
4
3
8
1
1
4
1
2
4
2
1
3
1
1
5
8
5
35
5
1
7
3
1
5
1
7
4
3
22
2
4
1
1
7
7
1
1
1
1
2
9
5
1
12
1
13
7
1
9
13
2
2
12
4
4
2
15
5
2
27
1
2
3
7
2
8
3
6
4
11
1
1
4
3
6
6
3
14
2
7
7
3
1
2
1
1
2
7
2
1
4
5
6
3
4
9
7
2
1
1
5
4
4
1
2
13
7
3
13
1
1
1
20
2
13
5
1
4
1
1
3
12
2
3
3
1
5
3
11
2
34
1
7
10
3
6
2
1
3
4
3
3
2
9
6
2
5
1
7
4
3
7
9
5
12
12
2
3
6
10
2
1
7
1
2
8
13
7
6
6
4
1
5
1
1
5
11
9
1
1
7
4
37
11
4
2
13
6
3
2
27
5
7
1
3
9
7
1
1
2
1
5
2
2
3
4
7
1
4
2
3
8
3
4
3
22
8
3
2
3
7
4
4
2
14
4
3
2
5
3
12
6
1
1
3
9
1
12
1
1
1
1
1
18
8
2
1
21
2
5
4
1
1
2
19
3
2
3
3
6
5
3
3
3
11
10
8
2
3
5
9
21
17
16
1
10
7
1
3
4
3
9
4
2
2
3
3
7
1
12
20
1
12
1
9
5
1
7
3
1
3
2
2
10
1
4
3
8
11
2
6
2
3
2
20
22
4
1
5
9
4
6
6
2
11
5
2
2
2
6
1
2
3
3
1
1
5
1
5
2
2
3
4
5
1
8
10
1
5
3
6
4
3
13
2
2
2
2
1
3
6
1
9
6
4
21
13
9
1
15
1
2
8
1
5
3
6
2
16
1
33
1
11
1
3
9
19
7
2
2
2
20
2
1
2
4
2
15
1
1
8
3
1
2
5
12
3
4
2
3
1
4
26
4
1
7
1
5
1
4
1
9
4
11
4
2
20
2
1
10
3
12
17
5
9
7
2
2
1
2
30
1
3
3
1
6
1
11
18
2
25
1
7
4
2
9
1
29
2
3
4
5
16
1
13
5
6
2
1
2
13
3
7
4
47
1
1
1
1
1
1
4
2
3
14
3
1
3
2
1
12
30
2
1
2
6
3
12
2
2
8
1
1
3
2
4
2
8
17
1
33
3
2
3
9
10
8
13
1
3
3
1
1
7
2
11
4
5
2
4
13
2
3
1
5
15
15
7
5
2
1
1
2
4
1
1
1
23
5
7
12
7
3
12
4
2
1
1
8
1
3
1
6
3
3
2
3
5
1
52
2
1
2
13
2
1
3
4
3
3
5
1
13
10
7
3
9
5
5
6
10
18
9
9
10
4
1
1
1
9
1
1
1
11
11
2
2
11
2
4
10
1
2
3
5
4
4
1
4
35
2
3
3
1
2
4
6
6
3
3
2
1
8
13
11
9
3
3
2
40
1
1
2
10
1
7
6
1
3
12
1
1
1
9
2
3
1
11
4
1
3
5
2
4
2
1
5
4
4
8
5
12
3
2
11
5
5
2
1
7
1
2
4
5
2
4
2
5
26
17
13
1
1
9
5
5
15
12
1
5
4
3
4
8
7
1
7
8
3
7
8
3
3
5
13
1
1
2
15
2
3
1
2
5
4
1
3
5
5
14
6
14
7
12
4
7
4
1
8
2
1
3
3
3
1
4
13
4
2
27
6
1
1
5
2
1
1
1
1
5
1
8
1
2
1
8
1
2
2
3
1
7
1
3
1
7
14
2
6
1
8
1
10
3
13
3
1
1
1
2
5
4
2
10
1
1
2
1
2
1
1
4
3
2
1
5
6
1
4
1
2
1
2
1
6
1
3
31
3
2
10
35
1
1
5
3
1
4
2
3
2
2
1
16
4
3
3
3
4
6
1
1
5
6
2
4
1
3
4
1
20
19
3
2
3
2
2
3
1
1
4
1
9
2
2
1
1
1
6
7
1
2
14
36
1
2
1
1
1
1
1
1
2
2
5
1
6
4
11
6
15
1
3
5
2
3
14
2
3
1
7
2
1
1
2
4
50
7
2
2
10
4
22
2
16
1
2
6
1
2
1
8
1
8
5
3
1
2
1
4
1
9
4
6
9
12
15
3
1
4
1
15
2
2
18
10
5
1
1
1
2
15
2
6
1
27
5
7
1
3
6
1
2
8
3
6
1
14
1
2
15
2
2
1
1
7
1
11
15
3
7
1
1
2
37
3
2
3
1
5
1
4
39
10
4
10
5
1
9
2
1
3
5
1
3
1
1
2
3
6
3
1
5
12
1
1
2
1
8
16
6
5
8
2
3
3
1
4
14
1
2
6
7
5
2
2
4
6
3
5
2
7
1
5
1
2
2
12
1
1
2
16
2
32
1
3
27
5
9
3
3
6
4
5
4
3
2
3
2
1
10
2
1
16
8
4
12
2
2
2
8
4
1
12
13
1
1
1
5
11
1
4
2
1
3
8
5
2
1
1
4
2
16
1
1
8
7
25
2
6
9
16
4
10
3
8
3
13
2
11
55
3
3
1
20
1
11
7
2
1
5
3
14
2
4
2
5
2
2
1
7
5
2
42
8
2
5
3
23
3
4
1
4
4
21
2
12
1
3
14
1
4
1
1
7
3
1
2
2
2
2
5
2
4
30
1
2
3
3
4
1
2
4
6
11
1
2
4
1
13
9
1
5
4
4
7
31
2
18
8
1
1
5
1
15
2
1
4
1
2
2
2
3
4
1
7
2
11
1
3
11
1
2
9
7
8
1
4
2
13
2
3
8
9
1
2
2
1
1
50
1
7
4
3
13
1
2
7
8
22
13
6
1
2
1
7
6
3
6
5
1
2
10
7
1
1
1
1
4
1
1
1
3
1
11
1
1
3
2
13
10
2
1
5
5
22
1
2
11
1
3
5
7
3
1
3
1
18
3
1
1
9
6
4
10
2
1
3
2
3
10
9
2
1
38
1
6
3
1
17
6
1
1
4
1
3
11
8
3
1
7
14
11
9
2
15
13
1
2
6
6
2
4
5
5
3
1
4
11
15
2
1
1
1
9
8
7
7
4
9
9
16
10
15
19
5
1
2
10
1
3
13
8
1
2
3
4
1
8
2
1
3
2
2
17
8
11
1
4
4
1
2
1
2
6
1
1
11
14
10
4
14
1
17
3
7
1
5
7
6
1
7
3
10
33
3
23
18
3
15
3
1
3
12
7
10
3
2
4
6
2
2
6
3
18
7
4
2
21
7
2
3
10
1
4
1
8
3
2
1
2
8
11
1
11
16
1
1
5
1
22
1
9
11
7
16
6
2
1
1
4
2
2
5
3
2
13
3
2
7
10
1
3
2
4
15
1
2
1
2
4
9
1
3
11
1
7
2
1
5
10
1
1
2
3
2
3
7
3
8
14
20
2
1
1
1
11
6
1
13
1
7
4
1
13
4
3
7
1
9
1
1
29
4
4
13
1
1
6
8
12
8
5
1
1
4
3
8
2
9
2
2
5
4
1
4
4
2
4
1
3
2
4
2
3
3
12
1
1
5
5
6
3
1
2
14
12
1
8
2
24
2
8
2
8
2
1
1
5
8
1
11
8
2
2
9
4
13
2
2
1
2
2
6
4
28
7
15
3
3
5
7
5
3
18
2
4
3
2
1
1
1
1
3
7
4
2
4
11
3
3
1
3
2
3
5
1
11
3
5
1
9
9
2
7
6
4
15
9
6
2
16
5
5
2
1
5
1
1
1
6
30
2
3
2
10
7
16
3
43
2
9
1
1
4
4
5
6
9
10
3
3
4
14
18
2
1
1
3
17
2
1
1
1
1
7
1
11
5
12
16
18
9
3
1
1
1
2
7
1
3
24
9
8
4
2
5
17
1
1
1
3
8
4
5
1
1
7
24
7
1
4
10
2
5
1
5
4
3
4
2
4
1
2
1
4
1
9
1
2
11
2
4
9
1
4
1
6
22
3
4
11
2
7
3
4
1
1
2
1
2
1
9
11
11
9
5
1
4
2
8
3
7
1
2
4
7
11
40
2
3
2
1
1
9
3
8
3
1
10
4
14
8
1
3
2
3
10
17
2
1
4
5
1
10
3
1
3
6
4
3
1
8
3
1
4
2
1
8
2
1
5
22
14
2
1
10
12
1
2
4
8
9
25
2
2
1
2
4
1
4
3
1
3
1
1
10
1
4
4
1
24
15
6
13
3
4
11
5
5
4
7
2
2
2
2
1
2
1
9
2
4
6
5
8
5
2
2
1
2
3
3
7
1
2
7
2
1
12
1
1
4
6
1
1
5
1
14
5
4
1
3
2
10
7
6
2
1
13
4
3
12
2
2
3
9
1
2
2
1
2
1
5
1
5
2
4
9
2
8
1
1
1
1
1
2
5
3
1
9
3
5
15
2
21
5
7
15
3
2
2
11
1
4
17
1
4
4
30
5
1
4
25
4
5
1
15
2
12
3
2
12
3
9
1
3
3
5
5
7
3
2
3
8
4
5
3
25
1
5
13
1
1
9
12
12
3
52
22
1
45
1
24
5
2
1
1
5
10
13
9
2
2
1
1
2
2
11
5
4
6
11
15
5
4
2
1
1
13
3
8
3
6
14
1
1
1
6
1
7
2
1
1
1
29
3
2
9
1
2
5
2
4
8
5
5
2
2
1
17
1
11
1
1
3
17
23
7
4
4
6
7
4
46
4
2
2
5
14
4
5
1
6
4
17
3
4
3
1
2
8
56
4
1
8
9
3
17
61
2
1
1
3
3
4
3
8
1
1
3
2
2
6
1
3
1
2
5
1
2
1
3
2
5
3
36
9
1
2
1
14
3
2
2
2
2
1
17
4
3
3
8
2
15
1
4
5
1
6
2
2
4
8
2
5
1
1
2
1
6
1
8
15
4
9
1
1
1
4
10
2
1
3
19
3
1
8
37
1
59
1
1
4
2
1
1
2
10
37
6
5
1
6
2
2
2
15
3
2
2
22
2
2
1
33
14
4
2
3
5
2
4
5
2
1
11
2
2
6
9
1
2
4
2
4
3
6
2
3
9
1
12
1
15
5
5
5
11
1
11
2
4
8
4
3
3
3
4
6
2
2
5
7
2
13
9
23
1
2
1
4
2
2
1
3
1
9
16
2
8
15
6
1
2
1
1
2
2
10
4
15
4
9
5
2
8
4
4
9
1
2
3
3
7
4
2
5
22
1
1
7
3
5
2
3
1
2
2
8
1
17
4
1
2
4
2
2
2
1
2
6
2
2
3
25
2
9
1
1
2
1
4
2
2
3
11
3
5
1
5
2
1
3
62
1
2
1
5
1
1
1
2
5
7
5
1
6
3
2
1
3
1
11
4
6
10
13
4
4
1
1
7
4
16
20
1
9
1
1
3
18
1
7
2
4
1
4
3
4
25
2
2
4
1
39
4
9
3
4
1
6
7
4
22
3
3
19
9
2
17
5
4
1
7
4
6
3
11
2
2
6
19
22
19
3
8
2
2
35
7
13
1
8
1
3
1
4
1
3
9
8
1
50
1
1
1
7
9
1
8
6
1
2
62
9
3
3
1
5
1
9
2
19
2
1
1
1
15
5
2
2
23
1
3
6
4
7
1
1
4
3
2
3
48
2
4
10
8
7
1
2
5
3
4
1
6
4
4
4
1
7
4
8
1
1
2
3
1
20
2
2
2
4
11
4
3
2
6
1
1
2
1
2
2
3
3
7
2
8
2
2
4
1
21
7
1
4
2
1
3
1
1
1
10
3
2
2
12
1
2
1
3
12
1
4
2
3
1
2
1
15
6
1
1
3
8
4
3
6
2
5
1
6
1
2
3
1
3
3
11
4
3
2
5
7
14
1
1
1
1
7
33
3
16
3
1
1
3
2
22
3
1
9
1
2
9
3
6
6
15
4
4
6
1
16
3
2
3
1
1
1
2
3
2
1
1
1
6
4
5
2
2
2
6
5
7
5
1
1
3
7
7
1
2
5
1
8
3
6
5
2
1
1
4
6
5
3
3
11
37
1
4
19
5
2
11
11
1
4
1
2
2
2
4
3
2
1
1
2
1
6
4
1
2
13
2
1
9
1
2
1
7
1
2
1
14
5
2
8
3
6
9
6
1
1
6
19
2
4
5
1
1
11
30
1
28
3
1
1
1
19
2
3
2
4
21
2
3
3
2
1
32
1
11
4
2
3
4
2
4
5
1
4
3
4
1
2
2
16
1
5
10
1
30
2
2
6
2
1
8
13
14
1
8
8
5
2
22
11
4
5
6
2
1
2
4
44
3
1
6
1
10
1
1
2
16
2
14
2
2
3
7
4
31
1
3
2
1
6
2
1
6
4
2
6
4
3
4
6
1
1
2
1
3
2
13
3
10
3
1
8
1
1
3
1
3
6
2
3
11
3
2
1
2
14
4
4
2
2
15
2
13
9
5
1
3
6
13
15
14
2
7
1
2
1
5
10
3
6
2
15
2
6
1
1
23
2
2
22
3
2
1
2
2
5
5
1
6
13
20
2
9
43
13
3
4
10
3
1
3
1
7
8
7
6
6
5
10
3
2
10
7
1
4
1
1
1
3
2
4
39
1
2
18
3
6
6
4
3
1
8
3
2
5
4
10
3
7
2
1
2
6
5
3
6
4
1
1
1
1
5
1
3
1
1
5
1
2
3
1
1
4
5
1
7
3
6
22
1
1
7
9
23
11
10
2
1
1
3
4
11
3
15
2
1
3
4
2
1
4
14
3
6
1
2
1
1
21
6
1
4
17
1
1
3
5
10
34
1
2
1
4
2
1
19
4
3
42
3
7
12
1
1
2
4
10
5
1
1
6
13
5
2
3
1
3
1
3
7
19
2
2
1
10
1
1
13
5
17
5
4
5
2
2
17
6
1
8
7
1
30
1
1
8
7
1
7
6
5
1
2
3
1
4
11
1
3
1
1
3
6
21
1
1
6
11
1
9
8
1
4
1
2
4
1
7
11
4
1
6
1
1
2
3
5
2
2
6
4
1
1
1
2
2
7
6
24
2
1
1
1
4
1
12
8
7
1
5
52
1
8
5
2
1
1
5
6
6
4
6
1
1
1
3
2
13
3
1
6
43
3
1
2
1
14
3
1
1
2
1
1
1
8
3
2
2
30
2
1
1
17
1
3
1
5
6
22
11
10
2
12
5
1
2
3
13
1
1
2
1
2
1
4
6
2
6
2
3
14
3
3
12
1
4
7
4
6
5
6
6
4
3
7
2
4
7
1
52
3
15
4
5
2
5
1
27
14
7
2
6
8
7
8
3
3
3
5
9
7
5
2
8
1
1
9
3
10
14
6
9
2
50
2
3
59
10
12
7
1
2
12
5
2
1
5
6
15
1
7
6
2
1
2
1
3
2
3
2
1
6
1
1
6
3
3
8
4
10
11
6
2
3
6
13
8
2
6
20
2
2
1
4
11
1
20
1
3
6
5
2
4
2
1
2
6
2
11
1
1
2
5
4
5
1
5
1
3
3
3
2
1
5
6
1
1
5
6
1
7
4
24
7
4
1
2
23
3
6
1
7
13
6
4
5
2
14
10
3
9
3
2
1
4
6
1
1
5
3
1
1
7
5
1
2
1
6
12
15
4
8
1
1
1
15
4
3
2
2
1
6
2
1
16
9
11
5
1
4
3
2
12
11
11
2
6
1
8
1
3
6
8
3
2
1
11
1
2
2
3
12
15
1
2
2
33
14
12
1
8
47
3
4
4
4
10
56
3
3
5
8
5
3
2
2
19
2
1
3
1
12
2
1
2
2
11
14
1
4
2
1
2
22
1
4
4
4
2
2
7
3
1
2
1
3
4
4
7
4
1
1
6
7
2
4
1
1
8
3
1
17
1
2
1
4
17
1
1
12
3
9
6
1
8
9
38
11
14
13
2
13
6
5
3
1
2
9
3
4
4
3
6
46
2
1
1
8
7
4
16
2
4
38
1
27
3
2
1
1
6
2
2
2
1
2
3
2
1
1
30
3
2
5
2
4
1
12
1
4
4
2
3
1
7
1
11
10
10
2
15
1
6
1
16
2
3
2
9
1
6
2
1
1
4
1
3
8
5
2
4
6
3
1
6
3
9
11
2
15
1
3
3
23
7
9
5
5
3
1
1
2
4
1
1
3
1
1
1
2
13
1
9
7
3
2
1
5
1
1
13
3
5
8
3
17
5
14
6
1
10
1
9
1
4
16
2
2
1
4
6
2
8
8
2
1
1
7
2
4
7
2
2
19
1
12
42
8
1
2
6
15
5
1
3
7
1
1
1
6
15
6
1
4
1
15
5
2
1
3
24
2
5
1
1
1
17
51
1
5
9
1
2
1
7
1
8
1
2
7
4
9
2
1
9
1
1
24
2
13
6
3
1
1
7
3
5
4
11
3
11
1
4
12
2
2
16
3
1
5
5
2
8
19
1
9
1
2
10
3
4
3
3
13
5
2
2
6
1
1
2
1
2
6
6
5
23
1
4
1
2
1
12
1
29
1
2
1
2
4
9
3
7
1
1
9
3
14
1
5
1
11
9
3
3
15
3
8
11
2
3
4
5
4
1
2
13
1
2
7
3
14
5
12
3
7
2
2
7
2
1
7
5
5
6
5
5
5
3
2
4
1
7
4
5
5
8
2
4
2
3
18
1
3
2
1
1
3
1
11
4
1
4
2
2
4
1
14
3
6
1
12
5
3
7
4
1
5
1
2
6
9
6
14
17
2
3
1
15
1
9
1
3
1
3
11
3
1
21
8
10
11
4
3
2
14
10
3
5
1
12
5
3
12
4
5
4
8
9
7
1
1
1
3
7
6
6
2
1
1
6
1
25
7
4
3
6
1
5
2
1
2
7
7
7
1
2
8
3
14
1
10
2
28
5
6
2
2
4
2
8
5
4
3
10
2
5
1
5
2
30
2
5
1
1
2
26
6
8
4
2
1
2
3
3
3
39
6
2
4
8
6
1
8
10
2
2
1
3
1
1
5
6
1
4
3
7
1
5
8
3
3
2
1
6
2
3
2
1
1
3
7
2
3
16
1
2
1
1
4
16
1
2
3
1
1
2
3
2
11
6
3
6
69
1
1
3
28
10
3
1
12
1
11
11
1
3
2
6
1
14
1
9
2
43
4
33
1
13
9
9
8
3
1
23
17
11
3
5
4
7
27
5
14
5
1
7
3
2
6
10
10
11
1
33
2
16
9
11
1
22
1
1
1
1
5
1
5
6
2
2
3
2
8
5
1
3
3
1
4
22
39
10
37
2
4
4
1
30
10
15
4
6
1
2
2
2
10
6
28
19
3
2
2
3
1
2
3
2
1
4
1
2
5
4
14
12
2
2
6
5
2
1
10
8
1
1
2
6
1
1
8
10
4
1
4
3
2
4
1
5
4
5
7
7
2
2
10
3
7
3
14
3
1
5
7
1
3
1
1
3
7
18
22
12
3
1
13
90
2
7
12
1
1
1
1
7
27
5
7
2
1
1
1
1
1
10
3
10
2
1
3
7
10
16
2
2
16
4
1
1
2
1
1
4
1
5
2
2
10
2
8
14
1
6
12
2
3
10
1
1
8
19
3
4
6
1
6
5
1
3
6
16
1
6
10
2
1
1
4
3
1
6
5
1
4
3
3
4
3
2
11
6
2
6
9
11
8
2
5
3
2
3
1
2
1
63
3
20
1
1
8
1
1
3
2
5
1
11
1
8
8
1
15
2
2
21
2
1
2
27
14
12
7
11
1
1
1
1
2
5
2
2
1
8
1
2
12
9
9
1
1
6
4
5
6
4
3
2
4
1
5
4
1
6
9
4
5
3
1
11
2
16
3
5
1
3
18
9
3
1
22
2
2
9
6
7
1
2
1
2
10
23
1
1
5
1
7
1
1
8
8
5
2
3
2
1
28
6
1
2
2
9
1
6
21
14
3
2
6
2
6
2
19
2
1
10
1
4
6
5
36
8
8
1
4
13
26
4
8
1
10
11
15
11
14
12
2
2
2
6
2
1
6
1
1
6
1
3
14
2
5
4
1
6
13
1
4
1
1
1
2
2
8
2
1
25
4
9
1
12
4
4
5
8
2
1
13
4
3
6
28
1
3
1
2
2
1
2
2
9
3
2
9
10
3
7
11
8
7
2
10
5
2
9
2
21
6
9
4
3
4
5
3
3
15
2
2
4
6
2
1
4
38
4
7
2
6
2
1
3
8
11
3
4
2
12
2
22
14
5
6
4
8
11
4
4
7
5
2
2
1
14
2
2
10
6
7
14
5
1
26
1
1
1
17
1
16
3
1
4
4
3
2
8
5
7
4
1
7
1
3
4
7
4
1
2
2
2
3
5
3
2
9
3
1
5
3
1
15
6
1
8
2
12
1
1
14
8
1
2
19
3
3
2
16
1
4
2
7
4
7
1
1
3
1
1
1
1
4
4
8
8
4
11
2
2
4
8
17
6
1
3
2
15
3
3
5
4
1
7
2
8
11
4
3
2
11
5
2
1
1
10
1
1
2
4
6
5
16
2
4
17
1
3
6
1
9
1
7
3
1
7
4
5
11
1
4
3
14
1
5
7
1
2
1
2
2
1
3
1
3
1
2
3
1
5
1
4
13
4
8
1
5
1
4
9
7
8
1
4
25
2
12
15
11
19
6
12
4
24
61
5
6
8
10
9
7
5
3
6
7
4
5
17
9
1
2
2
1
5
6
9
6
2
15
3
5
2
1
1
7
4
1
1
1
1
5
1
6
4
3
8
8
6
3
1
1
2
4
1
10
1
1
6
2
14
3
8
4
11
8
6
15
4
8
2
2
4
1
7
16
1
17
11
2
3
6
2
3
6
1
2
4
3
2
4
6
4
4
2
1
4
1
13
2
1
2
5
3
11
2
1
6
7
6
9
6
9
5
1
5
4
6
13
7
13
12
4
1
1
3
1
7
46
1
14
7
1
3
10
5
2
10
2
1
1
10
1
3
4
1
5
18
7
2
3
1
1
3
1
22
1
1
4
7
1
3
1
2
3
3
4
9
5
3
2
3
8
12
7
18
1
2
1
1
17
3
1
4
5
3
2
4
3
2
16
3
2
35
1
6
4
4
4
3
1
15
5
4
7
1
1
7
11
22
3
1
3
4
17
4
3
3
1
5
3
4
7
2
6
7
1
1
1
15
19
2
2
23
24
2
7
9
11
1
12
4
1
5
8
1
3
6
6
5
1
4
40
3
2
3
8
8
1
2
6
18
2
46
14
23
4
2
18
14
1
8
1
17
3
1
2
5
2
9
1
6
1
2
3
1
27
2
4
1
3
18
7
20
1
1
6
27
42
2
7
1
7
3
9
20
15
2
1
1
3
4
63
2
14
2
4
1
13
5
2
6
7
2
5
6
1
1
3
11
4
1
3
25
12
12
38
3
13
9
19
2
2
1
2
1
1
6
8
12
12
1
6
2
8
7
6
12
1
40
3
1
1
6
1
5
7
7
9
5
3
14
2
6
20
14
2
1
8
42
8
4
18
11
3
8
7
24
2
2
1
14
3
16
7
17
1
1
4
5
41
1
5
7
4
2
2
10
4
7
2
3
9
1
1
26
4
7
1
1
2
4
3
2
5
4
7
1
1
4
2
2
4
1
5
1
14
9
1
1
1
4
1
3
5
11
7
18
1
8
3
17
10
1
1
5
1
2
3
4
1
7
14
3
8
1
2
2
3
2
2
2
2
2
2
3
2
5
5
6
10
5
37
3
4
2
47
7
4
6
9
2
5
1
6
1
7
2
7
4
1
3
5
3
1
4
1
1
10
3
11
9
1
1
5
2
8
24
3
3
5
9
1
2
1
5
1
5
3
6
16
2
4
8
13
3
3
2
13
1
1
6
12
8
4
1
10
5
11
1
3
2
17
15
1
52
1
1
2
1
1
1
8
8
1
3
3
20
3
18
4
3
3
6
1
2
3
11
1
2
32
3
2
20
4
5
2
5
10
14
5
1
14
1
2
15
2
1
2
5
7
6
2
6
7
3
9
2
3
3
1
5
8
4
17
4
54
25
4
5
1
2
4
4
2
7
2
9
1
7
17
1
3
11
3
1
4
2
8
6
5
4
6
5
2
6
2
5
1
3
2
8
11
3
6
4
1
5
6
3
4
3
8
1
5
3
1
3
9
22
1
7
5
6
1
3
1
7
3
8
6
14
1
9
4
3
5
2
3
2
5
3
1
10
1
2
3
8
16
2
1
13
9
7
4
2
9
5
4
6
1
7
6
9
5
1
3
7
9
7
1
22
5
2
3
3
2
7
8
30
11
2
2
10
4
1
3
3
3
12
47
1
4
1
3
1
2
11
3
5
3
1
16
2
2
8
8
3
5
10
2
1
8
3
4
1
4
4
4
9
5
3
3
5
2
11
13
2
5
11
28
2
17
3
1
10
1
65
2
4
1
8
2
2
6
27
3
17
1
7
2
2
4
2
12
10
2
7
2
7
15
5
3
2
11
1
5
7
7
1
2
4
2
5
1
15
6
1
2
3
2
4
27
6
2
1
4
7
6
2
1
4
5
1
2
2
1
1
4
3
9
2
5
29
7
9
2
1
6
8
8
1
2
1
26
2
1
1
16
2
3
8
9
1
8
6
10
23
2
11
2
3
5
1
5
13
7
2
27
5
47
17
5
4
2
12
9
1
7
9
6
1
3
3
24
32
1
1
2
13
5
2
1
6
3
4
1
2
1
4
2
6
2
6
1
1
1
9
1
1
1
8
2
1
16
1
5
3
57
1
8
12
5
1
1
16
10
4
4
7
1
36
2
3
2
3
2
3
2
9
1
1
2
3
3
5
1
4
7
1
6
3
2
1
2
19
2
3
7
4
2
1
4
2
2
7
2
4
1
9
6
2
3
2
5
8
1
2
36
1
1
4
29
12
30
1
1
12
11
3
1
6
13
5
2
2
3
2
1
3
14
1
31
5
11
1
8
2
5
19
5
1
1
8
7
3
5
4
1
2
5
22
5
6
8
6
7
9
8
20
1
18
2
2
2
11
8
17
3
3
20
2
2
4
7
5
52
5
3
7
9
5
1
4
13
7
2
1
17
2
1
13
1
12
3
2
1
6
1
8
8
8
8
1
1
24
4
3
1
3
2
8
5
2
14
22
20
1
2
1
4
13
34
5
3
3
4
1
15
2
2
18
1
2
3
10
3
10
1
11
11
1
3
2
2
10
5
2
11
5
2
16
1
1
1
5
3
1
3
3
9
10
1
1
3
1
15
9
7
3
10
3
3
3
1
4
3
2
2
10
5
3
2
1
1
8
4
1
13
7
1
7
3
4
3
1
2
12
3
1
9
13
21
4
1
3
1
8
15
1
1
1
8
7
2
8
4
11
2
1
20
5
14
12
7
23
17
6
10
3
5
2
1
12
1
1
1
4
13
4
32
22
2
14
4
9
2
6
1
10
2
1
12
16
12
1
10
1
8
8
9
13
1
2
3
14
19
7
6
1
3
10
5
4
2
3
2
3
2
4
5
1
11
10
6
1
11
4
8
1
4
7
12
1
1
19
3
3
8
1
5
1
3
28
1
8
5
9
5
3
6
14
11
3
2
1
5
3
2
1
1
5
2
5
10
12
13
11
3
1
17
8
4
6
10
8
1
3
2
1
3
3
1
33
4
3
10
12
1
4
1
11
19
2
2
17
3
2
5
3
1
12
1
6
18
1
3
1
1
6
28
1
1
5
5
1
1
1
6
28
1
2
4
21
13
2
2
2
1
5
3
4
1
3
1
13
3
7
10
4
1
1
1
5
1
19
19
9
37
2
5
6
2
2
8
14
6
20
2
2
4
3
11
15
19
9
1
6
1
1
1
15
1
4
14
2
6
1
3
3
3
2
1
14
1
2
8
20
1
3
9
31
7
2
4
2
1
7
1
1
4
1
2
1
1
64
3
51
1
13
10
2
13
1
2
7
2
1
3
2
29
7
1
52
2
2
2
9
1
3
2
8
6
3
1
1
4
6
1
1
1
7
1
4
4
1
1
2
5
5
1
3
3
1
2
5
4
3
10
15
2
3
1
13
3
2
20
12
5
5
1
1
5
26
1
6
4
2
1
9
2
17
8
4
14
1
14
1
2
4
1
1
2
1
2
6
2
15
5
12
1
1
2
2
2
25
2
14
8
7
3
3
11
2
1
2
1
1
12
1
4
1
2
16
16
2
2
1
1
31
3
4
3
1
1
26
2
9
2
2
1
1
14
8
4
7
1
3
1
2
2
6
1
4
1
1
4
16
43
7
2
3
1
1
1
10
2
1
14
1
7
2
8
2
6
2
17
3
6
4
1
2
5
3
12
8
3
4
2
3
1
4
3
3
3
1
2
2
4
3
5
15
6
3
1
2
3
4
1
2
1
2
9
15
1
4
8
15
1
1
5
16
2
4
2
2
5
2
10
6
1
1
8
3
17
1
2
2
3
19
2
5
12
5
2
16
3
5
5
3
9
4
8
1
1
10
2
14
4
1
1
30
3
6
9
5
12
2
1
2
10
2
2
1
1
2
31
1
6
3
1
5
11
1
2
11
2
45
6
17
14
2
1
5
2
3
1
4
1
1
4
1
1
3
19
6
6
2
1
3
1
9
7
5
2
8
3
7
1
1
4
3
6
10
9
5
1
3
2
5
1
2
2
1
1
5
2
3
1
14
23
20
2
3
4
2
1
4
9
6
2
2
6
7
3
5
1
19
5
2
9
3
1
2
5
1
1
9
9
11
1
4
1
1
10
2
22
7
46
1
1
16
18
2
2
24
3
6
13
1
4
4
1
2
9
2
11
43
1
9
1
2
6
5
6
4
9
6
4
1
2
6
10
2
1
11
5
3
4
24
1
3
1
3
1
3
56
1
4
13
3
1
9
4
7
2
10
1
2
17
10
3
11
1
7
2
21
5
21
1
2
2
5
32
2
1
17
6
2
4
1
1
4
4
8
1
5
3
3
2
1
4
18
1
2
3
13
10
5
3
2
1
4
11
3
6
1
14
1
5
9
3
4
26
4
7
2
4
1
3
4
1
6
2
20
5
3
1
3
24
2
10
1
25
29
1
3
10
6
6
5
1
1
18
2
5
10
3
3
3
1
5
1
2
4
54
2
15
2
1
10
1
6
1
6
1
10
2
1
7
3
3
11
3
2
6
7
7
3
4
1
20
3
4
5
2
8
1
5
1
1
6
3
2
2
1
2
9
4
1
4
22
4
2
6
4
4
4
1
23
1
3
7
3
20
3
4
1
1
1
2
1
12
1
14
1
8
1
5
2
20
11
23
4
2
3
1
6
4
1
2
2
12
2
2
5
2
3
4
1
2
4
1
1
3
55
4
4
6
2
1
3
15
7
6
3
4
4
2
1
4
9
13
5
1
7
1
3
8
15
1
14
2
8
4
4
5
14
13
2
6
6
2
2
3
1
4
3
2
5
1
22
1
7
2
12
10
14
26
7
2
16
17
15
4
7
4
5
1
13
2
3
6
3
2
1
2
1
28
2
3
8
6
7
1
2
5
1
3
2
2
25
1
1
1
4
4
1
3
1
1
3
1
5
3
22
1
2
27
27
17
2
8
10
5
2
1
1
1
1
5
3
6
1
1
6
3
5
1
5
21
11
4
15
21
6
1
7
3
7
3
1
7
7
2
1
3
1
4
4
11
2
5
10
2
9
1
2
3
1
25
4
8
1
1
2
10
1
18
1
1
21
8
5
7
5
2
2
2
41
2
24
3
8
7
25
4
18
2
4
8
3
43
2
2
1
2
1
4
10
1
6
2
1
1
22
6
1
2
1
5
37
15
2
5
2
3
6
1
3
8
8
2
13
47
2
1
1
13
12
2
1
13
5
2
17
1
9
3
4
1
2
2
1
17
1
1
4
5
6
3
7
1
8
15
16
10
14
3
2
5
8
6
3
23
1
1
4
7
3
4
5
8
10
6
29
2
5
9
6
1
4
8
2
4
2
1
3
16
10
11
1
7
1
9
11
11
3
27
12
4
2
4
19
2
33
10
1
3
5
7
13
1
21
5
10
2
7
3
3
1
2
3
16
3
2
1
1
4
2
4
1
6
5
9
1
4
3
8
11
2
11
2
3
14
3
10
5
1
1
6
5
2
2
11
15
1
1
1
1
4
1
5
30
3
1
2
11
2
2
4
1
9
9
14
1
10
1
5
4
1
2
20
3
2
13
6
1
15
2
6
5
10
8
1
9
1
2
4
9
3
11
4
4
7
3
5
3
1
2
1
4
62
3
2
10
11
6
1
9
1
5
7
3
3
6
3
2
14
17
4
4
8
1
11
9
1
2
1
2
3
10
3
8
6
2
3
1
5
3
5
10
1
7
24
1
2
3
1
19
8
1
2
3
4
1
3
2
15
17
3
1
4
2
6
6
2
4
5
2
3
46
19
8
14
4
3
2
1
2
4
11
1
1
3
5
1
3
5
3
1
2
2
1
4
1
2
5
1
7
3
1
2
4
2
1
3
2
1
8
4
2
5
3
6
4
3
30
9
2
3
6
4
1
2
2
14
2
2
8
2
1
1
19
19
24
1
7
3
1
5
2
3
9
2
5
1
1
8
1
7
35
3
3
3
5
22
21
1
4
4
7
1
5
10
5
5
1
11
11
23
3
3
4
1
2
4
5
1
2
5
2
12
1
2
2
4
1
4
5
1
1
3
6
4
13
18
2
1
3
12
5
7
10
12
14
1
1
3
5
6
1
1
10
1
3
1
2
1
1
4
4
1
1
3
12
11
2
3
4
6
2
9
1
2
8
6
1
1
1
5
4
11
2
1
2
3
3
3
12
2
1
5
6
1
2
1
3
8
2
6
2
2
6
1
5
3
7
4
1
4
2
15
5
1
8
1
12
1
7
16
10
9
1
3
9
3
1
1
8
3
1
13
8
1
18
2
21
5
2
3
4
1
2
2
3
53
24
1
2
39
4
5
4
10
4
15
2
8
8
3
2
1
1
6
3
3
14
5
4
13
2
3
7
11
2
2
4
3
8
3
1
3
15
2
1
48
4
5
4
30
3
4
3
4
1
3
1
2
3
4
8
9
3
4
6
3
1
13
2
2
4
27
16
1
9
4
1
1
10
6
3
2
5
1
8
1
22
4
5
1
6
4
10
2
3
2
8
11
2
8
21
3
1
19
5
2
1
1
7
2
21
1
2
1
1
1
3
3
1
9
1
3
1
1
5
6
11
1
1
5
13
3
1
3
6
3
5
2
1
3
1
5
4
20
14
11
10
3
1
14
11
3
3
1
1
6
1
2
4
1
3
2
1
1
7
1
2
4
1
2
1
5
2
4
6
1
20
13
25
9
10
11
4
3
1
8
1
7
9
1
2
9
2
3
2
14
8
3
1
1
2
1
1
5
8
5
3
11
17
1
8
5
6
7
22
3
5
1
4
7
5
1
2
15
1
8
1
3
9
1
9
3
2
29
1
1
4
4
4
3
10
2
14
5
3
1
2
8
5
2
5
3
3
1
13
5
4
4
3
19
1
3
2
3
1
1
1
3
2
4
3
1
9
7
4
2
4
9
10
1
26
3
1
2
1
2
6
5
9
5
9
4
5
3
4
3
8
11
7
5
2
13
1
2
5
8
2
2
15
6
6
17
2
3
19
1
2
1
3
6
1
8
1
7
3
1
2
1
3
32
2
15
2
8
3
12
6
19
2
5
12
4
1
2
3
8
1
5
11
1
26
28
1
2
1
3
1
5
9
4
1
14
3
1
5
12
14
7
5
5
6
16
41
7
2
5
11
3
5
1
1
1
12
1
5
3
3
12
11
2
1
2
5
2
1
1
8
7
4
2
9
1
16
5
1
2
5
7
3
4
6
4
4
1
8
12
2
2
1
3
1
5
11
2
11
12
2
17
3
3
10
2
12
4
4
2
1
4
3
3
3
10
24
17
5
13
10
10
1
3
9
3
12
2
3
11
1
3
6
5
2
2
3
2
5
1
4
1
16
1
2
23
4
1
17
5
1
13
3
3
6
1
11
2
3
8
21
1
12
4
4
1
3
1
3
4
2
1
3
4
2
4
18
18
13
2
12
10
1
6
1
10
8
27
28
22
6
14
1
1
62
13
10
1
3
3
1
1
1
2
1
13
15
2
1
1
4
22
11
1
2
2
1
2
1
2
1
11
8
6
2
6
2
2
2
3
9
3
5
1
6
1
4
2
5
1
5
8
7
1
1
1
5
4
1
1
1
1
3
1
1
2
2
1
1
3
1
3
1
3
2
2
1
2
2
5
5
2
1
4
8
10
6
4
24
11
2
7
4
3
5
1
11
2
5
5
6
4
1
1
8
1
6
3
3
1
1
1
1
5
1
1
6
9
1
5
3
1
18
2
6
2
2
5
7
1
3
22
2
2
45
8
4
2
1
4
14
1
1
7
12
2
1
3
7
6
5
1
6
2
1
2
1
3
2
2
7
3
1
4
2
5
7
2
4
2
15
14
1
1
3
6
8
7
13
6
11
3
1
3
7
10
17
1
1
1
1
6
9
1
2
1
2
24
4
10
5
3
1
4
64
1
3
11
7
9
20
1
6
2
3
3
1
1
5
3
2
42
7
21
5
8
5
5
3
9
1
11
5
6
7
1
3
8
3
2
1
2
5
8
1
2
3
5
1
2
2
1
4
1
4
1
7
1
23
5
3
3
2
2
1
8
2
4
19
6
2
4
9
1
1
1
22
15
1
2
1
1
13
3
8
1
9
5
2
10
3
4
13
5
10
11
3
10
17
1
4
1
2
4
1
5
1
8
3
4
2
2
7
9
4
23
10
4
4
18
1
3
5
3
11
34
1
12
4
2
9
2
2
8
5
4
4
4
9
4
3
2
1
1
4
2
11
3
3
7
1
5
57
12
2
2
5
3
4
4
10
15
4
6
2
2
1
2
2
5
10
1
1
3
5
6
6
1
2
7
2
7
2
16
1
1
3
1
1
2
8
2
10
1
1
1
2
1
1
1
2
4
3
17
1
2
11
16
3
23
2
1
7
2
3
5
2
1
1
18
14
16
1
2
1
2
2
3
5
7
3
3
6
1
2
3
4
1
41
3
10
1
25
3
6
5
16
5
2
7
15
7
5
6
3
1
1
2
1
2
1
6
3
2
1
4
24
17
9
6
2
1
8
7
2
2
3
2
1
2
12
1
4
3
1
4
3
4
3
2
19
2
6
2
1
6
12
12
7
1
1
1
25
15
15
1
10
2
5
9
7
1
6
2
1
54
3
14
2
1
3
1
1
4
1
1
7
2
2
6
5
1
2
21
2
2
1
3
2
14
1
3
5
6
1
5
1
12
1
17
18
1
1
15
28
2
21
1
4
4
1
3
1
2
22
6
17
5
6
6
4
8
3
3
5
5
1
14
18
13
5
1
5
1
16
2
3
8
5
2
1
2
8
2
3
18
2
2
42
4
8
3
8
3
11
2
2
13
1
6
1
2
2
2
3
1
21
4
7
8
1
1
17
4
1
5
1
2
1
20
8
2
5
4
1
2
2
7
13
4
1
2
1
1
1
8
4
1
3
1
1
2
2
5
1
7
1
1
1
23
4
13
1
5
2
7
1
1
1
3
6
4
5
7
15
2
1
2
3
2
1
11
15
2
8
1
1
38
2
1
9
23
1
1
2
13
7
1
7
2
3
9
4
4
2
7
1
8
1
9
6
45
3
1
2
3
5
22
12
12
10
6
5
2
21
8
3
5
3
2
9
3
3
15
1
10
11
1
5
12
3
21
10
4
6
2
1
8
1
1
2
1
2
1
4
5
4
1
57
3
1
3
1
1
1
2
1
1
2
10
4
1
21
2
1
9
8
3
2
5
4
2
6
20
4
2
6
19
3
1
16
1
2
2
8
16
6
27
2
56
6
3
4
6
9
8
6
15
5
7
7
4
13
1
29
27
18
2
35
11
2
4
4
7
15
26
27
2
2
2
8
24
1
1
2
3
6
38
15
2
4
3
3
1
1
3
4
10
5
3
2
2
9
1
9
1
10
3
12
2
12
5
1
4
1
31
1
10
2
3
3
1
8
14
1
10
12
3
3
3
6
4
1
5
11
8
2
3
1
2
1
3
5
4
4
9
25
2
2
4
11
5
6
1
3
2
9
7
5
4
4
1
1
1
1
1
11
1
40
5
10
9
2
12
1
2
1
2
2
3
2
6
13
9
2
2
10
4
7
21
3
19
8
1
5
3
1
5
1
3
12
1
1
2
20
3
5
4
6
7
7
1
2
3
3
28
1
1
15
7
3
5
2
4
10
6
2
3
11
2
5
15
4
3
8
5
11
1
1
6
6
3
2
1
38
2
3
3
4
10
2
2
10
9
5
3
10
8
3
1
1
1
12
2
2
1
4
2
13
8
1
1
1
4
14
10
6
5
1
1
6
20
52
1
6
2
18
1
1
1
4
2
1
1
7
4
4
52
10
7
6
4
11
7
7
8
3
10
2
7
5
15
1
2
4
11
13
2
3
1
20
4
4
1
1
6
7
2
12
3
6
3
8
2
7
7
5
1
3
1
5
11
5
2
25
1
10
2
3
10
4
8
1
4
7
4
1
2
2
21
3
5
2
2
1
2
1
4
2
12
5
4
3
25
20
11
6
4
10
16
8
4
2
1
1
3
2
8
10
4
1
1
2
7
17
1
3
2
10
4
13
8
4
6
3
3
7
13
2
33
6
1
1
2
12
5
3
3
14
7
3
1
16
8
5
12
20
2
3
3
3
3
4
3
1
1
2
2
8
2
39
14
1
4
2
3
3
7
10
2
3
1
17
4
1
4
8
15
3
1
1
10
9
2
5
1
2
4
4
18
1
17
2
3
1
4
1
11
4
5
3
1
3
4
12
2
3
2
18
8
5
3
3
4
10
1
2
6
22
16
28
1
3
1
3
4
3
16
15
3
1
1
19
4
7
8
7
6
6
6
2
5
4
7
8
12
2
16
4
2
9
19
1
1
4
6
19
9
5
4
5
2
1
4
6
3
1
3
8
6
5
4
5
1
20
37
9
5
2
11
2
5
8
10
9
5
12
6
3
4
3
25
5
7
2
2
8
2
22
20
1
7
1
1
13
2
5
1
2
15
1
15
3
6
11
1
27
8
2
9
1
4
8
11
6
2
3
4
2
10
3
4
9
3
6
1
4
12
1
1
1
2
6
2
1
13
2
5
9
3
3
4
7
5
1
1
2
18
8
1
1
4
5
7
1
1
3
3
3
1
12
3
9
1
2
4
17
8
2
2
3
6
3
1
4
14
3
5
4
28
3
7
1
3
1
7
3
1
2
1
1
5
3
10
1
2
2
19
4
1
8
4
5
1
1
2
3
1
5
5
2
6
13
6
3
16
1
3
4
3
16
11
6
4
7
4
4
23
6
1
4
2
5
11
8
1
6
12
10
14
4
2
2
23
4
3
8
2
5
5
3
5
3
2
6
13
13
6
1
2
1
1
28
1
7
8
5
3
26
7
2
3
2
13
9
5
7
4
14
5
4
2
5
16
43
17
12
8
1
2
8
7
5
10
4
1
2
13
3
4
2
1
5
7
1
11
11
14
3
2
7
4
6
6
3
4
6
5
7
4
1
6
5
4
3
2
4
8
1
3
15
5
9
7
11
16
7
29
6
8
1
3
3
19
4
14
17
4
4
9
1
1
5
1
2
13
13
26
2
6
4
2
6
6
4
2
1
16
20
3
3
4
1
3
1
1
1
1
1
3
14
14
5
20
3
15
1
6
4
2
3
3
3
3
4
20
1
1
1
9
3
5
10
1
6
1
1
1
3
3
7
19
6
4
6
1
4
2
11
1
1
4
12
20
4
9
1
1
3
3
3
1
3
3
1
4
4
6
5
1
1
7
13
1
7
4
1
5
4
7
40
7
8
5
1
1
7
11
1
13
2
2
3
4
15
4
3
1
5
4
2
2
2
4
1
4
1
1
1
1
12
5
3
7
16
2
3
6
2
2
2
9
4
2
2
4
10
3
3
7
3
2
1
3
9
14
5
4
7
1
1
3
1
12
5
3
6
2
1
2
4
1
1
1
2
4
1
9
1
5
2
1
1
18
1
5
1
18
1
10
4
7
2
10
6
1
1
2
1
9
2
4
7
1
2
17
5
17
5
2
1
1
15
1
1
4
15
2
2
10
3
6
3
4
1
14
1
4
2
3
1
4
2
6
4
8
5
9
6
1
3
2
2
1
12
1
1
1
10
3
2
5
11
2
6
1
1
5
8
2
9
5
2
17
26
1
1
3
1
1
18
1
6
3
1
6
5
15
4
5
11
1
1
14
3
1
7
4
8
2
2
1
1
1
18
2
18
3
4
2
5
9
2
6
2
3
1
29
1
3
1
1
17
10
14
1
1
6
10
8
1
3
1
4
3
13
1
3
4
3
1
21
1
5
4
1
25
34
1
17
1
6
1
2
3
1
2
2
1
13
8
14
2
3
9
2
2
1
1
1
1
2
1
14
1
4
2
1
1
4
4
8
9
3
9
3
8
4
1
1
9
1
5
1
14
2
7
4
6
1
4
2
2
2
44
15
1
6
5
1
7
1
10
6
6
6
1
1
7
3
2
2
2
6
5
1
6
3
2
1
3
9
5
1
1
1
1
4
2
8
1
3
5
7
2
1
3
2
18
17
3
1
2
1
14
3
2
1
1
12
13
6
9
1
11
2
1
1
25
6
2
1
1
4
1
8
2
6
1
13
1
11
8
1
7
26
1
3
4
6
4
8
3
1
10
14
4
17
5
2
1
2
1
4
3
2
1
5
13
1
10
7
1
5
22
4
6
6
35
2
2
12
1
2
1
6
3
4
7
5
8
3
9
5
1
4
12
4
1
3
13
2
1
6
1
3
4
4
4
6
3
7
1
6
3
7
1
1
9
10
2
9
5
1
4
14
32
2
8
6
1
1
2
3
9
13
1
6
7
3
9
14
3
3
4
14
1
4
2
2
1
12
1
3
4
2
2
16
9
3
2
35
1
1
7
1
2
1
36
1
1
5
5
8
2
37
13
3
8
24
2
8
2
1
7
3
7
2
9
7
4
3
1
4
1
2
1
2
1
5
3
8
4
6
31
9
14
4
1
1
1
1
4
2
1
10
5
1
4
5
1
10
5
1
1
6
3
5
8
1
1
14
1
2
2
25
8
1
1
14
21
2
2
5
14
15
1
13
1
3
2
8
14
20
2
1
1
9
2
4
6
10
7
26
4
10
2
7
2
3
1
2
4
4
2
3
1
12
3
5
12
4
16
3
2
5
6
9
7
1
3
8
1
3
6
14
1
1
3
61
1
2
5
4
4
1
52
11
12
16
3
2
1
1
12
2
14
1
2
2
1
31
17
14
6
2
1
1
3
4
6
2
16
1
6
3
6
4
1
2
3
1
6
5
8
12
3
18
1
10
4
7
3
3
2
16
5
3
1
1
3
1
4
6
7
5
5
1
6
1
18
20
4
2
2
27
21
1
3
2
1
11
12
1
1
4
1
2
5
2
5
8
3
8
2
13
15
4
18
14
9
8
13
6
2
1
17
15
1
5
13
1
18
3
5
7
8
10
1
8
15
1
17
1
2
6
7
12
1
13
6
1
25
2
3
8
4
6
10
6
1
1
8
1
7
1
10
10
6
4
2
2
2
5
5
1
2
1
1
17
1
22
5
10
8
11
11
4
9
1
1
4
10
5
9
14
34
6
11
15
10
3
2
9
1
2
5
2
2
15
10
5
6
1
2
1
3
8
1
1
51
13
8
8
7
4
2
3
4
4
7
6
1
5
1
4
1
22
5
11
1
17
2
5
3
8
2
7
15
16
21
15
6
1
6
1
1
7
1
1
6
2
3
1
6
1
12
4
2
4
1
1
7
9
4
2
26
17
1
2
14
4
1
3
4
1
2
18
2
37
2
2
2
6
2
2
1
16
1
13
8
3
4
1
1
2
1
1
1
1
5
6
16
6
3
12
8
1
6
1
3
2
12
2
7
3
1
2
4
35
1
2
1
8
3
4
6
3
6
2
2
1
2
2
1
12
11
5
5
3
1
2
10
5
1
2
6
3
3
3
15
5
7
2
2
1
7
19
4
5
4
2
5
3
1
9
3
2
3
1
3
7
12
1
1
3
7
1
1
1
1
6
2
1
7
2
3
5
3
16
4
3
3
4
3
3
1
1
8
2
2
13
3
2
6
1
1
1
1
7
4
2
3
2
1
5
2
6
4
4
1
10
32
33
6
4
2
2
4
1
7
3
42
3
1
5
1
2
4
6
4
3
11
10
4
3
1
2
2
2
1
7
1
13
1
7
1
5
18
2
15
1
6
3
3
16
18
7
2
6
4
19
2
2
2
5
1
8
12
3
3
2
3
3
6
1
5
2
1
5
7
1
5
16
2
11
4
1
20
9
1
3
1
5
1
3
4
4
4
1
1
7
8
1
8
6
2
4
12
1
2
3
5
8
2
5
10
21
2
3
1
3
2
1
1
5
3
7
8
5
2
5
9
2
5
4
3
7
1
3
12
1
9
2
2
1
2
10
2
9
1
8
23
1
2
6
1
6
1
6
4
20
9
5
3
1
1
15
6
20
2
1
3
2
10
1
1
2
2
7
16
1
3
3
12
2
2
2
4
8
5
8
8
3
1
3
1
6
2
4
7
4
1
1
11
5
2
5
2
4
3
5
1
7
8
9
14
12
3
1
1
1
1
1
1
2
7
2
6
7
7
6
1
1
8
5
2
1
2
5
5
10
8
5
1
13
3
1
2
10
7
7
7
7
1
2
17
1
9
2
1
40
1
1
14
1
5
9
14
4
9
1
1
3
1
2
3
2
2
12
5
36
5
1
3
3
1
1
5
17
3
3
1
1
1
2
3
5
4
4
5
7
4
2
5
1
23
7
1
7
1
1
6
1
16
13
2
5
2
1
1
2
4
6
2
3
2
4
6
6
44
1
3
1
1
12
15
2
7
3
1
6
13
7
5
2
9
11
14
4
1
3
11
1
1
3
9
24
8
2
12
1
2
2
6
3
3
1
1
11
3
3
6
2
5
3
2
17
15
1
3
4
2
2
2
1
5
35
5
1
12
1
5
27
1
2
2
6
1
1
2
5
2
1
5
2
2
1
1
2
7
4
2
3
2
1
3
9
3
3
7
6
4
3
4
11
2
2
1
6
2
10
9
2
10
17
2
15
1
2
11
2
12
1
15
4
7
1
2
9
5
18
1
3
8
1
16
1
8
3
14
4
2
15
7
18
4
5
2
1
5
2
2
10
6
1
1
9
1
39
3
1
1
10
18
3
19
18
2
3
1
7
8
1
6
4
3
1
3
6
2
2
16
4
5
10
1
3
6
5
2
5
3
17
4
52
1
9
12
4
1
3
1
1
2
45
6
1
9
2
3
5
1
19
36
3
14
1
1
1
3
24
1
1
2
7
9
1
1
2
25
3
13
4
2
5
2
8
12
2
11
1
2
2
1
36
6
3
1
2
1
5
4
3
7
7
2
6
11
2
13
7
5
16
5
8
40
1
5
2
9
10
21
2
5
4
4
12
2
17
7
9
1
2
2
6
14
15
2
3
3
12
3
1
4
2
1
1
1
5
15
4
3
13
1
1
3
1
12
7
6
1
3
2
2
15
6
3
4
8
1
2
1
5
6
3
2
10
1
7
1
1
2
7
2
3
8
14
2
2
18
14
9
9
2
4
1
3
1
13
1
27
16
4
14
4
2
1
4
3
6
1
56
1
1
1
1
2
11
24
2
2
9
1
57
4
2
1
3
3
1
20
3
9
1
2
2
1
8
3
6
8
12
8
4
2
6
3
1
2
1
3
2
12
1
6
3
1
2
1
1
25
1
1
1
5
1
11
2
6
1
8
4
7
5
33
1
2
4
1
6
2
3
1
2
3
1
1
4
1
7
1
1
4
10
3
1
1
3
1
1
1
7
6
2
8
3
4
1
5
7
1
1
3
6
2
1
1
3
1
7
5
2
7
18
2
7
1
1
1
10
14
4
1
7
3
12
2
12
1
5
11
7
5
1
2
2
43
4
1
15
25
1
2
16
4
2
3
1
3
1
2
1
28
4
7
11
6
4
6
1
9
9
1
9
4
14
27
1
1
53
1
8
16
2
1
6
10
1
2
13
6
1
30
9
4
9
5
1
1
5
1
7
13
5
1
2
7
2
12
3
4
24
6
2
11
2
1
3
2
1
1
2
2
11
1
4
18
24
3
2
13
4
5
6
1
6
4
7
14
2
56
7
3
7
5
1
5
21
4
2
1
11
1
1
6
9
9
5
10
32
4
5
3
2
1
12
1
1
2
2
3
11
1
1
5
1
1
2
3
2
13
1
1
2
5
21
1
5
4
5
3
3
1
1
1
1
1
1
7
2
6
1
3
7
8
4
19
14
1
1
2
1
1
14
8
6
4
3
1
2
1
2
1
1
4
6
4
12
1
2
9
4
5
9
6
3
6
2
5
2
7
5
2
4
1
12
1
32
3
1
46
2
7
2
3
13
1
5
1
2
32
18
7
13
1
7
6
1
9
3
1
6
3
1
2
1
1
5
4
2
3
1
2
5
4
8
1
7
3
9
6
10
11
1
1
1
1
2
9
1
20
4
8
4
3
9
7
1
18
7
2
1
1
2
1
3
1
14
9
2
2
1
7
7
7
1
1
1
2
12
1
4
4
6
1
4
2
1
10
1
5
5
1
8
16
1
1
8
7
2
3
2
6
8
1
3
1
4
1
4
3
1
2
4
3
11
1
3
3
6
20
1
60
5
6
3
1
5
2
3
4
6
4
4
3
1
9
11
70
1
10
8
2
13
2
1
10
2
17
2
3
9
12
2
3
1
3
7
14
1
3
8
19
5
1
2
2
3
5
3
5
8
2
11
12
8
3
4
2
1
5
2
6
3
2
4
2
18
2
4
13
2
1
4
2
5
10
1
7
1
1
13
3
5
3
3
2
12
4
9
1
5
2
1
1
1
7
26
1
10
1
22
1
1
12
3
3
1
15
16
8
16
3
8
19
2
2
1
1
12
9
3
25
1
1
4
10
1
2
7
4
4
2
1
21
5
4
8
4
4
9
10
6
8
5
3
24
1
1
5
3
14
13
2
1
1
1
25
1
2
2
2
6
2
3
1
6
31
1
3
6
2
6
2
13
4
14
1
6
7
1
8
8
9
1
4
11
9
3
3
6
3
2
7
23
8
1
5
12
4
2
1
2
14
3
2
1
1
3
4
8
1
4
19
48
3
2
19
9
2
10
6
33
3
5
14
5
18
6
29
3
2
2
1
7
2
1
1
7
9
2
7
3
5
7
1
1
7
6
1
2
3
8
2
3
5
1
2
8
16
2
1
8
7
15
10
5
8
10
1
6
6
5
4
1
3
1
5
24
6
1
5
4
2
1
1
1
1
2
4
9
4
19
10
1
5
1
5
1
1
2
1
1
1
1
11
7
7
11
4
5
1
4
4
1
1
3
4
7
2
3
1
3
1
10
6
5
1
3
7
1
8
2
8
9
1
5
4
11
13
2
2
18
2
14
1
2
1
4
1
5
3
7
3
5
3
7
4
6
11
10
2
1
2
4
3
12
10
3
8
2
12
3
5
1
2
2
2
3
1
5
3
6
1
1
4
3
5
10
2
3
3
1
9
3
7
4
13
7
6
2
1
2
4
2
5
1
1
6
3
1
1
1
19
6
1
11
3
5
3
2
8
1
1
4
1
3
7
2
20
4
2
9
1
2
5
2
2
4
1
2
1
9
1
3
3
2
13
3
1
2
1
2
1
2
2
2
32
1
1
1
16
3
1
5
6
1
7
6
2
15
1
10
8
1
19
3
2
13
4
6
1
4
1
7
1
6
6
1
5
5
1
6
23
3
1
6
6
1
5
6
1
13
3
2
3
1
6
3
1
2
2
2
7
18
2
2
2
6
7
1
5
3
1
1
5
3
1
39
14
1
1
3
3
14
1
11
3
3
7
3
10
1
7
5
3
9
12
2
14
6
3
11
11
2
2
1
1
1
2
1
5
15
1
36
38
7
46
35
2
1
1
2
20
6
1
9
1
1
3
9
29
1
3
1
8
2
1
2
5
18
11
1
1
2
6
3
2
2
13
9
2
5
6
21
7
9
1
1
11
1
1
3
8
1
7
1
15
1
5
1
2
2
1
10
11
4
1
2
1
12
2
1
4
14
9
7
1
3
5
11
14
2
2
3
1
1
3
6
4
10
1
15
8
2
1
2
4
2
4
2
2
1
2
2
46
2
16
3
5
1
9
4
6
4
3
6
2
1
2
14
6
9
2
3
3
1
4
20
8
2
1
7
2
4
3
1
4
9
1
1
6
2
11
7
1
2
1
3
4
22
11
2
1
4
2
2
2
5
9
2
4
13
9
1
13
13
7
2
4
1
1
6
19
7
2
14
1
2
2
2
2
2
1
42
6
7
1
1
35
7
2
2
2
6
1
2
1
2
1
4
2
1
2
2
10
2
2
13
2
3
2
3
5
3
4
9
1
5
2
2
7
2
1
3
1
9
2
3
1
1
3
2
1
4
2
1
3
13
1
5
2
1
3
17
1
1
1
1
6
2
2
1
2
1
1
2
2
2
19
2
1
8
2
5
3
43
5
4
1
1
1
3
7
11
1
3
9
10
4
3
1
7
1
21
1
2
1
1
11
2
14
2
7
1
5
1
2
1
1
1
1
12
2
1
1
3
3
6
1
1
7
8
1
3
4
6
5
1
10
5
2
1
10
2
5
1
9
9
2
4
2
11
2
1
1
3
10
4
5
1
1
20
1
7
2
3
1
10
9
1
33
1
2
2
1
2
3
2
6
1
1
1
4
15
3
1
2
3
1
4
3
2
3
4
5
3
4
4
1
5
1
6
11
7
3
1
17
5
1
1
50
3
7
3
12
1
8
7
9
10
1
2
8
4
2
11
1
5
1
5
1
2
1
5
11
2
10
10
6
2
6
1
1
3
1
19
5
6
3
24
3
1
9
2
1
10
4
12
1
1
3
1
4
10
1
1
4
6
2
2
3
1
3
3
1
11
2
1
6
44
4
3
14
24
5
1
2
2
2
1
7
2
2
2
4
10
1
6
1
8
1
1
2
8
1
28
17
4
5
10
8
1
10
1
2
3
2
2
1
3
3
3
6
24
4
3
1
2
2
17
5
2
1
4
3
13
2
10
1
1
3
18
11
7
1
1
4
2
1
15
3
2
2
1
4
1
1
6
6
8
2
10
1
3
1
2
2
1
7
2
5
2
10
10
1
3
5
4
6
4
20
2
2
1
2
18
3
17
8
2
5
2
9
2
10
1
4
3
17
17
1
6
1
1
1
2
7
1
8
3
16
1
1
1
7
2
1
26
10
1
3
10
8
11
2
11
1
1
2
12
3
9
2
2
6
4
1
4
2
1
7
2
3
7
13
16
15
3
6
1
11
10
32
4
4
8
15
6
9
5
1
5
4
1
13
4
2
7
2
5
16
13
2
1
7
1
1
1
1
13
12
4
9
15
8
4
5
3
4
8
1
2
2
2
3
45
2
15
7
5
1
1
3
9
6
2
2
4
71
1
5
2
5
6
1
7
1
1
1
4
8
2
5
51
7
8
2
2
1
4
41
12
8
1
8
3
12
3
2
5
3
1
3
9
1
9
6
8
4
1
2
3
6
8
2
1
7
4
1
1
1
4
28
7
4
12
5
1
1
1
1
1
6
9
6
1
20
34
5
1
12
2
1
2
8
1
5
9
1
1
27
6
4
18
4
10
1
2
3
5
16
6
5
35
1
19
2
1
1
1
4
25
2
48
4
4
1
12
2
72
4
2
2
10
6
4
7
3
3
1
4
1
6
7
4
3
3
20
6
3
3
21
1
8
19
6
5
3
26
1
3
1
14
1
7
3
22
6
3
21
9
8
4
7
2
3
8
1
1
8
3
1
6
2
23
10
2
1
13
19
6
3
25
6
1
13
4
29
9
2
5
6
15
1
2
3
9
7
15
1
1
7
1
1
1
2
9
12
12
3
86
1
14
11
1
5
21
2
3
2
6
4
6
5
1
3
9
9
4
5
2
1
2
3
27
7
2
1
1
2
5
5
2
11
1
3
4
8
4
3
14
2
9
7
1
10
2
1
2
14
2
1
4
18
2
2
2
1
1
5
10
15
2
15
2
1
1
2
2
9
1
4
1
2
5
7
12
48
1
4
1
1
1
3
2
8
12
15
6
1
1
16
4
1
1
9
51
2
2
3
52
1
1
4
1
2
11
2
8
2
10
6
5
1
5
7
3
4
12
5
4
3
1
1
6
4
7
42
10
2
2
1
21
1
10
39
2
1
12
1
3
1
4
15
1
7
1
1
1
1
1
2
1
1
3
6
1
1
8
4
3
2
1
1
2
11
2
10
1
10
1
4
5
1
8
21
5
5
14
2
7
1
11
1
2
4
3
3
14
1
2
5
6
8
13
1
3
6
1
8
4
2
10
1
1
6
4
10
1
5
22
1
2
1
8
5
38
9
3
5
13
5
3
2
1
2
2
13
5
45
1
3
7
3
4
4
1
1
2
3
5
5
2
2
2
7
63
1
4
16
5
1
5
2
1
27
11
1
4
4
10
3
11
7
5
9
6
3
6
3
3
2
20
9
5
1
22
2
7
1
8
2
1
2
25
20
2
1
2
2
4
2
13
1
50
11
7
11
2
8
2
39
47
13
18
2
1
1
14
2
3
4
3
35
1
39
9
10
2
8
1
2
2
5
7
8
1
1
6
1
2
4
5
1
1
21
3
1
20
1
5
17
9
2
7
4
5
13
3
27
15
8
2
9
4
3
2
7
6
1
4
1
1
1
17
1
12
2
4
6
23
2
6
9
48
1
18
4
1
2
6
4
6
1
2
2
4
6
34
5
22
1
5
5
23
2
3
1
11
6
2
3
5
7
5
1
6
6
10
2
1
1
1
7
13
7
37
10
3
2
1
2
12
5
2
4
1
2
4
6
5
5
3
9
1
2
3
17
1
9
1
16
4
1
4
1
1
10
5
2
5
2
2
61
3
6
4
1
3
6
1
24
6
5
11
3
4
6
1
6
1
1
1
5
3
3
3
17
11
14
3
1
3
4
10
2
11
9
4
22
1
1
3
14
13
3
5
3
8
11
17
18
6
2
4
1
3
4
7
2
8
10
3
1
5
3
2
3
10
1
2
1
9
4
2
28
3
1
8
3
17
14
9
1
2
4
1
1
1
1
4
6
3
2
21
4
1
18
1
1
3
5
2
5
5
1
2
4
3
4
6
11
2
7
3
5
1
8
16
10
5
3
6
2
10
4
4
4
1
12
3
8
2
2
1
12
5
8
12
11
24
1
3
1
53
10
13
8
1
2
5
2
9
7
5
33
5
25
42
6
5
13
4
8
2
4
1
2
10
1
3
2
2
1
10
1
3
1
23
1
4
15
21
5
4
16
27
32
28
5
1
1
1
13
11
3
2
10
7
4
2
4
1
2
6
3
6
31
9
1
13
2
2
3
3
2
1
6
1
2
1
2
3
2
6
1
14
6
10
3
9
6
1
7
3
1
13
1
3
3
2
97
2
5
4
1
7
5
1
4
3
12
12
2
14
2
37
5
1
10
6
2
3
1
4
5
1
9
4
5
2
6
9
13
2
3
4
8
1
3
4
3
4
5
3
24
9
4
1
1
3
5
1
2
28
3
12
2
15
5
1
13
7
5
7
6
5
1
2
7
7
9
9
2
8
14
5
3
1
13
4
1
15
2
2
6
33
3
3
6
7
9
8
8
8
2
1
2
6
1
5
13
1
1
7
13
2
6
6
17
2
9
1
12
2
1
1
16
5
4
9
21
17
15
10
5
2
2
4
5
7
3
1
1
5
4
9
6
1
6
1
8
5
4
5
4
6
1
3
1
8
1
7
3
8
17
7
1
6
43
2
1
22
2
33
3
10
5
3
18
7
6
2
3
2
2
11
1
4
2
1
10
12
1
6
5
1
1
1
1
5
7
1
11
2
1
7
1
11
10
3
1
1
5
21
7
2
2
2
15
5
18
13
3
21
25
2
1
1
1
1
21
6
15
1
2
4
11
6
1
5
5
2
5
1
14
1
2
2
16
23
1
2
3
3
5
8
4
1
3
6
17
2
9
5
1
8
3
24
4
16
2
1
7
8
1
12
1
2
1
4
2
3
7
2
6
47
2
1
14
10
11
3
15
6
3
1
8
1
4
10
2
7
1
7
2
1
4
3
12
8
2
1
4
3
3
21
27
2
2
10
14
3
1
9
7
1
4
1
21
1
1
1
20
3
13
2
14
3
2
9
20
1
7
25
8
6
1
4
3
22
27
10
1
3
9
2
1
3
37
18
1
2
13
4
2
7
1
1
1
3
16
1
53
2
2
5
3
3
7
1
1
5
2
4
8
1
14
1
1
3
2
12
4
1
6
3
5
5
1
7
1
1
1
7
65
20
1
2
6
1
3
1
1
1
10
1
8
1
5
3
1
1
36
10
9
2
9
1
1
4
2
1
5
26
16
3
2
1
3
6
4
2
8
5
1
2
2
1
8
5
6
1
8
2
4
1
15
1
4
3
10
3
5
1
1
36
5
2
1
22
5
9
1
2
21
1
3
3
6
1
6
11
2
5
8
4
1
4
15
2
5
15
11
12
28
3
8
2
8
2
2
1
1
1
2
1
1
16
6
3
2
4
16
5
5
12
3
8
2
6
4
16
14
2
4
2
4
13
18
2
31
1
21
5
5
5
1
20
2
2
6
5
1
3
24
1
4
6
1
12
1
1
10
8
15
3
1
3
4
2
7
2
4
13
6
3
9
9
2
1
1
2
7
3
16
1
18
13
2
1
5
17
9
6
1
8
7
3
4
1
31
67
5
13
1
2
1
2
1
1
1
14
6
5
1
2
2
7
4
20
6
6
3
7
7
5
8
3
2
3
4
1
3
2
1
3
2
12
1
3
5
2
6
9
27
1
2
1
6
1
3
2
10
1
6
6
2
3
11
2
6
1
14
1
5
9
1
2
7
2
1
2
3
3
4
8
1
1
4
1
7
1
5
1
18
1
2
4
1
1
3
5
4
2
3
6
3
2
11
3
1
7
14
1
1
4
3
1
5
2
3
4
3
2
1
15
1
3
1
13
