# Supplementary material for: Gender and racial diversity socialization in science
Source: Nat Comput Sci. 2025 Apr 17;5(6):481–91. doi: 10.1038/s43588-025-00795-9 (PMC12187764; doi:10.1038/s43588-025-00795-9)
Supplement: Supplementary file 3 — Statistical source data for Fig. 1b–e. [file 43588_2025_795_MOESM3_ESM.zip › data_fig_1_c.txt]

gender	femaleHigh	i.fracFemale
Male	FALSE	1
Male	FALSE	0
Female	TRUE	0.333333333333333
Male	FALSE	0.5
Male	FALSE	0.166666666666667
Male	FALSE	0
Female	TRUE	0
Female	TRUE	1
Male	FALSE	0.172413793103448
Male	FALSE	0
Male	FALSE	0
Male	FALSE	0.285714285714286
Male	FALSE	0
Male	FALSE	0.25
Male	FALSE	1
Male	FALSE	0
Male	TRUE	0.125
Female	TRUE	0.4
Male	FALSE	0
Male	FALSE	0
Male	FALSE	0
Male	FALSE	0
Male	FALSE	0
Male	TRUE	0
Male	FALSE	1
Male	FALSE	0.333333333333333
Male	TRUE	0.5
Male	FALSE	0
Male	FALSE	0.111111111111111
Male	FALSE	0
Male	FALSE	0.5
Female	TRUE	0.166666666666667
Male	FALSE	0
Female	FALSE	0
Male	FALSE	1
Male	FALSE	0
Male	TRUE	1
Male	FALSE	1
Female	TRUE	0.333333333333333
Male	FALSE	0
Male	FALSE	0
Male	FALSE	0
Male	FALSE	0.4
Male	FALSE	0.2
Male	TRUE	1
Male	FALSE	0
Male	TRUE	0.5
Male	FALSE	0
Male	FALSE	0.166666666666667
Female	TRUE	0
Male	FALSE	0
Male	FALSE	0.25
Female	FALSE	1
Male	FALSE	0.428571428571429
Male	TRUE	0.333333333333333
Male	FALSE	0.6
Female	TRUE	1
Male	FALSE	0
Male	FALSE	0
Male	FALSE	1
Male	FALSE	0.5
Female	TRUE	1
Male	FALSE	1
Male	FALSE	0
Female	FALSE	0.5
Male	FALSE	1
Male	FALSE	0
Male	FALSE	0
Male	FALSE	0
Female	FALSE	0.5
Male	FALSE	0
Male	FALSE	0
Male	FALSE	0.5
Female	TRUE	0
Male	FALSE	0
Male	FALSE	0.666666666666667
Male	FALSE	0
Male	FALSE	0.5
Female	FALSE	1
Female	TRUE	1
Male	FALSE	0.4
Male	TRUE	0
Male	FALSE	0
Male	FALSE	0
Male	FALSE	0.166666666666667
Male	FALSE	0
Male	TRUE	0
Female	TRUE	0.75
Male	FALSE	0
Male	FALSE	0
Female	FALSE	0
Male	FALSE	0
Female	TRUE	1
Male	FALSE	0.285714285714286
Male	FALSE	0.294117647058824
Male	TRUE	0
Male	FALSE	0.142857142857143
Female	FALSE	0.5
Male	FALSE	0
Male	FALSE	0.333333333333333
Male	FALSE	0
Male	TRUE	1
Male	FALSE	0
Male	TRUE	0
Male	TRUE	0
Female	FALSE	0.285714285714286
Female	FALSE	0
Male	FALSE	0
Male	FALSE	0.222222222222222
Male	TRUE	0.5
Male	FALSE	0.230769230769231
Male	FALSE	0
Male	FALSE	0
Male	FALSE	0
Male	TRUE	0.125
Male	FALSE	0.4
Male	FALSE	1
Male	FALSE	0
Male	FALSE	0.285714285714286
Female	FALSE	1
Male	FALSE	1
Female	FALSE	0
Male	FALSE	0.25
Male	TRUE	0
Female	TRUE	0
Male	FALSE	0
Female	TRUE	1
Male	FALSE	0.666666666666667
Male	FALSE	0.4
Female	FALSE	0
Male	FALSE	0.25
Male	FALSE	0.2
Female	TRUE	1
Male	FALSE	0
Male	FALSE	0.428571428571429
Male	FALSE	0.166666666666667
Male	FALSE	0.5
Male	FALSE	0
Male	FALSE	1
Male	FALSE	0
Male	TRUE	1
Male	FALSE	0
Male	FALSE	0
Female	TRUE	0
Male	FALSE	0
Male	FALSE	0.4
Female	FALSE	0.428571428571429
Male	FALSE	0.4
Male	FALSE	0
Female	TRUE	0.5
Male	FALSE	0.5
Male	FALSE	0.5
Male	FALSE	0.5
Male	FALSE	0
Male	FALSE	0
Male	FALSE	0
Male	FALSE	0
Male	FALSE	0
Female	TRUE	0
Male	FALSE	0.142857142857143
Male	FALSE	0
Male	FALSE	0.444444444444444
Male	FALSE	0.333333333333333
Male	TRUE	1
Male	FALSE	0.25
Male	FALSE	0.5
Male	FALSE	0.428571428571429
Female	TRUE	1
Male	FALSE	0
Male	FALSE	0
Male	FALSE	0.5
Male	FALSE	1
Male	FALSE	1
Male	FALSE	0
Male	FALSE	0
Male	FALSE	0
Female	FALSE	0
Female	FALSE	0
Male	FALSE	0
Male	FALSE	0
Male	FALSE	1
Male	FALSE	1
Female	FALSE	0
Male	FALSE	0
Male	FALSE	1
Male	FALSE	0
Male	FALSE	0
Male	FALSE	0
Female	FALSE	0.5
Male	FALSE	0.5
Male	FALSE	0.5
Male	FALSE	0
Female	FALSE	0
Male	FALSE	0
Male	FALSE	0.538461538461538
Male	FALSE	0.6
Female	TRUE	1
Male	FALSE	0
Male	FALSE	0
Male	FALSE	0
Male	FALSE	0.5
Male	FALSE	0
Male	FALSE	0.2
Male	FALSE	0.333333333333333
Male	FALSE	0
Male	FALSE	0.333333333333333
Male	FALSE	0
Male	TRUE	0.25
Male	FALSE	0.25
Male	FALSE	0
Male	FALSE	0.5
Male	FALSE	0
Male	FALSE	0
Female	TRUE	1
Male	FALSE	0.105263157894737
Female	TRUE	0
Female	TRUE	1
Male	FALSE	0.538461538461538
Male	FALSE	0
Male	TRUE	0.2
Male	FALSE	0.2
Female	FALSE	0
Male	FALSE	0
Male	FALSE	0.5
Male	TRUE	0.5
Male	FALSE	0
Male	FALSE	0
Male	FALSE	1
Male	FALSE	0
Male	FALSE	0
Male	FALSE	0
Male	FALSE	0
Male	TRUE	1
Male	FALSE	0.5
Female	FALSE	0.166666666666667
Male	FALSE	0
Male	FALSE	0
Male	FALSE	0
Male	FALSE	0
Male	FALSE	0
Male	FALSE	0
Male	FALSE	1
Male	TRUE	0.4
Male	FALSE	0
Male	FALSE	0
Male	FALSE	0
Male	FALSE	0.5
Male	FALSE	0.25
Male	FALSE	0
Male	FALSE	0
Female	TRUE	0
Male	FALSE	0
Male	FALSE	0
Male	TRUE	0
Male	FALSE	0.666666666666667
Male	FALSE	0
Male	FALSE	0
Male	FALSE	0
Male	FALSE	0
Male	FALSE	0.466666666666667
Female	FALSE	0.8
Male	FALSE	1
Male	FALSE	0
Male	FALSE	0
Male	FALSE	0
Male	TRUE	0.333333333333333
Female	FALSE	0.5
Male	FALSE	0.666666666666667
Male	FALSE	1
Male	FALSE	0
Female	TRUE	0
Male	FALSE	0
Male	FALSE	0.25
Male	TRUE	1
Male	FALSE	0.0769230769230769
Male	FALSE	0.5
Male	FALSE	0.28125
Male	FALSE	0.5
Male	FALSE	0
Male	FALSE	0.5
Male	FALSE	0.5
Female	FALSE	0
Female	TRUE	0.5
Male	TRUE	1
Male	FALSE	0
Male	TRUE	0.2
Male	FALSE	0.777777777777778
Male	FALSE	0
Male	FALSE	0
Male	TRUE	0
Male	FALSE	0
Female	FALSE	0.714285714285714
Male	TRUE	1
Male	FALSE	0.133333333333333
Male	FALSE	0.2
Male	FALSE	0
Male	FALSE	0.5
Female	TRUE	0
Male	TRUE	0
Male	FALSE	0.133333333333333
Female	TRUE	1
Male	FALSE	0
Male	FALSE	0.333333333333333
Male	FALSE	1
Male	FALSE	1
Male	FALSE	0
Male	FALSE	0
Female	TRUE	1
Male	TRUE	0
Male	FALSE	0
Male	FALSE	0
Female	TRUE	1
Male	FALSE	0
Male	FALSE	0
Female	TRUE	1
Male	FALSE	0
Male	FALSE	0.5
Male	FALSE	0
Male	FALSE	0.333333333333333
Male	FALSE	1
Male	FALSE	0
Male	TRUE	0
Female	TRUE	0
Male	TRUE	0.5
Male	FALSE	0
Male	TRUE	1
Female	TRUE	0.375
Male	FALSE	0
Male	TRUE	0.625
Male	TRUE	0
Female	FALSE	1
Female	TRUE	1
Male	FALSE	0.428571428571429
Male	FALSE	0.5
Male	FALSE	0.333333333333333
Male	TRUE	0
Female	TRUE	0.333333333333333
Male	TRUE	0.833333333333333
Male	FALSE	0.285714285714286
Male	FALSE	0.315789473684211
Male	FALSE	0.125
Female	TRUE	0.333333333333333
Male	FALSE	1
Male	FALSE	0
Male	TRUE	1
Male	FALSE	0.75
Male	FALSE	1
Male	FALSE	0.333333333333333
Female	TRUE	0
Female	FALSE	1
Male	FALSE	0
Male	FALSE	0
Male	TRUE	0.4
Male	FALSE	0
Male	FALSE	0
Male	TRUE	0
Male	FALSE	0
Male	FALSE	0
Male	FALSE	0.125
Male	TRUE	0
Male	FALSE	0
Female	TRUE	1
Female	TRUE	0
Male	FALSE	0.5
Male	FALSE	0
Female	TRUE	1
Male	FALSE	1
Male	FALSE	0.2
Female	FALSE	0
Male	FALSE	0
Male	FALSE	1
Male	FALSE	0
Male	FALSE	0.4
Male	FALSE	1
Male	FALSE	0.0833333333333333
Male	FALSE	0
Male	TRUE	1
Male	FALSE	1
Male	FALSE	0
Male	FALSE	0
Male	TRUE	0.5
Male	FALSE	0
Female	TRUE	1
Male	FALSE	0
Female	TRUE	1
Male	FALSE	0
Male	FALSE	0
Female	FALSE	0.333333333333333
Male	FALSE	0.5
Male	FALSE	0
Male	FALSE	0.75
Male	FALSE	0.5
Female	TRUE	1
Male	FALSE	0.5
Male	FALSE	0.4
Male	FALSE	0
Male	FALSE	0
Male	FALSE	0.454545454545455
Female	FALSE	0
Female	TRUE	0
Male	FALSE	1
Male	FALSE	0.272727272727273
Male	TRUE	0.666666666666667
Female	TRUE	0
Female	TRUE	1
Male	FALSE	0
Female	TRUE	0.333333333333333
Male	FALSE	0
Male	FALSE	0
Male	FALSE	0.5
Male	FALSE	0
Female	FALSE	1
Male	FALSE	0
Male	FALSE	0.125
Male	FALSE	0
Male	FALSE	0
Male	FALSE	0
Male	FALSE	0
Male	FALSE	0.5
Male	FALSE	0
Female	FALSE	1
Male	FALSE	0
Male	FALSE	0
Male	TRUE	0
Male	FALSE	0.5
Male	FALSE	0.166666666666667
Male	TRUE	1
Male	FALSE	0.5
Male	FALSE	0.666666666666667
Male	FALSE	0
Female	FALSE	0
Male	FALSE	0
Male	TRUE	0.333333333333333
Male	FALSE	0
Male	FALSE	1
Male	FALSE	0.25
Male	FALSE	0
Male	FALSE	0
Male	TRUE	0
Male	FALSE	0.4
Female	TRUE	0
Female	TRUE	0.833333333333333
Male	TRUE	1
Female	TRUE	0.333333333333333
Female	TRUE	0.5
Male	FALSE	0.142857142857143
Male	FALSE	0.0666666666666667
Male	FALSE	0
Male	FALSE	1
Male	TRUE	0.4
Male	FALSE	0
Male	FALSE	0.5
Male	FALSE	0
Male	FALSE	0.5
Female	FALSE	0.333333333333333
Male	TRUE	1
Male	FALSE	0
Male	FALSE	0
Male	FALSE	0
Male	FALSE	0
Male	FALSE	0
Male	FALSE	0.6
Male	FALSE	0
Male	FALSE	0
Male	FALSE	0
Male	FALSE	0
Male	TRUE	0.166666666666667
Male	FALSE	0
Male	FALSE	0.2
Male	TRUE	0
Male	FALSE	0
Male	FALSE	0.5
Male	FALSE	0
Male	FALSE	0.666666666666667
Male	FALSE	1
Male	FALSE	1
Male	FALSE	0.2
Female	FALSE	0
Male	FALSE	0
Male	FALSE	1
Male	FALSE	1
Male	FALSE	0.333333333333333
Male	FALSE	0
Male	TRUE	0
Male	FALSE	1
Male	FALSE	0.4
Male	FALSE	0
Male	TRUE	0
Male	FALSE	0
Female	FALSE	0
Female	TRUE	0.5
Male	FALSE	0.5
Female	TRUE	0
Female	FALSE	0
Female	TRUE	1
Male	FALSE	0.142857142857143
Male	FALSE	0
Female	TRUE	0
Male	TRUE	0
Male	FALSE	0
Female	TRUE	0
Female	TRUE	1
Male	FALSE	0
Male	FALSE	0
Male	FALSE	0
Female	TRUE	1
Female	TRUE	1
Female	TRUE	0.666666666666667
Male	FALSE	0
Female	TRUE	0.5
Male	FALSE	0
Male	FALSE	0
Male	FALSE	0
Male	FALSE	0.5
Female	TRUE	0
Male	FALSE	0.4
Male	FALSE	0.5
Male	FALSE	0
Male	FALSE	0.333333333333333
Female	TRUE	0.666666666666667
Male	TRUE	0
Female	TRUE	1
Male	FALSE	0
Male	TRUE	0
Male	FALSE	0.333333333333333
Female	TRUE	0.5
Female	FALSE	0
Male	FALSE	0
Male	FALSE	0
Female	FALSE	0
Female	TRUE	1
Male	TRUE	0
Female	TRUE	1
Male	FALSE	0
Female	TRUE	1
Male	FALSE	0.125
Male	FALSE	0
Male	FALSE	0.4
Female	TRUE	1
Female	TRUE	0.5
Female	TRUE	1
Male	FALSE	0.2
Male	FALSE	0
Male	FALSE	1
Male	FALSE	0.333333333333333
Female	FALSE	1
Female	FALSE	1
Male	FALSE	0
Male	FALSE	0
Male	FALSE	1
Female	FALSE	1
Male	FALSE	0.25
Male	FALSE	0
Male	TRUE	0
Male	FALSE	0.25
Female	TRUE	0
Male	FALSE	0
Male	FALSE	0
Female	TRUE	0.5
Male	FALSE	0
Male	FALSE	0
Male	TRUE	0
Male	TRUE	0
Male	FALSE	1
Male	FALSE	0.5
Male	TRUE	0
Male	FALSE	1
Male	FALSE	0.333333333333333
Female	TRUE	1
Male	TRUE	0.666666666666667
Male	FALSE	0
Female	FALSE	0.666666666666667
Female	TRUE	0.5
Male	FALSE	0.25
Male	FALSE	0
Male	FALSE	1
Male	FALSE	0.0666666666666667
Male	FALSE	0
Female	FALSE	1
Female	TRUE	1
Female	TRUE	0.5
Male	TRUE	0.75
Male	FALSE	0
Male	FALSE	0
Male	FALSE	0
Male	FALSE	0
Male	FALSE	0
Male	FALSE	0
Male	FALSE	0
Male	FALSE	0.2
Female	FALSE	0
Male	TRUE	0.714285714285714
Male	FALSE	0.375
Male	FALSE	0.6
Male	FALSE	0.5
Female	TRUE	1
Male	FALSE	0
Male	FALSE	0
Male	FALSE	0
Male	FALSE	0.2
Male	FALSE	0.428571428571429
Male	FALSE	0.5
Male	FALSE	0.25
Female	TRUE	0
Male	FALSE	0
Female	TRUE	0
Male	FALSE	0.125
Male	FALSE	1
Male	FALSE	0
Male	FALSE	0
Male	FALSE	1
Male	TRUE	0
Male	FALSE	0
Female	FALSE	0
Female	FALSE	1
Male	FALSE	0
Male	FALSE	0.5
Female	FALSE	0
Male	FALSE	0
Male	FALSE	0
Male	FALSE	0
Male	FALSE	0.4
Male	TRUE	0
Female	TRUE	1
Male	FALSE	0
Male	FALSE	0
Male	TRUE	0.2
Male	FALSE	0
Female	FALSE	0
Female	TRUE	1
Male	FALSE	0
Male	TRUE	0.666666666666667
Male	FALSE	0
Male	FALSE	0
Male	FALSE	0
Male	FALSE	0
Female	FALSE	0.75
Female	FALSE	0
Male	FALSE	0
Female	FALSE	0.25
Male	TRUE	0.4
Male	FALSE	0
Male	FALSE	0
Male	FALSE	0.166666666666667
Male	FALSE	0.666666666666667
Male	FALSE	0.5
Male	FALSE	1
Male	FALSE	0
Male	FALSE	0.5
Male	FALSE	0.333333333333333
Female	FALSE	0
Male	FALSE	1
Female	TRUE	0.5
Male	TRUE	0
Male	FALSE	0
Male	FALSE	0.2
Male	TRUE	0.2
Male	FALSE	0
Male	FALSE	0.25
Female	FALSE	1
Male	FALSE	0.333333333333333
Female	FALSE	0
Female	TRUE	0
Male	FALSE	0
Male	FALSE	0
Male	FALSE	0.8
Male	FALSE	0.5
Female	FALSE	0
Male	FALSE	0
Female	TRUE	0.75
Female	FALSE	0
Male	FALSE	0
Male	FALSE	0
Male	FALSE	0
Male	FALSE	0.4
Male	FALSE	0.666666666666667
Female	TRUE	1
Male	FALSE	0
Male	TRUE	0
Male	FALSE	0
Male	TRUE	0.285714285714286
Male	FALSE	1
Male	FALSE	1
Female	TRUE	1
Male	FALSE	0
Male	FALSE	0
Female	TRUE	0
Male	FALSE	0.75
Male	FALSE	0
Male	FALSE	0
Female	TRUE	0
Male	FALSE	0
Male	FALSE	0
Male	FALSE	0
Female	FALSE	0
Female	TRUE	1
Male	FALSE	0
Male	FALSE	0
Male	FALSE	0
Male	TRUE	0
Male	FALSE	1
Male	FALSE	1
Female	TRUE	1
Female	TRUE	0
Male	FALSE	0.2
Male	FALSE	0
Male	TRUE	0.6
Male	FALSE	0
Male	FALSE	0.285714285714286
Female	TRUE	0
Male	FALSE	1
Male	FALSE	0
Male	FALSE	0
Male	FALSE	0.333333333333333
Male	FALSE	0.5
Male	FALSE	0
Male	FALSE	0
Male	FALSE	0.625
Male	FALSE	0
Male	FALSE	0
Male	TRUE	0
Male	FALSE	0
Male	FALSE	0
Female	TRUE	0.333333333333333
Male	FALSE	1
Male	TRUE	0
Male	FALSE	0.666666666666667
Male	TRUE	0.5
Male	FALSE	0
Male	FALSE	0
Male	TRUE	0.333333333333333
Male	FALSE	0
Male	TRUE	1
Male	FALSE	1
Male	FALSE	0.333333333333333
Male	FALSE	0
Male	FALSE	0
Male	FALSE	0
Male	FALSE	0.666666666666667
Male	FALSE	0
Male	FALSE	1
Female	TRUE	0
Male	FALSE	0.5
Male	FALSE	0
Male	FALSE	0
Male	FALSE	0
Male	FALSE	0
Female	FALSE	0
Male	FALSE	0
Male	FALSE	0
Male	FALSE	0.545454545454545
Female	FALSE	0.25
Female	FALSE	0.545454545454545
Male	FALSE	1
Male	FALSE	1
Male	TRUE	0.5
Male	FALSE	0.625
Male	FALSE	0
Female	FALSE	0
Male	FALSE	0.129032258064516
Male	FALSE	0.454545454545455
Male	FALSE	0
Male	FALSE	0.333333333333333
Male	FALSE	0.75
Male	FALSE	0
Female	TRUE	0
Male	FALSE	0.636363636363636
Male	FALSE	1
Female	TRUE	0
Male	FALSE	0
Male	FALSE	1
Male	FALSE	0
Male	FALSE	0.4
Male	TRUE	1
Female	TRUE	1
Male	FALSE	0
Male	FALSE	0
Female	FALSE	0
Male	FALSE	1
Male	FALSE	0
Female	TRUE	0.666666666666667
Male	FALSE	0
Male	FALSE	0.333333333333333
Female	TRUE	1
Male	FALSE	0
Male	FALSE	0.444444444444444
Male	FALSE	0
Male	FALSE	0.333333333333333
Male	TRUE	0
Male	TRUE	1
Female	TRUE	0.25
Male	FALSE	0
Male	FALSE	0
Male	FALSE	0
Male	FALSE	0
Male	FALSE	0.75
Male	FALSE	0
Male	FALSE	0
Female	TRUE	1
Male	FALSE	0.833333333333333
Male	FALSE	0
Male	FALSE	0
Male	FALSE	0
Male	FALSE	0.5
Male	FALSE	1
Female	FALSE	1
Male	FALSE	0.411764705882353
Male	TRUE	0.0833333333333333
Male	FALSE	0
Male	FALSE	0
Male	TRUE	0
Female	TRUE	0
Male	FALSE	1
Male	FALSE	0
Male	FALSE	0
Male	FALSE	0
Male	FALSE	0
Female	TRUE	0.75
Male	FALSE	0
Male	FALSE	0
Male	FALSE	0
Male	FALSE	1
Male	FALSE	0.375
Male	FALSE	0
Male	FALSE	0
Female	FALSE	0.625
Male	FALSE	0
Male	FALSE	0
Male	TRUE	1
Female	FALSE	0
Male	FALSE	0.0909090909090909
Female	FALSE	0.111111111111111
Male	FALSE	0.428571428571429
Male	FALSE	0
Female	TRUE	1
Male	FALSE	0
Male	FALSE	0.538461538461538
Male	FALSE	0.25
Male	FALSE	0
Male	FALSE	0
Male	FALSE	0.4
Male	FALSE	0
Male	FALSE	0
Female	TRUE	0
Male	FALSE	0
Female	FALSE	0
Female	TRUE	1
Female	TRUE	1
Female	FALSE	0
Male	FALSE	0
Female	TRUE	0.545454545454545
Male	FALSE	0
Male	TRUE	1
Female	TRUE	1
Male	FALSE	0.555555555555556
Male	FALSE	0
Male	TRUE	0.2
Male	FALSE	0
Male	FALSE	0.333333333333333
Male	TRUE	0.25
Male	FALSE	0
Female	FALSE	1
Female	TRUE	0
Male	TRUE	0
Male	FALSE	0.4
Male	FALSE	0
Female	FALSE	0.75
Male	FALSE	0
Male	TRUE	0.4
Female	FALSE	0.5
Male	FALSE	1
Male	TRUE	0.5
Male	FALSE	0.8
Male	FALSE	0
Male	FALSE	0
Male	FALSE	0
Male	FALSE	0
Male	TRUE	0
Male	FALSE	0
Male	FALSE	0
Male	FALSE	0.307692307692308
Male	FALSE	0.333333333333333
Male	FALSE	0
Male	FALSE	0
Male	FALSE	0
Male	FALSE	0
Female	TRUE	0.5
Male	TRUE	0.666666666666667
Male	FALSE	0.5
Male	FALSE	0
Male	FALSE	0.333333333333333
Male	TRUE	0
Female	FALSE	0
Male	FALSE	0
Female	FALSE	0.375
Male	FALSE	0.166666666666667
Male	FALSE	0
Male	FALSE	1
Male	FALSE	1
Male	FALSE	0
Male	FALSE	0
Male	TRUE	0.307692307692308
Male	FALSE	1
Male	FALSE	0
Male	FALSE	0
Male	FALSE	1
Male	FALSE	0.2
Male	FALSE	0.5
Male	FALSE	0.333333333333333
Male	FALSE	0
Female	FALSE	0
Male	FALSE	0
Male	FALSE	0
Male	FALSE	0.4
Female	FALSE	0
Female	TRUE	0.25
Male	FALSE	0.888888888888889
Male	FALSE	0
Male	FALSE	0
Female	TRUE	1
Male	FALSE	0
Female	FALSE	0
Male	FALSE	0.25
Male	FALSE	0
Male	TRUE	0.5
Male	TRUE	0.333333333333333
Male	FALSE	0.5
Female	FALSE	0
Female	FALSE	0.5
Male	FALSE	0.5
Male	FALSE	0
Male	TRUE	0
Male	FALSE	0
Female	TRUE	0.333333333333333
Female	TRUE	0
Female	FALSE	0
Male	TRUE	0.333333333333333
Female	TRUE	0.4
Female	TRUE	0.5
Male	TRUE	0.636363636363636
Male	FALSE	0
Male	FALSE	0
Male	TRUE	0
Male	FALSE	0
Female	TRUE	0.71875
Female	TRUE	1
Male	FALSE	0.333333333333333
Male	TRUE	0.5
Female	TRUE	1
Male	FALSE	0
Male	FALSE	0.25
Male	FALSE	0
Male	TRUE	0.3
Female	FALSE	0
Male	FALSE	0.666666666666667
Male	FALSE	0
Male	FALSE	1
Male	FALSE	0.181818181818182
Male	FALSE	0.5
Male	FALSE	0
Male	FALSE	0.857142857142857
Male	FALSE	0
Female	FALSE	0
Male	TRUE	1
Male	FALSE	0.25
Male	TRUE	0
Male	FALSE	1
Male	FALSE	0
Male	FALSE	0.666666666666667
Male	FALSE	0
Female	TRUE	1
Male	FALSE	1
Male	FALSE	0.333333333333333
Male	FALSE	0.5
Male	FALSE	1
Male	TRUE	1
Male	FALSE	0.555555555555556
Male	FALSE	1
Male	FALSE	0
Male	FALSE	0
Male	FALSE	0.5
Male	FALSE	0
Male	FALSE	0.422222222222222
Male	FALSE	0
Female	TRUE	0.333333333333333
Male	FALSE	0.5
Female	TRUE	0.333333333333333
Female	FALSE	0
Male	FALSE	0.333333333333333
Male	FALSE	0
Male	FALSE	0
Female	FALSE	0
Male	FALSE	0
Male	FALSE	1
Male	FALSE	1
Male	TRUE	0
Male	FALSE	0
Male	FALSE	0
Male	FALSE	0
Male	FALSE	0
Male	FALSE	0
Male	FALSE	0
Male	FALSE	0.428571428571429
Female	FALSE	1
Male	FALSE	0.209876543209877
Male	FALSE	0
Male	FALSE	0
Male	FALSE	0
Female	TRUE	1
Male	FALSE	0
Male	FALSE	0.5
Male	FALSE	0.333333333333333
Male	FALSE	0
Male	TRUE	0
Male	TRUE	1
Male	FALSE	0
Male	TRUE	1
Male	TRUE	0.333333333333333
Male	FALSE	0
Male	FALSE	0
Male	FALSE	0
Male	FALSE	0
Male	FALSE	0.333333333333333
Male	FALSE	0.25
Male	FALSE	0
Male	FALSE	0
Male	FALSE	0
Male	FALSE	0
Male	FALSE	0
Male	TRUE	1
Male	FALSE	0.333333333333333
Male	FALSE	0.2
Male	FALSE	0
Male	FALSE	0
Male	FALSE	0
Male	FALSE	0
Male	FALSE	0.375
Male	FALSE	0.111111111111111
Male	FALSE	0
Male	FALSE	0
Female	TRUE	0
Female	TRUE	0
Male	TRUE	0.333333333333333
Male	FALSE	0
Male	FALSE	0
Male	FALSE	0
Male	FALSE	0.333333333333333
Male	FALSE	0.166666666666667
Male	TRUE	0
Male	FALSE	1
Male	FALSE	0
Male	FALSE	0.2
Male	FALSE	0.25
Male	FALSE	0
Male	FALSE	0
Male	FALSE	1
Male	FALSE	0.4
Female	TRUE	0
Male	TRUE	1
Male	TRUE	0
Female	TRUE	1
Female	FALSE	0.5
Male	TRUE	1
Male	FALSE	0
Male	FALSE	0
Male	TRUE	1
Male	FALSE	0.421052631578947
Male	TRUE	0
Female	FALSE	0.333333333333333
Male	TRUE	0
Male	FALSE	0.5
Female	FALSE	0
Male	FALSE	0.25
Male	FALSE	0
Male	FALSE	0.8
Female	TRUE	0.5
Male	FALSE	0.5
Male	TRUE	0
Female	FALSE	1
Male	FALSE	0
Male	FALSE	0
Male	FALSE	0
Female	TRUE	1
Male	FALSE	0.428571428571429
Male	FALSE	0
Female	FALSE	0.2
Male	FALSE	1
Male	FALSE	0
Male	FALSE	0
Male	FALSE	0
Female	FALSE	0
Male	FALSE	0
Male	TRUE	0
Male	FALSE	0.666666666666667
Male	FALSE	0
Male	TRUE	0.666666666666667
Male	FALSE	0
Male	FALSE	0.25
Male	FALSE	0
Male	TRUE	0
Male	FALSE	0
Male	FALSE	0
Male	FALSE	0
Male	FALSE	0.214285714285714
Male	FALSE	0
Male	FALSE	1
Male	FALSE	0.5
Female	FALSE	1
Female	FALSE	0
Female	TRUE	0
Male	FALSE	0
Male	FALSE	0.15
Female	FALSE	1
Male	FALSE	0
Male	FALSE	0.5
Female	TRUE	0
Male	FALSE	0.5
Female	TRUE	0.285714285714286
Male	TRUE	1
Male	TRUE	0
Female	FALSE	0
Male	FALSE	0.5
Female	FALSE	1
Male	FALSE	0.25
Male	FALSE	0.333333333333333
Male	FALSE	0
Male	FALSE	0.45
Male	FALSE	0
Male	TRUE	0
Female	FALSE	0.166666666666667
Male	FALSE	0
Male	FALSE	0.666666666666667
Male	FALSE	1
Female	TRUE	0
Male	TRUE	0
Female	FALSE	0
Female	TRUE	0.25
Male	TRUE	0
Male	FALSE	0
Female	TRUE	0
Male	FALSE	0
Male	FALSE	0
Female	FALSE	0
Male	FALSE	0
Male	FALSE	0
Male	FALSE	1
Male	FALSE	0.333333333333333
Female	TRUE	0
Male	FALSE	0.142857142857143
Male	FALSE	0
Female	FALSE	1
Male	FALSE	1
Female	TRUE	0
Male	FALSE	0.111111111111111
Male	TRUE	0
Male	FALSE	0.666666666666667
Male	FALSE	0
Male	FALSE	0.25
Male	FALSE	0.857142857142857
Male	FALSE	0
Female	TRUE	0
Female	TRUE	0
Male	FALSE	0.5625
Male	FALSE	0
Male	FALSE	1
Female	FALSE	0.8
Male	FALSE	0.333333333333333
Male	FALSE	1
Male	FALSE	0.333333333333333
Male	FALSE	0.2
Male	FALSE	1
Male	TRUE	1
Female	FALSE	1
Male	FALSE	1
Female	TRUE	0.5
Male	FALSE	0.666666666666667
Male	TRUE	0
Male	TRUE	0
Male	TRUE	1
Male	FALSE	0
Female	FALSE	0.545454545454545
Male	FALSE	0
Male	FALSE	0
Male	TRUE	0
Male	FALSE	1
Male	FALSE	0
Female	TRUE	0.5
Male	TRUE	1
Female	FALSE	0
Female	TRUE	1
Male	FALSE	0
Male	FALSE	0
Male	FALSE	1
Female	TRUE	1
Male	FALSE	0
Male	FALSE	0
Female	TRUE	0
Male	FALSE	1
Male	FALSE	0.5
Male	FALSE	1
Female	TRUE	1
Female	FALSE	0.375
Female	TRUE	1
Male	FALSE	0.5
Male	FALSE	0
Male	FALSE	0
Female	FALSE	0.5
Male	FALSE	0
Male	FALSE	0.25
Female	TRUE	1
Male	FALSE	0
Female	FALSE	0
Male	FALSE	1
Female	FALSE	0
Male	TRUE	1
Male	TRUE	0
Male	FALSE	0
Male	FALSE	1
Male	FALSE	0
Male	FALSE	0.5
Male	FALSE	0
Male	FALSE	0
Male	TRUE	0.25
Male	FALSE	0.636363636363636
Male	FALSE	0
Male	FALSE	0
Male	TRUE	1
Male	FALSE	0.333333333333333
Male	FALSE	0
Male	FALSE	0.4
Female	TRUE	0
Male	FALSE	0
Male	FALSE	0.25
Female	TRUE	0
Male	TRUE	0
Female	TRUE	0.666666666666667
Male	FALSE	0
Male	TRUE	0.5
Male	FALSE	0
Male	FALSE	0
Female	TRUE	1
Male	FALSE	0
Male	FALSE	0
Female	FALSE	1
Male	FALSE	0
Male	FALSE	0.571428571428571
Female	FALSE	0.8
Male	FALSE	0
Male	FALSE	0
Female	TRUE	1
Male	FALSE	0
Male	FALSE	0
Male	FALSE	1
Male	FALSE	0.333333333333333
Male	FALSE	0.25
Male	FALSE	0
Male	FALSE	0.2
Male	FALSE	0.285714285714286
Male	FALSE	0.260869565217391
Male	FALSE	0
Male	FALSE	0.483870967741936
Male	FALSE	0.25
Female	FALSE	0
Male	FALSE	0
Male	FALSE	0
Female	TRUE	0
Male	FALSE	0.5
Male	FALSE	0
Male	FALSE	0
Female	TRUE	0.142857142857143
Male	FALSE	0
Male	FALSE	0.5
Male	FALSE	0
Male	FALSE	0.333333333333333
Male	TRUE	0
Female	TRUE	1
Male	FALSE	0
Male	FALSE	0
Male	FALSE	0
Male	FALSE	0.25
Male	FALSE	0.166666666666667
Male	TRUE	0.833333333333333
Male	FALSE	0
Male	FALSE	0
Male	TRUE	1
Male	FALSE	0
Male	FALSE	0
Male	FALSE	0
Female	FALSE	0
Male	FALSE	0
Male	FALSE	0
Male	FALSE	0
Male	FALSE	0
Female	TRUE	1
Male	FALSE	1
Male	FALSE	0.4
Male	FALSE	0
Male	FALSE	0
Male	FALSE	1
Male	FALSE	1
Male	FALSE	0.5
Male	FALSE	0
Female	TRUE	1
Male	FALSE	0
Female	TRUE	0
Male	FALSE	0
Female	FALSE	1
Male	FALSE	0
Male	FALSE	0
Male	FALSE	0
Male	FALSE	0.333333333333333
Male	FALSE	0.25
Male	FALSE	0
Female	TRUE	1
Male	FALSE	0
Male	FALSE	0.166666666666667
Female	TRUE	0.2
Male	FALSE	0
Male	FALSE	0
Male	FALSE	1
Male	FALSE	1
Male	FALSE	0.333333333333333
Male	FALSE	0
Male	FALSE	0.5
Female	FALSE	1
Male	FALSE	0.5
Female	TRUE	0
Male	FALSE	0
Male	FALSE	0
Male	FALSE	0.4
Male	TRUE	1
Male	FALSE	0.5
Male	FALSE	0
Male	FALSE	0.333333333333333
Male	FALSE	0
Male	FALSE	0.666666666666667
Male	FALSE	0
Male	FALSE	1
Male	TRUE	0
Male	FALSE	1
Male	FALSE	0.5
Male	FALSE	0
Female	TRUE	0
Male	FALSE	0.5
Male	FALSE	0.333333333333333
Male	TRUE	0
Male	FALSE	0
Male	FALSE	0
Male	FALSE	0.242424242424242
Male	FALSE	1
Male	FALSE	0.2
Female	TRUE	0
Male	FALSE	0.416666666666667
Male	FALSE	1
Male	TRUE	0
Male	TRUE	0.5
Male	FALSE	0
Male	FALSE	0
Male	TRUE	0
Male	FALSE	0.166666666666667
Female	FALSE	0.473684210526316
Male	FALSE	0
Male	FALSE	0.7
Male	FALSE	0
Male	FALSE	0.238095238095238
Male	FALSE	1
Female	TRUE	1
Male	FALSE	0.285714285714286
Male	TRUE	0
Male	FALSE	0
Male	FALSE	0
Male	FALSE	0
Male	FALSE	1
Female	TRUE	0.666666666666667
Male	TRUE	1
Female	TRUE	0
Male	FALSE	0
Male	FALSE	0
Male	FALSE	0.5
Male	TRUE	0
Male	FALSE	1
Male	FALSE	0
Male	FALSE	0
Male	TRUE	0.272727272727273
Female	TRUE	0
Female	TRUE	1
Male	FALSE	0.5
Male	FALSE	0
Male	FALSE	0.5
Male	FALSE	0.333333333333333
Male	FALSE	1
Female	TRUE	0
Male	TRUE	1
Male	FALSE	0
Male	FALSE	0
Female	TRUE	0.666666666666667
Female	FALSE	0.25
Male	FALSE	0.333333333333333
Male	FALSE	0.4
Female	FALSE	1
Male	FALSE	0.5
Male	FALSE	0
Male	FALSE	0
Female	TRUE	0
Male	FALSE	0
Male	FALSE	0
Female	TRUE	1
Female	TRUE	0
Female	TRUE	1
Male	FALSE	0.25
Female	FALSE	0.2
Male	TRUE	0.666666666666667
Male	FALSE	0
Female	FALSE	0.5
Male	TRUE	0
Female	TRUE	1
Male	FALSE	0.5
Female	FALSE	1
Female	FALSE	1
Male	FALSE	0.5
Male	TRUE	0.5
Male	FALSE	0.666666666666667
Female	TRUE	1
Female	TRUE	1
Male	FALSE	0
Female	FALSE	0.5
Female	TRUE	0.5
Female	TRUE	0
Male	FALSE	0.25
Male	FALSE	0
Male	TRUE	0.4
Male	FALSE	0.5
Female	TRUE	1
Female	TRUE	0
Male	FALSE	0
Male	FALSE	0
Male	FALSE	0
Male	FALSE	0
Male	FALSE	0.5
Male	TRUE	0
Male	FALSE	0.5
Male	FALSE	0
Male	TRUE	0
Male	FALSE	0
Male	FALSE	0.5
Male	FALSE	0.555555555555556
Male	FALSE	0
Male	FALSE	1
Male	FALSE	0.25
Male	TRUE	0
Male	FALSE	0.6
Male	TRUE	0.6
Male	FALSE	0
Female	TRUE	1
Male	FALSE	0
Male	FALSE	0.4
Female	TRUE	1
Male	FALSE	1
Male	FALSE	0
Male	TRUE	1
Male	FALSE	0
Male	FALSE	0
Female	TRUE	0
Female	TRUE	0
Female	TRUE	1
Male	TRUE	0.8
Male	FALSE	1
Male	FALSE	0
Female	FALSE	0
Male	TRUE	0
Male	TRUE	0.25
Female	TRUE	1
Male	TRUE	1
Male	FALSE	0
Male	FALSE	0.5
Female	TRUE	0
Female	TRUE	0.5
Male	TRUE	0
Female	TRUE	1
Male	TRUE	1
Male	FALSE	0
Male	FALSE	0.5
Male	FALSE	0
Male	FALSE	0
Male	FALSE	1
Male	TRUE	0
Male	TRUE	0.333333333333333
Male	FALSE	0.5
Male	FALSE	0.4375
Female	FALSE	0
Male	FALSE	0.111111111111111
Male	TRUE	0
Male	FALSE	0
Male	FALSE	1
Male	TRUE	0
Male	FALSE	0.75
Male	FALSE	0.5
Male	FALSE	0
Female	FALSE	1
Male	FALSE	0
Male	FALSE	0.2
Female	TRUE	1
Female	FALSE	0.5
Male	FALSE	0
Male	FALSE	0
Female	TRUE	1
Female	TRUE	0
Male	FALSE	0
Male	TRUE	0
Male	FALSE	0.8
Female	TRUE	0.8
Female	TRUE	1
Male	FALSE	1
Female	TRUE	0.692307692307692
Male	FALSE	0
Female	FALSE	0
Male	FALSE	0
Male	FALSE	0.5
Male	FALSE	1
Male	FALSE	0.2
Female	FALSE	1
Male	FALSE	0
Male	FALSE	0.148148148148148
Male	FALSE	0
Male	FALSE	1
Female	FALSE	1
Female	FALSE	0
Male	TRUE	0.333333333333333
Male	FALSE	0.285714285714286
Female	TRUE	1
Male	FALSE	0.5
Female	FALSE	0.333333333333333
Male	FALSE	1
Male	FALSE	0.5
Female	FALSE	1
Female	TRUE	0.2
Male	FALSE	0.4
Male	TRUE	0
Female	TRUE	0
Female	FALSE	0
Male	FALSE	0.5
Female	FALSE	0.2
Male	FALSE	0
Male	TRUE	1
Male	FALSE	0
Female	TRUE	0.6
Male	FALSE	0.333333333333333
Male	FALSE	0
Male	TRUE	1
Male	FALSE	0.25
Male	FALSE	0.578947368421053
Female	TRUE	0
Male	FALSE	0
Male	FALSE	1
Male	TRUE	0
Male	TRUE	1
Female	FALSE	1
Male	FALSE	0
Male	FALSE	0.25
Male	FALSE	0
Male	FALSE	0.4
Male	FALSE	1
Male	FALSE	1
Male	FALSE	0
Male	TRUE	0
Female	TRUE	0.391304347826087
Male	FALSE	0.666666666666667
Female	FALSE	0
Male	FALSE	0.416666666666667
Male	FALSE	0.25
Male	FALSE	0
Female	TRUE	1
Male	FALSE	0
Male	FALSE	1
Male	TRUE	0.6
Female	TRUE	1
Male	FALSE	0.571428571428571
Male	TRUE	0
Female	TRUE	1
Male	FALSE	0
Female	TRUE	1
Female	TRUE	1
Male	TRUE	1
Male	FALSE	0
Male	FALSE	0.470588235294118
Male	FALSE	0.5
Male	FALSE	0.5
Male	FALSE	0
Female	TRUE	0.5
Male	FALSE	1
Female	TRUE	1
Male	FALSE	0.666666666666667
Male	FALSE	0.285714285714286
Male	FALSE	0.75
Female	FALSE	0
Male	FALSE	0
Female	TRUE	0.5
Male	FALSE	0.2
Male	FALSE	0
Female	FALSE	0.333333333333333
Male	FALSE	0.5
Male	FALSE	0
Male	FALSE	0
Female	TRUE	0.6
Male	FALSE	0.333333333333333
Female	TRUE	1
Male	FALSE	0
Female	TRUE	1
Male	FALSE	0
Male	FALSE	0
Female	TRUE	0
Female	FALSE	1
Male	FALSE	0
Male	TRUE	1
Male	TRUE	0
Male	FALSE	0.142857142857143
Female	TRUE	1
Male	FALSE	0.428571428571429
Male	FALSE	0
Female	TRUE	0
Male	FALSE	0
Male	TRUE	0
Male	TRUE	1
Female	TRUE	1
Male	FALSE	0
Male	TRUE	1
Male	FALSE	0.142857142857143
Male	FALSE	0.8
Male	FALSE	0
Male	FALSE	0
Male	FALSE	0.666666666666667
Male	FALSE	0.6
Male	FALSE	0
Male	FALSE	0
Male	FALSE	0.5
Male	FALSE	0.666666666666667
Female	TRUE	0
Male	FALSE	0.5
Male	FALSE	0
Female	TRUE	0
Male	TRUE	0
Male	FALSE	0
Male	FALSE	0
Male	FALSE	0.375
Female	FALSE	1
Male	TRUE	0.142857142857143
Male	TRUE	0
Male	FALSE	0
Male	FALSE	0
Male	FALSE	1
Male	FALSE	0
Male	FALSE	0
Female	TRUE	0
Male	FALSE	0
Male	FALSE	0
Male	FALSE	0
Male	FALSE	0.333333333333333
Male	FALSE	1
Female	TRUE	0.666666666666667
Male	TRUE	0.333333333333333
Male	FALSE	0.28125
Female	TRUE	1
Male	FALSE	0
Male	FALSE	0
Female	TRUE	1
Male	TRUE	1
Male	FALSE	0
Male	FALSE	0.5
Female	TRUE	1
Male	FALSE	0
Male	FALSE	0
Female	TRUE	0
Male	FALSE	1
Male	FALSE	1
Male	FALSE	0
Male	FALSE	0
Male	FALSE	0.25
Male	FALSE	0
Male	FALSE	0.5
Male	FALSE	0.333333333333333
Male	FALSE	1
Male	FALSE	0
Male	FALSE	0
Female	FALSE	1
Male	TRUE	0
Female	TRUE	1
Female	FALSE	0.666666666666667
Female	FALSE	0.375
Female	TRUE	0.333333333333333
Male	TRUE	0
Male	FALSE	0.666666666666667
Male	FALSE	0
Male	FALSE	0
Female	FALSE	0
Male	FALSE	0
Male	FALSE	0.166666666666667
Male	FALSE	0
Female	TRUE	1
Female	TRUE	0
Male	FALSE	0.5
Male	FALSE	0.875
Male	FALSE	0
Male	FALSE	0
Male	FALSE	0.111111111111111
Male	FALSE	0
Female	TRUE	0.5
Male	FALSE	0
Female	TRUE	0
Female	FALSE	0
Male	FALSE	0
Male	FALSE	0.2
Male	FALSE	0.333333333333333
Male	FALSE	0.166666666666667
Male	FALSE	0
Male	FALSE	0.5
Male	FALSE	1
Female	TRUE	0
Male	FALSE	0.142857142857143
Male	TRUE	1
Male	FALSE	0.333333333333333
Male	FALSE	0
Female	TRUE	1
Male	FALSE	1
Male	FALSE	0
Male	FALSE	0
Male	FALSE	0.5
Female	TRUE	0
Female	TRUE	0.25
Male	FALSE	0
Male	FALSE	0.111111111111111
Male	FALSE	0
Male	FALSE	1
Male	FALSE	0
Male	FALSE	0
Male	FALSE	0.2
Male	FALSE	0.571428571428571
Female	TRUE	0
Male	FALSE	0
Male	FALSE	0
Male	TRUE	0.333333333333333
Male	TRUE	1
Male	FALSE	0
Male	FALSE	0
Female	TRUE	0
Male	FALSE	0
Male	FALSE	1
Female	TRUE	0
Male	FALSE	0
Female	FALSE	0.25
Male	FALSE	0.6
Male	FALSE	0
Female	TRUE	1
Male	FALSE	1
Male	FALSE	0
Male	TRUE	0.375
Female	TRUE	0.857142857142857
Male	FALSE	0.5
Female	TRUE	1
Female	TRUE	0.5
Male	FALSE	0
Male	FALSE	0.666666666666667
Male	FALSE	0.25
Female	FALSE	0
Male	FALSE	0.5
Male	FALSE	0
Male	FALSE	1
Female	FALSE	0.333333333333333
Female	TRUE	0
Male	FALSE	1
Male	FALSE	0
Male	FALSE	1
Male	FALSE	0.166666666666667
Male	FALSE	1
Female	FALSE	0
Male	FALSE	0
Male	FALSE	0
Male	FALSE	0
Male	FALSE	0
Male	FALSE	0
Male	FALSE	0.333333333333333
Male	FALSE	0
Male	TRUE	0
Male	TRUE	0
Male	FALSE	0.5
Male	FALSE	0
Male	FALSE	0
Male	FALSE	0.5
Male	FALSE	1
Male	FALSE	0
Female	TRUE	0
Female	TRUE	1
Female	TRUE	0.5
Male	FALSE	0
Male	FALSE	0
Male	FALSE	0
Male	FALSE	0.4
Male	FALSE	0
Male	FALSE	0
Male	TRUE	0
Male	FALSE	0
Female	TRUE	1
Male	FALSE	0.125
Male	FALSE	0
Male	FALSE	0
Female	FALSE	1
Male	FALSE	0
Male	FALSE	0.5
Male	FALSE	0
Male	FALSE	0
Male	FALSE	0
Male	FALSE	0
Male	FALSE	0.5
Female	TRUE	0
Male	TRUE	0.5
Male	FALSE	1
Male	TRUE	0.333333333333333
Male	FALSE	0
Male	FALSE	0.234042553191489
Male	FALSE	0
Male	FALSE	0
Male	FALSE	0
Male	FALSE	0
Male	FALSE	0.5
Male	FALSE	0
Male	FALSE	0.5
Female	TRUE	1
Female	TRUE	1
Male	FALSE	0.6
Male	TRUE	0
Male	FALSE	0
Female	TRUE	0
Male	FALSE	0
Male	FALSE	0.5
Male	FALSE	0
Male	FALSE	0
Male	FALSE	0.285714285714286
Female	TRUE	0.5
Male	FALSE	0
Male	FALSE	1
Female	FALSE	0
Female	FALSE	0
Female	TRUE	0.5
Female	TRUE	0
Female	TRUE	0
Male	FALSE	1
Male	FALSE	0
Female	TRUE	0.8
Male	FALSE	0
Male	FALSE	0.5
Female	TRUE	1
Male	FALSE	1
Male	FALSE	0.333333333333333
Male	FALSE	0
Male	FALSE	0
Female	TRUE	1
Male	TRUE	1
Male	FALSE	0.2
Male	FALSE	1
Male	FALSE	0
Male	FALSE	0
Male	FALSE	0
Male	FALSE	1
Male	FALSE	1
Female	TRUE	0.5
Male	FALSE	0
Female	TRUE	1
Male	FALSE	1
Female	FALSE	0.333333333333333
Female	TRUE	1
Male	FALSE	1
Male	FALSE	1
Male	TRUE	0.666666666666667
Male	FALSE	0
Female	FALSE	1
Male	FALSE	0
Male	FALSE	0.444444444444444
Male	FALSE	0
Male	FALSE	0
Male	FALSE	0
Male	FALSE	0
Male	FALSE	0
Male	FALSE	1
Female	TRUE	0.5
Male	FALSE	0
Male	FALSE	0.6
Female	TRUE	0
Male	FALSE	0
Male	FALSE	0.666666666666667
Male	FALSE	0
Male	FALSE	0
Male	FALSE	0.333333333333333
Male	TRUE	0.5
Male	FALSE	0
Male	FALSE	0
Male	FALSE	0.333333333333333
Male	FALSE	0
Male	TRUE	0.333333333333333
Male	FALSE	0.571428571428571
Female	FALSE	1
Male	FALSE	0.571428571428571
Female	TRUE	1
Male	FALSE	0.5
Male	FALSE	0
Male	FALSE	0.333333333333333
Female	TRUE	0.333333333333333
Male	TRUE	1
Female	TRUE	0.333333333333333
Male	FALSE	1
Female	FALSE	0
Male	FALSE	0.2
Male	FALSE	0
Male	FALSE	0
Male	FALSE	0
Female	TRUE	0
Male	FALSE	0.166666666666667
Male	TRUE	0.333333333333333
Female	TRUE	1
Male	FALSE	0
Male	FALSE	0
Male	FALSE	0.333333333333333
Female	TRUE	0.666666666666667
Male	TRUE	0
Male	FALSE	0
Male	TRUE	1
Male	FALSE	0.125
Male	FALSE	1
Male	FALSE	0
Male	TRUE	0.388888888888889
Male	FALSE	0
Male	FALSE	0
Male	TRUE	0
Male	FALSE	1
Male	FALSE	0.285714285714286
Female	FALSE	0.0833333333333333
Male	FALSE	0.25
Male	FALSE	0
Male	FALSE	1
Male	FALSE	0.8
Female	FALSE	0
Male	FALSE	0
Male	FALSE	0.666666666666667
Male	FALSE	0
Male	FALSE	0
Female	FALSE	0.666666666666667
Male	TRUE	0
Female	TRUE	0.75
Female	TRUE	0
Male	FALSE	0.25
Male	TRUE	0.5
Male	FALSE	0
Male	FALSE	1
Male	TRUE	0.5
Male	FALSE	0
Male	FALSE	0
Male	FALSE	0.166666666666667
Male	FALSE	0
Male	FALSE	0.4
Male	FALSE	0
Male	FALSE	0.5
Male	FALSE	0.733333333333333
Female	FALSE	0
Male	FALSE	0
Male	FALSE	0
Male	FALSE	0
Male	TRUE	0
Female	TRUE	0
Male	FALSE	0.428571428571429
Male	FALSE	1
Female	FALSE	1
Female	TRUE	1
Male	FALSE	0
Male	FALSE	0.5
Male	FALSE	0
Male	FALSE	0
Male	FALSE	0.571428571428571
Male	FALSE	0.333333333333333
Male	FALSE	0.2
Female	FALSE	0.5
Male	FALSE	0.142857142857143
Male	FALSE	0.666666666666667
Male	FALSE	0.142857142857143
Male	TRUE	0
Male	FALSE	0
Female	TRUE	0
Male	FALSE	0
Male	FALSE	0.181818181818182
Male	FALSE	0.230769230769231
Male	FALSE	0
Male	FALSE	0
Female	TRUE	0
Male	FALSE	0
Female	FALSE	0.5
Male	FALSE	0.2
Male	FALSE	0
Male	TRUE	0.5
Male	FALSE	0
Male	FALSE	0.307692307692308
Male	FALSE	0
Male	FALSE	1
[truncated: 15,918 more rows]
