# Supplementary material for: Gender and racial diversity socialization in science
Source: Nat Comput Sci. 2025 Apr 17;5(6):481–91. doi: 10.1038/s43588-025-00795-9 (PMC12187764; doi:10.1038/s43588-025-00795-9)
Supplement: Supplementary file 4 — Statistical source data for Fig. 2. [file 43588_2025_795_MOESM4_ESM.zip › data_fig_2_b.txt]

femaleHigh	i.femaleHigh	gender	Year
FALSE	0	Male	1980
FALSE	0	Male	1989
TRUE	1	Female	1993
FALSE	0	Male	1963
FALSE	0	Male	1998
TRUE	1	Male	2007
FALSE	1	Male	1990
FALSE	0	Male	1989
FALSE	0	Male	1982
FALSE	0	Male	1965
FALSE	0	Male	1986
FALSE	0	Male	1975
FALSE	0	Male	1988
FALSE	0	Male	2000
FALSE	0	Male	1996
FALSE	0	Male	1970
FALSE	0	Male	1992
FALSE	1	Male	1986
TRUE	0	Male	1995
FALSE	1	Male	2002
TRUE	1	Male	1986
FALSE	0	Male	1985
TRUE	1	Female	2001
FALSE	1	Male	1999
FALSE	0	Male	1997
FALSE	0	Male	1994
FALSE	0	Male	2000
FALSE	1	Female	1996
FALSE	0	Male	1980
FALSE	0	Male	1990
FALSE	0	Male	2006
FALSE	0	Male	2003
FALSE	0	Female	1999
FALSE	0	Male	1996
FALSE	0	Male	1994
FALSE	0	Male	1990
FALSE	1	Male	1975
FALSE	0	Male	2005
FALSE	0	Male	1988
FALSE	0	Male	1999
TRUE	0	Female	2002
FALSE	0	Male	1994
FALSE	1	Male	1997
FALSE	1	Female	1991
FALSE	0	Male	2009
FALSE	0	Male	1980
FALSE	0	Male	1994
FALSE	0	Female	1997
TRUE	0	Female	2005
FALSE	0	Male	1995
FALSE	1	Male	1961
FALSE	0	Male	1977
FALSE	0	Male	1991
TRUE	1	Female	1987
FALSE	0	Male	2002
FALSE	0	Male	1993
TRUE	1	Male	1996
FALSE	0	Male	1989
TRUE	0	Female	1993
TRUE	0	Male	1993
FALSE	1	Male	1996
FALSE	1	Male	1985
TRUE	1	Female	2008
FALSE	1	Male	1986
FALSE	1	Male	1999
FALSE	0	Male	1989
FALSE	1	Male	1976
TRUE	1	Male	2006
FALSE	0	Male	1995
FALSE	0	Male	1996
TRUE	1	Female	2001
FALSE	0	Male	1978
FALSE	0	Male	2006
FALSE	0	Male	1996
FALSE	0	Male	1965
FALSE	1	Male	1996
FALSE	0	Male	1999
TRUE	1	Female	1992
TRUE	1	Female	2001
FALSE	0	Male	1994
FALSE	0	Male	1970
FALSE	0	Male	2001
FALSE	1	Male	2005
FALSE	1	Male	1999
FALSE	1	Male	2004
FALSE	0	Male	1969
FALSE	0	Male	1982
FALSE	1	Male	2000
FALSE	1	Male	1998
TRUE	1	Female	2000
FALSE	0	Male	2003
FALSE	0	Male	1986
TRUE	0	Female	1986
FALSE	0	Male	1986
TRUE	1	Female	2007
TRUE	0	Female	2004
FALSE	1	Male	1980
TRUE	0	Female	1991
TRUE	0	Female	2006
FALSE	0	Male	1976
FALSE	0	Male	1972
FALSE	1	Male	1972
FALSE	1	Female	1997
TRUE	1	Female	2003
FALSE	0	Male	1984
FALSE	0	Male	2000
FALSE	1	Male	1998
FALSE	1	Male	1989
FALSE	0	Female	1991
FALSE	0	Male	1972
TRUE	0	Male	2004
TRUE	0	Male	1997
FALSE	0	Male	1998
FALSE	1	Male	2000
TRUE	1	Female	2002
TRUE	1	Female	2008
TRUE	1	Male	1990
FALSE	1	Male	1995
TRUE	1	Male	2005
FALSE	0	Male	2004
TRUE	0	Female	1987
TRUE	1	Female	1978
FALSE	1	Male	1995
FALSE	1	Female	2000
FALSE	1	Male	1998
FALSE	0	Male	1981
FALSE	1	Male	1979
FALSE	0	Female	1997
FALSE	0	Male	1984
FALSE	1	Male	1991
FALSE	0	Male	1996
FALSE	1	Male	1993
FALSE	1	Male	2000
FALSE	0	Male	1980
TRUE	0	Female	2012
FALSE	0	Male	1995
FALSE	1	Female	2000
FALSE	0	Male	1991
FALSE	1	Male	1977
TRUE	0	Male	1999
TRUE	0	Female	2013
FALSE	0	Female	1987
FALSE	1	Male	1984
TRUE	0	Male	1979
FALSE	0	Male	1987
FALSE	1	Male	1994
FALSE	1	Male	1998
TRUE	1	Female	1983
TRUE	0	Male	1998
TRUE	0	Female	1989
FALSE	1	Male	1971
FALSE	1	Male	1999
FALSE	1	Male	1982
FALSE	1	Male	1995
TRUE	1	Female	1980
FALSE	0	Male	2008
TRUE	0	Female	1983
FALSE	1	Female	2008
FALSE	0	Male	1965
FALSE	0	Male	1971
FALSE	0	Male	2007
FALSE	0	Male	1979
FALSE	0	Male	1984
FALSE	1	Male	1997
FALSE	1	Male	1982
TRUE	0	Male	2005
FALSE	0	Male	2000
TRUE	1	Female	1991
FALSE	0	Male	1966
FALSE	1	Male	1993
FALSE	0	Male	2004
FALSE	0	Female	2001
FALSE	0	Male	1992
FALSE	0	Male	1983
TRUE	1	Female	1993
TRUE	1	Male	1978
FALSE	0	Female	1980
FALSE	0	Male	2003
FALSE	1	Male	1994
TRUE	0	Female	1997
FALSE	1	Male	1996
TRUE	0	Female	1998
TRUE	1	Male	1993
FALSE	0	Female	1979
FALSE	1	Male	1995
FALSE	1	Male	2006
FALSE	0	Male	1973
FALSE	0	Male	1990
FALSE	1	Male	2000
FALSE	0	Male	2010
FALSE	0	Male	1984
TRUE	1	Female	2004
FALSE	0	Male	1988
TRUE	0	Female	1999
FALSE	0	Male	1986
TRUE	0	Male	2008
FALSE	1	Male	1968
FALSE	1	Male	1984
FALSE	1	Male	1987
TRUE	1	Female	1990
FALSE	1	Male	1998
FALSE	0	Male	2004
FALSE	0	Male	1996
FALSE	1	Male	1985
FALSE	0	Male	1987
FALSE	0	Male	1972
TRUE	0	Male	2002
FALSE	1	Female	1994
FALSE	0	Male	1992
TRUE	1	Female	2001
FALSE	0	Male	2001
FALSE	0	Male	1980
FALSE	1	Male	2003
FALSE	1	Male	1980
FALSE	1	Male	1972
FALSE	1	Male	1972
FALSE	0	Male	1994
FALSE	1	Male	1987
TRUE	0	Female	1983
FALSE	0	Male	1984
FALSE	0	Male	1987
FALSE	0	Male	1986
FALSE	1	Male	1998
TRUE	1	Female	1974
FALSE	1	Male	1972
FALSE	1	Female	1999
TRUE	0	Female	1986
TRUE	1	Female	1986
TRUE	1	Female	1994
FALSE	1	Female	2007
TRUE	0	Female	1990
FALSE	0	Male	1970
TRUE	0	Male	2004
FALSE	1	Female	1993
FALSE	0	Male	1976
TRUE	1	Female	1989
TRUE	1	Male	2001
FALSE	0	Female	2005
FALSE	1	Male	1999
FALSE	1	Male	2000
FALSE	0	Male	2003
FALSE	0	Male	1995
FALSE	0	Male	1987
FALSE	1	Female	1992
FALSE	1	Female	1994
FALSE	0	Male	1997
TRUE	1	Female	1993
FALSE	1	Male	2001
FALSE	0	Male	2000
FALSE	0	Male	1995
FALSE	1	Male	1992
FALSE	0	Male	2001
TRUE	1	Female	2003
TRUE	0	Male	1979
FALSE	1	Male	2006
FALSE	1	Male	1997
FALSE	1	Male	1992
FALSE	0	Male	1999
TRUE	1	Female	1989
FALSE	1	Male	2009
FALSE	0	Male	1988
FALSE	0	Male	1972
FALSE	0	Male	1999
FALSE	0	Male	1989
FALSE	0	Male	1994
FALSE	0	Male	2002
TRUE	1	Male	2000
FALSE	0	Male	2004
FALSE	0	Male	1981
FALSE	1	Male	1995
FALSE	1	Male	1996
FALSE	1	Male	2003
TRUE	0	Male	1977
TRUE	1	Male	2000
FALSE	0	Male	1990
FALSE	0	Male	1985
TRUE	0	Male	2010
FALSE	1	Male	2004
TRUE	1	Female	1993
FALSE	1	Male	1991
FALSE	0	Male	1994
TRUE	0	Female	2005
TRUE	1	Female	1990
FALSE	1	Male	1978
TRUE	1	Female	2004
FALSE	0	Female	2002
FALSE	1	Male	1989
FALSE	0	Male	1999
FALSE	0	Male	1997
FALSE	1	Male	1994
FALSE	0	Male	1986
FALSE	0	Male	1997
FALSE	0	Male	2003
FALSE	0	Male	2006
FALSE	0	Male	1984
FALSE	1	Male	1971
FALSE	0	Male	1974
TRUE	0	Female	1994
FALSE	0	Male	1990
FALSE	1	Male	2001
TRUE	0	Female	1993
FALSE	1	Male	1986
TRUE	1	Male	1993
FALSE	1	Male	2003
FALSE	1	Male	1993
FALSE	0	Male	2001
FALSE	0	Male	1971
FALSE	0	Male	1992
FALSE	0	Male	1986
FALSE	1	Male	2006
FALSE	0	Male	1988
FALSE	1	Male	1985
FALSE	0	Male	1994
FALSE	1	Male	2002
FALSE	1	Male	1980
FALSE	0	Male	1995
FALSE	0	Male	1985
FALSE	0	Female	1994
FALSE	1	Male	1994
FALSE	1	Male	2005
FALSE	0	Male	1990
FALSE	0	Male	1977
FALSE	0	Male	2005
FALSE	1	Female	2004
FALSE	0	Male	1985
TRUE	1	Male	1981
TRUE	0	Female	1997
TRUE	0	Female	1985
TRUE	0	Male	2009
FALSE	1	Male	1984
FALSE	1	Female	1978
FALSE	1	Male	1975
FALSE	0	Male	1979
TRUE	0	Male	1981
FALSE	1	Male	1980
TRUE	1	Female	2006
FALSE	0	Male	1981
FALSE	0	Male	1985
TRUE	0	Male	1998
FALSE	0	Male	1988
FALSE	0	Male	2008
FALSE	0	Male	1998
FALSE	0	Male	1983
FALSE	1	Female	1999
FALSE	0	Male	1977
TRUE	1	Male	1987
FALSE	1	Male	1993
FALSE	0	Male	1993
FALSE	1	Male	1979
FALSE	0	Male	1994
FALSE	0	Male	2002
FALSE	0	Male	1999
FALSE	1	Male	1999
FALSE	0	Male	1983
FALSE	0	Male	1976
FALSE	1	Male	1984
FALSE	0	Male	1956
FALSE	0	Male	1983
FALSE	0	Male	1991
FALSE	1	Male	1983
FALSE	0	Male	1985
FALSE	1	Male	1985
FALSE	1	Male	1990
FALSE	0	Male	1994
FALSE	0	Male	1996
FALSE	0	Male	1988
FALSE	0	Male	1986
FALSE	0	Male	1999
TRUE	1	Female	1991
FALSE	0	Male	1958
TRUE	0	Female	1996
FALSE	0	Male	1986
FALSE	0	Male	1964
FALSE	1	Male	1989
FALSE	0	Male	1990
FALSE	0	Male	1961
FALSE	0	Male	1982
FALSE	1	Male	1976
FALSE	0	Male	1990
FALSE	0	Female	2002
FALSE	1	Male	1994
FALSE	0	Male	1971
FALSE	0	Male	1991
FALSE	0	Male	1997
FALSE	1	Female	2003
FALSE	0	Male	2010
FALSE	0	Male	1992
FALSE	0	Male	1966
FALSE	0	Male	1991
FALSE	0	Male	1970
FALSE	0	Male	1992
FALSE	1	Male	2004
FALSE	0	Male	2004
FALSE	1	Male	1972
FALSE	0	Male	1977
FALSE	0	Male	1992
FALSE	0	Male	1997
FALSE	0	Male	1969
FALSE	0	Male	1989
TRUE	0	Female	1964
FALSE	0	Male	1980
FALSE	1	Male	1995
FALSE	0	Male	1997
FALSE	0	Male	2003
TRUE	0	Male	2009
TRUE	1	Female	2004
FALSE	1	Male	1997
TRUE	1	Male	2005
TRUE	1	Female	2002
FALSE	1	Male	1986
TRUE	1	Male	1978
TRUE	1	Male	1988
TRUE	1	Male	2002
FALSE	1	Male	1983
FALSE	1	Male	1983
FALSE	1	Male	1995
TRUE	1	Male	2000
TRUE	1	Female	2005
FALSE	1	Male	2001
FALSE	1	Male	1985
FALSE	1	Male	1974
FALSE	1	Male	1989
TRUE	0	Female	1982
FALSE	0	Male	1993
FALSE	0	Male	1998
FALSE	0	Male	1976
FALSE	1	Male	1996
TRUE	1	Female	1994
FALSE	0	Female	1999
FALSE	0	Male	1980
TRUE	0	Male	1993
TRUE	1	Female	1988
FALSE	0	Male	1978
FALSE	0	Male	1972
FALSE	1	Male	1987
FALSE	0	Male	1995
FALSE	0	Female	2004
FALSE	0	Female	1990
FALSE	0	Female	2000
FALSE	1	Male	2003
FALSE	0	Male	1970
TRUE	1	Male	2001
FALSE	1	Male	1996
TRUE	1	Male	1994
TRUE	0	Female	1987
TRUE	1	Male	1998
FALSE	0	Male	2000
FALSE	0	Male	1991
TRUE	1	Female	2001
FALSE	0	Male	1971
FALSE	1	Male	1996
FALSE	0	Male	1972
FALSE	1	Male	1997
TRUE	1	Male	1999
FALSE	1	Male	1976
FALSE	1	Male	1992
FALSE	1	Male	1972
FALSE	0	Male	1999
FALSE	1	Male	2000
FALSE	0	Male	1996
FALSE	1	Male	2003
TRUE	1	Male	2005
FALSE	0	Male	1998
FALSE	1	Male	2009
TRUE	0	Male	1998
FALSE	0	Male	1995
FALSE	1	Male	1990
FALSE	0	Male	1989
FALSE	1	Male	1978
FALSE	0	Male	1993
FALSE	0	Male	2007
TRUE	0	Male	1989
TRUE	0	Female	1987
FALSE	0	Male	1998
FALSE	0	Male	1976
FALSE	0	Male	1970
FALSE	0	Male	1971
FALSE	1	Male	1995
FALSE	1	Female	2001
FALSE	0	Male	1983
FALSE	0	Male	1998
FALSE	1	Male	1981
FALSE	0	Male	1986
FALSE	1	Male	1977
TRUE	1	Female	2000
FALSE	1	Male	1957
FALSE	0	Male	2006
TRUE	0	Female	1991
FALSE	0	Male	1992
FALSE	0	Male	1997
TRUE	0	Male	1969
FALSE	0	Male	1989
FALSE	1	Male	1983
FALSE	1	Male	1982
FALSE	0	Male	1983
FALSE	0	Male	1983
FALSE	0	Male	1979
TRUE	0	Male	2002
FALSE	0	Male	1997
TRUE	1	Female	1997
TRUE	1	Female	1999
FALSE	0	Male	1968
FALSE	1	Male	2000
FALSE	0	Male	1989
TRUE	1	Male	2008
FALSE	1	Male	1975
FALSE	1	Male	1985
FALSE	1	Male	1971
FALSE	0	Male	2002
FALSE	1	Male	1969
FALSE	0	Male	2000
FALSE	0	Male	1999
FALSE	0	Male	2000
FALSE	1	Male	1977
FALSE	0	Female	1986
FALSE	1	Male	2001
FALSE	0	Male	1975
FALSE	0	Male	1999
FALSE	1	Male	1999
FALSE	1	Male	1988
FALSE	1	Male	1977
FALSE	0	Male	1979
FALSE	0	Male	1998
TRUE	1	Female	1996
FALSE	1	Female	1999
FALSE	1	Male	1987
FALSE	0	Male	1997
TRUE	1	Female	2008
TRUE	1	Male	1970
FALSE	1	Male	1991
FALSE	1	Male	1982
TRUE	1	Female	1990
TRUE	0	Female	2002
FALSE	0	Male	1983
FALSE	1	Male	1997
FALSE	0	Male	1997
FALSE	1	Male	2007
FALSE	1	Male	1996
TRUE	0	Female	2005
FALSE	0	Male	1998
TRUE	1	Female	1969
FALSE	1	Male	1989
FALSE	1	Male	1971
TRUE	1	Male	2000
FALSE	0	Male	1980
FALSE	0	Male	1980
FALSE	1	Male	1994
TRUE	1	Female	1989
FALSE	1	Female	1995
TRUE	1	Female	1993
FALSE	1	Male	1996
FALSE	1	Male	2000
FALSE	1	Female	1996
FALSE	1	Male	1990
FALSE	0	Male	1994
FALSE	0	Male	1997
FALSE	0	Male	1995
FALSE	0	Male	1987
FALSE	0	Male	2003
FALSE	1	Male	1960
TRUE	0	Male	1996
TRUE	0	Male	1990
FALSE	1	Male	2005
FALSE	1	Female	1993
TRUE	1	Female	2000
FALSE	0	Male	1990
TRUE	1	Female	1993
FALSE	1	Male	2001
FALSE	1	Female	1983
FALSE	1	Male	1980
FALSE	1	Male	1992
FALSE	0	Male	1985
FALSE	1	Male	1998
FALSE	0	Male	1990
FALSE	0	Male	1982
FALSE	0	Male	1991
TRUE	0	Female	1992
FALSE	1	Male	1991
FALSE	0	Male	1985
FALSE	0	Male	1988
TRUE	0	Female	1990
TRUE	1	Female	1999
FALSE	0	Male	1983
FALSE	0	Male	2006
FALSE	1	Male	1969
TRUE	1	Male	2001
TRUE	0	Male	1991
FALSE	1	Female	1990
TRUE	1	Female	1994
FALSE	0	Male	1985
FALSE	1	Male	2001
TRUE	0	Male	2002
FALSE	0	Male	1975
FALSE	0	Male	1982
TRUE	0	Female	2006
FALSE	0	Male	1980
TRUE	1	Female	1987
FALSE	0	Male	1964
FALSE	0	Male	1978
FALSE	1	Male	2001
FALSE	1	Male	1997
FALSE	0	Male	1993
TRUE	0	Female	1997
FALSE	1	Male	1976
TRUE	1	Female	1979
FALSE	1	Male	1989
TRUE	0	Male	1993
FALSE	0	Female	1980
FALSE	0	Male	1979
FALSE	0	Male	1996
FALSE	1	Male	1989
FALSE	0	Male	2001
FALSE	1	Male	2001
FALSE	0	Male	1986
FALSE	0	Male	1983
TRUE	0	Female	1988
TRUE	0	Female	1995
FALSE	0	Male	1991
FALSE	0	Male	1958
FALSE	0	Male	1988
FALSE	0	Male	1968
FALSE	1	Male	1990
FALSE	1	Male	1987
FALSE	1	Male	1985
FALSE	0	Male	2004
FALSE	0	Male	1974
FALSE	1	Male	1991
FALSE	1	Male	1968
FALSE	1	Male	2000
FALSE	0	Male	1981
FALSE	1	Female	2004
FALSE	1	Male	1982
TRUE	0	Female	1984
TRUE	1	Male	1992
FALSE	0	Male	1988
FALSE	1	Male	1978
TRUE	1	Female	2001
FALSE	0	Male	1992
TRUE	1	Male	1988
FALSE	0	Male	1994
FALSE	0	Male	1991
TRUE	0	Female	1996
FALSE	1	Male	1977
FALSE	0	Male	2003
FALSE	0	Male	1976
TRUE	0	Female	1982
TRUE	0	Female	1995
FALSE	0	Male	1992
FALSE	0	Male	1980
FALSE	0	Male	1974
FALSE	1	Male	1996
FALSE	1	Female	1985
FALSE	1	Male	1999
FALSE	0	Male	1988
FALSE	0	Male	1973
FALSE	1	Female	2002
FALSE	0	Male	2008
FALSE	0	Female	1989
FALSE	0	Male	2004
FALSE	1	Male	1981
FALSE	0	Male	2011
TRUE	0	Male	2013
FALSE	0	Male	1984
FALSE	0	Male	1987
TRUE	0	Female	2001
FALSE	1	Male	1972
FALSE	0	Male	2004
FALSE	0	Male	2002
FALSE	0	Male	2000
FALSE	0	Male	1976
FALSE	0	Male	1968
FALSE	1	Male	1974
TRUE	1	Male	1987
FALSE	0	Male	2005
FALSE	1	Male	1972
TRUE	0	Female	1989
FALSE	1	Female	1974
FALSE	0	Male	1968
TRUE	0	Male	1996
FALSE	0	Female	1990
FALSE	0	Male	1975
FALSE	0	Male	2002
FALSE	1	Male	1980
TRUE	1	Male	2007
FALSE	0	Male	1984
FALSE	1	Male	2001
FALSE	0	Male	1979
FALSE	0	Male	1972
FALSE	0	Female	1997
TRUE	1	Female	1990
FALSE	0	Female	1999
FALSE	0	Male	1991
FALSE	0	Male	1998
FALSE	1	Male	1994
TRUE	0	Male	2002
FALSE	0	Male	1971
TRUE	1	Male	1991
FALSE	1	Male	1996
FALSE	0	Male	1996
FALSE	0	Male	1992
FALSE	0	Male	1981
TRUE	1	Female	1998
FALSE	1	Male	1971
FALSE	0	Male	1983
FALSE	1	Male	1986
TRUE	1	Female	1997
FALSE	0	Male	1988
TRUE	0	Female	1970
FALSE	1	Male	1991
FALSE	0	Male	1985
FALSE	0	Male	1974
FALSE	0	Male	1996
FALSE	0	Male	1979
FALSE	0	Male	1996
TRUE	1	Female	1996
FALSE	1	Male	1979
FALSE	0	Male	1986
FALSE	0	Male	1993
FALSE	1	Male	2003
TRUE	0	Female	1987
FALSE	0	Male	1981
FALSE	0	Male	1967
FALSE	0	Male	2000
FALSE	0	Male	1969
FALSE	0	Male	2000
FALSE	1	Male	1999
FALSE	0	Male	1978
TRUE	0	Female	2000
FALSE	1	Male	1991
TRUE	0	Female	1980
FALSE	0	Male	1977
FALSE	0	Male	1996
FALSE	1	Male	1981
FALSE	0	Male	2000
TRUE	1	Male	1995
FALSE	1	Male	2000
TRUE	0	Female	1997
FALSE	1	Male	1996
FALSE	0	Male	2003
TRUE	1	Male	1997
FALSE	1	Male	1992
TRUE	1	Female	2006
TRUE	1	Female	1991
FALSE	0	Male	1994
FALSE	1	Male	2009
FALSE	1	Male	1999
FALSE	0	Male	1997
TRUE	1	Female	2006
FALSE	0	Male	1999
FALSE	0	Male	1992
FALSE	0	Male	1996
FALSE	0	Male	2002
FALSE	1	Male	1998
FALSE	1	Male	1991
TRUE	0	Female	1995
FALSE	0	Male	1986
TRUE	1	Female	1994
TRUE	0	Male	1992
TRUE	1	Female	2004
FALSE	0	Male	2007
FALSE	1	Female	1997
FALSE	0	Male	2001
FALSE	0	Male	1978
FALSE	0	Male	1988
FALSE	0	Male	2002
FALSE	1	Male	2008
FALSE	0	Male	1994
TRUE	1	Male	1999
TRUE	1	Female	2008
TRUE	0	Male	1992
TRUE	0	Female	2000
FALSE	1	Male	1966
FALSE	0	Male	2004
FALSE	0	Male	1996
FALSE	0	Male	1976
FALSE	0	Male	1970
FALSE	0	Male	2006
FALSE	0	Male	2001
FALSE	0	Male	1982
TRUE	0	Male	2004
TRUE	1	Female	1987
TRUE	1	Male	2002
TRUE	0	Male	2007
FALSE	0	Male	1989
FALSE	1	Male	1997
FALSE	0	Male	2013
FALSE	0	Male	1974
FALSE	0	Male	2005
FALSE	1	Male	1970
FALSE	0	Male	1988
FALSE	0	Male	2002
FALSE	0	Male	1980
FALSE	0	Male	1991
FALSE	0	Male	1976
FALSE	1	Male	1976
FALSE	0	Male	1992
FALSE	0	Male	2003
TRUE	1	Female	1992
FALSE	0	Male	2000
FALSE	1	Male	2000
FALSE	0	Female	2003
FALSE	0	Male	1998
TRUE	0	Male	1991
TRUE	1	Female	1978
TRUE	0	Male	2008
FALSE	0	Male	1973
FALSE	0	Male	1972
FALSE	0	Male	1999
TRUE	0	Female	1978
FALSE	1	Male	1994
TRUE	0	Male	2003
FALSE	0	Male	1969
FALSE	1	Male	1999
FALSE	0	Male	2007
FALSE	0	Male	1986
FALSE	0	Male	1978
FALSE	1	Female	1989
TRUE	1	Female	2005
FALSE	0	Male	1987
FALSE	0	Male	1967
TRUE	0	Female	1976
FALSE	1	Male	1982
TRUE	1	Female	2003
TRUE	0	Male	2007
FALSE	1	Male	1997
TRUE	1	Female	1997
FALSE	1	Male	1977
FALSE	1	Male	1999
FALSE	0	Male	2005
FALSE	0	Female	1986
TRUE	1	Male	1991
FALSE	0	Male	1981
TRUE	0	Male	1999
FALSE	1	Male	1980
TRUE	1	Female	1980
FALSE	1	Male	1988
TRUE	1	Female	1999
FALSE	0	Male	1998
FALSE	1	Male	1965
FALSE	0	Male	1993
FALSE	1	Male	1990
FALSE	0	Male	1979
FALSE	1	Male	1968
FALSE	1	Male	1983
FALSE	0	Male	1964
FALSE	0	Male	1991
FALSE	0	Male	1994
TRUE	1	Male	1979
FALSE	1	Male	1990
TRUE	1	Male	1999
FALSE	1	Male	1997
TRUE	1	Female	2005
FALSE	1	Male	2002
FALSE	1	Male	1985
FALSE	1	Male	1999
FALSE	0	Male	2002
FALSE	1	Male	1981
FALSE	1	Female	1971
TRUE	0	Female	1976
FALSE	1	Female	1991
FALSE	0	Male	1966
TRUE	0	Male	2005
TRUE	0	Male	2002
TRUE	1	Male	2002
FALSE	0	Male	2010
FALSE	0	Male	1997
TRUE	1	Male	1997
FALSE	1	Female	1997
FALSE	1	Female	1997
FALSE	0	Male	1991
FALSE	1	Male	2007
FALSE	1	Male	1983
FALSE	0	Male	1994
FALSE	1	Male	1989
FALSE	0	Male	1989
TRUE	1	Male	1980
FALSE	1	Female	2006
FALSE	0	Male	1989
TRUE	1	Male	2003
FALSE	0	Male	1997
FALSE	0	Male	1986
FALSE	0	Male	1998
TRUE	0	Male	1999
FALSE	0	Male	1980
TRUE	1	Female	2008
FALSE	1	Male	1996
TRUE	0	Female	1989
FALSE	1	Male	1997
FALSE	1	Male	1988
FALSE	0	Male	1998
FALSE	1	Male	1982
FALSE	1	Male	2004
FALSE	1	Female	2007
FALSE	1	Male	2011
FALSE	0	Male	1996
FALSE	0	Male	1996
FALSE	1	Male	1980
FALSE	1	Male	1994
TRUE	1	Male	2010
TRUE	1	Female	1991
FALSE	0	Male	2004
TRUE	0	Male	1975
FALSE	0	Male	1977
TRUE	0	Female	2004
FALSE	1	Female	2004
TRUE	1	Female	1999
FALSE	0	Male	1960
FALSE	1	Female	1975
FALSE	0	Male	1997
TRUE	1	Male	1987
FALSE	0	Male	1985
FALSE	0	Male	2000
FALSE	0	Male	1997
FALSE	0	Male	1989
FALSE	0	Male	1993
FALSE	0	Male	1983
FALSE	0	Male	1975
FALSE	0	Male	2000
FALSE	1	Male	1985
FALSE	1	Male	1992
FALSE	1	Male	2001
TRUE	1	Female	2000
FALSE	1	Male	1963
FALSE	0	Male	2001
FALSE	0	Male	1966
FALSE	0	Male	1978
FALSE	0	Male	2007
FALSE	0	Male	2006
FALSE	0	Male	1976
FALSE	0	Male	2001
FALSE	0	Male	1969
FALSE	1	Female	2001
FALSE	1	Female	1997
TRUE	1	Female	2007
TRUE	1	Female	2005
FALSE	0	Male	1977
FALSE	0	Male	1994
FALSE	1	Male	1997
FALSE	1	Male	1992
FALSE	0	Male	1988
FALSE	0	Male	1980
FALSE	0	Male	1979
FALSE	0	Male	1995
FALSE	1	Male	1989
FALSE	0	Male	1977
TRUE	1	Male	1996
FALSE	0	Male	2003
FALSE	0	Male	1991
FALSE	0	Male	1998
TRUE	0	Female	1992
FALSE	1	Male	2003
FALSE	0	Male	1995
FALSE	1	Male	1983
FALSE	0	Male	1994
FALSE	0	Male	1988
FALSE	0	Male	1978
TRUE	1	Female	1986
FALSE	1	Male	1981
FALSE	1	Female	1998
FALSE	0	Female	2009
FALSE	0	Male	1974
FALSE	0	Male	1987
FALSE	1	Male	1977
FALSE	1	Male	2000
FALSE	1	Male	2001
TRUE	1	Male	1987
FALSE	1	Male	1971
FALSE	1	Male	2010
FALSE	0	Male	1993
TRUE	1	Female	2001
FALSE	0	Male	1984
FALSE	0	Male	1965
FALSE	1	Female	1992
FALSE	1	Male	1991
TRUE	1	Female	2001
FALSE	0	Male	1994
FALSE	0	Male	1984
TRUE	0	Male	2005
FALSE	1	Male	1988
FALSE	0	Male	1996
FALSE	1	Male	1991
TRUE	1	Male	2001
FALSE	0	Male	1976
FALSE	0	Male	1991
FALSE	0	Male	1997
FALSE	0	Male	1991
FALSE	0	Male	1979
FALSE	1	Male	2002
FALSE	1	Male	1979
FALSE	0	Male	1991
FALSE	1	Male	1975
FALSE	1	Male	1994
FALSE	1	Male	1988
FALSE	1	Male	1997
FALSE	1	Male	1998
TRUE	1	Female	2005
FALSE	1	Male	1996
TRUE	1	Female	1990
FALSE	0	Male	1984
FALSE	1	Male	1979
FALSE	0	Male	2003
FALSE	0	Male	1993
TRUE	1	Female	2011
FALSE	1	Male	1999
FALSE	1	Male	1994
FALSE	0	Female	2003
FALSE	0	Male	1982
FALSE	0	Male	1961
FALSE	0	Male	1984
TRUE	0	Female	1985
FALSE	0	Male	1990
FALSE	1	Male	1997
FALSE	0	Male	1993
FALSE	0	Female	2005
TRUE	0	Male	1988
FALSE	1	Male	1993
FALSE	0	Male	1984
FALSE	1	Female	1996
FALSE	1	Male	2003
FALSE	1	Female	1991
FALSE	1	Male	1991
FALSE	0	Male	1988
FALSE	1	Male	1997
FALSE	1	Male	1998
FALSE	1	Male	1992
FALSE	0	Male	1979
FALSE	0	Male	1991
FALSE	0	Male	1972
FALSE	1	Male	1985
FALSE	0	Male	1976
FALSE	1	Male	1996
FALSE	0	Male	1993
FALSE	0	Male	1987
FALSE	1	Male	2008
TRUE	1	Female	1993
FALSE	0	Male	1996
FALSE	0	Male	1987
FALSE	0	Male	1990
FALSE	0	Male	2004
FALSE	1	Male	1976
FALSE	0	Male	1994
FALSE	0	Male	1978
FALSE	1	Male	1989
TRUE	1	Male	2007
FALSE	1	Male	1988
FALSE	1	Male	2009
TRUE	1	Male	1998
FALSE	0	Male	2002
FALSE	1	Female	2000
TRUE	0	Male	1980
TRUE	1	Male	1999
TRUE	0	Female	1999
TRUE	1	Male	2005
FALSE	1	Male	1977
FALSE	1	Male	2011
TRUE	1	Male	1999
FALSE	1	Male	2005
FALSE	1	Male	1992
FALSE	1	Male	1993
FALSE	0	Male	1985
FALSE	1	Male	1965
FALSE	1	Male	1999
FALSE	0	Male	2003
FALSE	0	Female	2003
FALSE	0	Male	1973
FALSE	0	Male	1984
TRUE	0	Male	1997
FALSE	0	Female	1994
FALSE	0	Male	1990
TRUE	0	Male	2000
FALSE	1	Male	1987
FALSE	1	Male	1999
FALSE	0	Male	2001
FALSE	0	Male	1979
FALSE	0	Male	1996
FALSE	1	Male	2005
FALSE	0	Male	1997
FALSE	1	Male	1974
TRUE	0	Male	1990
TRUE	1	Female	1993
FALSE	1	Male	1999
FALSE	0	Male	1992
FALSE	1	Male	1996
FALSE	0	Male	1981
FALSE	1	Male	1978
FALSE	0	Male	1988
TRUE	0	Female	1991
FALSE	0	Male	1967
TRUE	1	Male	1974
TRUE	1	Female	1982
FALSE	0	Male	1995
FALSE	1	Male	2006
FALSE	1	Male	1985
FALSE	0	Male	1986
FALSE	1	Male	1993
TRUE	0	Male	2012
FALSE	0	Male	1960
FALSE	0	Male	2017
TRUE	1	Female	1991
TRUE	0	Male	2011
FALSE	0	Male	1990
FALSE	1	Male	1997
FALSE	0	Male	1998
FALSE	0	Male	1990
FALSE	0	Male	1995
FALSE	0	Male	1991
FALSE	1	Male	1996
FALSE	0	Male	1988
FALSE	0	Male	1992
FALSE	0	Male	1989
TRUE	1	Female	1989
FALSE	0	Male	1985
FALSE	1	Male	1990
FALSE	1	Male	1968
TRUE	0	Male	1981
FALSE	1	Male	1985
TRUE	1	Male	1988
FALSE	0	Male	1980
TRUE	0	Female	2004
FALSE	1	Female	1996
FALSE	1	Male	1993
FALSE	0	Male	1999
FALSE	1	Male	2000
TRUE	0	Female	1995
FALSE	0	Male	1999
FALSE	1	Male	1981
FALSE	0	Male	2000
FALSE	0	Male	1983
FALSE	0	Male	1986
TRUE	0	Male	1991
FALSE	1	Male	2005
TRUE	0	Male	2002
FALSE	0	Male	1995
FALSE	1	Male	1983
FALSE	0	Male	1985
FALSE	0	Male	2005
FALSE	0	Male	1999
FALSE	0	Male	1979
FALSE	0	Male	1995
FALSE	0	Male	1983
FALSE	0	Male	2007
TRUE	1	Female	1991
FALSE	0	Male	2002
FALSE	0	Male	1988
FALSE	1	Male	1996
FALSE	0	Male	1979
TRUE	0	Female	1995
FALSE	0	Male	1975
TRUE	0	Male	2007
TRUE	1	Male	2002
TRUE	1	Female	1990
FALSE	0	Male	1987
TRUE	0	Male	1996
FALSE	0	Male	1976
TRUE	1	Male	1980
FALSE	1	Male	1984
TRUE	1	Male	2007
FALSE	0	Male	1997
FALSE	1	Male	1986
FALSE	1	Male	1977
FALSE	0	Male	1989
FALSE	1	Male	1997
FALSE	0	Male	1976
FALSE	1	Male	2004
FALSE	1	Female	2012
TRUE	1	Male	2002
FALSE	1	Male	1991
FALSE	1	Male	1985
FALSE	1	Male	1999
TRUE	0	Male	1973
FALSE	0	Male	1993
FALSE	0	Male	1997
TRUE	1	Male	1997
TRUE	1	Female	1993
FALSE	1	Male	1992
TRUE	1	Male	1982
FALSE	0	Male	1998
FALSE	1	Male	2001
FALSE	0	Male	1965
TRUE	1	Female	2004
FALSE	1	Male	1998
TRUE	0	Female	1999
FALSE	1	Male	2001
FALSE	1	Male	2003
TRUE	1	Male	1980
FALSE	0	Male	1990
TRUE	1	Female	1994
FALSE	0	Male	1997
FALSE	0	Male	1995
TRUE	1	Male	1988
TRUE	1	Male	2005
TRUE	1	Female	1981
TRUE	1	Male	2004
FALSE	0	Male	1985
FALSE	0	Male	2006
TRUE	0	Male	2001
FALSE	0	Male	1998
FALSE	0	Male	1982
FALSE	1	Male	1986
TRUE	1	Male	2012
TRUE	1	Female	2008
FALSE	0	Male	1999
TRUE	0	Male	1988
FALSE	1	Male	2002
FALSE	0	Male	1999
FALSE	0	Male	1987
TRUE	1	Male	1997
TRUE	0	Male	2003
FALSE	1	Female	2008
FALSE	1	Male	2008
FALSE	0	Male	1998
FALSE	1	Male	2002
FALSE	1	Female	1985
FALSE	0	Male	1984
TRUE	1	Male	1994
FALSE	1	Female	1990
FALSE	0	Male	2002
FALSE	0	Male	1985
FALSE	0	Male	2010
FALSE	1	Male	1976
TRUE	1	Male	2004
FALSE	0	Male	2005
TRUE	1	Female	1993
FALSE	1	Male	1991
FALSE	0	Male	1985
FALSE	0	Male	1991
TRUE	1	Male	1981
FALSE	0	Male	1997
FALSE	0	Male	1987
TRUE	1	Female	1990
FALSE	1	Male	1971
TRUE	0	Male	1985
FALSE	1	Female	2004
TRUE	0	Male	1999
FALSE	0	Male	1963
TRUE	1	Female	1996
FALSE	1	Male	1989
FALSE	0	Male	2000
FALSE	1	Male	2002
TRUE	1	Female	1982
FALSE	0	Male	1970
FALSE	1	Male	2004
FALSE	0	Male	1979
FALSE	1	Male	1999
FALSE	0	Male	2002
FALSE	1	Male	1981
FALSE	0	Male	1991
FALSE	0	Male	1979
FALSE	0	Male	2005
FALSE	1	Male	1999
FALSE	0	Male	1960
TRUE	1	Male	1997
FALSE	0	Male	2004
FALSE	0	Male	1974
TRUE	0	Female	2003
FALSE	1	Male	2003
TRUE	1	Female	2000
FALSE	0	Male	1984
TRUE	1	Female	1983
FALSE	0	Male	1994
FALSE	0	Female	1995
FALSE	1	Male	1984
FALSE	1	Male	2003
FALSE	0	Female	2000
FALSE	1	Male	1997
TRUE	1	Female	2002
TRUE	0	Female	2007
FALSE	0	Male	1996
FALSE	0	Female	2001
FALSE	0	Male	2003
TRUE	0	Female	1982
TRUE	1	Female	1990
FALSE	1	Male	1987
TRUE	1	Female	2005
FALSE	0	Male	2004
FALSE	0	Male	1982
FALSE	1	Male	1973
FALSE	0	Male	1989
FALSE	0	Male	1994
FALSE	0	Male	1990
FALSE	1	Male	1997
FALSE	1	Male	2002
FALSE	0	Male	1990
TRUE	0	Female	1988
FALSE	1	Male	2000
FALSE	0	Male	1993
FALSE	0	Male	1991
FALSE	0	Male	1970
FALSE	1	Male	1988
TRUE	1	Female	2002
TRUE	1	Male	2002
TRUE	1	Female	1998
TRUE	0	Male	1984
FALSE	0	Male	1973
FALSE	1	Male	1982
FALSE	1	Male	1974
TRUE	1	Female	1993
TRUE	1	Female	2002
FALSE	0	Male	1983
FALSE	1	Male	1998
FALSE	1	Male	1993
FALSE	1	Male	2003
FALSE	0	Male	1994
FALSE	0	Male	1990
FALSE	0	Male	2002
FALSE	0	Male	2007
FALSE	0	Male	2003
FALSE	1	Male	2004
FALSE	1	Male	2001
FALSE	1	Male	1997
TRUE	1	Female	2017
FALSE	1	Male	1989
FALSE	1	Male	2004
FALSE	1	Male	1967
FALSE	1	Male	1991
FALSE	0	Male	1998
FALSE	1	Female	1983
FALSE	1	Male	1988
FALSE	0	Male	1993
TRUE	1	Female	1992
TRUE	0	Male	1991
FALSE	1	Male	1996
FALSE	0	Male	1994
FALSE	0	Male	2010
TRUE	0	Female	1975
TRUE	0	Male	2003
FALSE	0	Male	1979
FALSE	0	Male	1984
FALSE	0	Male	1996
FALSE	0	Male	2000
FALSE	1	Male	1976
TRUE	0	Male	1988
TRUE	1	Female	2001
FALSE	0	Male	2000
FALSE	1	Male	1985
FALSE	0	Male	2007
FALSE	0	Male	1989
FALSE	0	Female	1993
FALSE	0	Male	1972
TRUE	0	Female	1998
TRUE	1	Female	1994
FALSE	0	Male	1972
FALSE	0	Male	1968
FALSE	0	Male	1999
TRUE	1	Male	2004
FALSE	1	Male	1992
FALSE	0	Male	1991
FALSE	0	Male	1979
TRUE	1	Male	1979
FALSE	0	Male	2009
FALSE	0	Male	1998
FALSE	0	Male	1959
FALSE	0	Male	1982
FALSE	0	Male	2007
FALSE	1	Male	1995
TRUE	1	Female	2000
FALSE	0	Female	1985
FALSE	0	Male	2001
FALSE	0	Male	2005
FALSE	0	Male	2004
FALSE	0	Male	1998
FALSE	0	Female	1992
FALSE	0	Male	1990
TRUE	1	Female	1987
FALSE	1	Male	2000
FALSE	0	Male	2005
TRUE	1	Female	2001
TRUE	0	Female	2001
FALSE	1	Male	2003
TRUE	1	Female	1996
TRUE	1	Male	1988
TRUE	0	Male	2001
FALSE	1	Male	2007
FALSE	0	Male	1987
TRUE	1	Female	1999
FALSE	1	Female	2003
TRUE	1	Female	1989
TRUE	1	Male	2005
FALSE	0	Male	1986
TRUE	1	Female	2005
TRUE	0	Female	2003
TRUE	1	Female	1998
FALSE	1	Male	1995
FALSE	0	Male	1991
FALSE	0	Male	1999
FALSE	0	Male	1990
TRUE	0	Female	2004
FALSE	1	Male	2001
FALSE	0	Male	1998
FALSE	1	Male	1997
TRUE	1	Male	2000
TRUE	1	Female	2000
FALSE	0	Male	1994
FALSE	0	Male	1993
TRUE	1	Female	1997
FALSE	0	Male	1997
FALSE	1	Male	1994
FALSE	0	Male	2004
FALSE	0	Male	1973
TRUE	0	Female	2011
FALSE	0	Male	2003
TRUE	1	Female	1999
FALSE	1	Male	1995
FALSE	0	Male	1983
FALSE	0	Male	1986
FALSE	0	Male	1989
FALSE	0	Male	1980
FALSE	0	Male	1991
TRUE	1	Female	1971
FALSE	0	Male	1987
FALSE	0	Male	1969
TRUE	0	Male	1997
FALSE	0	Male	1982
TRUE	1	Female	1991
FALSE	1	Male	2002
FALSE	0	Female	2003
FALSE	1	Female	2002
FALSE	1	Male	1996
TRUE	0	Male	1977
FALSE	0	Female	2009
TRUE	0	Male	1998
FALSE	0	Male	1988
FALSE	1	Male	1989
FALSE	1	Female	1987
FALSE	1	Male	1980
TRUE	0	Male	1988
FALSE	0	Male	2000
FALSE	0	Male	1977
TRUE	1	Male	2007
TRUE	1	Female	1995
FALSE	0	Male	2007
TRUE	0	Male	2000
FALSE	0	Male	1987
TRUE	1	Female	1997
FALSE	0	Male	1991
TRUE	0	Male	1990
FALSE	0	Female	1998
FALSE	0	Male	1999
TRUE	0	Male	2006
FALSE	1	Male	1976
TRUE	0	Female	2005
FALSE	0	Male	1969
TRUE	1	Male	1997
FALSE	1	Female	1976
TRUE	0	Male	2011
TRUE	1	Male	2000
FALSE	0	Male	1984
FALSE	0	Male	1977
FALSE	0	Male	1992
TRUE	0	Male	2012
FALSE	0	Male	1969
FALSE	0	Male	1988
FALSE	0	Male	1994
FALSE	0	Male	2003
FALSE	0	Male	1971
TRUE	1	Female	2011
FALSE	1	Male	2004
FALSE	0	Male	1982
FALSE	0	Male	2003
TRUE	1	Female	2000
FALSE	1	Male	1980
FALSE	0	Male	1997
FALSE	1	Female	1998
FALSE	0	Male	1996
FALSE	0	Male	1990
FALSE	1	Male	2003
FALSE	0	Male	1980
FALSE	1	Male	1983
FALSE	1	Male	1996
FALSE	0	Male	1984
FALSE	1	Male	1987
FALSE	0	Male	2006
FALSE	0	Male	1990
TRUE	0	Female	2003
FALSE	1	Male	1979
FALSE	1	Male	1983
FALSE	0	Male	1993
FALSE	1	Female	1967
FALSE	0	Male	1971
FALSE	0	Male	1987
FALSE	0	Male	1985
FALSE	0	Male	1980
FALSE	0	Male	1996
FALSE	1	Male	1989
TRUE	1	Male	2003
TRUE	0	Female	1993
FALSE	1	Male	1996
TRUE	1	Female	2008
FALSE	0	Male	1953
TRUE	1	Female	2002
FALSE	1	Female	1995
FALSE	0	Male	1959
FALSE	0	Male	1989
FALSE	1	Male	1973
FALSE	1	Male	1994
FALSE	0	Male	1989
FALSE	0	Male	2003
FALSE	0	Male	1995
FALSE	0	Male	1963
FALSE	0	Male	1994
FALSE	0	Male	2000
TRUE	0	Male	2000
TRUE	1	Female	2003
TRUE	0	Female	1990
FALSE	0	Male	2003
FALSE	1	Male	1988
TRUE	0	Male	1989
FALSE	1	Male	1979
TRUE	0	Female	2000
FALSE	0	Male	1984
TRUE	1	Male	1997
TRUE	0	Female	2005
FALSE	0	Male	1982
TRUE	1	Male	1979
TRUE	1	Male	1991
FALSE	0	Female	1997
TRUE	1	Female	2000
FALSE	0	Female	2000
TRUE	1	Male	1995
TRUE	1	Female	1999
TRUE	1	Female	1984
FALSE	0	Male	1982
TRUE	0	Male	2002
FALSE	1	Male	1999
FALSE	0	Male	1980
TRUE	0	Male	1998
TRUE	1	Female	1982
FALSE	0	Male	1995
TRUE	0	Female	2007
TRUE	1	Female	1999
FALSE	1	Male	2009
TRUE	0	Male	1997
FALSE	0	Male	1973
TRUE	1	Female	2000
FALSE	0	Male	1993
FALSE	1	Male	1998
FALSE	1	Female	1982
FALSE	0	Female	2002
TRUE	0	Male	1985
FALSE	0	Female	1954
FALSE	0	Male	1964
FALSE	0	Male	2001
FALSE	0	Male	1996
TRUE	0	Female	1990
FALSE	0	Male	2002
FALSE	1	Female	1982
FALSE	0	Male	1986
FALSE	0	Male	1990
FALSE	1	Male	1989
FALSE	1	Male	1997
FALSE	1	Male	1999
FALSE	1	Female	2003
FALSE	0	Male	1985
FALSE	0	Male	1970
FALSE	0	Male	1975
FALSE	0	Male	2001
FALSE	0	Male	1978
TRUE	0	Female	1994
FALSE	0	Male	1983
FALSE	1	Male	1983
FALSE	0	Male	1992
FALSE	0	Male	2000
FALSE	0	Male	1974
TRUE	1	Female	1986
FALSE	0	Male	2009
FALSE	0	Male	1996
FALSE	0	Male	1989
FALSE	0	Male	2002
FALSE	0	Male	1999
FALSE	0	Male	1985
FALSE	1	Male	1994
FALSE	0	Male	1976
FALSE	1	Male	1978
FALSE	0	Female	1997
FALSE	1	Male	1979
FALSE	0	Male	1988
FALSE	0	Male	1970
FALSE	0	Female	2009
FALSE	1	Male	1997
TRUE	0	Male	2001
FALSE	1	Male	1965
FALSE	0	Male	2005
TRUE	1	Male	1987
FALSE	0	Male	1965
FALSE	1	Male	1995
TRUE	1	Male	1987
FALSE	1	Male	1995
FALSE	0	Male	1983
TRUE	1	Male	1987
FALSE	1	Male	2003
FALSE	0	Male	1990
TRUE	1	Male	1975
FALSE	1	Male	1998
FALSE	0	Male	1998
FALSE	1	Male	1990
FALSE	1	Female	1998
TRUE	1	Female	1997
FALSE	0	Male	2004
FALSE	1	Male	1992
FALSE	1	Male	1995
FALSE	0	Male	1972
FALSE	0	Male	2001
FALSE	0	Male	2005
FALSE	0	Male	1966
FALSE	1	Male	1987
TRUE	0	Female	2003
FALSE	0	Male	1978
FALSE	1	Male	2001
FALSE	0	Male	1996
TRUE	1	Female	1998
TRUE	0	Male	2008
TRUE	0	Male	1990
FALSE	1	Male	1996
FALSE	1	Male	1988
FALSE	1	Male	1973
TRUE	1	Male	1963
TRUE	1	Female	1998
FALSE	1	Female	2006
TRUE	1	Male	2002
FALSE	0	Male	1986
FALSE	0	Male	1990
FALSE	0	Male	1995
FALSE	0	Male	2006
TRUE	1	Female	2007
TRUE	1	Female	1974
FALSE	1	Male	2000
FALSE	1	Male	1983
FALSE	0	Male	1979
FALSE	1	Male	2002
FALSE	0	Male	1986
FALSE	1	Male	1987
FALSE	0	Male	2001
TRUE	0	Female	1977
FALSE	1	Male	1989
FALSE	0	Male	1976
TRUE	0	Female	2007
TRUE	1	Female	1992
FALSE	0	Male	1989
FALSE	1	Male	2000
FALSE	0	Male	1963
FALSE	1	Male	2001
FALSE	1	Female	1999
FALSE	0	Male	2007
FALSE	0	Male	2000
FALSE	0	Male	2006
FALSE	0	Male	1967
FALSE	1	Male	1986
TRUE	1	Male	2005
FALSE	1	Female	2000
FALSE	1	Male	1995
TRUE	1	Female	2000
FALSE	1	Male	1987
TRUE	0	Female	2003
FALSE	0	Male	1982
TRUE	1	Male	1996
FALSE	0	Male	2004
TRUE	1	Female	2001
FALSE	0	Male	1993
TRUE	1	Male	2004
FALSE	0	Male	2000
FALSE	1	Male	1966
FALSE	0	Male	1986
TRUE	0	Female	1980
FALSE	0	Male	2004
TRUE	1	Female	1988
FALSE	0	Male	1990
TRUE	0	Female	2001
FALSE	0	Male	1998
TRUE	0	Female	2002
FALSE	1	Male	1989
FALSE	0	Male	1998
FALSE	0	Male	1997
FALSE	0	Male	1989
TRUE	0	Female	1981
TRUE	1	Male	2001
TRUE	0	Male	1995
FALSE	0	Male	1998
FALSE	1	Female	1983
TRUE	1	Male	1992
TRUE	0	Male	1974
TRUE	1	Female	1982
FALSE	0	Male	2007
TRUE	0	Male	1982
FALSE	0	Male	1981
TRUE	1	Female	1993
TRUE	1	Female	1986
FALSE	1	Male	1979
TRUE	1	Female	1991
TRUE	1	Female	2008
FALSE	1	Male	1990
FALSE	1	Male	1994
FALSE	0	Male	1987
FALSE	1	Male	1990
FALSE	0	Male	2005
FALSE	1	Male	1999
FALSE	0	Female	2004
FALSE	0	Male	1991
FALSE	0	Male	1992
FALSE	1	Female	1990
FALSE	0	Male	1982
FALSE	1	Male	1989
FALSE	0	Male	1992
TRUE	1	Male	2002
FALSE	0	Male	2000
FALSE	0	Male	1987
FALSE	0	Male	1988
TRUE	0	Male	1991
FALSE	0	Male	1971
FALSE	1	Male	1992
TRUE	1	Male	1998
TRUE	0	Male	2004
TRUE	1	Male	1996
FALSE	0	Male	1984
TRUE	1	Female	1996
FALSE	0	Male	1995
FALSE	0	Male	1979
FALSE	0	Male	2004
FALSE	0	Male	1982
FALSE	0	Male	1993
FALSE	0	Male	1977
FALSE	0	Female	2000
FALSE	0	Male	1980
FALSE	1	Male	1999
TRUE	1	Female	1977
FALSE	0	Male	2001
TRUE	1	Female	1990
FALSE	1	Male	1996
TRUE	1	Female	1980
FALSE	1	Male	1999
TRUE	1	Male	1994
FALSE	0	Male	1970
FALSE	0	Male	1981
FALSE	0	Male	1994
TRUE	1	Female	2001
FALSE	0	Male	1975
FALSE	1	Male	1994
FALSE	1	Male	1999
FALSE	0	Male	1988
TRUE	0	Female	2002
FALSE	0	Male	1996
FALSE	0	Male	1985
TRUE	1	Female	1972
TRUE	0	Female	2002
FALSE	0	Male	1969
FALSE	0	Male	1998
FALSE	0	Male	1977
FALSE	0	Male	1994
FALSE	0	Male	1970
FALSE	1	Male	1983
FALSE	0	Male	1996
FALSE	1	Male	2005
FALSE	0	Male	1979
FALSE	0	Male	1983
FALSE	0	Male	2011
FALSE	1	Male	1971
FALSE	1	Male	2006
TRUE	0	Male	2007
TRUE	1	Female	1995
FALSE	0	Male	1993
TRUE	1	Female	2006
FALSE	0	Male	1982
TRUE	1	Female	2008
FALSE	1	Male	1983
FALSE	0	Male	1994
TRUE	0	Female	2000
FALSE	0	Male	1990
FALSE	0	Male	1978
FALSE	0	Male	1994
TRUE	1	Female	1989
FALSE	0	Male	1976
TRUE	0	Male	2003
FALSE	0	Male	1979
TRUE	1	Female	2002
TRUE	1	Female	1993
FALSE	0	Male	1995
FALSE	0	Male	1982
FALSE	0	Male	1998
FALSE	0	Male	1970
FALSE	0	Male	2005
FALSE	0	Male	1988
FALSE	0	Male	2007
FALSE	1	Male	1996
FALSE	0	Male	1983
FALSE	0	Male	2001
TRUE	1	Female	1993
FALSE	1	Male	1980
FALSE	0	Male	2005
FALSE	0	Male	2005
FALSE	0	Male	1997
TRUE	1	Female	2005
FALSE	0	Male	1993
FALSE	0	Male	1977
FALSE	0	Male	1998
FALSE	0	Male	2002
FALSE	0	Male	1988
FALSE	0	Male	1991
FALSE	0	Male	1984
FALSE	1	Male	1996
FALSE	1	Female	2009
FALSE	0	Male	2003
FALSE	1	Male	1987
FALSE	1	Male	2004
FALSE	0	Male	1986
TRUE	0	Male	1981
FALSE	0	Male	1974
FALSE	1	Male	1986
FALSE	0	Male	1995
FALSE	0	Male	2000
TRUE	0	Male	1979
TRUE	0	Male	2000
FALSE	0	Male	2005
TRUE	0	Male	2008
FALSE	1	Male	1995
FALSE	0	Male	1988
FALSE	1	Female	1997
TRUE	1	Male	2003
TRUE	1	Male	1995
FALSE	0	Male	1998
TRUE	0	Female	1994
FALSE	0	Male	1990
FALSE	0	Male	1997
FALSE	1	Male	1997
FALSE	0	Female	2006
TRUE	1	Male	2003
TRUE	1	Female	1999
TRUE	1	Female	1999
TRUE	1	Female	1998
TRUE	0	Male	1998
FALSE	1	Male	1976
TRUE	0	Male	1996
FALSE	0	Male	2003
FALSE	0	Male	2005
FALSE	0	Male	1997
TRUE	1	Female	1983
FALSE	0	Male	2004
FALSE	0	Male	1986
FALSE	1	Male	1985
FALSE	1	Male	1993
TRUE	1	Female	1984
TRUE	1	Male	2009
TRUE	1	Female	2000
FALSE	0	Male	1985
FALSE	1	Female	2003
FALSE	1	Male	2008
FALSE	1	Male	1981
FALSE	0	Male	1979
FALSE	1	Male	1985
TRUE	0	Female	1990
FALSE	1	Male	1979
FALSE	0	Male	1969
FALSE	0	Male	1999
FALSE	0	Male	2012
FALSE	0	Male	1967
TRUE	0	Male	1999
FALSE	0	Male	1961
FALSE	0	Male	1988
FALSE	0	Male	1973
FALSE	0	Male	1983
TRUE	0	Male	1993
TRUE	1	Female	1982
TRUE	0	Male	2000
FALSE	0	Male	1987
TRUE	0	Female	1998
FALSE	1	Male	1985
FALSE	0	Male	1991
FALSE	1	Male	1985
FALSE	0	Female	1993
TRUE	0	Female	1999
FALSE	1	Male	1992
TRUE	1	Female	2000
FALSE	0	Male	1974
FALSE	0	Male	1972
FALSE	0	Male	1986
FALSE	0	Male	1988
FALSE	0	Male	1995
FALSE	0	Male	2001
FALSE	0	Male	1992
FALSE	0	Male	1992
FALSE	1	Male	1991
FALSE	0	Male	1994
TRUE	1	Male	1991
FALSE	1	Female	1980
FALSE	0	Male	1987
FALSE	0	Male	1997
TRUE	1	Male	1999
FALSE	0	Male	1973
FALSE	1	Male	2000
FALSE	0	Male	1979
FALSE	0	Male	2001
TRUE	0	Male	1998
FALSE	0	Male	2004
FALSE	1	Male	1996
TRUE	0	Male	1993
FALSE	0	Male	1962
FALSE	0	Male	2001
FALSE	0	Male	1972
FALSE	1	Male	1997
FALSE	1	Male	1974
FALSE	1	Male	1998
FALSE	0	Male	1976
FALSE	0	Male	1980
FALSE	0	Male	2003
FALSE	0	Male	1975
FALSE	1	Male	1982
FALSE	0	Male	1993
FALSE	0	Male	1985
FALSE	0	Male	1994
TRUE	1	Male	1987
FALSE	1	Female	1987
FALSE	0	Male	1990
FALSE	0	Male	1973
FALSE	1	Male	2003
FALSE	0	Male	1997
FALSE	0	Male	2001
FALSE	1	Female	1996
FALSE	0	Male	1998
FALSE	1	Male	2007
FALSE	0	Male	1987
FALSE	0	Male	1990
FALSE	0	Male	1973
FALSE	1	Male	2003
TRUE	1	Female	2002
FALSE	0	Male	1990
FALSE	0	Male	1980
FALSE	0	Male	1991
FALSE	1	Male	1978
FALSE	1	Male	1970
FALSE	0	Male	1996
FALSE	0	Male	1972
FALSE	1	Male	1990
TRUE	0	Male	1998
FALSE	0	Male	1988
FALSE	0	Male	1969
TRUE	0	Male	1972
FALSE	0	Male	1990
TRUE	1	Female	1979
FALSE	0	Male	1985
FALSE	0	Male	1970
FALSE	0	Male	1996
FALSE	1	Male	1995
FALSE	1	Male	1998
FALSE	0	Male	1957
FALSE	0	Male	1970
FALSE	1	Male	1988
FALSE	1	Male	1978
TRUE	1	Female	1998
FALSE	1	Male	1982
FALSE	1	Male	2003
FALSE	0	Male	1978
FALSE	1	Male	1976
FALSE	0	Male	1974
TRUE	1	Female	2015
FALSE	0	Male	1979
FALSE	0	Male	1988
FALSE	0	Male	1998
TRUE	1	Female	1999
TRUE	1	Male	1995
FALSE	1	Male	1986
FALSE	1	Male	1989
TRUE	1	Female	2001
TRUE	1	Female	2004
FALSE	1	Male	1971
FALSE	0	Male	1990
FALSE	0	Male	1973
FALSE	0	Male	2006
TRUE	1	Female	1999
FALSE	0	Male	1991
TRUE	1	Female	2009
FALSE	0	Male	1987
FALSE	0	Male	1979
TRUE	1	Male	2001
FALSE	1	Male	1990
FALSE	1	Male	1984
FALSE	0	Male	1981
FALSE	1	Male	1991
TRUE	1	Female	2001
FALSE	0	Male	1989
FALSE	1	Female	1980
FALSE	0	Male	1989
FALSE	0	Male	2001
TRUE	1	Female	1968
FALSE	1	Male	1988
FALSE	0	Male	1995
FALSE	0	Male	1995
FALSE	0	Male	1986
TRUE	1	Female	1984
FALSE	0	Male	1992
FALSE	1	Male	1995
FALSE	0	Male	1990
FALSE	0	Male	1958
FALSE	0	Male	1989
FALSE	0	Male	1980
FALSE	1	Male	1976
FALSE	0	Male	1997
TRUE	1	Female	1987
FALSE	0	Male	1991
FALSE	1	Male	2004
FALSE	0	Male	1992
FALSE	1	Male	2008
[truncated: 13,638 more rows]
