# Supplementary material for: Gender and racial diversity socialization in science
Source: Nat Comput Sci. 2025 Apr 17;5(6):481–91. doi: 10.1038/s43588-025-00795-9 (PMC12187764; doi:10.1038/s43588-025-00795-9)
Supplement: Supplementary file 4 — Statistical source data for Fig. 2. [file 43588_2025_795_MOESM4_ESM.zip › data_fig_2_c.txt]

femaleHigh	i.femaleHigh	gender	nMentee
FALSE	0	Male	3
FALSE	0	Male	1
TRUE	1	Male	15
FALSE	1	Male	2
FALSE	0	Male	3
FALSE	0	Male	4
FALSE	0	Male	2
FALSE	0	Male	1
FALSE	0	Male	1
FALSE	0	Male	14
FALSE	1	Male	3
TRUE	0	Male	11
FALSE	1	Male	3
TRUE	1	Male	6
FALSE	0	Male	3
TRUE	1	Female	2
FALSE	0	Male	5
TRUE	1	Female	1
FALSE	0	Male	4
TRUE	0	Female	2
FALSE	0	Male	1
FALSE	0	Male	18
FALSE	0	Male	5
TRUE	0	Female	1
FALSE	0	Male	7
FALSE	1	Female	4
FALSE	0	Male	1
FALSE	0	Male	1
FALSE	0	Female	3
TRUE	0	Female	1
FALSE	0	Male	2
TRUE	1	Female	1
FALSE	0	Male	9
FALSE	0	Male	1
TRUE	1	Male	6
FALSE	0	Male	2
TRUE	0	Female	11
TRUE	0	Male	3
FALSE	1	Male	2
TRUE	1	Female	6
TRUE	1	Male	6
FALSE	0	Male	1
FALSE	1	Male	10
TRUE	1	Male	2
FALSE	0	Male	3
FALSE	0	Male	1
FALSE	0	Male	1
FALSE	0	Male	9
FALSE	0	Male	6
FALSE	0	Male	2
TRUE	1	Female	3
FALSE	0	Male	1
FALSE	0	Male	1
TRUE	1	Male	3
FALSE	1	Male	3
FALSE	1	Male	5
FALSE	0	Male	7
FALSE	1	Male	6
TRUE	1	Female	20
FALSE	0	Male	4
FALSE	0	Male	7
FALSE	0	Male	2
TRUE	1	Female	2
TRUE	0	Female	1
FALSE	1	Male	5
TRUE	0	Female	6
TRUE	0	Female	14
FALSE	0	Male	1
FALSE	1	Male	1
FALSE	1	Female	2
TRUE	1	Female	1
FALSE	0	Male	67
FALSE	1	Male	31
FALSE	0	Female	4
TRUE	0	Male	7
TRUE	0	Male	8
TRUE	1	Male	6
TRUE	1	Female	9
TRUE	1	Female	17
TRUE	1	Male	5
FALSE	1	Male	2
TRUE	1	Male	13
FALSE	0	Male	18
TRUE	1	Female	1
FALSE	1	Male	16
FALSE	1	Female	7
TRUE	0	Female	1
FALSE	1	Male	9
TRUE	0	Female	3
FALSE	1	Female	13
FALSE	1	Male	7
TRUE	0	Male	2
TRUE	0	Female	4
FALSE	0	Female	3
FALSE	1	Male	1
TRUE	0	Male	3
FALSE	1	Male	15
FALSE	1	Male	10
TRUE	0	Male	12
TRUE	0	Female	1
FALSE	1	Male	6
FALSE	1	Male	1
FALSE	1	Male	24
TRUE	1	Female	1
FALSE	0	Male	5
TRUE	0	Female	2
FALSE	1	Female	20
FALSE	0	Male	1
FALSE	0	Male	5
FALSE	0	Male	5
FALSE	1	Male	21
TRUE	0	Male	1
FALSE	0	Male	31
FALSE	0	Female	18
FALSE	0	Male	4
TRUE	1	Female	4
TRUE	1	Male	2
FALSE	0	Female	14
FALSE	1	Male	16
FALSE	1	Male	4
TRUE	1	Male	6
FALSE	0	Female	3
FALSE	1	Male	12
FALSE	0	Male	5
FALSE	0	Male	5
FALSE	1	Male	16
TRUE	0	Male	4
FALSE	0	Male	3
TRUE	0	Male	16
FALSE	1	Male	1
FALSE	1	Male	2
FALSE	0	Male	2
FALSE	0	Male	2
FALSE	1	Male	8
FALSE	0	Male	2
FALSE	0	Male	8
TRUE	0	Male	3
FALSE	1	Female	28
FALSE	0	Male	5
FALSE	1	Male	2
FALSE	1	Male	4
TRUE	0	Female	8
FALSE	0	Male	5
TRUE	1	Female	2
FALSE	1	Male	11
FALSE	1	Female	6
TRUE	1	Female	1
TRUE	1	Female	3
FALSE	1	Female	21
TRUE	0	Female	2
FALSE	0	Male	1
TRUE	0	Male	9
TRUE	1	Female	5
TRUE	1	Male	5
FALSE	0	Female	36
FALSE	1	Male	1
TRUE	1	Male	5
FALSE	0	Male	10
TRUE	1	Female	4
FALSE	1	Female	15
FALSE	0	Male	1
FALSE	0	Male	2
FALSE	0	Male	8
FALSE	1	Male	1
FALSE	0	Male	5
TRUE	0	Male	8
FALSE	1	Male	2
FALSE	1	Male	2
FALSE	1	Male	1
FALSE	0	Male	5
TRUE	1	Female	2
FALSE	1	Male	4
FALSE	0	Male	3
FALSE	0	Male	1
FALSE	0	Male	16
FALSE	0	Male	26
TRUE	1	Male	5
FALSE	0	Male	2
FALSE	1	Male	4
FALSE	1	Male	1
TRUE	0	Male	1
TRUE	1	Male	9
FALSE	0	Male	9
TRUE	0	Male	10
FALSE	1	Male	36
TRUE	1	Female	1
FALSE	1	Male	1
TRUE	0	Female	1
TRUE	1	Female	8
TRUE	0	Female	10
FALSE	1	Male	1
FALSE	0	Male	1
TRUE	0	Male	1
FALSE	1	Male	2
FALSE	0	Male	1
FALSE	0	Male	20
FALSE	0	Male	65
FALSE	0	Male	7
FALSE	1	Male	1
TRUE	0	Female	7
FALSE	0	Male	1
TRUE	1	Male	5
TRUE	0	Female	3
TRUE	1	Male	6
FALSE	1	Male	4
FALSE	0	Male	12
FALSE	0	Male	2
FALSE	0	Male	3
FALSE	0	Male	1
FALSE	1	Male	1
FALSE	0	Male	1
TRUE	1	Male	8
FALSE	0	Male	4
TRUE	0	Male	2
FALSE	0	Female	5
FALSE	0	Male	1
FALSE	0	Male	1
FALSE	1	Female	7
FALSE	0	Male	3
TRUE	1	Male	2
TRUE	0	Female	2
TRUE	0	Male	16
TRUE	1	Female	1
TRUE	1	Male	1
FALSE	0	Male	1
TRUE	0	Male	7
FALSE	1	Male	2
TRUE	1	Female	4
TRUE	0	Male	2
FALSE	0	Male	18
TRUE	0	Male	3
FALSE	0	Male	2
FALSE	0	Male	1
FALSE	1	Female	10
FALSE	0	Male	22
TRUE	1	Male	3
FALSE	1	Male	4
FALSE	0	Male	1
TRUE	0	Male	6
FALSE	0	Male	8
FALSE	0	Male	25
FALSE	1	Male	1
FALSE	0	Male	2
FALSE	0	Male	3
FALSE	1	Male	14
FALSE	0	Male	2
FALSE	0	Male	3
FALSE	0	Male	20
FALSE	1	Male	1
FALSE	1	Male	1
FALSE	0	Male	4
FALSE	0	Male	1
FALSE	0	Male	7
FALSE	0	Male	9
TRUE	1	Female	1
FALSE	0	Male	3
FALSE	0	Male	10
FALSE	0	Male	2
TRUE	1	Male	2
FALSE	0	Male	27
FALSE	0	Male	21
FALSE	0	Male	3
FALSE	0	Male	4
TRUE	0	Female	2
FALSE	1	Male	8
FALSE	0	Male	3
TRUE	0	Male	4
FALSE	0	Male	1
FALSE	1	Female	7
TRUE	0	Male	7
FALSE	0	Male	10
FALSE	0	Male	4
FALSE	0	Male	1
FALSE	0	Male	8
FALSE	0	Male	3
FALSE	1	Male	6
FALSE	0	Male	15
FALSE	1	Male	3
FALSE	0	Male	11
FALSE	0	Male	14
TRUE	0	Female	1
FALSE	0	Male	2
FALSE	1	Male	47
FALSE	0	Male	6
TRUE	0	Male	2
TRUE	1	Female	7
FALSE	1	Male	3
TRUE	1	Male	4
TRUE	1	Male	1
TRUE	1	Male	12
TRUE	1	Male	1
FALSE	1	Male	8
FALSE	1	Male	7
FALSE	1	Male	2
TRUE	1	Male	4
TRUE	1	Female	24
FALSE	1	Male	3
FALSE	1	Male	1
FALSE	0	Male	5
FALSE	1	Male	9
TRUE	1	Female	2
FALSE	0	Female	17
FALSE	0	Male	6
TRUE	0	Male	3
TRUE	1	Female	4
FALSE	0	Male	8
FALSE	0	Male	5
FALSE	1	Male	3
FALSE	0	Female	23
FALSE	0	Female	2
FALSE	0	Female	2
FALSE	1	Male	14
TRUE	1	Male	5
TRUE	1	Male	5
TRUE	0	Female	5
TRUE	1	Male	1
FALSE	0	Male	6
FALSE	0	Male	11
TRUE	1	Female	4
TRUE	1	Male	2
FALSE	1	Male	1
TRUE	1	Male	15
FALSE	1	Male	6
FALSE	1	Male	21
FALSE	1	Male	1
FALSE	1	Male	1
FALSE	0	Male	1
FALSE	1	Male	1
TRUE	1	Male	2
FALSE	0	Male	25
TRUE	0	Male	21
FALSE	0	Male	3
FALSE	1	Male	18
FALSE	0	Male	15
FALSE	0	Male	2
TRUE	0	Male	2
TRUE	0	Female	2
FALSE	0	Male	7
FALSE	1	Female	21
FALSE	0	Male	1
FALSE	0	Male	3
FALSE	1	Male	10
TRUE	1	Female	11
FALSE	1	Male	7
FALSE	0	Male	2
TRUE	0	Male	1
FALSE	0	Male	7
FALSE	1	Male	5
FALSE	0	Male	1
TRUE	0	Male	12
FALSE	0	Male	10
TRUE	1	Female	1
FALSE	0	Male	1
FALSE	1	Male	11
FALSE	0	Male	2
TRUE	1	Male	3
FALSE	1	Male	2
FALSE	0	Male	6
FALSE	0	Male	18
FALSE	0	Male	3
FALSE	0	Male	5
FALSE	1	Male	10
TRUE	0	Female	3
FALSE	1	Male	33
FALSE	0	Male	22
FALSE	1	Male	43
FALSE	1	Male	6
FALSE	0	Male	1
TRUE	1	Female	7
FALSE	1	Female	17
FALSE	1	Male	8
FALSE	0	Male	3
TRUE	1	Female	7
TRUE	1	Male	1
FALSE	1	Male	8
FALSE	1	Male	1
TRUE	1	Female	3
FALSE	0	Male	1
FALSE	0	Male	6
TRUE	1	Male	5
FALSE	1	Male	4
TRUE	0	Female	5
FALSE	0	Male	8
TRUE	1	Female	1
TRUE	1	Male	6
FALSE	1	Male	1
TRUE	1	Male	6
FALSE	0	Male	9
TRUE	0	Male	1
TRUE	1	Female	1
FALSE	1	Female	7
TRUE	1	Male	2
FALSE	1	Female	5
FALSE	0	Male	10
FALSE	0	Male	15
FALSE	0	Male	17
FALSE	0	Male	21
FALSE	0	Male	9
FALSE	1	Male	4
TRUE	0	Male	16
TRUE	0	Male	1
FALSE	1	Male	2
FALSE	1	Female	12
FALSE	0	Male	2
TRUE	1	Female	17
FALSE	1	Female	6
FALSE	1	Male	6
FALSE	0	Male	2
FALSE	0	Male	13
TRUE	0	Female	1
FALSE	1	Male	13
TRUE	0	Male	5
FALSE	0	Male	8
TRUE	1	Female	8
FALSE	0	Male	8
FALSE	0	Male	9
TRUE	1	Male	7
TRUE	0	Male	6
TRUE	1	Female	3
TRUE	1	Female	3
FALSE	1	Male	33
TRUE	0	Male	6
FALSE	0	Male	2
FALSE	0	Male	2
TRUE	0	Female	15
FALSE	0	Male	1
TRUE	1	Female	4
FALSE	0	Male	1
FALSE	0	Male	3
TRUE	1	Male	5
FALSE	0	Male	14
TRUE	0	Female	9
FALSE	1	Male	1
TRUE	0	Male	5
FALSE	0	Female	7
FALSE	0	Male	7
FALSE	0	Male	13
FALSE	1	Male	1
TRUE	0	Male	5
TRUE	1	Male	15
FALSE	0	Male	12
TRUE	0	Female	3
TRUE	0	Female	28
TRUE	0	Male	2
FALSE	0	Male	1
FALSE	0	Male	5
FALSE	1	Male	3
FALSE	1	Male	1
FALSE	1	Male	1
FALSE	0	Male	24
FALSE	0	Male	3
FALSE	1	Male	4
FALSE	1	Male	3
FALSE	1	Male	4
TRUE	1	Female	3
TRUE	1	Male	8
FALSE	0	Male	4
FALSE	1	Male	2
TRUE	1	Female	13
FALSE	0	Male	6
TRUE	1	Male	2
FALSE	0	Male	4
FALSE	0	Male	9
FALSE	1	Male	1
FALSE	0	Male	5
FALSE	0	Male	4
FALSE	0	Male	1
FALSE	0	Male	3
FALSE	0	Male	6
FALSE	1	Male	1
TRUE	1	Female	5
FALSE	1	Male	37
TRUE	0	Male	2
FALSE	1	Female	14
FALSE	0	Male	2
FALSE	0	Female	12
FALSE	0	Male	3
FALSE	1	Male	4
TRUE	0	Male	5
FALSE	0	Male	1
FALSE	0	Male	5
FALSE	0	Male	97
TRUE	0	Male	3
FALSE	0	Male	13
FALSE	0	Male	1
FALSE	0	Male	3
TRUE	1	Male	1
TRUE	0	Male	9
FALSE	1	Male	3
FALSE	1	Female	6
FALSE	0	Male	14
TRUE	0	Male	6
FALSE	0	Female	3
FALSE	0	Male	2
FALSE	0	Male	2
FALSE	1	Male	1
TRUE	1	Male	6
FALSE	0	Male	2
FALSE	1	Male	3
FALSE	0	Male	3
FALSE	0	Male	2
TRUE	0	Female	2
TRUE	1	Female	9
FALSE	0	Female	31
FALSE	0	Male	6
TRUE	0	Male	3
TRUE	1	Male	6
TRUE	0	Male	2
FALSE	0	Male	1
TRUE	1	Male	4
FALSE	0	Male	7
TRUE	0	Male	10
FALSE	0	Male	2
TRUE	1	Female	3
TRUE	1	Female	13
FALSE	0	Male	1
TRUE	0	Female	1
FALSE	1	Male	1
FALSE	0	Male	28
FALSE	0	Male	32
FALSE	0	Male	27
FALSE	0	Male	16
TRUE	1	Female	4
FALSE	0	Male	1
FALSE	1	Male	23
TRUE	0	Female	1
FALSE	0	Male	3
FALSE	0	Male	1
FALSE	0	Male	10
FALSE	0	Male	1
TRUE	1	Male	2
FALSE	0	Male	2
TRUE	0	Male	3
TRUE	1	Male	1
TRUE	1	Male	10
FALSE	1	Male	2
FALSE	1	Male	4
TRUE	1	Male	2
FALSE	1	Male	8
TRUE	1	Female	4
FALSE	0	Male	5
FALSE	1	Male	6
FALSE	1	Male	42
FALSE	0	Male	25
TRUE	1	Female	5
TRUE	0	Male	33
FALSE	0	Male	5
TRUE	0	Male	7
FALSE	1	Male	9
TRUE	1	Male	2
FALSE	0	Male	2
TRUE	0	Male	8
TRUE	1	Female	13
FALSE	1	Female	10
FALSE	0	Male	53
FALSE	0	Male	24
FALSE	1	Male	11
TRUE	1	Male	12
TRUE	1	Female	8
TRUE	0	Male	12
TRUE	0	Female	1
TRUE	1	Male	2
FALSE	0	Male	8
FALSE	0	Male	1
FALSE	0	Male	4
FALSE	0	Male	4
TRUE	0	Male	4
TRUE	1	Female	2
TRUE	1	Male	6
TRUE	0	Male	3
FALSE	0	Male	10
FALSE	0	Male	8
FALSE	0	Male	5
FALSE	1	Male	3
FALSE	0	Male	7
FALSE	0	Male	6
FALSE	0	Male	4
FALSE	1	Male	3
FALSE	0	Male	4
TRUE	1	Female	2
FALSE	0	Male	5
FALSE	1	Male	5
FALSE	0	Female	2
FALSE	0	Male	5
TRUE	0	Male	3
TRUE	1	Female	1
TRUE	0	Male	18
FALSE	0	Male	1
FALSE	0	Male	4
FALSE	0	Male	21
FALSE	1	Male	2
TRUE	0	Male	3
TRUE	0	Male	6
FALSE	0	Male	4
TRUE	1	Female	1
FALSE	0	Male	1
TRUE	0	Female	1
FALSE	1	Male	1
TRUE	1	Female	14
TRUE	0	Male	17
TRUE	1	Male	3
TRUE	1	Female	8
FALSE	1	Male	3
FALSE	1	Male	28
FALSE	0	Male	2
FALSE	0	Female	4
TRUE	1	Male	9
FALSE	0	Male	2
TRUE	0	Male	1
FALSE	0	Male	10
FALSE	0	Male	3
FALSE	1	Male	3
FALSE	0	Male	1
FALSE	1	Male	2
TRUE	0	Male	4
TRUE	1	Male	4
FALSE	1	Male	2
TRUE	1	Male	6
FALSE	1	Male	18
TRUE	1	Female	17
FALSE	1	Male	11
FALSE	0	Male	8
FALSE	1	Female	3
TRUE	0	Female	5
FALSE	1	Female	3
FALSE	0	Male	13
TRUE	0	Male	14
TRUE	0	Male	3
TRUE	1	Male	1
FALSE	0	Male	22
TRUE	1	Male	11
FALSE	1	Female	10
FALSE	1	Female	4
FALSE	0	Male	3
FALSE	0	Male	1
FALSE	1	Male	3
FALSE	0	Male	14
TRUE	1	Male	11
FALSE	1	Female	17
FALSE	0	Male	3
TRUE	1	Male	5
TRUE	0	Male	1
FALSE	0	Male	1
TRUE	1	Female	1
FALSE	1	Male	6
TRUE	0	Female	1
FALSE	1	Male	6
FALSE	0	Male	4
FALSE	1	Male	3
FALSE	1	Female	11
FALSE	0	Male	24
FALSE	0	Male	6
TRUE	1	Male	3
FALSE	0	Male	1
TRUE	0	Male	4
FALSE	0	Male	6
FALSE	1	Female	61
TRUE	1	Female	2
FALSE	0	Male	5
FALSE	1	Female	5
FALSE	0	Male	10
TRUE	1	Male	1
FALSE	0	Male	1
TRUE	0	Male	4
FALSE	0	Male	1
FALSE	0	Male	4
FALSE	0	Male	16
FALSE	0	Male	9
FALSE	0	Male	1
FALSE	0	Male	17
FALSE	1	Male	2
TRUE	1	Male	1
TRUE	1	Female	9
TRUE	1	Male	3
FALSE	0	Male	5
FALSE	0	Male	4
FALSE	0	Male	4
TRUE	0	Male	2
FALSE	0	Male	5
FALSE	0	Male	12
TRUE	1	Female	1
TRUE	1	Female	2
FALSE	0	Male	10
FALSE	0	Male	37
FALSE	1	Male	13
FALSE	1	Male	7
FALSE	0	Male	1
FALSE	0	Male	1
FALSE	1	Male	10
TRUE	1	Male	6
FALSE	0	Male	1
FALSE	0	Male	5
TRUE	0	Female	7
FALSE	1	Male	5
FALSE	0	Male	3
TRUE	0	Male	2
FALSE	0	Male	6
FALSE	0	Male	11
TRUE	1	Female	3
FALSE	1	Male	2
FALSE	1	Female	23
TRUE	0	Female	5
FALSE	0	Male	1
FALSE	0	Male	22
FALSE	1	Male	5
FALSE	1	Male	34
FALSE	1	Male	6
TRUE	1	Male	4
FALSE	1	Male	2
FALSE	1	Male	2
TRUE	0	Male	1
TRUE	1	Female	6
FALSE	1	Female	4
TRUE	1	Female	6
FALSE	0	Male	2
FALSE	0	Male	4
TRUE	0	Male	18
FALSE	0	Male	48
FALSE	1	Male	9
TRUE	1	Male	23
FALSE	0	Male	6
TRUE	0	Male	4
FALSE	0	Male	2
FALSE	0	Male	12
FALSE	1	Male	17
FALSE	0	Male	1
FALSE	1	Male	1
FALSE	1	Male	1
FALSE	1	Male	4
TRUE	1	Female	7
TRUE	1	Female	2
FALSE	0	Male	3
TRUE	1	Male	9
FALSE	0	Male	15
TRUE	1	Female	27
FALSE	1	Male	3
FALSE	1	Male	13
FALSE	0	Female	5
FALSE	0	Male	4
FALSE	0	Male	7
FALSE	0	Male	9
FALSE	1	Male	17
FALSE	0	Male	5
FALSE	0	Female	20
TRUE	0	Male	3
FALSE	0	Male	21
TRUE	1	Female	1
FALSE	1	Female	5
FALSE	1	Male	4
TRUE	1	Male	2
FALSE	1	Male	6
FALSE	1	Male	1
FALSE	0	Male	8
FALSE	0	Male	7
FALSE	1	Male	5
FALSE	0	Male	2
TRUE	1	Male	2
FALSE	0	Male	8
TRUE	1	Female	9
FALSE	0	Male	39
FALSE	0	Male	1
FALSE	0	Male	35
FALSE	1	Male	3
FALSE	0	Male	3
FALSE	0	Male	2
TRUE	1	Male	14
FALSE	1	Male	13
TRUE	1	Male	47
FALSE	1	Female	39
TRUE	0	Male	2
TRUE	1	Male	8
TRUE	1	Male	11
FALSE	1	Male	7
TRUE	1	Male	11
FALSE	1	Male	50
FALSE	1	Male	13
FALSE	1	Male	2
FALSE	1	Male	4
FALSE	1	Male	2
FALSE	0	Male	2
FALSE	0	Male	2
TRUE	0	Male	25
TRUE	0	Female	2
FALSE	0	Male	1
TRUE	0	Male	8
FALSE	1	Male	7
TRUE	1	Male	2
FALSE	0	Male	22
FALSE	1	Male	5
FALSE	0	Male	20
FALSE	1	Male	2
TRUE	0	Male	3
FALSE	1	Male	6
FALSE	0	Male	9
FALSE	1	Male	5
FALSE	0	Male	7
FALSE	1	Male	11
FALSE	0	Male	3
TRUE	1	Male	4
TRUE	1	Female	1
FALSE	1	Male	27
TRUE	1	Male	2
TRUE	0	Male	5
FALSE	0	Male	1
FALSE	0	Male	5
TRUE	0	Male	4
TRUE	1	Male	1
FALSE	0	Male	63
FALSE	0	Male	7
FALSE	0	Male	2
FALSE	1	Male	5
FALSE	0	Male	5
FALSE	0	Male	3
FALSE	0	Male	2
FALSE	1	Male	1
FALSE	1	Male	1
TRUE	0	Male	4
FALSE	1	Male	7
TRUE	1	Male	3
FALSE	0	Male	1
FALSE	1	Female	45
FALSE	1	Male	5
FALSE	0	Male	13
FALSE	1	Male	2
TRUE	0	Female	2
FALSE	0	Male	1
FALSE	1	Male	2
FALSE	0	Male	3
FALSE	0	Male	13
TRUE	0	Male	5
TRUE	0	Male	3
FALSE	1	Male	38
TRUE	0	Male	5
FALSE	0	Male	8
FALSE	1	Male	1
FALSE	0	Male	22
FALSE	0	Male	1
FALSE	0	Male	10
FALSE	0	Male	4
FALSE	0	Male	1
TRUE	1	Female	10
FALSE	0	Male	4
TRUE	0	Male	6
TRUE	1	Male	3
TRUE	1	Female	1
TRUE	0	Male	13
TRUE	1	Male	8
TRUE	1	Male	6
FALSE	0	Male	5
FALSE	1	Male	3
FALSE	0	Male	4
TRUE	1	Female	1
TRUE	1	Male	11
FALSE	1	Male	1
FALSE	1	Male	2
FALSE	1	Male	14
TRUE	0	Male	21
FALSE	0	Male	1
TRUE	1	Male	5
TRUE	1	Male	4
FALSE	0	Male	1
FALSE	1	Male	1
FALSE	0	Male	11
TRUE	1	Female	2
FALSE	1	Male	1
TRUE	0	Female	3
FALSE	1	Male	4
TRUE	1	Male	1
FALSE	0	Male	6
FALSE	0	Male	3
TRUE	0	Male	1
TRUE	1	Male	1
TRUE	1	Male	1
TRUE	1	Female	1
TRUE	1	Male	7
FALSE	0	Male	1
TRUE	0	Male	15
FALSE	0	Male	4
FALSE	0	Male	1
TRUE	1	Male	3
TRUE	1	Female	12
TRUE	0	Male	2
FALSE	1	Male	39
FALSE	0	Male	10
FALSE	0	Male	1
TRUE	1	Male	21
TRUE	0	Male	1
FALSE	1	Female	10
FALSE	1	Male	42
FALSE	0	Male	7
FALSE	1	Male	4
TRUE	1	Female	1
FALSE	0	Male	4
TRUE	1	Male	5
TRUE	1	Female	4
TRUE	0	Male	3
FALSE	0	Male	7
TRUE	0	Male	5
FALSE	1	Male	1
TRUE	1	Male	6
FALSE	0	Male	10
TRUE	1	Female	2
FALSE	1	Male	8
FALSE	0	Male	11
TRUE	1	Male	2
FALSE	0	Male	1
TRUE	1	Female	4
TRUE	0	Male	1
FALSE	1	Female	52
TRUE	0	Male	3
FALSE	0	Male	2
FALSE	0	Male	2
FALSE	1	Male	51
FALSE	0	Male	9
FALSE	1	Male	1
FALSE	0	Male	4
FALSE	1	Male	16
FALSE	0	Male	1
TRUE	1	Male	1
FALSE	0	Male	6
FALSE	0	Male	15
FALSE	1	Male	12
FALSE	0	Male	8
TRUE	1	Male	2
FALSE	0	Male	3
FALSE	0	Male	1
TRUE	1	Female	1
FALSE	0	Male	1
FALSE	0	Female	4
FALSE	1	Male	48
FALSE	0	Female	12
TRUE	1	Female	1
TRUE	0	Female	4
FALSE	0	Male	1
TRUE	0	Female	9
FALSE	0	Male	2
TRUE	1	Female	2
TRUE	1	Female	1
FALSE	0	Male	2
FALSE	0	Male	15
FALSE	0	Male	1
TRUE	0	Male	2
FALSE	1	Male	2
FALSE	1	Male	18
FALSE	1	Male	1
FALSE	0	Male	14
FALSE	1	Male	2
TRUE	1	Male	9
TRUE	1	Female	2
TRUE	0	Male	14
FALSE	0	Male	3
FALSE	1	Male	4
TRUE	1	Female	8
FALSE	0	Male	3
FALSE	0	Male	1
FALSE	0	Male	11
TRUE	0	Male	2
FALSE	1	Male	5
FALSE	1	Male	5
FALSE	1	Male	1
TRUE	1	Female	1
FALSE	1	Male	2
TRUE	1	Male	7
FALSE	1	Male	27
TRUE	1	Male	3
TRUE	0	Male	2
FALSE	1	Female	5
FALSE	1	Male	9
FALSE	0	Male	9
TRUE	1	Female	3
TRUE	0	Male	1
FALSE	0	Male	5
FALSE	0	Male	6
TRUE	0	Male	4
FALSE	0	Male	6
FALSE	0	Male	2
FALSE	0	Male	21
TRUE	0	Male	5
TRUE	1	Female	1
FALSE	0	Male	11
TRUE	1	Male	14
FALSE	0	Male	86
FALSE	0	Male	12
FALSE	0	Female	12
FALSE	0	Male	9
TRUE	1	Female	1
FALSE	0	Male	1
FALSE	0	Male	1
TRUE	1	Male	7
FALSE	1	Male	1
TRUE	1	Male	15
FALSE	0	Male	7
FALSE	0	Male	3
FALSE	0	Male	15
FALSE	0	Male	6
TRUE	1	Male	5
TRUE	1	Female	2
TRUE	0	Female	9
FALSE	0	Male	29
FALSE	0	Male	13
FALSE	0	Male	1
FALSE	0	Male	6
FALSE	0	Female	25
FALSE	0	Male	3
FALSE	0	Male	1
TRUE	1	Female	2
TRUE	0	Female	10
FALSE	1	Male	23
TRUE	1	Female	2
TRUE	1	Male	6
TRUE	0	Male	1
FALSE	1	Male	3
TRUE	1	Female	8
TRUE	1	Female	1
TRUE	1	Male	8
FALSE	0	Male	2
TRUE	1	Female	7
TRUE	0	Female	4
TRUE	0	Female	3
TRUE	1	Male	6
FALSE	0	Male	22
TRUE	1	Male	7
TRUE	1	Female	1
FALSE	0	Male	14
FALSE	0	Male	26
FALSE	0	Male	5
TRUE	0	Female	6
TRUE	1	Female	19
FALSE	1	Male	8
FALSE	0	Male	3
FALSE	0	Male	3
FALSE	0	Male	6
TRUE	1	Female	3
FALSE	0	Male	3
TRUE	0	Male	6
FALSE	0	Male	1
FALSE	1	Male	7
TRUE	0	Female	4
TRUE	1	Female	6
FALSE	1	Male	10
TRUE	0	Male	4
FALSE	0	Female	72
TRUE	0	Male	12
FALSE	1	Female	4
TRUE	0	Male	4
FALSE	0	Male	48
FALSE	0	Male	2
TRUE	1	Male	25
TRUE	1	Female	4
TRUE	0	Male	1
FALSE	0	Male	1
TRUE	1	Female	19
TRUE	0	Male	1
FALSE	0	Female	35
TRUE	0	Male	5
TRUE	0	Male	6
TRUE	0	Female	16
FALSE	0	Male	3
TRUE	1	Male	10
FALSE	1	Female	4
TRUE	0	Male	18
TRUE	1	Male	4
FALSE	0	Male	6
TRUE	0	Male	1
FALSE	0	Male	9
FALSE	0	Male	5
FALSE	0	Male	8
TRUE	1	Female	1
FALSE	0	Male	2
FALSE	0	Male	12
FALSE	0	Male	5
FALSE	1	Female	34
FALSE	0	Male	20
FALSE	0	Male	1
FALSE	1	Male	6
FALSE	0	Male	9
FALSE	0	Male	6
FALSE	0	Male	1
FALSE	0	Male	1
TRUE	0	Female	1
FALSE	1	Male	1
FALSE	1	Female	12
FALSE	0	Male	7
FALSE	0	Male	28
FALSE	0	Male	1
FALSE	0	Male	1
FALSE	1	Male	1
TRUE	1	Male	4
FALSE	1	Male	1
TRUE	1	Female	2
FALSE	0	Male	8
TRUE	1	Female	6
TRUE	1	Female	3
FALSE	0	Male	1
FALSE	1	Male	4
FALSE	1	Male	8
FALSE	0	Male	9
FALSE	0	Male	1
FALSE	0	Male	9
TRUE	0	Male	1
TRUE	1	Female	5
TRUE	0	Female	2
FALSE	0	Male	3
TRUE	0	Male	8
TRUE	0	Female	1
TRUE	1	Male	12
TRUE	0	Female	41
FALSE	0	Male	1
TRUE	1	Male	2
TRUE	1	Male	2
TRUE	0	Female	8
TRUE	1	Female	7
FALSE	0	Female	51
TRUE	1	Male	5
TRUE	1	Female	8
FALSE	0	Male	4
TRUE	0	Male	1
FALSE	1	Male	7
FALSE	0	Male	5
TRUE	0	Male	2
TRUE	0	Female	5
TRUE	1	Female	1
FALSE	1	Male	71
TRUE	0	Male	4
TRUE	1	Female	2
TRUE	1	Male	6
TRUE	1	Female	3
FALSE	0	Female	5
TRUE	0	Male	15
FALSE	0	Female	2
FALSE	0	Male	45
FALSE	0	Male	2
FALSE	0	Male	2
TRUE	1	Female	2
FALSE	0	Male	1
FALSE	0	Male	8
FALSE	1	Male	4
FALSE	1	Male	3
FALSE	1	Female	5
FALSE	0	Male	15
TRUE	0	Male	12
FALSE	0	Male	13
TRUE	1	Female	1
FALSE	0	Male	1
FALSE	0	Male	7
FALSE	0	Male	1
FALSE	0	Male	2
FALSE	1	Male	13
FALSE	0	Male	16
TRUE	0	Female	2
FALSE	1	Male	7
FALSE	0	Male	2
FALSE	0	Female	4
TRUE	1	Male	13
TRUE	0	Male	4
FALSE	1	Male	5
FALSE	0	Male	1
TRUE	1	Male	5
FALSE	0	Male	9
FALSE	1	Male	6
TRUE	1	Male	15
FALSE	1	Male	8
FALSE	0	Male	4
TRUE	1	Male	4
FALSE	1	Male	32
FALSE	0	Male	10
TRUE	1	Male	11
FALSE	1	Male	1
FALSE	0	Male	6
FALSE	1	Male	15
TRUE	1	Female	7
TRUE	1	Female	2
FALSE	0	Male	7
FALSE	1	Male	2
FALSE	0	Male	4
FALSE	0	Male	1
FALSE	0	Male	6
FALSE	0	Male	9
FALSE	1	Male	3
TRUE	1	Female	12
TRUE	0	Male	2
TRUE	0	Male	1
FALSE	1	Male	2
TRUE	1	Male	8
FALSE	1	Female	3
TRUE	1	Male	10
FALSE	0	Male	26
TRUE	1	Female	7
TRUE	1	Female	1
FALSE	1	Male	16
FALSE	0	Male	3
FALSE	1	Male	8
FALSE	0	Male	1
FALSE	0	Male	2
FALSE	1	Male	1
TRUE	0	Female	1
TRUE	1	Female	1
TRUE	0	Male	6
FALSE	1	Male	17
FALSE	1	Female	17
FALSE	0	Male	4
FALSE	0	Male	1
FALSE	0	Male	10
TRUE	0	Male	2
FALSE	1	Male	2
TRUE	1	Male	5
FALSE	1	Female	8
FALSE	1	Male	17
FALSE	1	Male	3
TRUE	0	Female	18
FALSE	0	Male	1
TRUE	1	Male	2
FALSE	0	Male	20
TRUE	1	Female	4
FALSE	0	Male	6
TRUE	1	Male	4
FALSE	0	Male	1
FALSE	0	Male	10
TRUE	0	Female	5
FALSE	0	Male	2
TRUE	0	Female	7
FALSE	1	Male	2
FALSE	0	Male	3
TRUE	0	Female	1
TRUE	1	Male	10
TRUE	0	Male	2
FALSE	0	Male	8
TRUE	1	Female	6
TRUE	1	Male	6
TRUE	0	Male	1
TRUE	1	Female	4
TRUE	0	Male	2
TRUE	1	Female	2
FALSE	1	Male	3
TRUE	1	Female	15
FALSE	1	Male	1
FALSE	1	Male	2
FALSE	0	Male	4
FALSE	1	Male	1
FALSE	1	Male	18
FALSE	0	Female	10
FALSE	1	Female	4
TRUE	1	Male	5
FALSE	0	Male	17
TRUE	0	Male	1
TRUE	1	Male	4
TRUE	0	Male	24
TRUE	1	Male	6
FALSE	0	Male	3
TRUE	1	Female	3
FALSE	0	Male	3
FALSE	0	Male	1
FALSE	0	Male	2
FALSE	0	Male	2
FALSE	0	Male	3
FALSE	0	Male	1
FALSE	0	Female	10
TRUE	1	Female	5
FALSE	0	Male	4
TRUE	1	Female	17
TRUE	1	Female	1
FALSE	1	Male	8
TRUE	1	Male	8
FALSE	0	Male	1
FALSE	0	Male	6
TRUE	1	Female	10
FALSE	0	Male	4
FALSE	1	Male	2
FALSE	1	Male	2
FALSE	0	Male	2
FALSE	0	Male	7
TRUE	1	Female	1
TRUE	0	Male	2
FALSE	0	Male	2
FALSE	0	Male	2
FALSE	0	Male	1
FALSE	1	Male	5
FALSE	0	Male	24
FALSE	0	Male	14
FALSE	0	Male	3
TRUE	0	Male	4
FALSE	1	Male	44
TRUE	0	Male	6
FALSE	0	Male	2
TRUE	1	Female	11
FALSE	1	Male	1
FALSE	0	Male	3
FALSE	0	Male	3
FALSE	0	Male	1
FALSE	0	Male	3
TRUE	1	Female	2
TRUE	0	Male	2
TRUE	1	Female	6
TRUE	1	Female	4
FALSE	0	Male	1
FALSE	0	Male	10
FALSE	0	Male	4
FALSE	0	Male	1
FALSE	0	Male	12
FALSE	0	Male	4
FALSE	0	Male	10
FALSE	1	Male	1
FALSE	0	Male	2
FALSE	0	Male	9
TRUE	1	Female	1
FALSE	0	Male	3
FALSE	0	Male	24
FALSE	0	Male	3
TRUE	1	Female	6
FALSE	0	Male	5
FALSE	0	Male	1
FALSE	0	Male	3
FALSE	0	Male	1
TRUE	0	Male	1
FALSE	0	Male	6
FALSE	0	Male	2
FALSE	1	Male	6
FALSE	1	Female	10
FALSE	0	Male	10
FALSE	1	Male	2
FALSE	1	Male	11
TRUE	0	Male	1
FALSE	0	Male	2
FALSE	0	Male	5
FALSE	0	Male	1
TRUE	0	Male	5
TRUE	0	Male	11
FALSE	0	Male	2
TRUE	0	Male	8
FALSE	1	Male	2
FALSE	1	Female	10
TRUE	1	Male	12
TRUE	1	Male	7
FALSE	0	Male	50
TRUE	0	Female	5
FALSE	0	Male	17
FALSE	1	Male	1
FALSE	0	Female	7
TRUE	1	Male	11
TRUE	1	Female	6
TRUE	1	Female	1
TRUE	1	Female	4
TRUE	0	Male	3
FALSE	1	Male	5
TRUE	0	Male	4
FALSE	0	Male	3
FALSE	0	Male	3
TRUE	1	Female	1
FALSE	1	Male	2
TRUE	1	Female	1
TRUE	1	Male	15
TRUE	1	Female	4
TRUE	0	Male	1
TRUE	1	Female	1
FALSE	1	Male	6
FALSE	0	Male	2
FALSE	1	Male	3
FALSE	1	Male	2
FALSE	0	Male	1
FALSE	0	Male	33
FALSE	0	Male	9
TRUE	0	Male	10
FALSE	0	Male	1
FALSE	0	Male	3
TRUE	0	Male	2
TRUE	0	Male	7
FALSE	0	Male	20
FALSE	1	Male	1
FALSE	0	Female	4
TRUE	0	Female	10
FALSE	1	Male	3
TRUE	1	Female	1
FALSE	0	Male	11
FALSE	0	Male	2
FALSE	0	Male	9
FALSE	0	Male	9
FALSE	0	Male	1
FALSE	0	Male	5
FALSE	1	Male	2
TRUE	1	Male	1
TRUE	1	Female	2
FALSE	0	Male	10
TRUE	1	Male	5
FALSE	0	Male	6
TRUE	0	Male	4
FALSE	0	Male	1
TRUE	1	Male	8
TRUE	0	Male	7
FALSE	0	Male	1
FALSE	1	Male	6
TRUE	1	Male	3
FALSE	0	Male	3
FALSE	0	Male	1
FALSE	1	Male	2
FALSE	0	Male	1
FALSE	0	Male	1
TRUE	1	Male	2
FALSE	1	Female	5
FALSE	0	Male	1
FALSE	0	Male	2
FALSE	1	Male	14
TRUE	0	Male	2
FALSE	0	Male	11
TRUE	1	Female	1
FALSE	0	Male	1
FALSE	0	Male	2
FALSE	1	Male	1
FALSE	0	Male	1
FALSE	0	Male	7
FALSE	1	Male	4
FALSE	0	Male	10
FALSE	1	Male	3
TRUE	0	Male	1
FALSE	0	Male	11
FALSE	0	Male	7
TRUE	0	Male	3
FALSE	0	Male	1
TRUE	1	Female	1
FALSE	0	Male	4
FALSE	0	Male	5
FALSE	1	Male	43
FALSE	1	Male	2
FALSE	0	Male	8
TRUE	1	Female	2
FALSE	1	Male	19
FALSE	1	Male	1
FALSE	0	Male	1
TRUE	1	Female	6
FALSE	0	Male	1
FALSE	0	Male	1
FALSE	0	Male	17
TRUE	1	Female	3
TRUE	1	Male	1
FALSE	1	Male	2
TRUE	1	Female	5
TRUE	1	Female	1
FALSE	1	Male	13
FALSE	0	Male	3
FALSE	0	Male	2
FALSE	0	Male	4
FALSE	0	Male	2
TRUE	1	Female	3
TRUE	1	Male	1
FALSE	1	Male	3
FALSE	0	Male	2
FALSE	1	Male	7
TRUE	1	Female	2
FALSE	1	Female	5
FALSE	0	Male	1
FALSE	0	Male	3
FALSE	0	Male	5
TRUE	1	Female	3
TRUE	0	Male	2
FALSE	1	Male	2
FALSE	0	Male	13
FALSE	0	Male	2
TRUE	0	Male	2
TRUE	1	Male	2
FALSE	0	Male	1
TRUE	1	Female	2
TRUE	0	Male	4
FALSE	0	Male	1
TRUE	1	Male	2
FALSE	0	Male	1
FALSE	0	Male	1
FALSE	0	Male	6
TRUE	1	Female	2
FALSE	0	Male	7
FALSE	0	Male	35
FALSE	0	Male	1
FALSE	0	Male	1
TRUE	1	Male	7
FALSE	0	Male	6
FALSE	0	Male	42
TRUE	0	Female	1
FALSE	0	Male	2
TRUE	0	Male	2
FALSE	0	Male	2
FALSE	1	Male	2
TRUE	0	Female	14
TRUE	1	Male	2
FALSE	0	Male	19
FALSE	0	Female	6
TRUE	1	Female	1
TRUE	1	Female	1
TRUE	0	Male	2
FALSE	0	Male	7
FALSE	1	Male	13
FALSE	1	Male	9
FALSE	0	Male	13
TRUE	0	Female	4
FALSE	0	Male	9
TRUE	0	Male	5
TRUE	0	Male	2
FALSE	0	Male	2
FALSE	1	Male	4
FALSE	1	Male	1
FALSE	0	Male	2
FALSE	0	Male	11
FALSE	0	Male	22
FALSE	0	Male	4
FALSE	0	Male	3
FALSE	1	Male	11
TRUE	1	Female	2
TRUE	1	Female	6
FALSE	0	Male	1
FALSE	0	Male	1
FALSE	0	Male	4
TRUE	0	Male	2
FALSE	1	Male	7
FALSE	1	Male	1
FALSE	1	Male	8
FALSE	0	Male	20
FALSE	0	Male	4
TRUE	1	Female	3
FALSE	0	Male	6
FALSE	0	Male	14
FALSE	0	Male	1
FALSE	0	Male	2
FALSE	1	Male	6
TRUE	1	Female	3
TRUE	1	Male	6
TRUE	0	Male	4
FALSE	0	Male	9
TRUE	1	Female	5
FALSE	0	Male	2
FALSE	0	Female	46
FALSE	0	Male	2
TRUE	0	Female	2
TRUE	0	Male	1
TRUE	0	Male	2
TRUE	1	Male	2
FALSE	1	Male	2
TRUE	0	Male	2
FALSE	0	Male	1
FALSE	0	Male	2
FALSE	0	Male	15
FALSE	0	Male	1
FALSE	0	Male	10
FALSE	1	Male	6
FALSE	1	Male	1
FALSE	1	Male	3
FALSE	0	Male	2
TRUE	1	Male	14
TRUE	1	Female	11
FALSE	0	Male	5
FALSE	0	Male	3
FALSE	0	Male	1
FALSE	1	Male	7
FALSE	1	Male	9
FALSE	1	Male	4
FALSE	0	Male	1
FALSE	0	Male	2
FALSE	1	Male	12
FALSE	1	Male	1
TRUE	1	Male	2
TRUE	1	Female	4
FALSE	0	Male	11
FALSE	1	Female	10
FALSE	0	Male	1
FALSE	0	Male	2
TRUE	1	Male	2
FALSE	0	Male	1
FALSE	0	Male	5
FALSE	1	Male	15
TRUE	0	Female	1
TRUE	0	Male	1
TRUE	1	Female	1
TRUE	0	Male	11
FALSE	1	Male	1
FALSE	1	Male	1
FALSE	0	Male	9
FALSE	1	Female	7
FALSE	1	Male	21
FALSE	1	Female	6
FALSE	1	Male	5
FALSE	0	Male	13
TRUE	1	Female	2
FALSE	0	Male	1
FALSE	1	Male	1
TRUE	1	Male	11
FALSE	0	Male	18
FALSE	0	Male	2
TRUE	1	Female	1
FALSE	1	Male	2
FALSE	1	Male	8
TRUE	0	Female	1
FALSE	0	Female	3
FALSE	0	Male	29
TRUE	0	Male	9
FALSE	0	Male	9
FALSE	1	Male	6
FALSE	0	Male	1
FALSE	1	Male	1
FALSE	1	Male	2
FALSE	0	Male	35
FALSE	1	Female	46
FALSE	1	Male	38
FALSE	0	Male	36
FALSE	0	Male	1
FALSE	0	Male	15
FALSE	0	Male	5
TRUE	1	Male	1
FALSE	0	Male	1
FALSE	0	Male	1
TRUE	1	Female	11
FALSE	1	Male	11
FALSE	0	Male	6
FALSE	0	Male	12
FALSE	0	Male	9
TRUE	1	Female	5
FALSE	0	Male	1
FALSE	1	Female	10
TRUE	1	Female	3
TRUE	1	Male	7
FALSE	0	Male	11
FALSE	1	Male	1
FALSE	0	Male	14
FALSE	0	Male	3
FALSE	0	Male	1
FALSE	0	Male	1
TRUE	1	Female	14
FALSE	0	Male	1
TRUE	0	Male	3
TRUE	1	Male	5
FALSE	1	Male	5
FALSE	0	Male	6
TRUE	1	Male	2
FALSE	0	Male	2
TRUE	1	Male	18
FALSE	0	Male	7
TRUE	1	Female	2
FALSE	1	Male	1
FALSE	0	Male	3
TRUE	1	Male	6
TRUE	0	Female	1
FALSE	0	Male	2
FALSE	0	Male	3
TRUE	1	Male	13
TRUE	0	Female	1
FALSE	0	Male	6
FALSE	0	Male	5
TRUE	1	Male	6
FALSE	0	Male	6
FALSE	1	Male	1
TRUE	0	Male	3
FALSE	1	Female	23
FALSE	0	Male	6
TRUE	0	Female	1
FALSE	0	Male	5
TRUE	1	Male	5
TRUE	1	Female	6
FALSE	0	Male	6
FALSE	1	Male	1
FALSE	0	Male	1
FALSE	1	Male	6
FALSE	1	Male	13
FALSE	0	Male	2
TRUE	1	Male	3
FALSE	0	Male	19
FALSE	0	Male	1
FALSE	1	Male	8
FALSE	0	Male	10
FALSE	0	Male	1
FALSE	0	Male	15
FALSE	0	Male	2
FALSE	0	Male	6
FALSE	0	Male	7
FALSE	0	Female	6
FALSE	1	Female	5
FALSE	1	Male	1
FALSE	0	Male	16
FALSE	0	Male	1
TRUE	1	Male	2
FALSE	0	Male	2
FALSE	0	Male	1
TRUE	0	Female	2
FALSE	1	Male	1
FALSE	0	Male	2
FALSE	1	Male	1
TRUE	1	Male	3
FALSE	0	Male	13
FALSE	0	Male	3
FALSE	0	Male	3
TRUE	0	Male	9
FALSE	0	Male	1
FALSE	1	Male	4
FALSE	0	Male	2
FALSE	0	Male	2
FALSE	1	Male	5
FALSE	0	Male	9
FALSE	1	Male	20
FALSE	1	Male	7
FALSE	0	Male	1
FALSE	1	Male	1
FALSE	0	Male	1
FALSE	1	Male	8
TRUE	1	Male	3
FALSE	0	Male	3
FALSE	0	Male	11
FALSE	1	Male	1
FALSE	1	Male	6
FALSE	1	Male	1
TRUE	1	Female	6
FALSE	1	Female	5
FALSE	1	Male	4
FALSE	0	Male	1
TRUE	1	Female	2
FALSE	1	Male	7
FALSE	0	Male	4
FALSE	1	Male	3
FALSE	0	Male	9
FALSE	0	Male	1
FALSE	0	Male	3
TRUE	0	Male	3
FALSE	0	Male	2
TRUE	0	Female	4
TRUE	0	Female	1
FALSE	0	Male	1
FALSE	1	Male	6
FALSE	1	Male	5
FALSE	0	Male	1
FALSE	0	Male	3
TRUE	0	Female	2
TRUE	1	Male	2
TRUE	1	Female	1
TRUE	1	Female	3
TRUE	1	Male	12
FALSE	0	Female	3
FALSE	0	Male	10
FALSE	1	Male	12
FALSE	1	Male	3
FALSE	0	Male	2
TRUE	1	Female	1
TRUE	1	Female	10
TRUE	0	Female	11
TRUE	0	Male	6
FALSE	1	Male	7
FALSE	1	Male	3
TRUE	1	Male	7
FALSE	0	Male	5
FALSE	1	Male	1
TRUE	1	Female	4
TRUE	1	Male	2
FALSE	1	Male	1
TRUE	1	Male	14
TRUE	1	Female	18
FALSE	1	Male	2
TRUE	0	Male	2
FALSE	0	Female	13
FALSE	0	Male	5
FALSE	1	Male	1
FALSE	0	Male	8
TRUE	0	Female	2
FALSE	0	Male	8
FALSE	0	Male	7
FALSE	1	Male	3
FALSE	0	Male	1
FALSE	1	Male	5
TRUE	0	Male	10
FALSE	0	Male	3
TRUE	1	Female	3
TRUE	1	Male	7
TRUE	0	Female	4
FALSE	0	Male	3
FALSE	0	Male	1
FALSE	1	Male	1
FALSE	0	Male	4
FALSE	0	Male	4
TRUE	1	Male	7
FALSE	0	Male	11
FALSE	0	Male	1
FALSE	0	Male	1
FALSE	0	Male	1
FALSE	0	Male	5
FALSE	1	Male	1
TRUE	1	Female	19
TRUE	1	Female	9
TRUE	0	Female	4
FALSE	1	Male	2
TRUE	1	Male	1
FALSE	1	Male	1
TRUE	0	Female	1
FALSE	0	Male	5
FALSE	1	Male	5
FALSE	1	Male	1
FALSE	0	Male	3
FALSE	0	Female	5
FALSE	1	Female	6
FALSE	0	Male	6
FALSE	0	Male	1
FALSE	0	Female	10
FALSE	0	Male	8
FALSE	0	Male	15
TRUE	0	Male	7
TRUE	1	Female	1
FALSE	1	Male	2
FALSE	1	Male	2
FALSE	0	Male	1
TRUE	1	Female	5
FALSE	1	Male	2
TRUE	0	Male	8
TRUE	0	Male	3
TRUE	0	Male	2
TRUE	1	Female	1
FALSE	1	Male	7
FALSE	0	Male	1
FALSE	1	Male	1
FALSE	0	Female	7
FALSE	0	Male	5
FALSE	1	Male	3
FALSE	0	Male	7
FALSE	1	Male	9
FALSE	0	Male	7
FALSE	1	Male	1
TRUE	0	Male	2
FALSE	0	Male	29
FALSE	1	Female	18
TRUE	1	Male	5
FALSE	1	Male	5
FALSE	0	Male	3
FALSE	0	Male	33
FALSE	0	Male	2
FALSE	0	Male	19
TRUE	1	Male	2
FALSE	0	Male	3
FALSE	0	Male	48
FALSE	0	Male	19
TRUE	1	Male	4
TRUE	0	Male	4
TRUE	0	Female	3
FALSE	0	Male	1
FALSE	0	Male	1
TRUE	0	Female	2
FALSE	1	Female	3
FALSE	0	Male	2
FALSE	0	Male	12
FALSE	1	Female	8
TRUE	1	Female	23
FALSE	1	Male	7
TRUE	0	Female	2
FALSE	0	Male	3
FALSE	0	Male	9
FALSE	1	Male	11
TRUE	1	Female	4
TRUE	1	Male	1
TRUE	1	Female	8
TRUE	1	Male	8
FALSE	0	Male	1
TRUE	1	Male	7
TRUE	1	Male	6
TRUE	0	Female	4
FALSE	1	Male	13
FALSE	0	Male	3
TRUE	1	Female	1
FALSE	1	Male	31
TRUE	0	Female	6
TRUE	0	Male	6
FALSE	0	Male	2
TRUE	1	Male	2
FALSE	0	Male	2
FALSE	0	Male	1
TRUE	1	Female	1
TRUE	0	Male	2
TRUE	0	Male	13
TRUE	1	Female	14
FALSE	0	Male	3
FALSE	0	Male	5
TRUE	0	Female	1
FALSE	0	Male	1
TRUE	1	Male	24
FALSE	0	Male	5
TRUE	1	Female	6
FALSE	0	Male	10
FALSE	0	Male	9
FALSE	0	Male	4
FALSE	1	Female	8
FALSE	1	Male	4
FALSE	0	Male	5
FALSE	0	Male	21
TRUE	0	Female	1
TRUE	1	Female	4
FALSE	1	Female	4
FALSE	0	Male	7
FALSE	0	Male	1
FALSE	1	Female	4
FALSE	0	Male	25
FALSE	1	Male	3
FALSE	0	Male	12
FALSE	0	Male	8
FALSE	0	Male	16
FALSE	1	Male	8
FALSE	1	Male	16
TRUE	1	Female	15
TRUE	1	Female	1
TRUE	1	Female	3
FALSE	1	Male	12
FALSE	0	Male	1
FALSE	1	Male	1
FALSE	0	Male	10
FALSE	0	Male	26
TRUE	0	Female	7
FALSE	1	Male	1
TRUE	0	Male	1
TRUE	1	Female	1
TRUE	0	Female	2
TRUE	1	Male	5
TRUE	1	Female	1
FALSE	0	Male	9
FALSE	1	Male	12
TRUE	1	Male	2
FALSE	0	Male	3
FALSE	1	Male	3
TRUE	1	Male	5
TRUE	1	Male	3
TRUE	1	Female	13
FALSE	0	Male	7
FALSE	1	Male	1
FALSE	0	Female	10
TRUE	0	Female	5
TRUE	1	Male	2
FALSE	0	Male	1
TRUE	1	Female	13
TRUE	1	Male	4
TRUE	1	Male	18
FALSE	1	Male	4
FALSE	0	Male	2
FALSE	0	Male	6
FALSE	0	Male	5
FALSE	1	Male	4
FALSE	1	Female	12
TRUE	0	Female	11
FALSE	0	Male	2
FALSE	0	Male	5
TRUE	0	Female	2
TRUE	0	Male	2
TRUE	0	Male	1
TRUE	1	Male	5
FALSE	0	Male	19
TRUE	0	Male	8
TRUE	1	Female	3
FALSE	0	Male	1
TRUE	0	Male	7
TRUE	0	Female	3
TRUE	0	Female	1
TRUE	1	Female	3
TRUE	0	Female	2
FALSE	0	Male	12
TRUE	1	Male	9
TRUE	1	Male	3
TRUE	1	Male	17
TRUE	1	Male	2
TRUE	1	Female	10
TRUE	1	Female	2
FALSE	0	Male	13
TRUE	0	Male	2
FALSE	0	Male	8
FALSE	0	Male	10
FALSE	1	Female	70
TRUE	1	Female	11
FALSE	0	Male	9
TRUE	0	Male	3
FALSE	0	Male	4
FALSE	0	Male	4
TRUE	1	Male	4
TRUE	1	Female	2
TRUE	1	Male	5
FALSE	0	Male	3
FALSE	1	Male	6
FALSE	1	Male	60
TRUE	1	Female	1
FALSE	0	Male	20
TRUE	1	Male	6
TRUE	1	Male	3
FALSE	0	Male	1
FALSE	0	Male	11
TRUE	1	Female	3
TRUE	1	Male	4
TRUE	0	Female	2
TRUE	1	Male	3
TRUE	1	Male	4
TRUE	1	Female	1
FALSE	0	Male	8
FALSE	0	Male	2
FALSE	0	Male	3
TRUE	0	Female	7
FALSE	0	Male	8
FALSE	0	Male	1
TRUE	0	Male	1
FALSE	0	Male	16
FALSE	0	Male	8
FALSE	1	Male	1
FALSE	1	Male	5
FALSE	1	Male	10
TRUE	0	Male	1
FALSE	0	Male	2
FALSE	0	Male	4
TRUE	0	Male	1
FALSE	1	Male	6
[truncated: 9,585 more rows]
