# Supplementary material for: Gender and racial diversity socialization in science
Source: Nat Comput Sci. 2025 Apr 17;5(6):481–91. doi: 10.1038/s43588-025-00795-9 (PMC12187764; doi:10.1038/s43588-025-00795-9)
Supplement: Supplementary file 4 — Statistical source data for Fig. 2. [file 43588_2025_795_MOESM4_ESM.zip › data_fig_2_a.txt]

femaleHigh	i.femaleHigh	gender
FALSE	0	Male
FALSE	0	Male
TRUE	1	Female
FALSE	0	Male
FALSE	0	Male
TRUE	1	Male
FALSE	1	Male
FALSE	0	Male
FALSE	0	Male
FALSE	0	Male
FALSE	0	Male
FALSE	0	Male
FALSE	0	Male
FALSE	0	Male
FALSE	0	Male
FALSE	0	Male
FALSE	0	Male
FALSE	1	Male
TRUE	0	Male
FALSE	1	Male
TRUE	1	Male
FALSE	0	Male
TRUE	1	Female
FALSE	1	Male
FALSE	0	Male
FALSE	0	Male
FALSE	0	Male
FALSE	1	Female
FALSE	0	Male
FALSE	0	Male
FALSE	0	Male
FALSE	0	Male
FALSE	0	Female
FALSE	0	Male
FALSE	0	Male
FALSE	0	Male
FALSE	1	Male
FALSE	0	Male
FALSE	0	Male
FALSE	0	Male
TRUE	0	Female
FALSE	0	Male
FALSE	1	Male
FALSE	1	Female
FALSE	0	Male
FALSE	0	Male
FALSE	0	Male
FALSE	0	Female
TRUE	0	Female
FALSE	0	Male
FALSE	1	Male
FALSE	0	Male
FALSE	0	Male
TRUE	1	Female
FALSE	0	Male
FALSE	0	Male
TRUE	1	Male
FALSE	0	Male
TRUE	0	Female
TRUE	0	Male
FALSE	1	Male
FALSE	1	Male
TRUE	1	Female
FALSE	1	Male
FALSE	1	Male
FALSE	0	Male
FALSE	1	Male
TRUE	1	Male
FALSE	0	Male
FALSE	0	Male
TRUE	1	Female
FALSE	0	Male
FALSE	0	Male
FALSE	0	Male
FALSE	0	Male
FALSE	1	Male
FALSE	0	Male
TRUE	1	Female
TRUE	1	Female
FALSE	0	Male
FALSE	0	Male
FALSE	0	Male
FALSE	1	Male
FALSE	1	Male
FALSE	1	Male
FALSE	0	Male
FALSE	0	Male
FALSE	1	Male
FALSE	1	Male
TRUE	1	Female
FALSE	0	Male
FALSE	0	Male
TRUE	0	Female
FALSE	0	Male
TRUE	1	Female
TRUE	0	Female
FALSE	1	Male
TRUE	0	Female
TRUE	0	Female
FALSE	0	Male
FALSE	0	Male
FALSE	1	Male
FALSE	1	Female
TRUE	1	Female
FALSE	0	Male
FALSE	0	Male
FALSE	1	Male
FALSE	1	Male
FALSE	0	Female
FALSE	0	Male
TRUE	0	Male
TRUE	0	Male
FALSE	0	Male
FALSE	1	Male
TRUE	1	Female
TRUE	1	Female
TRUE	1	Male
FALSE	1	Male
TRUE	1	Male
FALSE	0	Male
TRUE	0	Female
TRUE	1	Female
FALSE	1	Male
FALSE	1	Female
FALSE	1	Male
FALSE	0	Male
FALSE	1	Male
FALSE	0	Female
FALSE	0	Male
FALSE	1	Male
FALSE	0	Male
FALSE	1	Male
FALSE	1	Male
FALSE	0	Male
TRUE	0	Female
FALSE	0	Male
FALSE	1	Female
FALSE	0	Male
FALSE	1	Male
TRUE	0	Male
TRUE	0	Female
FALSE	0	Female
FALSE	1	Male
TRUE	0	Male
FALSE	0	Male
FALSE	1	Male
FALSE	1	Male
TRUE	1	Female
TRUE	0	Male
TRUE	0	Female
FALSE	1	Male
FALSE	1	Male
FALSE	1	Male
FALSE	1	Male
TRUE	1	Female
FALSE	0	Male
TRUE	0	Female
FALSE	1	Female
FALSE	0	Male
FALSE	0	Male
FALSE	0	Male
FALSE	0	Male
FALSE	0	Male
FALSE	1	Male
FALSE	1	Male
TRUE	0	Male
FALSE	0	Male
TRUE	1	Female
FALSE	0	Male
FALSE	1	Male
FALSE	0	Male
FALSE	0	Female
FALSE	0	Male
FALSE	0	Male
TRUE	1	Female
TRUE	1	Male
FALSE	0	Female
FALSE	0	Male
FALSE	1	Male
TRUE	0	Female
FALSE	1	Male
TRUE	0	Female
TRUE	1	Male
FALSE	0	Female
FALSE	1	Male
FALSE	1	Male
FALSE	0	Male
FALSE	0	Male
FALSE	1	Male
FALSE	0	Male
FALSE	0	Male
TRUE	1	Female
FALSE	0	Male
TRUE	0	Female
FALSE	0	Male
TRUE	0	Male
FALSE	1	Male
FALSE	1	Male
FALSE	1	Male
TRUE	1	Female
FALSE	1	Male
FALSE	0	Male
FALSE	0	Male
FALSE	1	Male
FALSE	0	Male
FALSE	0	Male
TRUE	0	Male
FALSE	1	Female
FALSE	0	Male
TRUE	1	Female
FALSE	0	Male
FALSE	0	Male
FALSE	1	Male
FALSE	1	Male
FALSE	1	Male
FALSE	1	Male
FALSE	0	Male
FALSE	1	Male
TRUE	0	Female
FALSE	0	Male
FALSE	0	Male
FALSE	0	Male
FALSE	1	Male
TRUE	1	Female
FALSE	1	Male
FALSE	1	Female
TRUE	0	Female
TRUE	1	Female
TRUE	1	Female
FALSE	1	Female
TRUE	0	Female
FALSE	0	Male
TRUE	0	Male
FALSE	1	Female
FALSE	0	Male
TRUE	1	Female
TRUE	1	Male
FALSE	0	Female
FALSE	1	Male
FALSE	1	Male
FALSE	0	Male
FALSE	0	Male
FALSE	0	Male
FALSE	1	Female
FALSE	1	Female
FALSE	0	Male
TRUE	1	Female
FALSE	1	Male
FALSE	0	Male
FALSE	0	Male
FALSE	1	Male
FALSE	0	Male
TRUE	1	Female
TRUE	0	Male
FALSE	1	Male
FALSE	1	Male
FALSE	1	Male
FALSE	0	Male
TRUE	1	Female
FALSE	1	Male
FALSE	0	Male
FALSE	0	Male
FALSE	0	Male
FALSE	0	Male
FALSE	0	Male
FALSE	0	Male
TRUE	1	Male
FALSE	0	Male
FALSE	0	Male
FALSE	1	Male
FALSE	1	Male
FALSE	1	Male
TRUE	0	Male
TRUE	1	Male
FALSE	0	Male
FALSE	0	Male
TRUE	0	Male
FALSE	1	Male
TRUE	1	Female
FALSE	1	Male
FALSE	0	Male
TRUE	0	Female
TRUE	1	Female
FALSE	1	Male
TRUE	1	Female
FALSE	0	Female
FALSE	1	Male
FALSE	0	Male
FALSE	0	Male
FALSE	1	Male
FALSE	0	Male
FALSE	0	Male
FALSE	0	Male
FALSE	0	Male
FALSE	0	Male
FALSE	1	Male
FALSE	0	Male
TRUE	0	Female
FALSE	0	Male
FALSE	1	Male
TRUE	0	Female
FALSE	1	Male
TRUE	1	Male
FALSE	1	Male
FALSE	1	Male
FALSE	0	Male
FALSE	0	Male
FALSE	0	Male
FALSE	0	Male
FALSE	1	Male
FALSE	0	Male
FALSE	1	Male
FALSE	0	Male
FALSE	1	Male
FALSE	1	Male
FALSE	0	Male
FALSE	0	Male
FALSE	0	Female
FALSE	1	Male
FALSE	1	Male
FALSE	0	Male
FALSE	0	Male
FALSE	0	Male
FALSE	1	Female
FALSE	0	Male
TRUE	1	Male
TRUE	0	Female
TRUE	0	Female
TRUE	0	Male
FALSE	1	Male
FALSE	1	Female
FALSE	1	Male
FALSE	0	Male
TRUE	0	Male
FALSE	1	Male
TRUE	1	Female
FALSE	0	Male
FALSE	0	Male
TRUE	0	Male
FALSE	0	Male
FALSE	0	Male
FALSE	0	Male
FALSE	0	Male
FALSE	1	Female
FALSE	0	Male
TRUE	1	Male
FALSE	1	Male
FALSE	0	Male
FALSE	1	Male
FALSE	0	Male
FALSE	0	Male
FALSE	0	Male
FALSE	1	Male
FALSE	0	Male
FALSE	0	Male
FALSE	1	Male
FALSE	0	Male
FALSE	0	Male
FALSE	0	Male
FALSE	1	Male
FALSE	0	Male
FALSE	1	Male
FALSE	1	Male
FALSE	0	Male
FALSE	0	Male
FALSE	0	Male
FALSE	0	Male
FALSE	0	Male
TRUE	1	Female
FALSE	0	Male
TRUE	0	Female
FALSE	0	Male
FALSE	0	Male
FALSE	1	Male
FALSE	0	Male
FALSE	0	Male
FALSE	0	Male
FALSE	1	Male
FALSE	0	Male
FALSE	0	Female
FALSE	1	Male
FALSE	0	Male
FALSE	0	Male
FALSE	0	Male
FALSE	1	Female
FALSE	0	Male
FALSE	0	Male
FALSE	0	Male
FALSE	0	Male
FALSE	0	Male
FALSE	0	Male
FALSE	1	Male
FALSE	0	Male
FALSE	1	Male
FALSE	0	Male
FALSE	0	Male
FALSE	0	Male
FALSE	0	Male
FALSE	0	Male
TRUE	0	Female
FALSE	0	Male
FALSE	1	Male
FALSE	0	Male
FALSE	0	Male
TRUE	0	Male
TRUE	1	Female
FALSE	1	Male
TRUE	1	Male
TRUE	1	Female
FALSE	1	Male
TRUE	1	Male
TRUE	1	Male
TRUE	1	Male
FALSE	1	Male
FALSE	1	Male
FALSE	1	Male
TRUE	1	Male
TRUE	1	Female
FALSE	1	Male
FALSE	1	Male
FALSE	1	Male
FALSE	1	Male
TRUE	0	Female
FALSE	0	Male
FALSE	0	Male
FALSE	0	Male
FALSE	1	Male
TRUE	1	Female
FALSE	0	Female
FALSE	0	Male
TRUE	0	Male
TRUE	1	Female
FALSE	0	Male
FALSE	0	Male
FALSE	1	Male
FALSE	0	Male
FALSE	0	Female
FALSE	0	Female
FALSE	0	Female
FALSE	1	Male
FALSE	0	Male
TRUE	1	Male
FALSE	1	Male
TRUE	1	Male
TRUE	0	Female
TRUE	1	Male
FALSE	0	Male
FALSE	0	Male
TRUE	1	Female
FALSE	0	Male
FALSE	1	Male
FALSE	0	Male
FALSE	1	Male
TRUE	1	Male
FALSE	1	Male
FALSE	1	Male
FALSE	1	Male
FALSE	0	Male
FALSE	1	Male
FALSE	0	Male
FALSE	1	Male
TRUE	1	Male
FALSE	0	Male
FALSE	1	Male
TRUE	0	Male
FALSE	0	Male
FALSE	1	Male
FALSE	0	Male
FALSE	1	Male
FALSE	0	Male
FALSE	0	Male
TRUE	0	Male
TRUE	0	Female
FALSE	0	Male
FALSE	0	Male
FALSE	0	Male
FALSE	0	Male
FALSE	1	Male
FALSE	1	Female
FALSE	0	Male
FALSE	0	Male
FALSE	1	Male
FALSE	0	Male
FALSE	1	Male
TRUE	1	Female
FALSE	1	Male
FALSE	0	Male
TRUE	0	Female
FALSE	0	Male
FALSE	0	Male
TRUE	0	Male
FALSE	0	Male
FALSE	1	Male
FALSE	1	Male
FALSE	0	Male
FALSE	0	Male
FALSE	0	Male
TRUE	0	Male
FALSE	0	Male
TRUE	1	Female
TRUE	1	Female
FALSE	0	Male
FALSE	1	Male
FALSE	0	Male
TRUE	1	Male
FALSE	1	Male
FALSE	1	Male
FALSE	1	Male
FALSE	0	Male
FALSE	1	Male
FALSE	0	Male
FALSE	0	Male
FALSE	0	Male
FALSE	1	Male
FALSE	0	Female
FALSE	1	Male
FALSE	0	Male
FALSE	0	Male
FALSE	1	Male
FALSE	1	Male
FALSE	1	Male
FALSE	0	Male
FALSE	0	Male
TRUE	1	Female
FALSE	1	Female
FALSE	1	Male
FALSE	0	Male
TRUE	1	Female
TRUE	1	Male
FALSE	1	Male
FALSE	1	Male
TRUE	1	Female
TRUE	0	Female
FALSE	0	Male
FALSE	1	Male
FALSE	0	Male
FALSE	1	Male
FALSE	1	Male
TRUE	0	Female
FALSE	0	Male
TRUE	1	Female
FALSE	1	Male
FALSE	1	Male
TRUE	1	Male
FALSE	0	Male
FALSE	0	Male
FALSE	1	Male
TRUE	1	Female
FALSE	1	Female
TRUE	1	Female
FALSE	1	Male
FALSE	1	Male
FALSE	1	Female
FALSE	1	Male
FALSE	0	Male
FALSE	0	Male
FALSE	0	Male
FALSE	0	Male
FALSE	0	Male
FALSE	1	Male
TRUE	0	Male
TRUE	0	Male
FALSE	1	Male
FALSE	1	Female
TRUE	1	Female
FALSE	0	Male
TRUE	1	Female
FALSE	1	Male
FALSE	1	Female
FALSE	1	Male
FALSE	1	Male
FALSE	0	Male
FALSE	1	Male
FALSE	0	Male
FALSE	0	Male
FALSE	0	Male
TRUE	0	Female
FALSE	1	Male
FALSE	0	Male
FALSE	0	Male
TRUE	0	Female
TRUE	1	Female
FALSE	0	Male
FALSE	0	Male
FALSE	1	Male
TRUE	1	Male
TRUE	0	Male
FALSE	1	Female
TRUE	1	Female
FALSE	0	Male
FALSE	1	Male
TRUE	0	Male
FALSE	0	Male
FALSE	0	Male
TRUE	0	Female
FALSE	0	Male
TRUE	1	Female
FALSE	0	Male
FALSE	0	Male
FALSE	1	Male
FALSE	1	Male
FALSE	0	Male
TRUE	0	Female
FALSE	1	Male
TRUE	1	Female
FALSE	1	Male
TRUE	0	Male
FALSE	0	Female
FALSE	0	Male
FALSE	0	Male
FALSE	1	Male
FALSE	0	Male
FALSE	1	Male
FALSE	0	Male
FALSE	0	Male
TRUE	0	Female
TRUE	0	Female
FALSE	0	Male
FALSE	0	Male
FALSE	0	Male
FALSE	0	Male
FALSE	1	Male
FALSE	1	Male
FALSE	1	Male
FALSE	0	Male
FALSE	0	Male
FALSE	1	Male
FALSE	1	Male
FALSE	1	Male
FALSE	0	Male
FALSE	1	Female
FALSE	1	Male
TRUE	0	Female
TRUE	1	Male
FALSE	0	Male
FALSE	1	Male
TRUE	1	Female
FALSE	0	Male
TRUE	1	Male
FALSE	0	Male
FALSE	0	Male
TRUE	0	Female
FALSE	1	Male
FALSE	0	Male
FALSE	0	Male
TRUE	0	Female
TRUE	0	Female
FALSE	0	Male
FALSE	0	Male
FALSE	0	Male
FALSE	1	Male
FALSE	1	Female
FALSE	1	Male
FALSE	0	Male
FALSE	0	Male
FALSE	1	Female
FALSE	0	Male
FALSE	0	Female
FALSE	0	Male
FALSE	1	Male
FALSE	0	Male
TRUE	0	Male
FALSE	0	Male
FALSE	0	Male
TRUE	0	Female
FALSE	1	Male
FALSE	0	Male
FALSE	0	Male
FALSE	0	Male
FALSE	0	Male
FALSE	0	Male
FALSE	1	Male
TRUE	1	Male
FALSE	0	Male
FALSE	1	Male
TRUE	0	Female
FALSE	1	Female
FALSE	0	Male
TRUE	0	Male
FALSE	0	Female
FALSE	0	Male
FALSE	0	Male
FALSE	1	Male
TRUE	1	Male
FALSE	0	Male
FALSE	1	Male
FALSE	0	Male
FALSE	0	Male
FALSE	0	Female
TRUE	1	Female
FALSE	0	Female
FALSE	0	Male
FALSE	0	Male
FALSE	1	Male
TRUE	0	Male
FALSE	0	Male
TRUE	1	Male
FALSE	1	Male
FALSE	0	Male
FALSE	0	Male
FALSE	0	Male
TRUE	1	Female
FALSE	1	Male
FALSE	0	Male
FALSE	1	Male
TRUE	1	Female
FALSE	0	Male
TRUE	0	Female
FALSE	1	Male
FALSE	0	Male
FALSE	0	Male
FALSE	0	Male
FALSE	0	Male
FALSE	0	Male
TRUE	1	Female
FALSE	1	Male
FALSE	0	Male
FALSE	0	Male
FALSE	1	Male
TRUE	0	Female
FALSE	0	Male
FALSE	0	Male
FALSE	0	Male
FALSE	0	Male
FALSE	0	Male
FALSE	1	Male
FALSE	0	Male
TRUE	0	Female
FALSE	1	Male
TRUE	0	Female
FALSE	0	Male
FALSE	0	Male
FALSE	1	Male
FALSE	0	Male
TRUE	1	Male
FALSE	1	Male
TRUE	0	Female
FALSE	1	Male
FALSE	0	Male
TRUE	1	Male
FALSE	1	Male
TRUE	1	Female
TRUE	1	Female
FALSE	0	Male
FALSE	1	Male
FALSE	1	Male
FALSE	0	Male
TRUE	1	Female
FALSE	0	Male
FALSE	0	Male
FALSE	0	Male
FALSE	0	Male
FALSE	1	Male
FALSE	1	Male
TRUE	0	Female
FALSE	0	Male
TRUE	1	Female
TRUE	0	Male
TRUE	1	Female
FALSE	0	Male
FALSE	1	Female
FALSE	0	Male
FALSE	0	Male
FALSE	0	Male
FALSE	0	Male
FALSE	1	Male
FALSE	0	Male
TRUE	1	Male
TRUE	1	Female
TRUE	0	Male
TRUE	0	Female
FALSE	1	Male
FALSE	0	Male
FALSE	0	Male
FALSE	0	Male
FALSE	0	Male
FALSE	0	Male
FALSE	0	Male
FALSE	0	Male
TRUE	0	Male
TRUE	1	Female
TRUE	1	Male
TRUE	0	Male
FALSE	0	Male
FALSE	1	Male
FALSE	0	Male
FALSE	0	Male
FALSE	0	Male
FALSE	1	Male
FALSE	0	Male
FALSE	0	Male
FALSE	0	Male
FALSE	0	Male
FALSE	0	Male
FALSE	1	Male
FALSE	0	Male
FALSE	0	Male
TRUE	1	Female
FALSE	0	Male
FALSE	1	Male
FALSE	0	Female
FALSE	0	Male
TRUE	0	Male
TRUE	1	Female
TRUE	0	Male
FALSE	0	Male
FALSE	0	Male
FALSE	0	Male
TRUE	0	Female
FALSE	1	Male
TRUE	0	Male
FALSE	0	Male
FALSE	1	Male
FALSE	0	Male
FALSE	0	Male
FALSE	0	Male
FALSE	1	Female
TRUE	1	Female
FALSE	0	Male
FALSE	0	Male
TRUE	0	Female
FALSE	1	Male
TRUE	1	Female
TRUE	0	Male
FALSE	1	Male
TRUE	1	Female
FALSE	1	Male
FALSE	1	Male
FALSE	0	Male
FALSE	0	Female
TRUE	1	Male
FALSE	0	Male
TRUE	0	Male
FALSE	1	Male
TRUE	1	Female
FALSE	1	Male
TRUE	1	Female
FALSE	0	Male
FALSE	1	Male
FALSE	0	Male
FALSE	1	Male
FALSE	0	Male
FALSE	1	Male
FALSE	1	Male
FALSE	0	Male
FALSE	0	Male
FALSE	0	Male
TRUE	1	Male
FALSE	1	Male
TRUE	1	Male
FALSE	1	Male
TRUE	1	Female
FALSE	1	Male
FALSE	1	Male
FALSE	1	Male
FALSE	0	Male
FALSE	1	Male
FALSE	1	Female
TRUE	0	Female
FALSE	1	Female
FALSE	0	Male
TRUE	0	Male
TRUE	0	Male
TRUE	1	Male
FALSE	0	Male
FALSE	0	Male
TRUE	1	Male
FALSE	1	Female
FALSE	1	Female
FALSE	0	Male
FALSE	1	Male
FALSE	1	Male
FALSE	0	Male
FALSE	1	Male
FALSE	0	Male
TRUE	1	Male
FALSE	1	Female
FALSE	0	Male
TRUE	1	Male
FALSE	0	Male
FALSE	0	Male
FALSE	0	Male
TRUE	0	Male
FALSE	0	Male
TRUE	1	Female
FALSE	1	Male
TRUE	0	Female
FALSE	1	Male
FALSE	1	Male
FALSE	0	Male
FALSE	1	Male
FALSE	1	Male
FALSE	1	Female
FALSE	1	Male
FALSE	0	Male
FALSE	0	Male
FALSE	1	Male
FALSE	1	Male
TRUE	1	Male
TRUE	1	Female
FALSE	0	Male
TRUE	0	Male
FALSE	0	Male
TRUE	0	Female
FALSE	1	Female
TRUE	1	Female
FALSE	0	Male
FALSE	1	Female
FALSE	0	Male
TRUE	1	Male
FALSE	0	Male
FALSE	0	Male
FALSE	0	Male
FALSE	0	Male
FALSE	0	Male
FALSE	0	Male
FALSE	0	Male
FALSE	0	Male
FALSE	1	Male
FALSE	1	Male
FALSE	1	Male
TRUE	1	Female
FALSE	1	Male
FALSE	0	Male
FALSE	0	Male
FALSE	0	Male
FALSE	0	Male
FALSE	0	Male
FALSE	0	Male
FALSE	0	Male
FALSE	0	Male
FALSE	1	Female
FALSE	1	Female
TRUE	1	Female
TRUE	1	Female
FALSE	0	Male
FALSE	0	Male
FALSE	1	Male
FALSE	1	Male
FALSE	0	Male
FALSE	0	Male
FALSE	0	Male
FALSE	0	Male
FALSE	1	Male
FALSE	0	Male
TRUE	1	Male
FALSE	0	Male
FALSE	0	Male
FALSE	0	Male
TRUE	0	Female
FALSE	1	Male
FALSE	0	Male
FALSE	1	Male
FALSE	0	Male
FALSE	0	Male
FALSE	0	Male
TRUE	1	Female
FALSE	1	Male
FALSE	1	Female
FALSE	0	Female
FALSE	0	Male
FALSE	0	Male
FALSE	1	Male
FALSE	1	Male
FALSE	1	Male
TRUE	1	Male
FALSE	1	Male
FALSE	1	Male
FALSE	0	Male
TRUE	1	Female
FALSE	0	Male
FALSE	0	Male
FALSE	1	Female
FALSE	1	Male
TRUE	1	Female
FALSE	0	Male
FALSE	0	Male
TRUE	0	Male
FALSE	1	Male
FALSE	0	Male
FALSE	1	Male
TRUE	1	Male
FALSE	0	Male
FALSE	0	Male
FALSE	0	Male
FALSE	0	Male
FALSE	0	Male
FALSE	1	Male
FALSE	1	Male
FALSE	0	Male
FALSE	1	Male
FALSE	1	Male
FALSE	1	Male
FALSE	1	Male
FALSE	1	Male
TRUE	1	Female
FALSE	1	Male
TRUE	1	Female
FALSE	0	Male
FALSE	1	Male
FALSE	0	Male
FALSE	0	Male
TRUE	1	Female
FALSE	1	Male
FALSE	1	Male
FALSE	0	Female
FALSE	0	Male
FALSE	0	Male
FALSE	0	Male
TRUE	0	Female
FALSE	0	Male
FALSE	1	Male
FALSE	0	Male
FALSE	0	Female
TRUE	0	Male
FALSE	1	Male
FALSE	0	Male
FALSE	1	Female
FALSE	1	Male
FALSE	1	Female
FALSE	1	Male
FALSE	0	Male
FALSE	1	Male
FALSE	1	Male
FALSE	1	Male
FALSE	0	Male
FALSE	0	Male
FALSE	0	Male
FALSE	1	Male
FALSE	0	Male
FALSE	1	Male
FALSE	0	Male
FALSE	0	Male
FALSE	1	Male
TRUE	1	Female
FALSE	0	Male
FALSE	0	Male
FALSE	0	Male
FALSE	0	Male
FALSE	1	Male
FALSE	0	Male
FALSE	0	Male
FALSE	1	Male
TRUE	1	Male
FALSE	1	Male
FALSE	1	Male
TRUE	1	Male
FALSE	0	Male
FALSE	1	Female
TRUE	0	Male
TRUE	1	Male
TRUE	0	Female
TRUE	1	Male
FALSE	1	Male
FALSE	1	Male
TRUE	1	Male
FALSE	1	Male
FALSE	1	Male
FALSE	1	Male
FALSE	0	Male
FALSE	1	Male
FALSE	1	Male
FALSE	0	Male
FALSE	0	Female
FALSE	0	Male
FALSE	0	Male
TRUE	0	Male
FALSE	0	Female
FALSE	0	Male
TRUE	0	Male
FALSE	1	Male
FALSE	1	Male
FALSE	0	Male
FALSE	0	Male
FALSE	0	Male
FALSE	1	Male
FALSE	0	Male
FALSE	1	Male
TRUE	0	Male
TRUE	1	Female
FALSE	1	Male
FALSE	0	Male
FALSE	1	Male
FALSE	0	Male
FALSE	1	Male
FALSE	0	Male
TRUE	0	Female
FALSE	0	Male
TRUE	1	Male
TRUE	1	Female
FALSE	0	Male
FALSE	1	Male
FALSE	1	Male
FALSE	0	Male
FALSE	1	Male
TRUE	0	Male
FALSE	0	Male
FALSE	0	Male
TRUE	1	Female
TRUE	0	Male
FALSE	0	Male
FALSE	1	Male
FALSE	0	Male
FALSE	0	Male
FALSE	0	Male
FALSE	0	Male
FALSE	1	Male
FALSE	0	Male
FALSE	0	Male
FALSE	0	Male
TRUE	1	Female
FALSE	0	Male
FALSE	1	Male
FALSE	1	Male
TRUE	0	Male
FALSE	1	Male
TRUE	1	Male
FALSE	0	Male
TRUE	0	Female
FALSE	1	Female
FALSE	1	Male
FALSE	0	Male
FALSE	1	Male
TRUE	0	Female
FALSE	0	Male
FALSE	1	Male
FALSE	0	Male
FALSE	0	Male
FALSE	0	Male
TRUE	0	Male
FALSE	1	Male
TRUE	0	Male
FALSE	0	Male
FALSE	1	Male
FALSE	0	Male
FALSE	0	Male
FALSE	0	Male
FALSE	0	Male
FALSE	0	Male
FALSE	0	Male
FALSE	0	Male
TRUE	1	Female
FALSE	0	Male
FALSE	0	Male
FALSE	1	Male
FALSE	0	Male
TRUE	0	Female
FALSE	0	Male
TRUE	0	Male
TRUE	1	Male
TRUE	1	Female
FALSE	0	Male
TRUE	0	Male
FALSE	0	Male
TRUE	1	Male
FALSE	1	Male
TRUE	1	Male
FALSE	0	Male
FALSE	1	Male
FALSE	1	Male
FALSE	0	Male
FALSE	1	Male
FALSE	0	Male
FALSE	1	Male
FALSE	1	Female
TRUE	1	Male
FALSE	1	Male
FALSE	1	Male
FALSE	1	Male
TRUE	0	Male
FALSE	0	Male
FALSE	0	Male
TRUE	1	Male
TRUE	1	Female
FALSE	1	Male
TRUE	1	Male
FALSE	0	Male
FALSE	1	Male
FALSE	0	Male
TRUE	1	Female
FALSE	1	Male
TRUE	0	Female
FALSE	1	Male
FALSE	1	Male
TRUE	1	Male
FALSE	0	Male
TRUE	1	Female
FALSE	0	Male
FALSE	0	Male
TRUE	1	Male
TRUE	1	Male
TRUE	1	Female
TRUE	1	Male
FALSE	0	Male
FALSE	0	Male
TRUE	0	Male
FALSE	0	Male
FALSE	0	Male
FALSE	1	Male
TRUE	1	Male
TRUE	1	Female
FALSE	0	Male
TRUE	0	Male
FALSE	1	Male
FALSE	0	Male
FALSE	0	Male
TRUE	1	Male
TRUE	0	Male
FALSE	1	Female
FALSE	1	Male
FALSE	0	Male
FALSE	1	Male
FALSE	1	Female
FALSE	0	Male
TRUE	1	Male
FALSE	1	Female
FALSE	0	Male
FALSE	0	Male
FALSE	0	Male
FALSE	1	Male
TRUE	1	Male
FALSE	0	Male
TRUE	1	Female
FALSE	1	Male
FALSE	0	Male
FALSE	0	Male
TRUE	1	Male
FALSE	0	Male
FALSE	0	Male
TRUE	1	Female
FALSE	1	Male
TRUE	0	Male
FALSE	1	Female
TRUE	0	Male
FALSE	0	Male
TRUE	1	Female
FALSE	1	Male
FALSE	0	Male
FALSE	1	Male
TRUE	1	Female
FALSE	0	Male
FALSE	1	Male
FALSE	0	Male
FALSE	1	Male
FALSE	0	Male
FALSE	1	Male
FALSE	0	Male
FALSE	0	Male
FALSE	0	Male
FALSE	1	Male
FALSE	0	Male
TRUE	1	Male
FALSE	0	Male
FALSE	0	Male
TRUE	0	Female
FALSE	1	Male
TRUE	1	Female
FALSE	0	Male
TRUE	1	Female
FALSE	0	Male
FALSE	0	Female
FALSE	1	Male
FALSE	1	Male
FALSE	0	Female
FALSE	1	Male
TRUE	1	Female
TRUE	0	Female
FALSE	0	Male
FALSE	0	Female
FALSE	0	Male
TRUE	0	Female
TRUE	1	Female
FALSE	1	Male
TRUE	1	Female
FALSE	0	Male
FALSE	0	Male
FALSE	1	Male
FALSE	0	Male
FALSE	0	Male
FALSE	0	Male
FALSE	1	Male
FALSE	1	Male
FALSE	0	Male
TRUE	0	Female
FALSE	1	Male
FALSE	0	Male
FALSE	0	Male
FALSE	0	Male
FALSE	1	Male
TRUE	1	Female
TRUE	1	Male
TRUE	1	Female
TRUE	0	Male
FALSE	0	Male
FALSE	1	Male
FALSE	1	Male
TRUE	1	Female
TRUE	1	Female
FALSE	0	Male
FALSE	1	Male
FALSE	1	Male
FALSE	1	Male
FALSE	0	Male
FALSE	0	Male
FALSE	0	Male
FALSE	0	Male
FALSE	0	Male
FALSE	1	Male
FALSE	1	Male
FALSE	1	Male
TRUE	1	Female
FALSE	1	Male
FALSE	1	Male
FALSE	1	Male
FALSE	1	Male
FALSE	0	Male
FALSE	1	Female
FALSE	1	Male
FALSE	0	Male
TRUE	1	Female
TRUE	0	Male
FALSE	1	Male
FALSE	0	Male
FALSE	0	Male
TRUE	0	Female
TRUE	0	Male
FALSE	0	Male
FALSE	0	Male
FALSE	0	Male
FALSE	0	Male
FALSE	1	Male
TRUE	0	Male
TRUE	1	Female
FALSE	0	Male
FALSE	1	Male
FALSE	0	Male
FALSE	0	Male
FALSE	0	Female
FALSE	0	Male
TRUE	0	Female
TRUE	1	Female
FALSE	0	Male
FALSE	0	Male
FALSE	0	Male
TRUE	1	Male
FALSE	1	Male
FALSE	0	Male
FALSE	0	Male
TRUE	1	Male
FALSE	0	Male
FALSE	0	Male
FALSE	0	Male
FALSE	0	Male
FALSE	0	Male
FALSE	1	Male
TRUE	1	Female
FALSE	0	Female
FALSE	0	Male
FALSE	0	Male
FALSE	0	Male
FALSE	0	Male
FALSE	0	Female
FALSE	0	Male
TRUE	1	Female
FALSE	1	Male
FALSE	0	Male
TRUE	1	Female
TRUE	0	Female
FALSE	1	Male
TRUE	1	Female
TRUE	1	Male
TRUE	0	Male
FALSE	1	Male
FALSE	0	Male
TRUE	1	Female
FALSE	1	Female
TRUE	1	Female
TRUE	1	Male
FALSE	0	Male
TRUE	1	Female
TRUE	0	Female
TRUE	1	Female
FALSE	1	Male
FALSE	0	Male
FALSE	0	Male
FALSE	0	Male
TRUE	0	Female
FALSE	1	Male
FALSE	0	Male
FALSE	1	Male
TRUE	1	Male
TRUE	1	Female
FALSE	0	Male
FALSE	0	Male
TRUE	1	Female
FALSE	0	Male
FALSE	1	Male
FALSE	0	Male
FALSE	0	Male
TRUE	0	Female
FALSE	0	Male
TRUE	1	Female
FALSE	1	Male
FALSE	0	Male
FALSE	0	Male
FALSE	0	Male
FALSE	0	Male
FALSE	0	Male
TRUE	1	Female
FALSE	0	Male
FALSE	0	Male
TRUE	0	Male
FALSE	0	Male
TRUE	1	Female
FALSE	1	Male
FALSE	0	Female
FALSE	1	Female
FALSE	1	Male
TRUE	0	Male
FALSE	0	Female
TRUE	0	Male
FALSE	0	Male
FALSE	1	Male
FALSE	1	Female
FALSE	1	Male
TRUE	0	Male
FALSE	0	Male
FALSE	0	Male
TRUE	1	Male
TRUE	1	Female
FALSE	0	Male
TRUE	0	Male
FALSE	0	Male
TRUE	1	Female
FALSE	0	Male
TRUE	0	Male
FALSE	0	Female
FALSE	0	Male
TRUE	0	Male
FALSE	1	Male
TRUE	0	Female
FALSE	0	Male
TRUE	1	Male
FALSE	1	Female
TRUE	0	Male
TRUE	1	Male
FALSE	0	Male
FALSE	0	Male
FALSE	0	Male
TRUE	0	Male
FALSE	0	Male
FALSE	0	Male
FALSE	0	Male
FALSE	0	Male
FALSE	0	Male
TRUE	1	Female
FALSE	1	Male
FALSE	0	Male
FALSE	0	Male
TRUE	1	Female
FALSE	1	Male
FALSE	0	Male
FALSE	1	Female
FALSE	0	Male
FALSE	0	Male
FALSE	1	Male
FALSE	0	Male
FALSE	1	Male
FALSE	1	Male
FALSE	0	Male
FALSE	1	Male
FALSE	0	Male
FALSE	0	Male
TRUE	0	Female
FALSE	1	Male
FALSE	1	Male
FALSE	0	Male
FALSE	1	Female
FALSE	0	Male
FALSE	0	Male
FALSE	0	Male
FALSE	0	Male
FALSE	0	Male
FALSE	1	Male
TRUE	1	Male
TRUE	0	Female
FALSE	1	Male
TRUE	1	Female
FALSE	0	Male
TRUE	1	Female
FALSE	1	Female
FALSE	0	Male
FALSE	0	Male
FALSE	1	Male
FALSE	1	Male
FALSE	0	Male
FALSE	0	Male
FALSE	0	Male
FALSE	0	Male
FALSE	0	Male
FALSE	0	Male
TRUE	0	Male
TRUE	1	Female
TRUE	0	Female
FALSE	0	Male
FALSE	1	Male
TRUE	0	Male
FALSE	1	Male
TRUE	0	Female
FALSE	0	Male
TRUE	1	Male
TRUE	0	Female
FALSE	0	Male
TRUE	1	Male
TRUE	1	Male
FALSE	0	Female
TRUE	1	Female
FALSE	0	Female
TRUE	1	Male
TRUE	1	Female
TRUE	1	Female
FALSE	0	Male
TRUE	0	Male
FALSE	1	Male
FALSE	0	Male
TRUE	0	Male
TRUE	1	Female
FALSE	0	Male
TRUE	0	Female
TRUE	1	Female
FALSE	1	Male
TRUE	0	Male
FALSE	0	Male
TRUE	1	Female
FALSE	0	Male
FALSE	1	Male
FALSE	1	Female
FALSE	0	Female
TRUE	0	Male
FALSE	0	Female
FALSE	0	Male
FALSE	0	Male
FALSE	0	Male
TRUE	0	Female
FALSE	0	Male
FALSE	1	Female
FALSE	0	Male
FALSE	0	Male
FALSE	1	Male
FALSE	1	Male
FALSE	1	Male
FALSE	1	Female
FALSE	0	Male
FALSE	0	Male
FALSE	0	Male
FALSE	0	Male
FALSE	0	Male
TRUE	0	Female
FALSE	0	Male
FALSE	1	Male
FALSE	0	Male
FALSE	0	Male
FALSE	0	Male
TRUE	1	Female
FALSE	0	Male
FALSE	0	Male
FALSE	0	Male
FALSE	0	Male
FALSE	0	Male
FALSE	0	Male
FALSE	1	Male
FALSE	0	Male
FALSE	1	Male
FALSE	0	Female
FALSE	1	Male
FALSE	0	Male
FALSE	0	Male
FALSE	0	Female
FALSE	1	Male
TRUE	0	Male
FALSE	1	Male
FALSE	0	Male
TRUE	1	Male
FALSE	0	Male
FALSE	1	Male
TRUE	1	Male
FALSE	1	Male
FALSE	0	Male
TRUE	1	Male
FALSE	1	Male
FALSE	0	Male
TRUE	1	Male
FALSE	1	Male
FALSE	0	Male
FALSE	1	Male
FALSE	1	Female
TRUE	1	Female
FALSE	0	Male
FALSE	1	Male
FALSE	1	Male
FALSE	0	Male
FALSE	0	Male
FALSE	0	Male
FALSE	0	Male
FALSE	1	Male
TRUE	0	Female
FALSE	0	Male
FALSE	1	Male
FALSE	0	Male
TRUE	1	Female
TRUE	0	Male
TRUE	0	Male
FALSE	1	Male
FALSE	1	Male
FALSE	1	Male
TRUE	1	Male
TRUE	1	Female
FALSE	1	Female
TRUE	1	Male
FALSE	0	Male
FALSE	0	Male
FALSE	0	Male
FALSE	0	Male
TRUE	1	Female
TRUE	1	Female
FALSE	1	Male
FALSE	1	Male
FALSE	0	Male
FALSE	1	Male
FALSE	0	Male
FALSE	1	Male
FALSE	0	Male
TRUE	0	Female
FALSE	1	Male
FALSE	0	Male
TRUE	0	Female
TRUE	1	Female
FALSE	0	Male
FALSE	1	Male
FALSE	0	Male
FALSE	1	Male
FALSE	1	Female
FALSE	0	Male
FALSE	0	Male
FALSE	0	Male
FALSE	0	Male
FALSE	1	Male
TRUE	1	Male
FALSE	1	Female
FALSE	1	Male
TRUE	1	Female
FALSE	1	Male
TRUE	0	Female
FALSE	0	Male
TRUE	1	Male
FALSE	0	Male
TRUE	1	Female
FALSE	0	Male
TRUE	1	Male
FALSE	0	Male
FALSE	1	Male
FALSE	0	Male
TRUE	0	Female
FALSE	0	Male
TRUE	1	Female
FALSE	0	Male
TRUE	0	Female
FALSE	0	Male
TRUE	0	Female
FALSE	1	Male
FALSE	0	Male
FALSE	0	Male
FALSE	0	Male
TRUE	0	Female
TRUE	1	Male
TRUE	0	Male
FALSE	0	Male
FALSE	1	Female
TRUE	1	Male
TRUE	0	Male
TRUE	1	Female
FALSE	0	Male
TRUE	0	Male
FALSE	0	Male
TRUE	1	Female
TRUE	1	Female
FALSE	1	Male
TRUE	1	Female
TRUE	1	Female
FALSE	1	Male
FALSE	1	Male
FALSE	0	Male
FALSE	1	Male
FALSE	0	Male
FALSE	1	Male
FALSE	0	Female
FALSE	0	Male
FALSE	0	Male
FALSE	1	Female
FALSE	0	Male
FALSE	1	Male
FALSE	0	Male
TRUE	1	Male
FALSE	0	Male
FALSE	0	Male
FALSE	0	Male
TRUE	0	Male
FALSE	0	Male
FALSE	1	Male
TRUE	1	Male
TRUE	0	Male
TRUE	1	Male
FALSE	0	Male
TRUE	1	Female
FALSE	0	Male
FALSE	0	Male
FALSE	0	Male
FALSE	0	Male
FALSE	0	Male
FALSE	0	Male
FALSE	0	Female
FALSE	0	Male
FALSE	1	Male
TRUE	1	Female
FALSE	0	Male
TRUE	1	Female
FALSE	1	Male
TRUE	1	Female
FALSE	1	Male
TRUE	1	Male
FALSE	0	Male
FALSE	0	Male
FALSE	0	Male
TRUE	1	Female
FALSE	0	Male
FALSE	1	Male
FALSE	1	Male
FALSE	0	Male
TRUE	0	Female
FALSE	0	Male
FALSE	0	Male
TRUE	1	Female
TRUE	0	Female
FALSE	0	Male
FALSE	0	Male
FALSE	0	Male
FALSE	0	Male
FALSE	0	Male
FALSE	1	Male
FALSE	0	Male
FALSE	1	Male
FALSE	0	Male
FALSE	0	Male
FALSE	0	Male
FALSE	1	Male
FALSE	1	Male
TRUE	0	Male
TRUE	1	Female
FALSE	0	Male
TRUE	1	Female
FALSE	0	Male
TRUE	1	Female
FALSE	1	Male
FALSE	0	Male
TRUE	0	Female
FALSE	0	Male
FALSE	0	Male
FALSE	0	Male
TRUE	1	Female
FALSE	0	Male
TRUE	0	Male
FALSE	0	Male
TRUE	1	Female
TRUE	1	Female
FALSE	0	Male
FALSE	0	Male
FALSE	0	Male
FALSE	0	Male
FALSE	0	Male
FALSE	0	Male
FALSE	0	Male
FALSE	1	Male
FALSE	0	Male
FALSE	0	Male
TRUE	1	Female
FALSE	1	Male
FALSE	0	Male
FALSE	0	Male
FALSE	0	Male
TRUE	1	Female
FALSE	0	Male
FALSE	0	Male
FALSE	0	Male
FALSE	0	Male
FALSE	0	Male
FALSE	0	Male
FALSE	0	Male
FALSE	1	Male
FALSE	1	Female
FALSE	0	Male
FALSE	1	Male
FALSE	1	Male
FALSE	0	Male
TRUE	0	Male
FALSE	0	Male
FALSE	1	Male
FALSE	0	Male
FALSE	0	Male
TRUE	0	Male
TRUE	0	Male
FALSE	0	Male
TRUE	0	Male
FALSE	1	Male
FALSE	0	Male
FALSE	1	Female
TRUE	1	Male
TRUE	1	Male
FALSE	0	Male
TRUE	0	Female
FALSE	0	Male
FALSE	0	Male
FALSE	1	Male
FALSE	0	Female
TRUE	1	Male
TRUE	1	Female
TRUE	1	Female
TRUE	1	Female
TRUE	0	Male
FALSE	1	Male
TRUE	0	Male
FALSE	0	Male
FALSE	0	Male
FALSE	0	Male
TRUE	1	Female
FALSE	0	Male
FALSE	0	Male
FALSE	1	Male
FALSE	1	Male
TRUE	1	Female
TRUE	1	Male
TRUE	1	Female
FALSE	0	Male
FALSE	1	Female
FALSE	1	Male
FALSE	1	Male
FALSE	0	Male
FALSE	1	Male
TRUE	0	Female
FALSE	1	Male
FALSE	0	Male
FALSE	0	Male
FALSE	0	Male
FALSE	0	Male
TRUE	0	Male
FALSE	0	Male
FALSE	0	Male
FALSE	0	Male
FALSE	0	Male
TRUE	0	Male
TRUE	1	Female
TRUE	0	Male
FALSE	0	Male
TRUE	0	Female
FALSE	1	Male
FALSE	0	Male
FALSE	1	Male
FALSE	0	Female
TRUE	0	Female
FALSE	1	Male
TRUE	1	Female
FALSE	0	Male
FALSE	0	Male
FALSE	0	Male
FALSE	0	Male
FALSE	0	Male
FALSE	0	Male
FALSE	0	Male
FALSE	0	Male
FALSE	1	Male
FALSE	0	Male
TRUE	1	Male
FALSE	1	Female
FALSE	0	Male
FALSE	0	Male
TRUE	1	Male
FALSE	0	Male
FALSE	1	Male
FALSE	0	Male
FALSE	0	Male
TRUE	0	Male
FALSE	0	Male
FALSE	1	Male
TRUE	0	Male
FALSE	0	Male
FALSE	0	Male
FALSE	0	Male
FALSE	1	Male
FALSE	1	Male
FALSE	1	Male
FALSE	0	Male
FALSE	0	Male
FALSE	0	Male
FALSE	0	Male
FALSE	1	Male
FALSE	0	Male
FALSE	0	Male
FALSE	0	Male
TRUE	1	Male
FALSE	1	Female
FALSE	0	Male
FALSE	0	Male
FALSE	1	Male
FALSE	0	Male
FALSE	0	Male
FALSE	1	Female
FALSE	0	Male
FALSE	1	Male
FALSE	0	Male
FALSE	0	Male
FALSE	0	Male
FALSE	1	Male
TRUE	1	Female
FALSE	0	Male
FALSE	0	Male
FALSE	0	Male
FALSE	1	Male
FALSE	1	Male
FALSE	0	Male
FALSE	0	Male
FALSE	1	Male
TRUE	0	Male
FALSE	0	Male
FALSE	0	Male
TRUE	0	Male
FALSE	0	Male
TRUE	1	Female
FALSE	0	Male
FALSE	0	Male
FALSE	0	Male
FALSE	1	Male
FALSE	1	Male
FALSE	0	Male
FALSE	0	Male
FALSE	1	Male
FALSE	1	Male
TRUE	1	Female
FALSE	1	Male
FALSE	1	Male
FALSE	0	Male
FALSE	1	Male
FALSE	0	Male
TRUE	1	Female
FALSE	0	Male
FALSE	0	Male
FALSE	0	Male
TRUE	1	Female
TRUE	1	Male
FALSE	1	Male
FALSE	1	Male
TRUE	1	Female
TRUE	1	Female
FALSE	1	Male
FALSE	0	Male
FALSE	0	Male
FALSE	0	Male
TRUE	1	Female
FALSE	0	Male
TRUE	1	Female
FALSE	0	Male
FALSE	0	Male
TRUE	1	Male
FALSE	1	Male
FALSE	1	Male
FALSE	0	Male
FALSE	1	Male
TRUE	1	Female
FALSE	0	Male
FALSE	1	Female
FALSE	0	Male
FALSE	0	Male
TRUE	1	Female
FALSE	1	Male
FALSE	0	Male
FALSE	0	Male
FALSE	0	Male
TRUE	1	Female
FALSE	0	Male
FALSE	1	Male
FALSE	0	Male
FALSE	0	Male
FALSE	0	Male
FALSE	0	Male
FALSE	1	Male
FALSE	0	Male
TRUE	1	Female
FALSE	0	Male
FALSE	1	Male
FALSE	0	Male
FALSE	1	Male
[truncated: 13,638 more rows]
