# Supplementary material for: Gender and racial diversity socialization in science
Source: Nat Comput Sci. 2025 Apr 17;5(6):481–91. doi: 10.1038/s43588-025-00795-9 (PMC12187764; doi:10.1038/s43588-025-00795-9)
Supplement: Supplementary file 5 — Statistical source data for Fig. 3a. [file 43588_2025_795_MOESM5_ESM.zip]

Archive with 5 entries (5 files):
- data_fig_3_c.txt
- data_fig_3_df.txt
- data_fig_3_eg.txt
- data_fig_3_a.txt
- data_fig_3_b.txt
