# Supplementary material for: Gender and racial diversity socialization in science
Source: Nat Comput Sci. 2025 Apr 17;5(6):481–91. doi: 10.1038/s43588-025-00795-9 (PMC12187764; doi:10.1038/s43588-025-00795-9)
Supplement: Supplementary file 5 — Statistical source data for Fig. 3a. [file 43588_2025_795_MOESM5_ESM.zip › data_fig_3_c.txt]

nCoautG	gender	femaleHigh_early	femaleHigh_late
1-5	Male	TRUE	1
1-5	Male	FALSE	0
1-5	Female	TRUE	0
1-5	Male	FALSE	1
1-5	Male	FALSE	1
1-5	Male	FALSE	1
1-5	Male	FALSE	1
>10	Female	TRUE	1
1-5	Male	FALSE	0
1-5	Male	FALSE	1
6-10	Female	TRUE	1
1-5	Male	TRUE	1
1-5	Male	FALSE	1
1-5	Male	TRUE	0
1-5	Male	FALSE	1
1-5	Female	TRUE	1
6-10	Female	FALSE	0
1-5	Female	FALSE	1
1-5	Female	FALSE	1
1-5	Male	FALSE	0
1-5	Male	FALSE	1
1-5	Female	FALSE	1
1-5	Male	FALSE	1
1-5	Female	FALSE	0
6-10	Male	TRUE	0
1-5	Female	FALSE	1
1-5	Male	FALSE	1
1-5	Male	FALSE	0
1-5	Female	FALSE	1
6-10	Female	FALSE	0
6-10	Male	TRUE	1
6-10	Male	FALSE	0
6-10	Male	FALSE	1
6-10	Male	FALSE	0
1-5	Female	TRUE	1
6-10	Female	TRUE	1
6-10	Female	TRUE	1
1-5	Male	TRUE	1
1-5	Male	FALSE	1
1-5	Male	FALSE	1
1-5	Male	TRUE	1
1-5	Female	TRUE	1
1-5	Male	FALSE	1
1-5	Male	FALSE	1
1-5	Male	FALSE	0
1-5	Male	FALSE	1
1-5	Male	FALSE	1
1-5	Male	FALSE	0
6-10	Male	TRUE	1
1-5	Female	TRUE	1
1-5	Male	FALSE	0
1-5	Male	FALSE	1
1-5	Male	FALSE	0
1-5	Male	TRUE	0
1-5	Male	FALSE	0
1-5	Male	FALSE	1
1-5	Female	TRUE	1
1-5	Male	FALSE	1
6-10	Male	TRUE	1
1-5	Female	TRUE	1
1-5	Male	TRUE	0
1-5	Female	FALSE	0
1-5	Male	FALSE	1
6-10	Male	FALSE	0
1-5	Male	FALSE	0
1-5	Male	FALSE	1
1-5	Male	TRUE	1
1-5	Male	FALSE	1
1-5	Male	TRUE	1
1-5	Male	FALSE	0
1-5	Male	FALSE	1
1-5	Male	FALSE	1
6-10	Male	FALSE	0
1-5	Male	FALSE	1
6-10	Male	TRUE	1
6-10	Male	TRUE	0
6-10	Male	TRUE	1
1-5	Female	TRUE	1
1-5	Male	FALSE	1
1-5	Male	FALSE	0
1-5	Male	FALSE	0
1-5	Male	TRUE	1
1-5	Female	FALSE	0
6-10	Female	TRUE	1
1-5	Male	FALSE	1
1-5	Female	TRUE	1
1-5	Male	TRUE	1
6-10	Male	FALSE	1
1-5	Male	FALSE	1
1-5	Male	FALSE	1
6-10	Female	TRUE	0
1-5	Female	TRUE	0
1-5	Female	FALSE	1
6-10	Male	FALSE	1
1-5	Female	TRUE	1
1-5	Male	FALSE	1
1-5	Female	FALSE	1
1-5	Male	TRUE	1
1-5	Female	FALSE	1
1-5	Male	FALSE	1
1-5	Male	FALSE	0
1-5	Male	TRUE	1
>10	Female	TRUE	1
6-10	Female	TRUE	1
1-5	Male	TRUE	1
1-5	Female	FALSE	1
1-5	Male	FALSE	0
1-5	Female	TRUE	1
1-5	Male	TRUE	0
1-5	Female	TRUE	1
1-5	Female	TRUE	0
1-5	Male	FALSE	0
1-5	Female	TRUE	1
1-5	Female	FALSE	1
1-5	Male	TRUE	0
6-10	Female	TRUE	1
1-5	Male	FALSE	1
1-5	Female	FALSE	1
>10	Female	FALSE	1
>10	Male	FALSE	1
1-5	Male	FALSE	0
6-10	Female	TRUE	1
1-5	Female	TRUE	0
1-5	Male	TRUE	1
1-5	Male	FALSE	0
1-5	Female	TRUE	1
1-5	Female	FALSE	1
1-5	Male	FALSE	1
1-5	Male	FALSE	1
1-5	Male	FALSE	1
1-5	Male	FALSE	0
6-10	Female	FALSE	1
1-5	Male	FALSE	1
1-5	Male	FALSE	0
1-5	Female	FALSE	1
1-5	Male	FALSE	1
1-5	Male	FALSE	1
1-5	Male	FALSE	0
1-5	Male	FALSE	1
1-5	Male	TRUE	1
1-5	Male	FALSE	1
1-5	Female	TRUE	1
1-5	Female	TRUE	1
1-5	Female	FALSE	1
1-5	Male	TRUE	1
>10	Male	FALSE	1
1-5	Male	TRUE	0
1-5	Male	FALSE	1
1-5	Male	FALSE	0
6-10	Male	TRUE	1
1-5	Male	FALSE	1
1-5	Female	FALSE	1
1-5	Male	TRUE	0
1-5	Male	FALSE	0
1-5	Male	TRUE	1
1-5	Female	TRUE	1
1-5	Male	FALSE	1
6-10	Male	TRUE	1
1-5	Female	TRUE	1
1-5	Male	FALSE	1
1-5	Female	FALSE	0
>10	Male	FALSE	1
1-5	Male	FALSE	0
1-5	Female	FALSE	1
6-10	Female	FALSE	0
6-10	Male	FALSE	0
1-5	Female	TRUE	1
1-5	Female	TRUE	1
1-5	Female	FALSE	0
1-5	Male	FALSE	0
1-5	Male	TRUE	0
1-5	Male	TRUE	0
1-5	Male	FALSE	0
1-5	Male	TRUE	0
1-5	Male	FALSE	0
1-5	Male	FALSE	0
1-5	Male	FALSE	0
1-5	Male	TRUE	0
6-10	Male	TRUE	0
1-5	Male	FALSE	1
1-5	Male	FALSE	0
1-5	Female	TRUE	1
1-5	Male	TRUE	1
1-5	Female	TRUE	1
1-5	Female	TRUE	1
6-10	Female	TRUE	0
1-5	Female	TRUE	1
1-5	Male	FALSE	0
6-10	Female	TRUE	1
1-5	Female	TRUE	1
1-5	Male	TRUE	0
1-5	Male	FALSE	1
1-5	Female	TRUE	1
1-5	Female	TRUE	1
1-5	Male	TRUE	1
1-5	Female	FALSE	0
1-5	Male	FALSE	1
1-5	Male	TRUE	0
1-5	Female	FALSE	1
6-10	Female	FALSE	1
6-10	Male	FALSE	1
1-5	Male	TRUE	1
>10	Female	FALSE	1
1-5	Female	TRUE	1
1-5	Male	FALSE	1
1-5	Male	TRUE	0
6-10	Female	TRUE	1
1-5	Female	TRUE	0
6-10	Male	FALSE	1
1-5	Male	FALSE	1
1-5	Male	TRUE	1
1-5	Male	FALSE	0
1-5	Male	FALSE	1
1-5	Male	TRUE	1
1-5	Male	FALSE	0
6-10	Female	FALSE	0
1-5	Female	TRUE	1
1-5	Female	TRUE	1
6-10	Male	FALSE	1
1-5	Female	FALSE	0
6-10	Male	FALSE	1
6-10	Male	TRUE	1
6-10	Male	FALSE	0
1-5	Male	TRUE	0
1-5	Male	FALSE	0
1-5	Male	TRUE	0
1-5	Female	TRUE	1
1-5	Male	FALSE	1
1-5	Female	FALSE	1
1-5	Male	TRUE	1
1-5	Female	FALSE	1
6-10	Female	TRUE	1
1-5	Male	FALSE	0
1-5	Male	TRUE	0
1-5	Male	TRUE	1
1-5	Female	TRUE	1
1-5	Male	FALSE	0
1-5	Male	TRUE	1
1-5	Male	FALSE	0
1-5	Male	FALSE	0
1-5	Male	FALSE	1
6-10	Female	FALSE	1
1-5	Male	TRUE	1
1-5	Male	FALSE	0
1-5	Male	FALSE	0
1-5	Male	FALSE	0
6-10	Female	TRUE	1
1-5	Male	FALSE	0
1-5	Female	TRUE	1
6-10	Male	TRUE	1
1-5	Female	TRUE	1
1-5	Male	TRUE	0
1-5	Male	TRUE	1
1-5	Female	FALSE	0
1-5	Female	TRUE	1
6-10	Male	TRUE	1
6-10	Male	FALSE	0
1-5	Male	TRUE	1
1-5	Male	TRUE	0
1-5	Male	FALSE	1
6-10	Male	FALSE	1
1-5	Male	TRUE	0
1-5	Male	FALSE	0
1-5	Female	TRUE	1
1-5	Male	FALSE	1
1-5	Male	FALSE	1
1-5	Male	TRUE	1
1-5	Male	FALSE	1
1-5	Male	TRUE	0
1-5	Female	FALSE	1
1-5	Male	FALSE	1
1-5	Female	FALSE	1
1-5	Male	FALSE	0
1-5	Male	TRUE	1
1-5	Female	TRUE	1
>10	Female	TRUE	1
1-5	Male	FALSE	0
6-10	Male	FALSE	0
1-5	Female	TRUE	1
6-10	Female	TRUE	1
1-5	Female	FALSE	1
1-5	Male	FALSE	0
1-5	Male	FALSE	0
1-5	Male	FALSE	0
1-5	Female	FALSE	0
1-5	Female	TRUE	1
1-5	Male	FALSE	0
1-5	Male	FALSE	0
1-5	Female	TRUE	1
6-10	Female	TRUE	1
6-10	Male	FALSE	1
1-5	Male	TRUE	0
1-5	Female	FALSE	1
6-10	Male	FALSE	0
1-5	Male	FALSE	0
1-5	Male	FALSE	0
1-5	Male	FALSE	1
1-5	Male	FALSE	1
1-5	Female	TRUE	1
1-5	Male	FALSE	0
1-5	Female	FALSE	1
1-5	Male	TRUE	1
1-5	Male	TRUE	1
1-5	Male	TRUE	1
1-5	Male	FALSE	1
1-5	Male	TRUE	1
1-5	Male	TRUE	1
1-5	Female	TRUE	0
1-5	Male	FALSE	0
>10	Female	TRUE	1
>10	Male	TRUE	1
1-5	Male	FALSE	0
1-5	Female	TRUE	1
1-5	Female	FALSE	0
1-5	Male	FALSE	1
1-5	Male	TRUE	0
6-10	Female	FALSE	1
1-5	Male	FALSE	1
1-5	Male	FALSE	1
1-5	Female	TRUE	1
1-5	Male	FALSE	0
1-5	Male	FALSE	0
1-5	Male	FALSE	0
1-5	Female	FALSE	1
1-5	Male	TRUE	1
6-10	Male	TRUE	1
>10	Male	TRUE	0
1-5	Female	TRUE	1
1-5	Female	FALSE	1
6-10	Male	FALSE	0
1-5	Female	FALSE	0
6-10	Male	FALSE	1
1-5	Male	FALSE	1
1-5	Male	FALSE	1
1-5	Female	TRUE	1
1-5	Female	FALSE	0
1-5	Male	FALSE	0
1-5	Male	TRUE	1
1-5	Male	TRUE	0
1-5	Male	FALSE	0
1-5	Male	FALSE	0
>10	Male	FALSE	0
6-10	Male	FALSE	0
1-5	Male	FALSE	0
1-5	Male	TRUE	1
1-5	Male	TRUE	1
1-5	Female	FALSE	1
6-10	Female	TRUE	0
1-5	Male	FALSE	1
1-5	Male	FALSE	0
1-5	Male	FALSE	0
1-5	Male	TRUE	1
1-5	Male	FALSE	0
1-5	Male	FALSE	0
1-5	Male	FALSE	1
1-5	Female	FALSE	1
1-5	Female	TRUE	1
1-5	Male	TRUE	0
1-5	Female	TRUE	1
1-5	Male	FALSE	1
1-5	Male	FALSE	1
1-5	Male	FALSE	0
1-5	Male	FALSE	1
1-5	Female	FALSE	1
1-5	Male	FALSE	0
1-5	Male	FALSE	1
1-5	Female	FALSE	1
1-5	Female	TRUE	1
1-5	Female	TRUE	1
6-10	Male	TRUE	1
1-5	Male	FALSE	0
1-5	Male	TRUE	0
1-5	Female	FALSE	1
1-5	Male	FALSE	1
1-5	Male	TRUE	0
1-5	Female	FALSE	1
1-5	Male	FALSE	0
1-5	Male	FALSE	1
1-5	Male	TRUE	0
1-5	Male	FALSE	0
>10	Male	TRUE	0
1-5	Male	FALSE	1
>10	Male	FALSE	0
1-5	Male	FALSE	0
>10	Male	FALSE	1
1-5	Male	TRUE	1
1-5	Female	FALSE	1
1-5	Female	TRUE	1
6-10	Female	TRUE	0
1-5	Male	FALSE	0
1-5	Male	FALSE	0
6-10	Female	TRUE	1
1-5	Male	FALSE	0
1-5	Male	FALSE	0
1-5	Male	TRUE	1
6-10	Female	FALSE	1
1-5	Female	FALSE	1
1-5	Male	FALSE	0
1-5	Male	FALSE	1
6-10	Male	TRUE	1
>10	Male	FALSE	0
>10	Male	FALSE	1
1-5	Female	FALSE	1
1-5	Male	TRUE	0
1-5	Male	FALSE	0
6-10	Male	FALSE	1
1-5	Male	FALSE	0
1-5	Male	FALSE	0
1-5	Female	TRUE	1
1-5	Female	TRUE	1
1-5	Female	FALSE	1
1-5	Female	FALSE	1
1-5	Male	TRUE	0
1-5	Female	TRUE	1
6-10	Female	TRUE	1
1-5	Male	FALSE	1
1-5	Male	FALSE	1
1-5	Male	FALSE	0
1-5	Male	TRUE	1
1-5	Male	FALSE	0
1-5	Male	FALSE	0
1-5	Female	TRUE	0
6-10	Female	FALSE	0
1-5	Male	FALSE	0
1-5	Male	TRUE	0
1-5	Male	TRUE	0
1-5	Male	FALSE	0
1-5	Female	TRUE	1
6-10	Female	TRUE	1
1-5	Female	FALSE	1
1-5	Male	TRUE	0
6-10	Male	FALSE	0
1-5	Male	FALSE	1
1-5	Female	FALSE	1
1-5	Male	FALSE	0
1-5	Male	FALSE	0
1-5	Male	FALSE	0
1-5	Male	TRUE	1
>10	Male	FALSE	1
1-5	Male	FALSE	0
1-5	Male	TRUE	1
1-5	Male	TRUE	0
1-5	Male	TRUE	0
1-5	Male	TRUE	1
1-5	Male	FALSE	1
1-5	Female	TRUE	1
1-5	Female	FALSE	0
1-5	Male	FALSE	0
>10	Male	FALSE	1
1-5	Female	TRUE	1
6-10	Male	TRUE	1
6-10	Female	TRUE	1
1-5	Male	FALSE	1
6-10	Male	TRUE	1
1-5	Female	TRUE	0
1-5	Male	FALSE	1
1-5	Male	FALSE	1
1-5	Male	FALSE	1
1-5	Male	TRUE	1
1-5	Female	FALSE	1
1-5	Female	TRUE	0
>10	Male	TRUE	0
1-5	Female	TRUE	0
1-5	Male	FALSE	1
1-5	Male	TRUE	1
6-10	Female	TRUE	1
1-5	Male	TRUE	1
1-5	Female	TRUE	1
>10	Male	TRUE	1
1-5	Female	FALSE	0
1-5	Male	TRUE	1
1-5	Male	FALSE	1
>10	Female	TRUE	1
>10	Male	TRUE	1
1-5	Male	FALSE	1
1-5	Male	FALSE	1
1-5	Female	TRUE	0
1-5	Female	FALSE	1
1-5	Male	TRUE	1
1-5	Female	FALSE	1
1-5	Male	FALSE	1
1-5	Male	TRUE	1
1-5	Female	FALSE	1
6-10	Female	TRUE	1
1-5	Male	FALSE	1
1-5	Male	FALSE	1
1-5	Male	FALSE	1
1-5	Male	TRUE	1
1-5	Female	FALSE	1
6-10	Male	TRUE	1
6-10	Female	FALSE	1
1-5	Male	TRUE	1
>10	Male	TRUE	1
1-5	Male	TRUE	1
1-5	Male	FALSE	1
1-5	Male	FALSE	0
1-5	Male	FALSE	0
1-5	Male	FALSE	0
1-5	Male	FALSE	0
1-5	Female	TRUE	1
1-5	Male	TRUE	1
1-5	Female	TRUE	1
6-10	Male	TRUE	0
1-5	Female	TRUE	1
1-5	Female	TRUE	0
>10	Male	TRUE	1
1-5	Male	TRUE	1
1-5	Female	FALSE	1
1-5	Male	FALSE	1
1-5	Male	FALSE	1
1-5	Female	TRUE	1
6-10	Male	TRUE	0
1-5	Male	TRUE	1
1-5	Male	FALSE	1
1-5	Male	FALSE	1
1-5	Male	FALSE	0
>10	Male	FALSE	0
1-5	Male	TRUE	1
1-5	Male	TRUE	0
1-5	Female	TRUE	0
1-5	Male	TRUE	0
1-5	Male	FALSE	0
1-5	Female	TRUE	0
1-5	Male	FALSE	0
1-5	Male	TRUE	1
1-5	Male	FALSE	1
6-10	Female	TRUE	1
6-10	Female	FALSE	0
1-5	Female	TRUE	1
1-5	Male	FALSE	0
1-5	Male	TRUE	1
1-5	Female	FALSE	0
1-5	Male	FALSE	1
1-5	Male	FALSE	1
1-5	Male	FALSE	1
1-5	Male	FALSE	0
1-5	Female	TRUE	1
>10	Male	TRUE	0
1-5	Female	TRUE	0
1-5	Male	FALSE	0
1-5	Male	TRUE	1
1-5	Male	FALSE	0
1-5	Male	FALSE	1
1-5	Male	TRUE	1
1-5	Male	TRUE	1
1-5	Female	FALSE	1
1-5	Female	FALSE	1
6-10	Male	TRUE	1
1-5	Female	FALSE	1
1-5	Female	FALSE	0
1-5	Female	FALSE	0
1-5	Male	TRUE	1
1-5	Male	FALSE	1
1-5	Male	TRUE	1
1-5	Male	FALSE	0
1-5	Male	TRUE	0
1-5	Male	FALSE	1
1-5	Male	FALSE	0
1-5	Male	TRUE	0
1-5	Male	TRUE	1
1-5	Male	TRUE	1
1-5	Male	TRUE	1
1-5	Male	TRUE	0
1-5	Male	TRUE	1
1-5	Male	FALSE	0
1-5	Male	FALSE	1
1-5	Male	TRUE	1
1-5	Male	TRUE	1
1-5	Male	FALSE	0
6-10	Male	FALSE	0
1-5	Female	FALSE	0
1-5	Male	TRUE	1
1-5	Female	TRUE	1
1-5	Male	FALSE	1
1-5	Male	FALSE	0
1-5	Male	FALSE	0
>10	Male	FALSE	0
1-5	Male	FALSE	0
6-10	Male	TRUE	1
1-5	Male	TRUE	1
1-5	Female	TRUE	1
1-5	Female	FALSE	0
1-5	Male	TRUE	1
1-5	Male	FALSE	1
1-5	Male	FALSE	0
6-10	Male	FALSE	1
1-5	Male	FALSE	0
1-5	Female	TRUE	1
1-5	Male	FALSE	0
6-10	Male	TRUE	1
1-5	Female	FALSE	0
1-5	Female	FALSE	0
1-5	Male	FALSE	1
1-5	Male	FALSE	0
1-5	Male	TRUE	1
1-5	Female	FALSE	0
1-5	Male	FALSE	0
1-5	Female	TRUE	1
1-5	Female	FALSE	1
>10	Female	TRUE	1
1-5	Female	TRUE	1
1-5	Male	TRUE	1
1-5	Female	TRUE	1
>10	Male	FALSE	1
>10	Female	TRUE	1
1-5	Male	FALSE	0
1-5	Female	FALSE	1
1-5	Male	FALSE	1
1-5	Male	TRUE	0
1-5	Male	FALSE	1
6-10	Female	TRUE	1
1-5	Female	FALSE	1
1-5	Female	TRUE	0
6-10	Female	FALSE	0
1-5	Male	FALSE	1
6-10	Male	TRUE	0
1-5	Female	FALSE	1
6-10	Female	FALSE	1
1-5	Male	TRUE	1
1-5	Female	FALSE	1
1-5	Male	TRUE	1
1-5	Male	FALSE	1
1-5	Male	FALSE	1
>10	Male	TRUE	1
1-5	Male	FALSE	0
1-5	Male	FALSE	0
1-5	Male	FALSE	1
1-5	Male	FALSE	1
1-5	Male	FALSE	1
6-10	Male	FALSE	1
1-5	Male	TRUE	1
1-5	Female	TRUE	1
1-5	Male	FALSE	1
1-5	Male	FALSE	1
1-5	Female	FALSE	0
1-5	Female	TRUE	1
6-10	Male	TRUE	1
1-5	Male	TRUE	1
1-5	Male	FALSE	1
1-5	Male	TRUE	1
1-5	Male	TRUE	1
1-5	Male	TRUE	1
1-5	Male	FALSE	0
1-5	Male	FALSE	0
1-5	Female	FALSE	1
1-5	Male	TRUE	0
>10	Male	FALSE	1
1-5	Male	FALSE	0
1-5	Male	FALSE	1
1-5	Female	FALSE	1
1-5	Male	FALSE	1
>10	Female	TRUE	1
1-5	Male	FALSE	1
6-10	Female	FALSE	1
1-5	Male	FALSE	1
1-5	Female	FALSE	1
1-5	Male	FALSE	1
1-5	Male	TRUE	1
>10	Male	FALSE	1
1-5	Male	FALSE	0
1-5	Female	TRUE	1
1-5	Male	TRUE	0
>10	Male	TRUE	1
1-5	Female	FALSE	1
6-10	Male	FALSE	1
1-5	Female	FALSE	0
6-10	Male	FALSE	0
1-5	Female	FALSE	1
6-10	Female	TRUE	0
6-10	Male	FALSE	0
1-5	Female	TRUE	1
1-5	Female	TRUE	1
1-5	Male	TRUE	1
6-10	Male	FALSE	1
1-5	Female	TRUE	0
6-10	Female	TRUE	1
1-5	Male	FALSE	0
1-5	Male	FALSE	1
1-5	Female	FALSE	1
6-10	Male	TRUE	0
1-5	Male	FALSE	1
1-5	Male	TRUE	1
1-5	Female	TRUE	1
1-5	Male	FALSE	1
6-10	Male	TRUE	0
>10	Male	FALSE	0
1-5	Male	TRUE	0
6-10	Male	FALSE	0
6-10	Male	TRUE	1
1-5	Male	FALSE	0
1-5	Female	TRUE	1
1-5	Female	TRUE	1
>10	Male	TRUE	0
1-5	Female	FALSE	1
>10	Male	FALSE	0
>10	Male	FALSE	1
1-5	Male	FALSE	1
1-5	Male	TRUE	1
1-5	Male	FALSE	0
6-10	Female	TRUE	1
6-10	Female	TRUE	1
1-5	Male	FALSE	1
1-5	Male	FALSE	0
1-5	Female	FALSE	1
1-5	Male	FALSE	1
>10	Male	TRUE	1
>10	Male	FALSE	1
1-5	Male	FALSE	1
1-5	Male	FALSE	0
1-5	Female	TRUE	0
1-5	Male	FALSE	0
1-5	Male	TRUE	0
1-5	Female	TRUE	1
6-10	Male	FALSE	1
6-10	Male	FALSE	0
6-10	Female	FALSE	0
1-5	Male	TRUE	1
1-5	Male	FALSE	1
>10	Male	TRUE	1
1-5	Male	FALSE	0
1-5	Male	FALSE	1
1-5	Male	FALSE	0
1-5	Female	TRUE	1
1-5	Male	FALSE	0
6-10	Male	TRUE	1
1-5	Male	FALSE	0
1-5	Male	FALSE	0
6-10	Male	FALSE	1
1-5	Male	FALSE	1
1-5	Male	FALSE	1
1-5	Male	FALSE	0
1-5	Male	FALSE	0
1-5	Female	TRUE	0
1-5	Male	FALSE	0
6-10	Male	TRUE	1
1-5	Female	FALSE	1
1-5	Female	TRUE	1
6-10	Male	TRUE	1
1-5	Female	TRUE	0
1-5	Female	TRUE	1
1-5	Female	TRUE	0
>10	Male	FALSE	1
1-5	Male	FALSE	1
1-5	Male	TRUE	0
1-5	Female	TRUE	1
1-5	Male	TRUE	1
1-5	Female	FALSE	0
1-5	Male	FALSE	0
6-10	Male	TRUE	1
1-5	Male	TRUE	0
1-5	Male	TRUE	0
6-10	Female	TRUE	1
1-5	Male	FALSE	0
6-10	Female	TRUE	1
1-5	Female	TRUE	1
1-5	Female	TRUE	1
1-5	Male	FALSE	1
>10	Female	FALSE	1
1-5	Female	TRUE	1
6-10	Female	FALSE	1
1-5	Male	FALSE	1
1-5	Female	TRUE	1
1-5	Female	TRUE	1
1-5	Male	TRUE	0
6-10	Female	TRUE	1
1-5	Male	TRUE	1
6-10	Male	FALSE	1
1-5	Male	FALSE	0
1-5	Female	TRUE	1
1-5	Male	FALSE	1
6-10	Female	TRUE	1
1-5	Male	FALSE	1
1-5	Male	FALSE	1
1-5	Male	FALSE	0
1-5	Male	FALSE	1
1-5	Female	FALSE	0
1-5	Male	TRUE	1
1-5	Female	TRUE	1
6-10	Female	FALSE	1
1-5	Male	FALSE	1
6-10	Male	TRUE	1
1-5	Male	FALSE	0
1-5	Female	TRUE	1
1-5	Male	FALSE	1
1-5	Male	FALSE	0
1-5	Female	TRUE	1
1-5	Male	FALSE	0
1-5	Male	FALSE	1
1-5	Male	TRUE	1
>10	Female	FALSE	0
1-5	Male	FALSE	0
>10	Male	TRUE	1
>10	Female	FALSE	1
1-5	Female	TRUE	1
1-5	Male	TRUE	0
1-5	Male	FALSE	1
6-10	Female	TRUE	1
1-5	Male	FALSE	0
1-5	Female	TRUE	1
1-5	Female	FALSE	1
6-10	Male	FALSE	1
1-5	Male	TRUE	0
6-10	Female	FALSE	1
1-5	Female	TRUE	1
1-5	Male	TRUE	1
1-5	Male	FALSE	0
1-5	Female	FALSE	1
6-10	Female	TRUE	1
1-5	Male	TRUE	0
1-5	Female	FALSE	0
1-5	Male	FALSE	0
1-5	Female	TRUE	1
1-5	Male	TRUE	1
1-5	Male	FALSE	1
1-5	Male	FALSE	0
6-10	Male	TRUE	1
1-5	Female	FALSE	1
1-5	Male	TRUE	1
1-5	Female	TRUE	1
1-5	Female	FALSE	1
6-10	Female	FALSE	1
1-5	Male	TRUE	0
1-5	Male	TRUE	1
1-5	Female	TRUE	1
1-5	Male	FALSE	0
6-10	Female	TRUE	1
1-5	Female	TRUE	0
1-5	Male	TRUE	1
1-5	Male	FALSE	1
1-5	Male	FALSE	0
>10	Male	FALSE	0
1-5	Male	FALSE	0
1-5	Female	FALSE	1
1-5	Female	FALSE	1
1-5	Male	TRUE	1
1-5	Female	TRUE	1
1-5	Female	FALSE	1
1-5	Male	TRUE	1
1-5	Female	TRUE	0
6-10	Female	TRUE	1
1-5	Male	TRUE	0
>10	Male	FALSE	0
1-5	Male	FALSE	0
1-5	Male	TRUE	0
1-5	Female	FALSE	0
1-5	Female	TRUE	1
1-5	Male	TRUE	1
1-5	Male	TRUE	0
6-10	Male	TRUE	0
1-5	Male	FALSE	1
1-5	Male	FALSE	0
1-5	Male	FALSE	0
1-5	Male	TRUE	1
1-5	Male	TRUE	1
1-5	Male	FALSE	1
1-5	Male	FALSE	0
1-5	Male	FALSE	0
1-5	Male	TRUE	1
1-5	Female	TRUE	0
6-10	Female	TRUE	1
6-10	Female	TRUE	1
1-5	Male	FALSE	0
1-5	Male	FALSE	1
6-10	Male	FALSE	0
1-5	Female	TRUE	0
1-5	Female	TRUE	1
1-5	Female	FALSE	0
1-5	Male	FALSE	0
6-10	Male	FALSE	1
1-5	Male	FALSE	0
1-5	Male	FALSE	1
6-10	Female	TRUE	1
1-5	Female	TRUE	1
1-5	Female	TRUE	1
>10	Male	TRUE	1
1-5	Female	FALSE	1
>10	Male	FALSE	0
1-5	Male	FALSE	0
1-5	Male	FALSE	1
1-5	Female	FALSE	1
1-5	Female	FALSE	0
1-5	Male	FALSE	1
6-10	Male	FALSE	1
6-10	Female	TRUE	1
1-5	Female	TRUE	1
1-5	Female	TRUE	1
1-5	Female	FALSE	0
1-5	Male	TRUE	1
1-5	Male	FALSE	0
1-5	Male	TRUE	1
1-5	Male	TRUE	1
1-5	Male	FALSE	1
1-5	Male	FALSE	0
1-5	Male	FALSE	0
1-5	Female	TRUE	1
6-10	Female	FALSE	1
1-5	Female	FALSE	1
1-5	Male	TRUE	1
1-5	Female	FALSE	0
>10	Male	TRUE	1
1-5	Female	FALSE	1
1-5	Female	TRUE	0
1-5	Male	FALSE	1
1-5	Male	FALSE	0
1-5	Male	FALSE	0
1-5	Male	FALSE	0
1-5	Female	FALSE	1
1-5	Male	FALSE	1
1-5	Female	TRUE	1
1-5	Male	FALSE	1
1-5	Male	TRUE	1
1-5	Male	FALSE	1
1-5	Male	FALSE	0
1-5	Female	FALSE	1
1-5	Female	FALSE	1
1-5	Female	FALSE	1
1-5	Male	TRUE	1
1-5	Female	TRUE	1
1-5	Male	FALSE	0
1-5	Male	FALSE	1
6-10	Male	FALSE	0
1-5	Male	FALSE	1
1-5	Male	FALSE	1
6-10	Male	TRUE	0
>10	Female	TRUE	1
1-5	Female	TRUE	1
1-5	Male	FALSE	1
>10	Male	FALSE	1
1-5	Male	FALSE	1
1-5	Male	FALSE	0
1-5	Male	FALSE	1
1-5	Male	TRUE	1
1-5	Female	TRUE	1
1-5	Female	FALSE	1
1-5	Male	FALSE	0
1-5	Female	FALSE	1
>10	Male	TRUE	1
1-5	Male	FALSE	0
1-5	Female	FALSE	1
1-5	Male	FALSE	1
1-5	Female	TRUE	1
1-5	Male	TRUE	0
1-5	Male	FALSE	1
1-5	Female	FALSE	1
1-5	Male	TRUE	0
1-5	Male	FALSE	1
1-5	Male	FALSE	0
1-5	Male	FALSE	1
1-5	Female	FALSE	1
6-10	Female	TRUE	0
1-5	Male	FALSE	1
1-5	Male	TRUE	0
1-5	Female	FALSE	1
1-5	Female	FALSE	1
1-5	Female	TRUE	0
1-5	Female	FALSE	1
6-10	Female	TRUE	1
1-5	Male	TRUE	1
1-5	Female	TRUE	1
1-5	Female	TRUE	1
1-5	Female	TRUE	1
>10	Male	FALSE	0
1-5	Male	TRUE	1
1-5	Female	FALSE	1
1-5	Male	FALSE	1
1-5	Male	FALSE	1
1-5	Male	FALSE	1
1-5	Male	TRUE	1
1-5	Female	TRUE	1
1-5	Male	TRUE	0
1-5	Female	FALSE	0
6-10	Male	TRUE	0
1-5	Male	FALSE	1
1-5	Male	FALSE	1
1-5	Male	TRUE	0
1-5	Female	FALSE	0
1-5	Female	FALSE	0
>10	Male	FALSE	0
1-5	Male	FALSE	1
1-5	Male	FALSE	1
>10	Female	FALSE	0
1-5	Male	TRUE	1
1-5	Male	FALSE	0
1-5	Male	FALSE	1
1-5	Male	FALSE	1
1-5	Male	FALSE	0
1-5	Female	FALSE	1
1-5	Male	FALSE	0
>10	Male	FALSE	0
1-5	Male	FALSE	1
1-5	Female	TRUE	1
1-5	Female	TRUE	0
1-5	Male	FALSE	1
1-5	Male	FALSE	1
1-5	Female	TRUE	1
1-5	Male	TRUE	1
1-5	Male	FALSE	0
1-5	Female	TRUE	0
1-5	Male	FALSE	1
1-5	Male	FALSE	0
1-5	Male	FALSE	1
1-5	Male	FALSE	0
>10	Male	TRUE	1
1-5	Male	FALSE	0
1-5	Male	FALSE	1
6-10	Male	TRUE	1
1-5	Male	FALSE	0
1-5	Male	TRUE	0
6-10	Male	TRUE	0
1-5	Male	FALSE	0
1-5	Female	FALSE	1
6-10	Male	TRUE	1
6-10	Female	FALSE	0
6-10	Female	FALSE	0
1-5	Male	FALSE	1
1-5	Male	FALSE	0
1-5	Male	FALSE	1
1-5	Male	FALSE	1
1-5	Male	FALSE	1
1-5	Female	TRUE	1
>10	Female	TRUE	1
1-5	Male	FALSE	0
6-10	Male	TRUE	0
1-5	Male	FALSE	1
6-10	Male	TRUE	0
1-5	Female	TRUE	1
1-5	Male	TRUE	1
1-5	Female	FALSE	1
1-5	Male	FALSE	1
1-5	Male	FALSE	0
1-5	Male	FALSE	1
1-5	Female	TRUE	1
1-5	Male	FALSE	0
1-5	Male	FALSE	1
1-5	Male	FALSE	1
1-5	Male	FALSE	1
1-5	Male	TRUE	1
1-5	Female	FALSE	0
1-5	Male	TRUE	0
>10	Female	TRUE	1
1-5	Male	TRUE	0
1-5	Female	TRUE	1
1-5	Female	TRUE	1
>10	Male	FALSE	0
1-5	Male	TRUE	1
>10	Male	FALSE	1
1-5	Male	FALSE	0
1-5	Male	FALSE	1
1-5	Male	FALSE	1
6-10	Female	FALSE	1
6-10	Male	FALSE	0
1-5	Female	FALSE	1
1-5	Female	TRUE	1
1-5	Male	FALSE	0
>10	Male	FALSE	0
1-5	Male	FALSE	1
1-5	Male	FALSE	0
1-5	Male	FALSE	1
1-5	Male	FALSE	1
1-5	Male	FALSE	0
1-5	Male	TRUE	1
1-5	Male	TRUE	0
1-5	Male	TRUE	1
1-5	Female	FALSE	0
1-5	Female	FALSE	1
1-5	Male	FALSE	0
6-10	Male	FALSE	1
1-5	Male	TRUE	1
1-5	Female	TRUE	1
1-5	Female	TRUE	1
>10	Male	FALSE	0
6-10	Female	TRUE	0
>10	Male	FALSE	0
1-5	Male	TRUE	1
6-10	Male	TRUE	0
1-5	Male	TRUE	1
1-5	Male	FALSE	1
1-5	Female	TRUE	1
1-5	Male	FALSE	1
1-5	Male	FALSE	1
1-5	Male	FALSE	1
1-5	Male	TRUE	0
1-5	Female	TRUE	1
1-5	Male	FALSE	1
1-5	Male	TRUE	1
1-5	Male	FALSE	0
1-5	Male	TRUE	1
1-5	Male	TRUE	1
1-5	Male	FALSE	1
1-5	Male	FALSE	1
1-5	Female	FALSE	1
1-5	Female	TRUE	0
1-5	Female	FALSE	1
1-5	Male	FALSE	0
1-5	Female	FALSE	1
1-5	Female	FALSE	0
1-5	Female	TRUE	1
1-5	Male	TRUE	1
1-5	Male	FALSE	1
1-5	Male	TRUE	1
6-10	Male	TRUE	0
6-10	Male	FALSE	1
1-5	Male	FALSE	0
6-10	Female	TRUE	1
6-10	Male	FALSE	1
1-5	Male	TRUE	0
1-5	Female	FALSE	0
>10	Male	FALSE	0
1-5	Female	TRUE	1
1-5	Female	FALSE	0
1-5	Female	FALSE	1
1-5	Female	TRUE	0
>10	Male	FALSE	1
1-5	Male	TRUE	1
1-5	Male	FALSE	1
1-5	Male	TRUE	1
>10	Male	FALSE	0
1-5	Male	FALSE	1
1-5	Female	TRUE	1
1-5	Male	FALSE	0
1-5	Female	TRUE	0
1-5	Female	TRUE	1
6-10	Male	TRUE	0
6-10	Male	TRUE	1
6-10	Female	TRUE	1
6-10	Male	TRUE	0
1-5	Male	TRUE	1
1-5	Male	FALSE	0
1-5	Male	FALSE	1
1-5	Male	TRUE	0
1-5	Male	FALSE	1
1-5	Female	FALSE	0
6-10	Female	TRUE	1
1-5	Male	FALSE	0
6-10	Male	TRUE	0
1-5	Male	FALSE	0
1-5	Male	FALSE	0
1-5	Male	TRUE	1
1-5	Female	TRUE	1
1-5	Male	FALSE	1
1-5	Female	TRUE	1
1-5	Male	FALSE	0
1-5	Male	FALSE	0
1-5	Female	FALSE	0
1-5	Male	TRUE	1
1-5	Male	FALSE	0
1-5	Female	FALSE	1
1-5	Male	FALSE	0
6-10	Female	TRUE	1
1-5	Male	FALSE	1
1-5	Male	FALSE	1
1-5	Male	TRUE	1
1-5	Male	FALSE	0
1-5	Male	FALSE	1
>10	Female	FALSE	0
1-5	Male	FALSE	1
1-5	Female	TRUE	1
6-10	Male	TRUE	1
1-5	Male	FALSE	0
1-5	Male	FALSE	0
>10	Female	FALSE	1
1-5	Female	TRUE	0
1-5	Female	FALSE	1
1-5	Male	FALSE	0
1-5	Male	TRUE	0
6-10	Female	FALSE	0
1-5	Male	FALSE	1
1-5	Male	FALSE	0
1-5	Female	TRUE	1
1-5	Female	TRUE	1
1-5	Female	FALSE	0
>10	Male	TRUE	1
>10	Female	FALSE	0
1-5	Female	TRUE	1
6-10	Male	FALSE	0
1-5	Female	FALSE	0
6-10	Male	FALSE	1
1-5	Female	TRUE	1
>10	Male	FALSE	0
1-5	Male	TRUE	1
1-5	Female	FALSE	1
>10	Male	FALSE	0
1-5	Male	FALSE	1
1-5	Female	FALSE	1
6-10	Male	TRUE	0
1-5	Male	TRUE	0
1-5	Male	FALSE	1
1-5	Male	TRUE	1
1-5	Male	FALSE	0
1-5	Male	FALSE	1
1-5	Male	TRUE	1
1-5	Male	TRUE	1
6-10	Male	FALSE	0
1-5	Male	FALSE	1
>10	Male	FALSE	1
1-5	Male	FALSE	1
6-10	Male	FALSE	1
6-10	Male	TRUE	1
1-5	Male	FALSE	0
1-5	Male	TRUE	1
1-5	Male	FALSE	1
1-5	Female	TRUE	1
1-5	Male	FALSE	1
6-10	Male	TRUE	1
1-5	Male	TRUE	1
1-5	Female	FALSE	1
1-5	Male	FALSE	0
1-5	Male	TRUE	1
1-5	Male	FALSE	0
1-5	Female	FALSE	1
1-5	Male	FALSE	1
1-5	Female	TRUE	1
6-10	Male	FALSE	0
6-10	Male	FALSE	1
1-5	Male	FALSE	1
1-5	Female	TRUE	0
1-5	Female	TRUE	0
6-10	Female	TRUE	1
6-10	Female	FALSE	1
1-5	Male	FALSE	1
1-5	Male	FALSE	0
1-5	Male	TRUE	0
1-5	Female	FALSE	0
1-5	Female	FALSE	1
1-5	Male	TRUE	0
1-5	Male	FALSE	1
1-5	Male	FALSE	0
1-5	Female	TRUE	1
1-5	Female	FALSE	1
1-5	Female	TRUE	0
1-5	Female	FALSE	0
>10	Male	FALSE	0
1-5	Male	FALSE	0
1-5	Male	FALSE	0
1-5	Male	TRUE	0
1-5	Male	FALSE	0
6-10	Male	TRUE	1
6-10	Male	TRUE	0
1-5	Female	FALSE	1
1-5	Female	FALSE	0
1-5	Male	FALSE	0
1-5	Female	TRUE	1
1-5	Male	FALSE	1
1-5	Female	FALSE	1
1-5	Female	TRUE	1
1-5	Male	FALSE	0
1-5	Male	TRUE	1
1-5	Male	FALSE	0
1-5	Male	FALSE	1
1-5	Male	FALSE	0
6-10	Female	TRUE	1
1-5	Female	FALSE	1
6-10	Female	TRUE	1
1-5	Male	TRUE	1
1-5	Male	FALSE	0
1-5	Male	FALSE	0
1-5	Male	FALSE	1
1-5	Male	TRUE	0
1-5	Male	TRUE	0
1-5	Female	TRUE	1
1-5	Male	TRUE	1
6-10	Male	FALSE	1
>10	Female	TRUE	1
1-5	Male	FALSE	0
1-5	Female	TRUE	0
1-5	Male	FALSE	0
1-5	Female	FALSE	0
1-5	Male	FALSE	1
1-5	Male	TRUE	1
1-5	Male	FALSE	1
1-5	Male	FALSE	1
6-10	Male	FALSE	1
1-5	Male	FALSE	0
1-5	Male	TRUE	0
1-5	Male	FALSE	0
6-10	Male	FALSE	0
1-5	Male	TRUE	1
6-10	Female	TRUE	1
1-5	Female	FALSE	1
1-5	Male	TRUE	1
1-5	Male	FALSE	1
1-5	Male	FALSE	1
6-10	Male	FALSE	0
1-5	Male	TRUE	1
6-10	Male	FALSE	1
1-5	Male	TRUE	0
1-5	Male	FALSE	0
1-5	Male	FALSE	1
1-5	Male	TRUE	1
6-10	Male	FALSE	1
1-5	Female	FALSE	1
6-10	Female	TRUE	1
>10	Male	FALSE	0
1-5	Male	FALSE	1
1-5	Male	FALSE	1
>10	Female	TRUE	1
1-5	Female	TRUE	1
1-5	Female	TRUE	0
1-5	Female	FALSE	1
1-5	Female	FALSE	0
1-5	Male	FALSE	1
1-5	Male	FALSE	0
1-5	Male	FALSE	1
1-5	Male	FALSE	0
1-5	Female	TRUE	1
1-5	Male	FALSE	0
1-5	Male	FALSE	0
>10	Male	FALSE	1
1-5	Male	TRUE	0
1-5	Male	TRUE	1
1-5	Male	FALSE	1
6-10	Male	FALSE	1
1-5	Male	FALSE	1
1-5	Female	FALSE	1
6-10	Male	TRUE	1
>10	Female	FALSE	1
1-5	Female	FALSE	1
1-5	Female	TRUE	1
1-5	Male	FALSE	1
1-5	Male	FALSE	0
1-5	Male	TRUE	1
1-5	Female	TRUE	1
>10	Female	TRUE	0
1-5	Male	FALSE	1
1-5	Male	FALSE	1
1-5	Male	TRUE	1
1-5	Female	FALSE	0
1-5	Male	FALSE	1
1-5	Male	TRUE	1
1-5	Female	TRUE	1
6-10	Male	TRUE	1
6-10	Female	TRUE	1
1-5	Male	FALSE	0
1-5	Male	FALSE	1
1-5	Female	TRUE	1
1-5	Male	TRUE	1
1-5	Male	TRUE	1
6-10	Male	FALSE	1
1-5	Male	FALSE	1
6-10	Male	FALSE	0
1-5	Female	TRUE	1
1-5	Female	TRUE	1
1-5	Female	TRUE	1
1-5	Male	FALSE	0
6-10	Male	FALSE	1
6-10	Male	FALSE	1
1-5	Male	TRUE	1
6-10	Female	TRUE	1
1-5	Female	FALSE	0
6-10	Male	FALSE	1
1-5	Female	TRUE	1
6-10	Female	TRUE	1
6-10	Female	TRUE	0
1-5	Male	FALSE	1
1-5	Female	FALSE	0
1-5	Male	FALSE	0
>10	Male	TRUE	1
6-10	Male	TRUE	0
>10	Male	FALSE	1
1-5	Female	TRUE	0
1-5	Female	TRUE	1
6-10	Female	TRUE	1
1-5	Female	FALSE	0
1-5	Male	FALSE	1
1-5	Male	TRUE	0
1-5	Male	FALSE	1
1-5	Female	TRUE	1
1-5	Male	TRUE	1
1-5	Female	FALSE	1
1-5	Male	FALSE	1
1-5	Female	TRUE	0
1-5	Female	TRUE	0
1-5	Male	TRUE	0
1-5	Male	FALSE	1
1-5	Female	TRUE	1
1-5	Female	FALSE	1
1-5	Female	TRUE	1
1-5	Male	TRUE	0
1-5	Female	FALSE	1
1-5	Female	FALSE	1
1-5	Female	FALSE	1
1-5	Male	FALSE	1
1-5	Male	TRUE	1
1-5	Male	TRUE	1
1-5	Female	FALSE	1
1-5	Female	TRUE	1
1-5	Female	TRUE	1
1-5	Male	FALSE	0
1-5	Male	FALSE	1
1-5	Male	TRUE	1
1-5	Male	FALSE	0
1-5	Female	FALSE	1
1-5	Male	TRUE	1
6-10	Female	FALSE	1
6-10	Female	TRUE	1
1-5	Female	FALSE	1
1-5	Female	TRUE	1
1-5	Male	TRUE	1
1-5	Male	FALSE	1
1-5	Male	TRUE	1
1-5	Female	TRUE	1
1-5	Male	TRUE	0
1-5	Male	FALSE	0
1-5	Male	FALSE	0
1-5	Male	FALSE	0
>10	Female	TRUE	1
6-10	Female	TRUE	1
1-5	Female	TRUE	1
1-5	Female	FALSE	1
6-10	Female	TRUE	1
1-5	Male	TRUE	1
1-5	Male	TRUE	0
6-10	Male	FALSE	1
6-10	Male	FALSE	1
1-5	Male	FALSE	0
1-5	Female	TRUE	0
6-10	Male	FALSE	1
6-10	Female	TRUE	0
1-5	Female	FALSE	1
>10	Male	FALSE	1
1-5	Male	FALSE	0
1-5	Male	FALSE	1
1-5	Female	FALSE	1
1-5	Male	FALSE	1
1-5	Female	FALSE	0
1-5	Male	FALSE	1
6-10	Male	FALSE	1
6-10	Male	TRUE	0
1-5	Male	FALSE	0
6-10	Male	TRUE	0
1-5	Male	TRUE	0
1-5	Male	FALSE	0
1-5	Male	TRUE	0
1-5	Female	TRUE	1
1-5	Female	TRUE	1
1-5	Female	TRUE	1
1-5	Male	TRUE	1
6-10	Male	TRUE	0
1-5	Male	FALSE	0
1-5	Male	FALSE	1
1-5	Female	TRUE	1
1-5	Female	FALSE	1
6-10	Female	TRUE	1
1-5	Male	FALSE	0
1-5	Male	FALSE	1
6-10	Male	FALSE	1
1-5	Female	TRUE	0
6-10	Male	TRUE	1
1-5	Male	FALSE	1
1-5	Female	FALSE	0
1-5	Male	FALSE	0
1-5	Male	TRUE	0
1-5	Male	FALSE	0
1-5	Female	FALSE	1
>10	Male	FALSE	1
1-5	Male	FALSE	0
1-5	Male	FALSE	1
1-5	Female	TRUE	0
1-5	Female	TRUE	0
1-5	Male	FALSE	0
1-5	Female	TRUE	1
6-10	Male	FALSE	0
1-5	Male	FALSE	0
1-5	Male	TRUE	0
1-5	Male	TRUE	1
1-5	Male	FALSE	1
1-5	Male	TRUE	0
1-5	Male	TRUE	1
1-5	Male	FALSE	1
1-5	Male	FALSE	1
1-5	Male	TRUE	0
1-5	Male	FALSE	0
1-5	Male	FALSE	0
1-5	Female	TRUE	0
1-5	Male	TRUE	1
1-5	Male	FALSE	0
1-5	Male	TRUE	0
1-5	Male	TRUE	1
1-5	Female	TRUE	1
1-5	Male	TRUE	1
6-10	Female	FALSE	0
1-5	Male	TRUE	0
6-10	Female	TRUE	1
1-5	Female	TRUE	1
1-5	Male	FALSE	0
1-5	Male	FALSE	0
1-5	Female	TRUE	0
1-5	Male	FALSE	0
6-10	Male	TRUE	1
1-5	Female	FALSE	1
1-5	Male	FALSE	0
1-5	Male	FALSE	0
6-10	Male	FALSE	0
1-5	Female	FALSE	1
6-10	Female	FALSE	1
1-5	Female	FALSE	1
6-10	Female	FALSE	1
1-5	Female	TRUE	1
1-5	Male	FALSE	0
1-5	Female	TRUE	1
1-5	Female	FALSE	1
1-5	Male	FALSE	1
1-5	Male	FALSE	0
1-5	Female	FALSE	1
1-5	Male	TRUE	0
1-5	Male	FALSE	0
1-5	Male	TRUE	1
1-5	Male	FALSE	0
1-5	Male	FALSE	0
1-5	Male	TRUE	0
1-5	Male	FALSE	1
6-10	Female	TRUE	1
1-5	Male	FALSE	0
>10	Female	TRUE	1
6-10	Female	TRUE	1
1-5	Male	FALSE	0
1-5	Male	FALSE	0
1-5	Female	FALSE	1
6-10	Female	TRUE	0
1-5	Male	FALSE	1
1-5	Male	TRUE	1
1-5	Male	TRUE	1
1-5	Female	TRUE	1
1-5	Male	TRUE	1
1-5	Male	FALSE	1
1-5	Female	TRUE	1
1-5	Male	FALSE	1
6-10	Male	FALSE	1
1-5	Female	FALSE	1
1-5	Female	FALSE	1
1-5	Female	FALSE	1
1-5	Male	FALSE	1
1-5	Female	TRUE	1
1-5	Male	TRUE	0
1-5	Female	FALSE	0
1-5	Male	FALSE	1
1-5	Female	TRUE	1
1-5	Male	FALSE	1
>10	Female	TRUE	1
1-5	Male	FALSE	0
1-5	Male	TRUE	0
>10	Male	FALSE	1
1-5	Male	TRUE	1
1-5	Male	FALSE	1
1-5	Male	FALSE	1
1-5	Male	TRUE	0
1-5	Male	FALSE	1
1-5	Male	FALSE	1
1-5	Male	TRUE	1
1-5	Male	TRUE	1
1-5	Male	FALSE	0
1-5	Male	FALSE	1
1-5	Male	FALSE	1
6-10	Male	FALSE	0
1-5	Male	FALSE	0
6-10	Female	TRUE	0
1-5	Female	TRUE	1
1-5	Male	FALSE	0
1-5	Female	FALSE	1
1-5	Male	TRUE	1
1-5	Female	FALSE	0
1-5	Male	FALSE	1
1-5	Female	FALSE	1
1-5	Male	FALSE	0
1-5	Female	TRUE	0
6-10	Male	FALSE	1
1-5	Male	FALSE	0
1-5	Female	TRUE	1
1-5	Male	TRUE	1
6-10	Female	TRUE	1
6-10	Male	TRUE	1
1-5	Female	TRUE	1
1-5	Male	FALSE	1
>10	Male	TRUE	1
1-5	Male	TRUE	0
1-5	Male	TRUE	0
6-10	Male	TRUE	0
6-10	Male	FALSE	1
1-5	Male	FALSE	1
1-5	Female	TRUE	0
1-5	Female	TRUE	0
1-5	Male	TRUE	1
1-5	Male	FALSE	1
1-5	Male	TRUE	1
6-10	Male	FALSE	0
1-5	Male	TRUE	0
1-5	Male	FALSE	0
1-5	Male	FALSE	1
6-10	Male	FALSE	0
6-10	Female	TRUE	1
1-5	Female	TRUE	1
1-5	Male	FALSE	0
1-5	Male	FALSE	1
1-5	Male	FALSE	0
>10	Male	FALSE	1
6-10	Female	TRUE	1
1-5	Male	TRUE	1
>10	Female	FALSE	0
1-5	Female	FALSE	0
1-5	Male	FALSE	1
1-5	Female	TRUE	1
1-5	Male	FALSE	0
1-5	Male	FALSE	0
1-5	Female	TRUE	1
1-5	Female	FALSE	0
1-5	Female	FALSE	0
>10	Female	TRUE	1
1-5	Male	FALSE	0
6-10	Male	TRUE	1
1-5	Male	FALSE	1
1-5	Female	FALSE	1
1-5	Female	FALSE	1
6-10	Male	FALSE	1
1-5	Male	FALSE	0
1-5	Female	FALSE	0
1-5	Male	TRUE	1
1-5	Male	FALSE	0
1-5	Female	FALSE	1
1-5	Male	TRUE	0
1-5	Male	FALSE	0
6-10	Male	FALSE	1
1-5	Female	TRUE	1
1-5	Male	FALSE	0
1-5	Male	TRUE	1
1-5	Female	FALSE	0
1-5	Male	FALSE	1
1-5	Female	TRUE	1
1-5	Female	FALSE	1
1-5	Female	TRUE	1
1-5	Female	TRUE	1
1-5	Male	FALSE	1
1-5	Male	TRUE	1
1-5	Female	FALSE	0
1-5	Female	FALSE	0
1-5	Male	FALSE	1
1-5	Female	TRUE	1
1-5	Male	FALSE	1
1-5	Male	FALSE	0
1-5	Male	FALSE	1
1-5	Male	FALSE	0
1-5	Male	FALSE	1
1-5	Male	FALSE	0
1-5	Female	TRUE	1
1-5	Female	TRUE	1
1-5	Male	FALSE	1
1-5	Male	FALSE	0
1-5	Male	TRUE	1
1-5	Male	FALSE	0
1-5	Male	TRUE	0
6-10	Female	FALSE	1
1-5	Male	FALSE	1
1-5	Male	FALSE	0
1-5	Male	FALSE	0
6-10	Male	TRUE	1
1-5	Female	TRUE	0
1-5	Female	TRUE	1
1-5	Female	TRUE	1
>10	Male	TRUE	0
1-5	Male	FALSE	0
6-10	Female	TRUE	0
1-5	Female	TRUE	0
1-5	Male	TRUE	0
1-5	Male	FALSE	0
1-5	Female	TRUE	0
1-5	Male	TRUE	0
>10	Male	FALSE	0
1-5	Male	FALSE	0
1-5	Female	TRUE	1
>10	Male	FALSE	1
1-5	Female	TRUE	0
1-5	Male	TRUE	1
1-5	Male	FALSE	0
1-5	Male	FALSE	1
1-5	Male	FALSE	1
1-5	Female	TRUE	1
6-10	Male	FALSE	1
1-5	Male	FALSE	1
1-5	Male	TRUE	0
1-5	Male	FALSE	1
1-5	Male	TRUE	1
6-10	Male	TRUE	1
1-5	Male	FALSE	1
1-5	Female	FALSE	1
1-5	Male	TRUE	1
1-5	Male	TRUE	0
1-5	Male	FALSE	0
6-10	Male	TRUE	0
>10	Male	TRUE	1
1-5	Male	TRUE	1
6-10	Male	FALSE	1
1-5	Male	FALSE	1
1-5	Female	TRUE	0
1-5	Female	FALSE	1
6-10	Male	TRUE	0
>10	Male	FALSE	1
1-5	Male	FALSE	1
1-5	Male	TRUE	1
1-5	Female	FALSE	1
1-5	Male	FALSE	1
6-10	Male	FALSE	0
1-5	Female	TRUE	1
1-5	Female	FALSE	0
1-5	Male	FALSE	0
1-5	Female	TRUE	1
6-10	Male	FALSE	0
1-5	Male	FALSE	0
1-5	Male	FALSE	0
1-5	Male	FALSE	0
1-5	Female	FALSE	1
>10	Male	FALSE	0
1-5	Female	TRUE	1
1-5	Male	TRUE	1
1-5	Male	FALSE	0
1-5	Male	TRUE	0
>10	Male	FALSE	0
1-5	Male	FALSE	0
>10	Male	TRUE	0
1-5	Female	TRUE	1
1-5	Female	TRUE	1
1-5	Female	TRUE	1
1-5	Male	TRUE	0
1-5	Male	FALSE	0
1-5	Female	TRUE	0
1-5	Male	FALSE	0
1-5	Male	FALSE	1
1-5	Female	FALSE	1
>10	Male	FALSE	0
1-5	Female	TRUE	1
1-5	Female	FALSE	0
6-10	Male	FALSE	1
1-5	Female	FALSE	1
1-5	Male	TRUE	1
6-10	Female	TRUE	1
6-10	Female	TRUE	1
6-10	Male	FALSE	1
1-5	Male	FALSE	1
6-10	Male	TRUE	1
1-5	Male	FALSE	1
1-5	Female	TRUE	1
1-5	Male	TRUE	1
1-5	Male	FALSE	1
1-5	Female	FALSE	1
1-5	Male	FALSE	0
1-5	Male	FALSE	0
>10	Male	FALSE	0
1-5	Male	FALSE	1
6-10	Male	TRUE	0
1-5	Male	FALSE	0
1-5	Male	FALSE	0
6-10	Female	FALSE	0
1-5	Male	TRUE	1
1-5	Female	TRUE	0
1-5	Male	FALSE	0
1-5	Female	FALSE	1
1-5	Female	FALSE	1
1-5	Female	TRUE	0
1-5	Female	FALSE	0
1-5	Male	FALSE	0
6-10	Male	FALSE	0
6-10	Male	FALSE	1
1-5	Male	FALSE	1
1-5	Male	FALSE	0
6-10	Female	TRUE	1
1-5	Male	FALSE	0
6-10	Male	TRUE	1
1-5	Male	FALSE	1
1-5	Male	FALSE	0
1-5	Male	FALSE	0
1-5	Male	FALSE	0
1-5	Male	FALSE	0
6-10	Female	TRUE	1
1-5	Female	TRUE	1
1-5	Male	FALSE	1
6-10	Female	TRUE	1
6-10	Female	TRUE	0
1-5	Female	FALSE	0
1-5	Male	FALSE	1
1-5	Male	FALSE	1
1-5	Male	FALSE	0
1-5	Male	TRUE	0
1-5	Male	FALSE	0
6-10	Female	TRUE	1
1-5	Male	FALSE	0
6-10	Male	FALSE	1
>10	Female	TRUE	1
1-5	Male	TRUE	0
1-5	Male	TRUE	0
1-5	Male	FALSE	0
1-5	Male	FALSE	1
1-5	Male	FALSE	0
1-5	Male	TRUE	0
1-5	Male	FALSE	0
1-5	Male	FALSE	1
>10	Male	FALSE	0
1-5	Male	FALSE	0
1-5	Male	TRUE	0
6-10	Female	TRUE	1
1-5	Male	TRUE	1
1-5	Male	FALSE	0
1-5	Male	FALSE	0
6-10	Male	TRUE	1
1-5	Male	FALSE	1
1-5	Male	FALSE	1
1-5	Male	FALSE	1
1-5	Female	FALSE	1
1-5	Female	TRUE	1
1-5	Male	FALSE	1
1-5	Male	FALSE	0
1-5	Male	FALSE	0
6-10	Male	FALSE	0
1-5	Female	TRUE	1
1-5	Male	FALSE	1
1-5	Male	TRUE	0
1-5	Female	FALSE	1
1-5	Male	FALSE	1
1-5	Female	FALSE	1
6-10	Male	TRUE	1
1-5	Male	TRUE	1
6-10	Female	FALSE	0
1-5	Female	TRUE	0
1-5	Male	FALSE	1
1-5	Male	TRUE	1
1-5	Male	FALSE	0
1-5	Female	FALSE	1
1-5	Female	TRUE	1
1-5	Male	TRUE	0
6-10	Female	TRUE	1
1-5	Male	TRUE	1
6-10	Female	TRUE	0
1-5	Male	FALSE	0
1-5	Male	FALSE	0
1-5	Male	TRUE	1
1-5	Male	FALSE	0
1-5	Male	FALSE	0
1-5	Male	FALSE	0
1-5	Male	TRUE	0
1-5	Male	FALSE	1
1-5	Male	FALSE	0
1-5	Male	TRUE	1
1-5	Male	TRUE	1
1-5	Male	FALSE	0
1-5	Male	FALSE	1
>10	Female	FALSE	1
6-10	Male	TRUE	0
1-5	Male	FALSE	0
1-5	Female	TRUE	1
6-10	Male	FALSE	0
1-5	Male	FALSE	1
1-5	Male	FALSE	0
1-5	Female	FALSE	0
1-5	Female	FALSE	1
1-5	Male	TRUE	0
1-5	Female	TRUE	1
1-5	Male	FALSE	1
1-5	Male	FALSE	0
6-10	Female	FALSE	1
6-10	Male	FALSE	1
1-5	Female	FALSE	0
1-5	Female	TRUE	1
6-10	Female	TRUE	1
1-5	Male	FALSE	1
1-5	Male	TRUE	1
1-5	Male	TRUE	1
1-5	Female	FALSE	0
1-5	Male	FALSE	0
1-5	Male	FALSE	1
>10	Female	TRUE	1
1-5	Male	FALSE	1
6-10	Female	FALSE	1
1-5	Male	FALSE	1
1-5	Male	FALSE	1
>10	Male	TRUE	1
6-10	Male	FALSE	0
>10	Male	FALSE	0
1-5	Female	TRUE	0
1-5	Male	TRUE	1
1-5	Female	TRUE	1
>10	Male	TRUE	1
1-5	Male	FALSE	1
1-5	Male	FALSE	0
1-5	Male	TRUE	1
>10	Male	TRUE	0
1-5	Male	FALSE	0
6-10	Female	TRUE	1
1-5	Female	TRUE	1
1-5	Male	FALSE	1
1-5	Male	FALSE	0
1-5	Male	FALSE	0
1-5	Female	TRUE	1
>10	Female	TRUE	1
>10	Male	TRUE	1
1-5	Male	TRUE	0
1-5	Male	FALSE	1
1-5	Male	FALSE	0
1-5	Male	FALSE	1
1-5	Male	TRUE	0
1-5	Female	FALSE	1
1-5	Female	TRUE	1
1-5	Male	FALSE	1
1-5	Male	TRUE	0
1-5	Female	FALSE	0
1-5	Male	TRUE	0
1-5	Male	TRUE	1
6-10	Female	TRUE	1
1-5	Female	FALSE	1
1-5	Male	FALSE	0
1-5	Male	FALSE	1
1-5	Female	FALSE	1
1-5	Male	FALSE	1
1-5	Male	FALSE	0
1-5	Male	TRUE	0
1-5	Female	TRUE	1
1-5	Male	TRUE	0
1-5	Female	FALSE	1
1-5	Male	FALSE	1
6-10	Male	FALSE	1
1-5	Female	FALSE	1
1-5	Female	TRUE	0
1-5	Female	FALSE	1
1-5	Male	FALSE	1
1-5	Male	TRUE	0
1-5	Female	TRUE	0
1-5	Male	FALSE	0
1-5	Male	FALSE	0
1-5	Female	TRUE	1
1-5	Male	TRUE	0
6-10	Male	FALSE	1
>10	Male	FALSE	0
1-5	Female	FALSE	1
1-5	Male	FALSE	0
1-5	Male	TRUE	0
1-5	Male	TRUE	1
1-5	Male	FALSE	1
1-5	Male	FALSE	0
1-5	Male	FALSE	0
1-5	Female	FALSE	0
6-10	Male	TRUE	0
6-10	Female	TRUE	1
1-5	Male	FALSE	0
1-5	Female	TRUE	1
1-5	Female	FALSE	1
1-5	Male	TRUE	1
1-5	Female	TRUE	0
6-10	Male	FALSE	1
1-5	Male	TRUE	0
>10	Male	FALSE	1
1-5	Male	FALSE	1
6-10	Male	FALSE	1
1-5	Female	TRUE	1
1-5	Female	FALSE	1
1-5	Male	TRUE	0
1-5	Male	FALSE	0
1-5	Female	FALSE	0
1-5	Male	FALSE	0
1-5	Female	TRUE	0
1-5	Female	FALSE	0
6-10	Female	TRUE	1
1-5	Male	FALSE	0
1-5	Male	FALSE	0
>10	Female	FALSE	1
1-5	Male	TRUE	0
1-5	Female	FALSE	0
>10	Female	FALSE	1
1-5	Male	FALSE	1
1-5	Male	FALSE	1
1-5	Male	FALSE	1
1-5	Female	TRUE	1
1-5	Male	FALSE	0
1-5	Female	TRUE	1
1-5	Female	FALSE	1
1-5	Female	FALSE	1
1-5	Male	FALSE	0
1-5	Female	TRUE	0
1-5	Female	FALSE	1
1-5	Female	TRUE	1
1-5	Male	FALSE	0
1-5	Male	TRUE	0
6-10	Female	FALSE	1
1-5	Female	TRUE	1
1-5	Male	TRUE	1
>10	Male	FALSE	1
1-5	Male	FALSE	1
1-5	Male	FALSE	1
1-5	Female	TRUE	1
1-5	Female	TRUE	1
1-5	Female	FALSE	0
1-5	Male	FALSE	1
1-5	Male	TRUE	0
1-5	Male	TRUE	1
1-5	Female	TRUE	1
1-5	Male	TRUE	1
1-5	Male	FALSE	0
>10	Male	FALSE	1
1-5	Male	FALSE	0
1-5	Male	FALSE	1
6-10	Female	FALSE	0
1-5	Male	FALSE	1
1-5	Male	FALSE	0
1-5	Female	TRUE	1
[truncated: 560,495 more rows]
