# Supplementary material for: Gender and racial diversity socialization in science
Source: Nat Comput Sci. 2025 Apr 17;5(6):481–91. doi: 10.1038/s43588-025-00795-9 (PMC12187764; doi:10.1038/s43588-025-00795-9)
Supplement: Supplementary file 5 — Statistical source data for Fig. 3a. [file 43588_2025_795_MOESM5_ESM.zip › data_fig_3_df.txt]

country	gender	femaleHigh_early	femaleHigh_late
United States of America	Male	TRUE	TRUE
United States of America	Male	FALSE	TRUE
United States of America	Female	TRUE	TRUE
United States of America	Female	FALSE	FALSE
United States of America	Female	FALSE	TRUE
United States of America	Male	FALSE	FALSE
United States of America	Male	FALSE	TRUE
United States of America	Male	FALSE	FALSE
United States of America	Female	FALSE	FALSE
United States of America	Male	FALSE	TRUE
United States of America	Male	FALSE	TRUE
United States of America	Male	TRUE	TRUE
United States of America	Male	FALSE	FALSE
United States of America	Male	FALSE	TRUE
United States of America	Female	TRUE	TRUE
United States of America	Male	FALSE	FALSE
United States of America	Male	TRUE	FALSE
United States of America	Male	FALSE	TRUE
United States of America	Male	TRUE	TRUE
United States of America	Male	TRUE	FALSE
United States of America	Male	FALSE	TRUE
United States of America	Male	FALSE	TRUE
United States of America	Male	TRUE	TRUE
United States of America	Male	FALSE	TRUE
United States of America	Male	FALSE	FALSE
United States of America	Male	FALSE	TRUE
United States of America	Female	TRUE	TRUE
United States of America	Male	FALSE	TRUE
United States of America	Male	TRUE	TRUE
United States of America	Female	TRUE	TRUE
United States of America	Male	FALSE	TRUE
United States of America	Male	TRUE	TRUE
United States of America	Male	FALSE	TRUE
United States of America	Female	TRUE	FALSE
United States of America	Female	TRUE	FALSE
United States of America	Male	FALSE	TRUE
United States of America	Male	TRUE	TRUE
United States of America	Female	FALSE	TRUE
United States of America	Male	FALSE	TRUE
United States of America	Female	TRUE	TRUE
United States of America	Female	FALSE	TRUE
United States of America	Male	FALSE	FALSE
United States of America	Female	TRUE	TRUE
United States of America	Female	FALSE	TRUE
United States of America	Male	TRUE	FALSE
United States of America	Male	FALSE	TRUE
United States of America	Female	FALSE	TRUE
United States of America	Female	TRUE	FALSE
United States of America	Female	FALSE	TRUE
United States of America	Male	FALSE	TRUE
United States of America	Male	FALSE	TRUE
United States of America	Male	FALSE	FALSE
United States of America	Female	FALSE	TRUE
United States of America	Male	FALSE	TRUE
United States of America	Male	FALSE	FALSE
United States of America	Male	FALSE	TRUE
United States of America	Male	FALSE	TRUE
United States of America	Male	FALSE	TRUE
United States of America	Male	FALSE	TRUE
United States of America	Female	FALSE	TRUE
United States of America	Male	FALSE	FALSE
United States of America	Male	TRUE	TRUE
United States of America	Female	TRUE	TRUE
United States of America	Male	FALSE	TRUE
United States of America	Female	FALSE	FALSE
United States of America	Female	FALSE	TRUE
United States of America	Female	FALSE	FALSE
United States of America	Male	FALSE	FALSE
United States of America	Male	TRUE	FALSE
United States of America	Male	FALSE	FALSE
United States of America	Male	FALSE	TRUE
United States of America	Male	TRUE	TRUE
United States of America	Female	TRUE	TRUE
United States of America	Female	TRUE	TRUE
United States of America	Female	TRUE	TRUE
United States of America	Male	TRUE	TRUE
United States of America	Female	FALSE	TRUE
United States of America	Female	FALSE	TRUE
United States of America	Male	TRUE	TRUE
United States of America	Female	FALSE	TRUE
United States of America	Male	FALSE	TRUE
United States of America	Male	TRUE	FALSE
United States of America	Female	TRUE	TRUE
United States of America	Female	TRUE	FALSE
United States of America	Male	FALSE	TRUE
United States of America	Male	FALSE	TRUE
United States of America	Male	FALSE	FALSE
United States of America	Male	FALSE	TRUE
United States of America	Male	TRUE	TRUE
United States of America	Male	FALSE	FALSE
United States of America	Male	FALSE	TRUE
United States of America	Female	FALSE	FALSE
United States of America	Male	TRUE	TRUE
United States of America	Male	TRUE	FALSE
United States of America	Male	FALSE	FALSE
United States of America	Female	FALSE	TRUE
United States of America	Female	TRUE	TRUE
United States of America	Male	FALSE	FALSE
United States of America	Male	TRUE	FALSE
United States of America	Male	TRUE	TRUE
United States of America	Male	FALSE	FALSE
United States of America	Male	TRUE	TRUE
United States of America	Male	FALSE	FALSE
United States of America	Male	FALSE	FALSE
United States of America	Female	TRUE	TRUE
United States of America	Male	FALSE	FALSE
United States of America	Male	TRUE	TRUE
United States of America	Female	TRUE	TRUE
United States of America	Male	TRUE	FALSE
United States of America	Male	TRUE	TRUE
United States of America	Female	FALSE	FALSE
United States of America	Male	TRUE	FALSE
United States of America	Male	TRUE	FALSE
United States of America	Female	TRUE	TRUE
United States of America	Male	FALSE	TRUE
United States of America	Male	FALSE	TRUE
United States of America	Male	TRUE	TRUE
United States of America	Male	FALSE	TRUE
United States of America	Female	FALSE	TRUE
United States of America	Male	FALSE	FALSE
United States of America	Male	TRUE	TRUE
United States of America	Female	TRUE	TRUE
United States of America	Male	FALSE	FALSE
United States of America	Female	TRUE	TRUE
United States of America	Female	FALSE	TRUE
United States of America	Male	FALSE	FALSE
United States of America	Female	TRUE	TRUE
United States of America	Male	TRUE	FALSE
United States of America	Female	FALSE	TRUE
United States of America	Male	FALSE	FALSE
United States of America	Male	FALSE	FALSE
United States of America	Male	FALSE	TRUE
United States of America	Male	FALSE	FALSE
United States of America	Male	TRUE	TRUE
United States of America	Female	TRUE	TRUE
United States of America	Male	TRUE	FALSE
United States of America	Female	FALSE	TRUE
United States of America	Male	FALSE	TRUE
United States of America	Female	TRUE	TRUE
United States of America	Male	FALSE	FALSE
United States of America	Male	FALSE	FALSE
United States of America	Male	TRUE	TRUE
United States of America	Male	TRUE	FALSE
United States of America	Male	FALSE	FALSE
United States of America	Male	FALSE	TRUE
United States of America	Female	FALSE	FALSE
United States of America	Male	FALSE	FALSE
United States of America	Male	TRUE	FALSE
United States of America	Male	FALSE	FALSE
United States of America	Male	FALSE	FALSE
United States of America	Male	FALSE	FALSE
United States of America	Male	TRUE	TRUE
United States of America	Male	TRUE	TRUE
United States of America	Female	TRUE	FALSE
United States of America	Male	FALSE	TRUE
United States of America	Male	FALSE	FALSE
United States of America	Male	TRUE	TRUE
United States of America	Male	TRUE	FALSE
United States of America	Male	FALSE	TRUE
United States of America	Male	FALSE	FALSE
United States of America	Male	FALSE	TRUE
United States of America	Female	FALSE	TRUE
United States of America	Male	FALSE	FALSE
United States of America	Male	FALSE	TRUE
United States of America	Female	TRUE	TRUE
United States of America	Male	TRUE	TRUE
United States of America	Male	TRUE	FALSE
United States of America	Male	FALSE	TRUE
United States of America	Male	TRUE	FALSE
United States of America	Male	FALSE	TRUE
United States of America	Male	FALSE	FALSE
United States of America	Female	TRUE	FALSE
United States of America	Male	FALSE	FALSE
United States of America	Male	TRUE	TRUE
United States of America	Female	FALSE	TRUE
United States of America	Male	FALSE	FALSE
United States of America	Male	FALSE	FALSE
United States of America	Female	FALSE	TRUE
United States of America	Male	FALSE	FALSE
United States of America	Male	FALSE	FALSE
United States of America	Female	TRUE	TRUE
United States of America	Female	TRUE	TRUE
United States of America	Female	FALSE	TRUE
United States of America	Male	TRUE	FALSE
United States of America	Male	FALSE	TRUE
United States of America	Male	FALSE	FALSE
United States of America	Female	FALSE	FALSE
United States of America	Male	FALSE	FALSE
United States of America	Male	FALSE	FALSE
United States of America	Female	TRUE	TRUE
United States of America	Female	TRUE	TRUE
United States of America	Female	FALSE	TRUE
United States of America	Male	FALSE	FALSE
United States of America	Male	TRUE	FALSE
United States of America	Male	TRUE	TRUE
United States of America	Male	FALSE	TRUE
United States of America	Male	FALSE	FALSE
United States of America	Female	TRUE	TRUE
United States of America	Male	FALSE	TRUE
United States of America	Male	TRUE	TRUE
United States of America	Female	TRUE	FALSE
United States of America	Male	FALSE	TRUE
United States of America	Male	FALSE	TRUE
United States of America	Female	FALSE	TRUE
United States of America	Female	TRUE	FALSE
United States of America	Female	TRUE	FALSE
United States of America	Male	FALSE	TRUE
United States of America	Male	TRUE	TRUE
United States of America	Female	TRUE	TRUE
United States of America	Male	TRUE	TRUE
United States of America	Male	TRUE	TRUE
United States of America	Male	FALSE	TRUE
United States of America	Female	TRUE	TRUE
United States of America	Male	TRUE	TRUE
United States of America	Male	FALSE	TRUE
United States of America	Female	FALSE	TRUE
United States of America	Female	TRUE	TRUE
United States of America	Male	FALSE	TRUE
United States of America	Male	TRUE	TRUE
United States of America	Male	TRUE	TRUE
United States of America	Male	FALSE	TRUE
United States of America	Female	TRUE	TRUE
United States of America	Female	TRUE	TRUE
United States of America	Female	TRUE	FALSE
United States of America	Male	TRUE	TRUE
United States of America	Male	TRUE	FALSE
United States of America	Male	FALSE	TRUE
United States of America	Male	FALSE	FALSE
United States of America	Male	TRUE	TRUE
United States of America	Male	TRUE	FALSE
United States of America	Female	TRUE	FALSE
United States of America	Male	FALSE	FALSE
United States of America	Male	FALSE	TRUE
United States of America	Female	TRUE	TRUE
United States of America	Male	FALSE	TRUE
United States of America	Male	FALSE	TRUE
United States of America	Male	FALSE	FALSE
United States of America	Male	FALSE	TRUE
United States of America	Female	FALSE	TRUE
United States of America	Male	TRUE	TRUE
United States of America	Female	FALSE	FALSE
United States of America	Male	TRUE	TRUE
United States of America	Male	FALSE	TRUE
United States of America	Male	TRUE	TRUE
United States of America	Male	TRUE	FALSE
United States of America	Male	FALSE	TRUE
United States of America	Male	TRUE	TRUE
United States of America	Male	TRUE	TRUE
United States of America	Male	TRUE	TRUE
United States of America	Male	TRUE	FALSE
United States of America	Male	TRUE	TRUE
United States of America	Male	TRUE	TRUE
United States of America	Male	FALSE	TRUE
United States of America	Male	FALSE	FALSE
United States of America	Male	FALSE	FALSE
United States of America	Male	TRUE	TRUE
United States of America	Female	TRUE	TRUE
United States of America	Male	TRUE	TRUE
United States of America	Male	FALSE	FALSE
United States of America	Male	FALSE	FALSE
United States of America	Male	FALSE	FALSE
United States of America	Male	TRUE	TRUE
United States of America	Male	FALSE	FALSE
United States of America	Male	TRUE	TRUE
United States of America	Male	FALSE	FALSE
United States of America	Female	TRUE	TRUE
United States of America	Female	TRUE	TRUE
United States of America	Female	TRUE	TRUE
United States of America	Male	FALSE	FALSE
United States of America	Female	FALSE	TRUE
United States of America	Male	FALSE	TRUE
United States of America	Male	FALSE	TRUE
United States of America	Female	TRUE	TRUE
United States of America	Female	FALSE	FALSE
United States of America	Male	TRUE	FALSE
United States of America	Female	FALSE	TRUE
United States of America	Female	FALSE	TRUE
United States of America	Male	TRUE	TRUE
United States of America	Male	TRUE	TRUE
United States of America	Male	FALSE	FALSE
United States of America	Male	FALSE	FALSE
United States of America	Male	FALSE	TRUE
United States of America	Male	FALSE	TRUE
United States of America	Male	TRUE	TRUE
United States of America	Female	FALSE	FALSE
United States of America	Female	TRUE	TRUE
United States of America	Male	TRUE	TRUE
United States of America	Male	TRUE	TRUE
United States of America	Male	FALSE	TRUE
United States of America	Male	TRUE	TRUE
United States of America	Male	FALSE	FALSE
United States of America	Male	FALSE	TRUE
United States of America	Male	FALSE	FALSE
United States of America	Female	FALSE	TRUE
United States of America	Male	FALSE	TRUE
United States of America	Male	FALSE	TRUE
United States of America	Male	FALSE	FALSE
United States of America	Male	FALSE	TRUE
United States of America	Male	FALSE	FALSE
United States of America	Male	FALSE	FALSE
United States of America	Male	FALSE	TRUE
United States of America	Female	TRUE	FALSE
United States of America	Male	FALSE	FALSE
United States of America	Male	TRUE	FALSE
United States of America	Male	FALSE	TRUE
United States of America	Male	FALSE	TRUE
United States of America	Male	FALSE	FALSE
United States of America	Male	FALSE	FALSE
United States of America	Male	TRUE	FALSE
United States of America	Female	FALSE	TRUE
United States of America	Male	TRUE	TRUE
United States of America	Female	TRUE	TRUE
United States of America	Male	FALSE	FALSE
United States of America	Male	FALSE	FALSE
United States of America	Male	FALSE	TRUE
United States of America	Male	FALSE	FALSE
United States of America	Female	FALSE	FALSE
United States of America	Male	FALSE	TRUE
United States of America	Male	FALSE	TRUE
United States of America	Male	FALSE	FALSE
United States of America	Male	FALSE	FALSE
United States of America	Male	FALSE	TRUE
United States of America	Male	FALSE	TRUE
United States of America	Male	FALSE	FALSE
United States of America	Male	FALSE	FALSE
United States of America	Male	TRUE	TRUE
United States of America	Female	FALSE	TRUE
United States of America	Female	TRUE	TRUE
United States of America	Female	TRUE	FALSE
United States of America	Female	TRUE	FALSE
United States of America	Male	FALSE	TRUE
United States of America	Male	TRUE	FALSE
United States of America	Male	FALSE	FALSE
United States of America	Male	TRUE	FALSE
United States of America	Male	TRUE	FALSE
United States of America	Female	TRUE	TRUE
United States of America	Male	FALSE	FALSE
United States of America	Female	TRUE	TRUE
United States of America	Male	FALSE	TRUE
United States of America	Female	FALSE	TRUE
United States of America	Male	FALSE	TRUE
United States of America	Female	TRUE	TRUE
United States of America	Male	TRUE	FALSE
United States of America	Male	TRUE	TRUE
United States of America	Male	FALSE	TRUE
United States of America	Male	FALSE	TRUE
United States of America	Male	FALSE	TRUE
United States of America	Female	FALSE	FALSE
United States of America	Male	TRUE	TRUE
United States of America	Female	TRUE	TRUE
United States of America	Male	FALSE	TRUE
United States of America	Male	FALSE	FALSE
United States of America	Female	TRUE	TRUE
United States of America	Male	FALSE	TRUE
United States of America	Male	FALSE	FALSE
United States of America	Male	FALSE	FALSE
United States of America	Male	FALSE	TRUE
United States of America	Female	FALSE	FALSE
United States of America	Male	FALSE	FALSE
United States of America	Female	TRUE	TRUE
United States of America	Female	TRUE	TRUE
United States of America	Female	FALSE	TRUE
United States of America	Female	TRUE	TRUE
United States of America	Male	TRUE	TRUE
United States of America	Male	FALSE	FALSE
United States of America	Female	TRUE	TRUE
United States of America	Male	TRUE	FALSE
United States of America	Male	FALSE	FALSE
United States of America	Male	TRUE	TRUE
United States of America	Male	TRUE	TRUE
United States of America	Female	TRUE	TRUE
United States of America	Female	FALSE	TRUE
United States of America	Female	FALSE	TRUE
United States of America	Male	FALSE	FALSE
United States of America	Male	TRUE	TRUE
United States of America	Female	TRUE	TRUE
United States of America	Female	TRUE	TRUE
United States of America	Male	TRUE	FALSE
United States of America	Female	FALSE	FALSE
United States of America	Male	TRUE	FALSE
United States of America	Male	FALSE	FALSE
United States of America	Male	TRUE	TRUE
United States of America	Male	FALSE	TRUE
United States of America	Male	FALSE	FALSE
United States of America	Male	TRUE	TRUE
United States of America	Male	FALSE	FALSE
United States of America	Female	TRUE	FALSE
United States of America	Male	FALSE	TRUE
United States of America	Female	TRUE	TRUE
United States of America	Male	TRUE	TRUE
United States of America	Female	FALSE	TRUE
United States of America	Male	FALSE	TRUE
United States of America	Female	FALSE	TRUE
United States of America	Male	FALSE	TRUE
United States of America	Male	FALSE	TRUE
United States of America	Female	TRUE	TRUE
United States of America	Female	FALSE	FALSE
United States of America	Male	TRUE	TRUE
United States of America	Male	TRUE	TRUE
United States of America	Male	FALSE	TRUE
United States of America	Male	FALSE	FALSE
United States of America	Female	FALSE	TRUE
United States of America	Male	TRUE	TRUE
United States of America	Female	FALSE	FALSE
United States of America	Male	TRUE	TRUE
United States of America	Female	FALSE	TRUE
United States of America	Male	FALSE	FALSE
United States of America	Male	FALSE	FALSE
United States of America	Female	TRUE	TRUE
United States of America	Male	FALSE	TRUE
United States of America	Male	TRUE	TRUE
United States of America	Male	FALSE	TRUE
United States of America	Male	FALSE	FALSE
United States of America	Male	TRUE	TRUE
United States of America	Female	TRUE	TRUE
United States of America	Male	FALSE	FALSE
United States of America	Male	TRUE	FALSE
United States of America	Female	TRUE	TRUE
United States of America	Male	FALSE	TRUE
United States of America	Male	FALSE	TRUE
United States of America	Male	TRUE	TRUE
United States of America	Female	TRUE	TRUE
United States of America	Male	FALSE	FALSE
United States of America	Female	FALSE	TRUE
United States of America	Male	FALSE	TRUE
United States of America	Male	TRUE	FALSE
United States of America	Female	FALSE	TRUE
United States of America	Female	TRUE	FALSE
United States of America	Male	TRUE	FALSE
United States of America	Female	FALSE	TRUE
United States of America	Female	FALSE	TRUE
United States of America	Female	TRUE	TRUE
United States of America	Male	TRUE	TRUE
United States of America	Male	FALSE	TRUE
United States of America	Male	FALSE	TRUE
United States of America	Male	TRUE	TRUE
United States of America	Female	TRUE	TRUE
United States of America	Male	TRUE	FALSE
United States of America	Male	FALSE	FALSE
United States of America	Male	FALSE	TRUE
United States of America	Male	FALSE	TRUE
United States of America	Male	FALSE	FALSE
United States of America	Male	FALSE	TRUE
United States of America	Male	FALSE	FALSE
United States of America	Female	FALSE	TRUE
United States of America	Male	FALSE	FALSE
United States of America	Female	TRUE	TRUE
United States of America	Male	FALSE	TRUE
United States of America	Male	TRUE	TRUE
United States of America	Male	FALSE	FALSE
United States of America	Female	TRUE	FALSE
United States of America	Male	FALSE	FALSE
United States of America	Male	TRUE	TRUE
United States of America	Male	FALSE	TRUE
United States of America	Male	TRUE	FALSE
United States of America	Male	FALSE	FALSE
United States of America	Female	FALSE	TRUE
United States of America	Female	FALSE	FALSE
United States of America	Male	FALSE	FALSE
United States of America	Female	FALSE	TRUE
United States of America	Male	FALSE	TRUE
United States of America	Male	FALSE	FALSE
United States of America	Male	FALSE	TRUE
United States of America	Male	FALSE	TRUE
United States of America	Male	TRUE	TRUE
United States of America	Male	TRUE	FALSE
United States of America	Female	TRUE	TRUE
United States of America	Male	FALSE	TRUE
United States of America	Male	FALSE	TRUE
United States of America	Male	FALSE	FALSE
United States of America	Female	FALSE	TRUE
United States of America	Male	FALSE	FALSE
United States of America	Male	FALSE	TRUE
United States of America	Male	FALSE	FALSE
United States of America	Male	FALSE	TRUE
United States of America	Male	TRUE	TRUE
United States of America	Male	FALSE	TRUE
United States of America	Male	FALSE	FALSE
United States of America	Female	TRUE	FALSE
United States of America	Male	FALSE	FALSE
United States of America	Male	TRUE	FALSE
United States of America	Male	TRUE	TRUE
United States of America	Female	TRUE	TRUE
United States of America	Male	FALSE	TRUE
United States of America	Male	TRUE	FALSE
United States of America	Male	FALSE	TRUE
United States of America	Male	TRUE	TRUE
United States of America	Male	TRUE	TRUE
United States of America	Male	FALSE	FALSE
United States of America	Female	FALSE	TRUE
United States of America	Female	FALSE	FALSE
United States of America	Female	TRUE	TRUE
United States of America	Male	TRUE	TRUE
United States of America	Male	FALSE	TRUE
United States of America	Male	FALSE	FALSE
United States of America	Male	FALSE	TRUE
United States of America	Male	TRUE	FALSE
United States of America	Female	FALSE	FALSE
United States of America	Female	FALSE	TRUE
United States of America	Female	TRUE	FALSE
United States of America	Male	FALSE	FALSE
United States of America	Male	FALSE	TRUE
United States of America	Male	TRUE	FALSE
United States of America	Male	FALSE	TRUE
United States of America	Female	FALSE	FALSE
United States of America	Female	TRUE	TRUE
United States of America	Male	TRUE	FALSE
United States of America	Male	FALSE	FALSE
United States of America	Male	FALSE	FALSE
United States of America	Female	TRUE	TRUE
United States of America	Male	FALSE	FALSE
United States of America	Female	FALSE	FALSE
United States of America	Male	TRUE	TRUE
United States of America	Female	FALSE	TRUE
United States of America	Male	FALSE	TRUE
United States of America	Male	FALSE	FALSE
United States of America	Male	FALSE	TRUE
United States of America	Male	FALSE	TRUE
United States of America	Male	TRUE	TRUE
United States of America	Female	TRUE	FALSE
United States of America	Female	FALSE	FALSE
United States of America	Female	TRUE	TRUE
United States of America	Female	FALSE	FALSE
United States of America	Male	TRUE	TRUE
United States of America	Male	FALSE	FALSE
United States of America	Female	FALSE	TRUE
United States of America	Female	FALSE	TRUE
United States of America	Male	TRUE	FALSE
United States of America	Male	TRUE	FALSE
United States of America	Male	TRUE	TRUE
United States of America	Male	FALSE	FALSE
United States of America	Male	TRUE	TRUE
United States of America	Male	FALSE	TRUE
United States of America	Male	FALSE	TRUE
United States of America	Male	FALSE	FALSE
United States of America	Male	TRUE	TRUE
United States of America	Male	TRUE	TRUE
United States of America	Male	FALSE	FALSE
United States of America	Female	FALSE	TRUE
United States of America	Male	FALSE	TRUE
United States of America	Female	TRUE	TRUE
United States of America	Male	FALSE	TRUE
United States of America	Female	TRUE	TRUE
United States of America	Female	FALSE	TRUE
United States of America	Male	FALSE	TRUE
United States of America	Male	FALSE	FALSE
United States of America	Female	FALSE	FALSE
United States of America	Male	TRUE	FALSE
United States of America	Male	FALSE	TRUE
United States of America	Male	FALSE	FALSE
United States of America	Female	TRUE	TRUE
United States of America	Female	TRUE	FALSE
United States of America	Female	FALSE	FALSE
United States of America	Male	FALSE	FALSE
United States of America	Male	FALSE	FALSE
United States of America	Male	TRUE	FALSE
United States of America	Male	TRUE	TRUE
United States of America	Male	TRUE	FALSE
United States of America	Female	FALSE	FALSE
United States of America	Male	FALSE	FALSE
United States of America	Male	FALSE	TRUE
United States of America	Female	FALSE	TRUE
United States of America	Male	FALSE	FALSE
United States of America	Male	TRUE	TRUE
United States of America	Male	FALSE	FALSE
United States of America	Male	FALSE	TRUE
United States of America	Male	TRUE	TRUE
United States of America	Male	FALSE	TRUE
United States of America	Female	TRUE	FALSE
United States of America	Male	FALSE	FALSE
United States of America	Female	FALSE	FALSE
United States of America	Male	FALSE	TRUE
United States of America	Male	FALSE	FALSE
United States of America	Male	TRUE	FALSE
United States of America	Male	FALSE	TRUE
United States of America	Male	FALSE	TRUE
United States of America	Male	TRUE	TRUE
United States of America	Male	FALSE	FALSE
United States of America	Male	FALSE	TRUE
United States of America	Male	FALSE	FALSE
United States of America	Male	TRUE	FALSE
United States of America	Male	FALSE	TRUE
United States of America	Female	FALSE	TRUE
United States of America	Male	FALSE	TRUE
United States of America	Male	TRUE	TRUE
United States of America	Female	TRUE	TRUE
United States of America	Male	FALSE	TRUE
United States of America	Male	FALSE	TRUE
United States of America	Male	TRUE	TRUE
United States of America	Male	TRUE	TRUE
United States of America	Male	FALSE	TRUE
United States of America	Male	FALSE	FALSE
United States of America	Female	TRUE	TRUE
United States of America	Male	FALSE	FALSE
United States of America	Male	FALSE	TRUE
United States of America	Male	TRUE	TRUE
United States of America	Female	FALSE	FALSE
United States of America	Female	TRUE	TRUE
United States of America	Female	TRUE	FALSE
United States of America	Male	FALSE	TRUE
United States of America	Female	FALSE	FALSE
United States of America	Male	TRUE	TRUE
United States of America	Male	TRUE	FALSE
United States of America	Female	FALSE	TRUE
United States of America	Male	FALSE	TRUE
United States of America	Female	TRUE	FALSE
United States of America	Female	FALSE	TRUE
United States of America	Female	FALSE	TRUE
United States of America	Male	TRUE	TRUE
United States of America	Male	FALSE	FALSE
United States of America	Male	TRUE	TRUE
United States of America	Male	FALSE	FALSE
United States of America	Female	FALSE	TRUE
United States of America	Female	FALSE	TRUE
United States of America	Female	TRUE	TRUE
United States of America	Male	TRUE	TRUE
United States of America	Male	FALSE	TRUE
United States of America	Male	TRUE	TRUE
United States of America	Male	TRUE	FALSE
United States of America	Male	FALSE	FALSE
United States of America	Male	FALSE	FALSE
United States of America	Female	TRUE	TRUE
United States of America	Female	TRUE	TRUE
United States of America	Female	TRUE	TRUE
United States of America	Female	TRUE	TRUE
United States of America	Male	FALSE	TRUE
United States of America	Male	FALSE	TRUE
United States of America	Male	FALSE	FALSE
United States of America	Female	TRUE	FALSE
United States of America	Male	FALSE	TRUE
United States of America	Male	FALSE	TRUE
United States of America	Female	FALSE	TRUE
United States of America	Male	TRUE	FALSE
United States of America	Male	FALSE	FALSE
United States of America	Male	TRUE	FALSE
United States of America	Female	TRUE	TRUE
United States of America	Male	TRUE	TRUE
United States of America	Male	TRUE	FALSE
United States of America	Male	FALSE	FALSE
United States of America	Female	TRUE	TRUE
United States of America	Female	FALSE	TRUE
United States of America	Male	FALSE	FALSE
United States of America	Male	FALSE	TRUE
United States of America	Female	TRUE	FALSE
United States of America	Male	TRUE	TRUE
United States of America	Male	FALSE	TRUE
United States of America	Female	FALSE	FALSE
United States of America	Male	FALSE	FALSE
United States of America	Male	FALSE	TRUE
United States of America	Male	FALSE	FALSE
United States of America	Male	FALSE	TRUE
United States of America	Male	FALSE	FALSE
United States of America	Female	TRUE	TRUE
United States of America	Male	FALSE	FALSE
United States of America	Male	FALSE	FALSE
United States of America	Male	TRUE	FALSE
United States of America	Male	TRUE	TRUE
United States of America	Male	TRUE	FALSE
United States of America	Male	TRUE	TRUE
United States of America	Male	FALSE	TRUE
United States of America	Male	TRUE	FALSE
United States of America	Female	FALSE	FALSE
United States of America	Male	TRUE	FALSE
United States of America	Female	TRUE	TRUE
United States of America	Female	TRUE	TRUE
United States of America	Male	FALSE	FALSE
United States of America	Male	FALSE	FALSE
United States of America	Female	TRUE	FALSE
United States of America	Male	TRUE	TRUE
United States of America	Female	FALSE	TRUE
United States of America	Male	FALSE	FALSE
United States of America	Female	FALSE	TRUE
United States of America	Female	FALSE	TRUE
United States of America	Female	FALSE	TRUE
United States of America	Male	FALSE	FALSE
United States of America	Male	TRUE	TRUE
United States of America	Male	FALSE	FALSE
United States of America	Male	FALSE	TRUE
United States of America	Female	TRUE	TRUE
United States of America	Male	FALSE	FALSE
United States of America	Male	FALSE	TRUE
United States of America	Male	TRUE	TRUE
United States of America	Male	TRUE	TRUE
United States of America	Male	FALSE	TRUE
United States of America	Female	TRUE	TRUE
United States of America	Male	FALSE	TRUE
United States of America	Male	FALSE	TRUE
United States of America	Female	FALSE	TRUE
United States of America	Male	FALSE	TRUE
United States of America	Female	TRUE	TRUE
United States of America	Male	TRUE	FALSE
United States of America	Male	FALSE	TRUE
United States of America	Male	FALSE	FALSE
United States of America	Male	TRUE	FALSE
United States of America	Male	FALSE	TRUE
United States of America	Male	FALSE	TRUE
United States of America	Male	TRUE	TRUE
United States of America	Male	TRUE	TRUE
United States of America	Male	FALSE	TRUE
United States of America	Male	FALSE	FALSE
United States of America	Male	FALSE	FALSE
United States of America	Female	FALSE	TRUE
United States of America	Male	TRUE	TRUE
United States of America	Female	FALSE	TRUE
United States of America	Male	FALSE	FALSE
United States of America	Male	TRUE	TRUE
United States of America	Female	TRUE	TRUE
United States of America	Male	FALSE	TRUE
United States of America	Male	TRUE	FALSE
United States of America	Male	TRUE	FALSE
United States of America	Male	FALSE	TRUE
United States of America	Male	FALSE	TRUE
United States of America	Female	TRUE	FALSE
United States of America	Female	TRUE	FALSE
United States of America	Male	TRUE	TRUE
United States of America	Male	TRUE	TRUE
United States of America	Male	TRUE	FALSE
United States of America	Female	TRUE	TRUE
United States of America	Female	TRUE	TRUE
United States of America	Male	FALSE	TRUE
United States of America	Male	FALSE	FALSE
United States of America	Female	TRUE	TRUE
United States of America	Male	FALSE	FALSE
United States of America	Male	TRUE	TRUE
United States of America	Male	FALSE	TRUE
United States of America	Male	FALSE	TRUE
United States of America	Female	FALSE	FALSE
United States of America	Male	FALSE	FALSE
United States of America	Male	FALSE	TRUE
United States of America	Female	TRUE	TRUE
United States of America	Male	TRUE	TRUE
United States of America	Male	FALSE	TRUE
United States of America	Female	TRUE	TRUE
United States of America	Male	FALSE	TRUE
United States of America	Female	FALSE	FALSE
United States of America	Male	FALSE	TRUE
United States of America	Female	TRUE	TRUE
United States of America	Male	FALSE	TRUE
United States of America	Female	TRUE	TRUE
United States of America	Male	FALSE	TRUE
United States of America	Male	FALSE	FALSE
United States of America	Male	FALSE	FALSE
United States of America	Male	TRUE	FALSE
United States of America	Male	FALSE	FALSE
United States of America	Male	FALSE	FALSE
United States of America	Male	TRUE	TRUE
United States of America	Female	TRUE	FALSE
United States of America	Female	TRUE	TRUE
United States of America	Male	TRUE	FALSE
United States of America	Male	TRUE	FALSE
United States of America	Male	FALSE	FALSE
United States of America	Female	TRUE	TRUE
United States of America	Male	FALSE	TRUE
United States of America	Male	FALSE	TRUE
United States of America	Male	FALSE	TRUE
United States of America	Male	FALSE	TRUE
United States of America	Male	FALSE	TRUE
United States of America	Female	FALSE	TRUE
United States of America	Male	TRUE	FALSE
United States of America	Male	TRUE	FALSE
United States of America	Female	TRUE	FALSE
United States of America	Male	FALSE	TRUE
United States of America	Male	FALSE	TRUE
United States of America	Female	TRUE	TRUE
United States of America	Female	FALSE	FALSE
United States of America	Male	FALSE	FALSE
United States of America	Male	FALSE	FALSE
United States of America	Male	TRUE	TRUE
United States of America	Male	FALSE	FALSE
United States of America	Male	FALSE	FALSE
United States of America	Male	FALSE	FALSE
United States of America	Female	TRUE	FALSE
United States of America	Male	FALSE	FALSE
United States of America	Female	TRUE	TRUE
United States of America	Female	FALSE	FALSE
United States of America	Male	FALSE	TRUE
United States of America	Female	TRUE	TRUE
United States of America	Female	TRUE	TRUE
United States of America	Male	TRUE	TRUE
United States of America	Male	FALSE	TRUE
United States of America	Female	TRUE	TRUE
United States of America	Male	TRUE	TRUE
United States of America	Male	FALSE	FALSE
United States of America	Male	FALSE	FALSE
United States of America	Male	TRUE	FALSE
United States of America	Male	FALSE	FALSE
United States of America	Female	TRUE	FALSE
United States of America	Female	FALSE	TRUE
United States of America	Female	TRUE	FALSE
United States of America	Male	FALSE	TRUE
United States of America	Male	TRUE	TRUE
United States of America	Male	FALSE	FALSE
United States of America	Male	FALSE	FALSE
United States of America	Male	FALSE	FALSE
United States of America	Female	TRUE	TRUE
United States of America	Female	TRUE	TRUE
United States of America	Female	FALSE	FALSE
United States of America	Male	FALSE	FALSE
United States of America	Male	FALSE	FALSE
United States of America	Female	TRUE	TRUE
United States of America	Male	TRUE	FALSE
United States of America	Male	FALSE	FALSE
United States of America	Male	TRUE	FALSE
United States of America	Male	FALSE	FALSE
United States of America	Male	FALSE	TRUE
United States of America	Male	FALSE	TRUE
United States of America	Male	FALSE	TRUE
United States of America	Male	FALSE	TRUE
United States of America	Female	TRUE	TRUE
United States of America	Male	FALSE	TRUE
United States of America	Male	FALSE	FALSE
United States of America	Female	FALSE	TRUE
United States of America	Male	FALSE	TRUE
United States of America	Male	TRUE	TRUE
United States of America	Male	TRUE	FALSE
United States of America	Female	TRUE	TRUE
United States of America	Male	TRUE	TRUE
United States of America	Female	TRUE	FALSE
United States of America	Male	FALSE	FALSE
United States of America	Male	FALSE	FALSE
United States of America	Male	FALSE	TRUE
United States of America	Male	FALSE	FALSE
United States of America	Male	TRUE	TRUE
United States of America	Male	TRUE	FALSE
United States of America	Male	TRUE	FALSE
United States of America	Female	FALSE	TRUE
United States of America	Male	FALSE	TRUE
United States of America	Female	FALSE	FALSE
United States of America	Female	TRUE	TRUE
United States of America	Male	TRUE	TRUE
United States of America	Male	TRUE	TRUE
United States of America	Female	FALSE	FALSE
United States of America	Male	FALSE	FALSE
United States of America	Male	FALSE	TRUE
United States of America	Male	FALSE	TRUE
United States of America	Male	FALSE	TRUE
United States of America	Male	FALSE	FALSE
United States of America	Male	TRUE	TRUE
United States of America	Male	FALSE	FALSE
United States of America	Male	TRUE	TRUE
United States of America	Male	TRUE	FALSE
United States of America	Female	TRUE	TRUE
United States of America	Male	FALSE	TRUE
United States of America	Female	FALSE	TRUE
United States of America	Male	FALSE	TRUE
United States of America	Male	TRUE	FALSE
United States of America	Female	FALSE	FALSE
United States of America	Male	TRUE	TRUE
United States of America	Female	TRUE	TRUE
United States of America	Male	FALSE	FALSE
United States of America	Male	TRUE	FALSE
United States of America	Female	TRUE	TRUE
United States of America	Male	TRUE	FALSE
United States of America	Male	FALSE	TRUE
United States of America	Female	FALSE	TRUE
United States of America	Female	FALSE	TRUE
United States of America	Male	TRUE	FALSE
United States of America	Female	TRUE	FALSE
United States of America	Male	FALSE	FALSE
United States of America	Female	FALSE	TRUE
United States of America	Male	TRUE	FALSE
United States of America	Male	FALSE	TRUE
United States of America	Male	FALSE	FALSE
United States of America	Male	FALSE	FALSE
United States of America	Male	TRUE	FALSE
United States of America	Male	FALSE	FALSE
United States of America	Female	FALSE	TRUE
United States of America	Male	FALSE	TRUE
United States of America	Female	TRUE	TRUE
United States of America	Female	FALSE	TRUE
United States of America	Male	TRUE	FALSE
United States of America	Female	FALSE	FALSE
United States of America	Male	FALSE	FALSE
United States of America	Female	TRUE	FALSE
United States of America	Female	TRUE	TRUE
United States of America	Male	FALSE	FALSE
United States of America	Male	FALSE	FALSE
United States of America	Male	TRUE	FALSE
United States of America	Female	FALSE	FALSE
United States of America	Female	FALSE	TRUE
United States of America	Male	FALSE	TRUE
United States of America	Male	FALSE	TRUE
United States of America	Male	FALSE	FALSE
United States of America	Female	FALSE	TRUE
United States of America	Female	FALSE	TRUE
United States of America	Female	FALSE	TRUE
United States of America	Male	FALSE	FALSE
United States of America	Male	TRUE	FALSE
United States of America	Female	TRUE	TRUE
United States of America	Male	FALSE	TRUE
United States of America	Male	FALSE	TRUE
United States of America	Female	TRUE	TRUE
United States of America	Female	TRUE	TRUE
United States of America	Male	FALSE	FALSE
United States of America	Male	FALSE	FALSE
United States of America	Female	FALSE	TRUE
United States of America	Male	FALSE	TRUE
United States of America	Female	FALSE	TRUE
United States of America	Male	FALSE	TRUE
United States of America	Female	FALSE	TRUE
United States of America	Male	FALSE	FALSE
United States of America	Female	TRUE	TRUE
United States of America	Male	FALSE	TRUE
United States of America	Male	FALSE	TRUE
United States of America	Male	FALSE	TRUE
United States of America	Male	FALSE	FALSE
United States of America	Male	FALSE	FALSE
United States of America	Female	TRUE	TRUE
United States of America	Male	FALSE	TRUE
United States of America	Female	FALSE	TRUE
United States of America	Male	TRUE	FALSE
United States of America	Male	FALSE	FALSE
United States of America	Male	FALSE	TRUE
United States of America	Female	TRUE	TRUE
United States of America	Male	FALSE	FALSE
United States of America	Female	TRUE	TRUE
United States of America	Male	FALSE	FALSE
United States of America	Female	TRUE	TRUE
United States of America	Male	FALSE	TRUE
United States of America	Male	FALSE	TRUE
United States of America	Male	TRUE	FALSE
United States of America	Male	FALSE	TRUE
United States of America	Female	TRUE	TRUE
United States of America	Female	TRUE	FALSE
United States of America	Female	FALSE	FALSE
United States of America	Male	FALSE	FALSE
United States of America	Female	TRUE	TRUE
United States of America	Male	TRUE	TRUE
United States of America	Male	TRUE	FALSE
United States of America	Male	FALSE	TRUE
United States of America	Male	TRUE	TRUE
United States of America	Female	FALSE	TRUE
United States of America	Male	TRUE	FALSE
United States of America	Male	FALSE	TRUE
United States of America	Male	TRUE	TRUE
United States of America	Male	TRUE	TRUE
United States of America	Male	FALSE	FALSE
United States of America	Female	TRUE	TRUE
United States of America	Male	FALSE	TRUE
United States of America	Male	FALSE	FALSE
United States of America	Male	FALSE	FALSE
United States of America	Male	FALSE	FALSE
United States of America	Female	FALSE	TRUE
United States of America	Female	TRUE	TRUE
United States of America	Female	FALSE	TRUE
United States of America	Male	FALSE	TRUE
United States of America	Male	TRUE	TRUE
United States of America	Female	TRUE	TRUE
United States of America	Female	TRUE	TRUE
United States of America	Male	TRUE	FALSE
United States of America	Female	FALSE	FALSE
United States of America	Female	TRUE	TRUE
United States of America	Male	FALSE	FALSE
United States of America	Male	FALSE	FALSE
United States of America	Male	TRUE	TRUE
United States of America	Male	FALSE	FALSE
United States of America	Female	TRUE	TRUE
United States of America	Male	FALSE	TRUE
United States of America	Male	FALSE	TRUE
United States of America	Female	TRUE	TRUE
United States of America	Male	FALSE	FALSE
United States of America	Male	FALSE	TRUE
United States of America	Female	FALSE	FALSE
United States of America	Male	TRUE	TRUE
United States of America	Female	TRUE	TRUE
United States of America	Male	TRUE	TRUE
United States of America	Male	FALSE	TRUE
United States of America	Male	FALSE	FALSE
United States of America	Female	TRUE	TRUE
United States of America	Male	FALSE	FALSE
United States of America	Male	FALSE	TRUE
United States of America	Male	TRUE	FALSE
United States of America	Female	TRUE	TRUE
United States of America	Male	FALSE	FALSE
United States of America	Male	FALSE	FALSE
United States of America	Male	FALSE	TRUE
United States of America	Female	FALSE	TRUE
United States of America	Male	FALSE	TRUE
United States of America	Male	TRUE	FALSE
United States of America	Male	FALSE	TRUE
United States of America	Male	FALSE	FALSE
United States of America	Female	TRUE	TRUE
United States of America	Male	FALSE	FALSE
United States of America	Female	TRUE	TRUE
United States of America	Male	FALSE	FALSE
United States of America	Female	FALSE	TRUE
United States of America	Male	FALSE	TRUE
United States of America	Male	TRUE	TRUE
United States of America	Male	TRUE	TRUE
United States of America	Female	TRUE	FALSE
United States of America	Female	FALSE	TRUE
United States of America	Male	FALSE	TRUE
United States of America	Female	FALSE	FALSE
United States of America	Male	TRUE	FALSE
United States of America	Male	FALSE	TRUE
United States of America	Female	FALSE	FALSE
United States of America	Male	FALSE	TRUE
United States of America	Female	TRUE	TRUE
United States of America	Male	FALSE	TRUE
United States of America	Male	FALSE	FALSE
United States of America	Male	TRUE	FALSE
United States of America	Male	FALSE	TRUE
United States of America	Female	FALSE	FALSE
United States of America	Male	FALSE	FALSE
United States of America	Male	TRUE	TRUE
United States of America	Female	FALSE	FALSE
United States of America	Male	FALSE	FALSE
United States of America	Female	FALSE	TRUE
United States of America	Male	TRUE	TRUE
United States of America	Male	FALSE	FALSE
United States of America	Male	TRUE	FALSE
United States of America	Male	TRUE	TRUE
United States of America	Male	FALSE	TRUE
United States of America	Male	FALSE	TRUE
United States of America	Male	FALSE	TRUE
United States of America	Male	TRUE	FALSE
United States of America	Female	FALSE	FALSE
United States of America	Male	FALSE	TRUE
United States of America	Male	FALSE	TRUE
United States of America	Male	TRUE	FALSE
United States of America	Male	FALSE	FALSE
United States of America	Male	FALSE	TRUE
United States of America	Male	FALSE	FALSE
United States of America	Male	FALSE	TRUE
United States of America	Female	TRUE	TRUE
United States of America	Female	TRUE	FALSE
United States of America	Male	FALSE	FALSE
United States of America	Male	TRUE	TRUE
United States of America	Male	FALSE	FALSE
United States of America	Male	FALSE	FALSE
United States of America	Male	FALSE	TRUE
United States of America	Female	TRUE	FALSE
United States of America	Male	FALSE	TRUE
United States of America	Female	TRUE	TRUE
United States of America	Female	TRUE	TRUE
United States of America	Female	FALSE	FALSE
United States of America	Male	FALSE	FALSE
United States of America	Male	FALSE	FALSE
United States of America	Female	FALSE	TRUE
United States of America	Male	TRUE	TRUE
United States of America	Male	TRUE	FALSE
United States of America	Male	FALSE	TRUE
United States of America	Male	FALSE	FALSE
United States of America	Male	FALSE	TRUE
United States of America	Male	FALSE	TRUE
United States of America	Male	TRUE	TRUE
United States of America	Male	FALSE	FALSE
United States of America	Male	FALSE	FALSE
United States of America	Male	FALSE	FALSE
United States of America	Male	TRUE	FALSE
United States of America	Female	TRUE	FALSE
United States of America	Male	TRUE	TRUE
United States of America	Female	TRUE	FALSE
United States of America	Female	FALSE	FALSE
United States of America	Female	TRUE	TRUE
United States of America	Female	TRUE	TRUE
United States of America	Female	FALSE	TRUE
United States of America	Male	TRUE	TRUE
United States of America	Male	TRUE	TRUE
United States of America	Male	TRUE	FALSE
United States of America	Male	TRUE	TRUE
United States of America	Female	FALSE	TRUE
United States of America	Male	FALSE	TRUE
United States of America	Male	TRUE	FALSE
United States of America	Male	TRUE	TRUE
United States of America	Female	FALSE	TRUE
United States of America	Male	TRUE	FALSE
United States of America	Female	FALSE	TRUE
United States of America	Male	FALSE	FALSE
United States of America	Female	FALSE	TRUE
United States of America	Male	FALSE	TRUE
United States of America	Male	FALSE	TRUE
United States of America	Female	FALSE	TRUE
United States of America	Male	TRUE	FALSE
United States of America	Female	FALSE	TRUE
United States of America	Male	FALSE	TRUE
United States of America	Female	TRUE	TRUE
United States of America	Male	TRUE	TRUE
United States of America	Male	TRUE	TRUE
United States of America	Female	FALSE	TRUE
United States of America	Male	FALSE	FALSE
United States of America	Male	TRUE	TRUE
United States of America	Male	TRUE	TRUE
United States of America	Male	TRUE	FALSE
United States of America	Male	TRUE	TRUE
United States of America	Male	FALSE	FALSE
United States of America	Male	FALSE	TRUE
United States of America	Male	FALSE	TRUE
United States of America	Female	FALSE	TRUE
United States of America	Male	TRUE	TRUE
United States of America	Male	TRUE	FALSE
United States of America	Female	TRUE	TRUE
United States of America	Female	TRUE	TRUE
United States of America	Male	FALSE	FALSE
United States of America	Male	FALSE	FALSE
United States of America	Male	FALSE	TRUE
United States of America	Male	TRUE	TRUE
United States of America	Male	TRUE	TRUE
United States of America	Female	TRUE	TRUE
United States of America	Male	TRUE	TRUE
United States of America	Female	FALSE	TRUE
United States of America	Male	TRUE	FALSE
United States of America	Male	FALSE	TRUE
United States of America	Male	TRUE	TRUE
United States of America	Male	TRUE	TRUE
United States of America	Male	FALSE	FALSE
United States of America	Male	FALSE	FALSE
United States of America	Female	FALSE	TRUE
United States of America	Male	FALSE	TRUE
United States of America	Female	FALSE	FALSE
United States of America	Male	FALSE	TRUE
United States of America	Female	FALSE	TRUE
United States of America	Male	FALSE	FALSE
United States of America	Male	TRUE	FALSE
United States of America	Male	FALSE	TRUE
United States of America	Male	TRUE	FALSE
United States of America	Male	FALSE	TRUE
United States of America	Male	FALSE	FALSE
United States of America	Male	TRUE	FALSE
United States of America	Female	TRUE	TRUE
United States of America	Male	FALSE	FALSE
United States of America	Female	TRUE	TRUE
United States of America	Female	TRUE	TRUE
United States of America	Female	TRUE	TRUE
United States of America	Male	FALSE	FALSE
United States of America	Female	FALSE	FALSE
United States of America	Female	TRUE	TRUE
United States of America	Female	TRUE	FALSE
United States of America	Male	FALSE	FALSE
United States of America	Male	TRUE	FALSE
United States of America	Male	FALSE	FALSE
United States of America	Male	TRUE	FALSE
United States of America	Male	TRUE	FALSE
United States of America	Male	FALSE	TRUE
United States of America	Female	TRUE	TRUE
United States of America	Male	FALSE	TRUE
United States of America	Male	FALSE	FALSE
United States of America	Female	TRUE	TRUE
United States of America	Female	TRUE	TRUE
United States of America	Male	TRUE	FALSE
United States of America	Female	TRUE	TRUE
United States of America	Female	FALSE	FALSE
United States of America	Male	TRUE	TRUE
United States of America	Male	FALSE	FALSE
United States of America	Female	TRUE	FALSE
United States of America	Female	TRUE	FALSE
United States of America	Male	FALSE	FALSE
United States of America	Female	TRUE	FALSE
United States of America	Male	TRUE	TRUE
United States of America	Male	FALSE	FALSE
United States of America	Female	FALSE	TRUE
United States of America	Female	TRUE	TRUE
United States of America	Male	FALSE	FALSE
United States of America	Female	FALSE	TRUE
United States of America	Male	TRUE	TRUE
United States of America	Male	TRUE	TRUE
United States of America	Male	FALSE	TRUE
United States of America	Male	FALSE	TRUE
United States of America	Male	TRUE	FALSE
United States of America	Female	FALSE	TRUE
United States of America	Male	FALSE	FALSE
United States of America	Male	FALSE	FALSE
United States of America	Female	FALSE	TRUE
United States of America	Female	FALSE	FALSE
United States of America	Male	TRUE	TRUE
United States of America	Female	TRUE	FALSE
United States of America	Female	FALSE	TRUE
United States of America	Male	TRUE	FALSE
United States of America	Female	FALSE	FALSE
United States of America	Male	FALSE	FALSE
United States of America	Female	TRUE	TRUE
United States of America	Female	FALSE	TRUE
United States of America	Female	FALSE	TRUE
United States of America	Female	FALSE	TRUE
United States of America	Male	TRUE	TRUE
United States of America	Male	TRUE	FALSE
United States of America	Male	TRUE	TRUE
United States of America	Male	FALSE	FALSE
United States of America	Male	FALSE	FALSE
United States of America	Male	FALSE	FALSE
United States of America	Male	TRUE	FALSE
United States of America	Female	TRUE	TRUE
United States of America	Female	TRUE	TRUE
United States of America	Male	TRUE	FALSE
United States of America	Male	FALSE	TRUE
United States of America	Male	TRUE	TRUE
United States of America	Male	FALSE	TRUE
United States of America	Male	TRUE	TRUE
United States of America	Male	FALSE	FALSE
United States of America	Male	FALSE	TRUE
United States of America	Male	FALSE	TRUE
United States of America	Male	TRUE	TRUE
United States of America	Male	FALSE	TRUE
United States of America	Male	FALSE	TRUE
United States of America	Male	FALSE	TRUE
United States of America	Female	TRUE	TRUE
United States of America	Male	FALSE	FALSE
United States of America	Female	FALSE	FALSE
United States of America	Female	TRUE	FALSE
United States of America	Male	FALSE	FALSE
United States of America	Male	FALSE	FALSE
United States of America	Male	FALSE	FALSE
United States of America	Male	FALSE	TRUE
United States of America	Male	TRUE	FALSE
United States of America	Male	TRUE	TRUE
United States of America	Male	TRUE	FALSE
United States of America	Female	TRUE	FALSE
United States of America	Male	TRUE	FALSE
United States of America	Male	TRUE	TRUE
United States of America	Female	TRUE	TRUE
United States of America	Female	TRUE	TRUE
United States of America	Female	TRUE	TRUE
United States of America	Male	TRUE	TRUE
United States of America	Female	FALSE	TRUE
United States of America	Male	FALSE	TRUE
United States of America	Male	TRUE	TRUE
United States of America	Male	FALSE	FALSE
United States of America	Female	TRUE	TRUE
United States of America	Female	FALSE	TRUE
United States of America	Male	FALSE	TRUE
United States of America	Male	FALSE	FALSE
United States of America	Male	TRUE	TRUE
United States of America	Male	FALSE	TRUE
United States of America	Female	FALSE	TRUE
United States of America	Male	TRUE	TRUE
United States of America	Male	FALSE	FALSE
United States of America	Male	TRUE	TRUE
United States of America	Male	FALSE	FALSE
United States of America	Male	TRUE	TRUE
United States of America	Female	FALSE	TRUE
United States of America	Male	FALSE	FALSE
United States of America	Female	TRUE	TRUE
United States of America	Male	FALSE	FALSE
United States of America	Male	FALSE	TRUE
United States of America	Female	TRUE	TRUE
United States of America	Male	FALSE	FALSE
United States of America	Male	TRUE	FALSE
United States of America	Male	FALSE	TRUE
United States of America	Male	FALSE	FALSE
United States of America	Male	FALSE	FALSE
United States of America	Male	FALSE	FALSE
United States of America	Male	TRUE	TRUE
United States of America	Female	FALSE	TRUE
United States of America	Female	TRUE	TRUE
United States of America	Female	TRUE	FALSE
United States of America	Female	FALSE	FALSE
United States of America	Male	FALSE	TRUE
United States of America	Male	TRUE	TRUE
United States of America	Male	TRUE	TRUE
United States of America	Male	TRUE	FALSE
United States of America	Male	FALSE	FALSE
United States of America	Male	FALSE	TRUE
United States of America	Male	TRUE	FALSE
United States of America	Male	FALSE	TRUE
United States of America	Male	FALSE	FALSE
United States of America	Male	FALSE	TRUE
United States of America	Female	TRUE	TRUE
United States of America	Male	FALSE	FALSE
United States of America	Female	TRUE	TRUE
United States of America	Female	TRUE	TRUE
United States of America	Female	TRUE	TRUE
United States of America	Male	TRUE	FALSE
United States of America	Male	TRUE	FALSE
United States of America	Male	FALSE	FALSE
United States of America	Female	TRUE	TRUE
United States of America	Female	FALSE	TRUE
United States of America	Male	FALSE	FALSE
United States of America	Male	FALSE	FALSE
United States of America	Male	FALSE	FALSE
United States of America	Male	TRUE	FALSE
United States of America	Male	TRUE	FALSE
United States of America	Male	FALSE	TRUE
United States of America	Male	TRUE	TRUE
United States of America	Female	FALSE	FALSE
United States of America	Female	FALSE	TRUE
United States of America	Male	FALSE	TRUE
United States of America	Male	TRUE	TRUE
United States of America	Male	FALSE	FALSE
United States of America	Male	FALSE	FALSE
United States of America	Male	TRUE	FALSE
United States of America	Female	FALSE	TRUE
United States of America	Female	TRUE	TRUE
United States of America	Male	FALSE	TRUE
United States of America	Male	FALSE	FALSE
United States of America	Male	FALSE	TRUE
United States of America	Male	FALSE	FALSE
United States of America	Male	FALSE	TRUE
United States of America	Female	TRUE	TRUE
United States of America	Male	TRUE	TRUE
United States of America	Male	FALSE	FALSE
United States of America	Female	FALSE	FALSE
United States of America	Female	FALSE	TRUE
United States of America	Female	TRUE	FALSE
United States of America	Male	FALSE	TRUE
United States of America	Female	TRUE	FALSE
United States of America	Male	TRUE	FALSE
United States of America	Male	FALSE	TRUE
United States of America	Male	FALSE	FALSE
United States of America	Male	FALSE	FALSE
United States of America	Male	FALSE	TRUE
United States of America	Female	FALSE	TRUE
United States of America	Female	FALSE	FALSE
United States of America	Male	TRUE	TRUE
United States of America	Male	FALSE	TRUE
United States of America	Male	TRUE	TRUE
United States of America	Male	FALSE	TRUE
United States of America	Male	TRUE	FALSE
United States of America	Male	FALSE	FALSE
United States of America	Male	TRUE	TRUE
United States of America	Female	FALSE	TRUE
United States of America	Female	FALSE	TRUE
United States of America	Female	TRUE	TRUE
United States of America	Female	FALSE	TRUE
United States of America	Male	FALSE	TRUE
United States of America	Male	TRUE	TRUE
United States of America	Male	FALSE	TRUE
United States of America	Female	FALSE	TRUE
United States of America	Male	FALSE	TRUE
United States of America	Male	FALSE	FALSE
United States of America	Female	FALSE	FALSE
United States of America	Male	TRUE	TRUE
United States of America	Male	TRUE	FALSE
United States of America	Male	FALSE	TRUE
United States of America	Male	TRUE	TRUE
United States of America	Male	FALSE	TRUE
United States of America	Male	FALSE	FALSE
United States of America	Male	FALSE	TRUE
United States of America	Male	TRUE	TRUE
United States of America	Male	FALSE	TRUE
United States of America	Female	FALSE	TRUE
United States of America	Male	FALSE	FALSE
United States of America	Male	TRUE	TRUE
United States of America	Male	TRUE	TRUE
United States of America	Male	FALSE	FALSE
United States of America	Female	TRUE	TRUE
United States of America	Male	FALSE	FALSE
United States of America	Male	TRUE	FALSE
United States of America	Female	FALSE	TRUE
United States of America	Male	FALSE	TRUE
United States of America	Male	TRUE	FALSE
United States of America	Male	TRUE	TRUE
United States of America	Male	FALSE	TRUE
United States of America	Female	FALSE	TRUE
United States of America	Male	FALSE	TRUE
United States of America	Male	FALSE	FALSE
United States of America	Male	TRUE	FALSE
United States of America	Male	FALSE	TRUE
United States of America	Male	FALSE	FALSE
United States of America	Female	TRUE	TRUE
United States of America	Female	TRUE	TRUE
United States of America	Female	TRUE	FALSE
United States of America	Male	FALSE	TRUE
United States of America	Male	TRUE	FALSE
United States of America	Female	FALSE	TRUE
United States of America	Male	FALSE	TRUE
United States of America	Male	TRUE	TRUE
United States of America	Male	FALSE	FALSE
United States of America	Female	FALSE	TRUE
United States of America	Female	FALSE	TRUE
United States of America	Male	FALSE	FALSE
United States of America	Male	TRUE	FALSE
United States of America	Male	FALSE	TRUE
United States of America	Male	FALSE	FALSE
United States of America	Female	TRUE	TRUE
United States of America	Male	FALSE	TRUE
United States of America	Male	TRUE	TRUE
United States of America	Male	TRUE	TRUE
United States of America	Male	FALSE	FALSE
United States of America	Female	TRUE	TRUE
United States of America	Male	FALSE	TRUE
United States of America	Male	TRUE	FALSE
United States of America	Female	TRUE	FALSE
United States of America	Female	FALSE	FALSE
United States of America	Male	FALSE	TRUE
United States of America	Male	TRUE	FALSE
United States of America	Male	FALSE	FALSE
United States of America	Male	TRUE	TRUE
United States of America	Male	TRUE	TRUE
United States of America	Male	FALSE	TRUE
United States of America	Male	FALSE	TRUE
United States of America	Female	FALSE	FALSE
United States of America	Male	FALSE	FALSE
United States of America	Male	FALSE	TRUE
United States of America	Female	TRUE	FALSE
United States of America	Female	TRUE	FALSE
United States of America	Female	TRUE	TRUE
United States of America	Male	FALSE	TRUE
United States of America	Male	TRUE	FALSE
United States of America	Male	FALSE	TRUE
United States of America	Male	FALSE	TRUE
United States of America	Male	TRUE	TRUE
United States of America	Male	TRUE	TRUE
United States of America	Male	TRUE	FALSE
United States of America	Male	FALSE	FALSE
United States of America	Male	FALSE	TRUE
United States of America	Male	FALSE	TRUE
United States of America	Female	TRUE	TRUE
United States of America	Female	TRUE	TRUE
United States of America	Male	FALSE	TRUE
United States of America	Female	TRUE	TRUE
United States of America	Female	FALSE	TRUE
United States of America	Male	TRUE	FALSE
United States of America	Female	TRUE	TRUE
United States of America	Male	FALSE	FALSE
United States of America	Female	FALSE	FALSE
United States of America	Female	FALSE	TRUE
United States of America	Male	TRUE	TRUE
United States of America	Female	FALSE	TRUE
United States of America	Female	TRUE	FALSE
United States of America	Male	FALSE	TRUE
United States of America	Male	FALSE	FALSE
United States of America	Male	TRUE	TRUE
United States of America	Female	TRUE	TRUE
United States of America	Male	FALSE	TRUE
United States of America	Male	TRUE	FALSE
United States of America	Male	TRUE	TRUE
United States of America	Male	FALSE	TRUE
United States of America	Male	TRUE	FALSE
United States of America	Male	FALSE	TRUE
United States of America	Male	FALSE	TRUE
United States of America	Female	TRUE	TRUE
United States of America	Male	TRUE	FALSE
United States of America	Male	TRUE	TRUE
United States of America	Male	FALSE	TRUE
United States of America	Male	TRUE	TRUE
United States of America	Male	FALSE	FALSE
United States of America	Male	FALSE	FALSE
United States of America	Male	FALSE	TRUE
United States of America	Male	FALSE	FALSE
United States of America	Male	FALSE	TRUE
United States of America	Male	FALSE	TRUE
United States of America	Male	FALSE	TRUE
United States of America	Male	FALSE	TRUE
United States of America	Male	FALSE	TRUE
United States of America	Female	TRUE	TRUE
United States of America	Male	FALSE	TRUE
United States of America	Male	FALSE	TRUE
United States of America	Male	FALSE	FALSE
United States of America	Male	FALSE	FALSE
United States of America	Female	FALSE	TRUE
United States of America	Male	FALSE	FALSE
United States of America	Female	TRUE	TRUE
United States of America	Male	FALSE	FALSE
United States of America	Male	TRUE	FALSE
United States of America	Male	FALSE	FALSE
United States of America	Male	TRUE	TRUE
United States of America	Male	FALSE	TRUE
United States of America	Male	FALSE	FALSE
United States of America	Male	FALSE	FALSE
United States of America	Male	FALSE	TRUE
United States of America	Male	FALSE	TRUE
United States of America	Male	TRUE	TRUE
United States of America	Female	FALSE	TRUE
United States of America	Male	TRUE	TRUE
United States of America	Male	TRUE	TRUE
United States of America	Male	FALSE	FALSE
United States of America	Male	TRUE	TRUE
United States of America	Male	TRUE	TRUE
United States of America	Female	FALSE	FALSE
United States of America	Male	FALSE	TRUE
United States of America	Male	TRUE	TRUE
United States of America	Male	TRUE	TRUE
United States of America	Female	TRUE	TRUE
United States of America	Male	FALSE	TRUE
United States of America	Male	FALSE	FALSE
United States of America	Male	TRUE	FALSE
United States of America	Male	TRUE	FALSE
United States of America	Female	TRUE	TRUE
United States of America	Male	FALSE	FALSE
United States of America	Female	TRUE	TRUE
United States of America	Male	FALSE	TRUE
United States of America	Male	TRUE	TRUE
United States of America	Female	TRUE	TRUE
United States of America	Male	TRUE	TRUE
United States of America	Male	TRUE	FALSE
United States of America	Male	FALSE	FALSE
United States of America	Male	FALSE	FALSE
United States of America	Male	FALSE	TRUE
United States of America	Male	FALSE	FALSE
United States of America	Female	FALSE	TRUE
United States of America	Male	FALSE	FALSE
United States of America	Male	TRUE	FALSE
United States of America	Male	TRUE	TRUE
United States of America	Male	TRUE	FALSE
United States of America	Female	FALSE	FALSE
United States of America	Male	FALSE	TRUE
United States of America	Female	TRUE	TRUE
United States of America	Female	FALSE	FALSE
United States of America	Male	TRUE	FALSE
United States of America	Male	FALSE	FALSE
United States of America	Female	TRUE	TRUE
United States of America	Male	FALSE	TRUE
United States of America	Male	TRUE	FALSE
United States of America	Female	FALSE	FALSE
United States of America	Male	FALSE	TRUE
United States of America	Male	FALSE	FALSE
United States of America	Female	TRUE	FALSE
United States of America	Female	TRUE	TRUE
United States of America	Female	TRUE	TRUE
United States of America	Male	TRUE	TRUE
United States of America	Male	FALSE	TRUE
United States of America	Male	FALSE	FALSE
United States of America	Female	TRUE	TRUE
United States of America	Male	FALSE	FALSE
United States of America	Female	TRUE	TRUE
United States of America	Male	FALSE	FALSE
United States of America	Male	TRUE	TRUE
United States of America	Male	FALSE	FALSE
United States of America	Male	FALSE	FALSE
United States of America	Male	FALSE	FALSE
United States of America	Male	FALSE	FALSE
United States of America	Male	FALSE	TRUE
United States of America	Male	FALSE	TRUE
United States of America	Male	FALSE	FALSE
United States of America	Male	TRUE	TRUE
United States of America	Female	TRUE	TRUE
United States of America	Female	TRUE	TRUE
United States of America	Male	TRUE	FALSE
United States of America	Male	FALSE	TRUE
United States of America	Male	TRUE	TRUE
United States of America	Female	TRUE	TRUE
United States of America	Male	TRUE	FALSE
United States of America	Female	TRUE	TRUE
United States of America	Male	TRUE	FALSE
United States of America	Male	TRUE	FALSE
United States of America	Female	FALSE	FALSE
United States of America	Female	TRUE	FALSE
United States of America	Male	FALSE	TRUE
United States of America	Male	FALSE	FALSE
United States of America	Male	TRUE	TRUE
United States of America	Male	FALSE	TRUE
United States of America	Male	FALSE	TRUE
United States of America	Male	TRUE	FALSE
United States of America	Male	FALSE	FALSE
United States of America	Male	TRUE	TRUE
United States of America	Male	FALSE	TRUE
United States of America	Female	TRUE	TRUE
United States of America	Female	FALSE	TRUE
United States of America	Female	FALSE	TRUE
United States of America	Male	TRUE	FALSE
United States of America	Male	FALSE	TRUE
United States of America	Female	TRUE	TRUE
United States of America	Male	TRUE	TRUE
United States of America	Female	TRUE	FALSE
United States of America	Male	TRUE	TRUE
United States of America	Male	TRUE	TRUE
United States of America	Female	FALSE	FALSE
United States of America	Female	FALSE	FALSE
United States of America	Female	TRUE	FALSE
United States of America	Female	FALSE	TRUE
United States of America	Male	TRUE	TRUE
United States of America	Male	FALSE	TRUE
United States of America	Male	TRUE	FALSE
United States of America	Female	TRUE	TRUE
United States of America	Female	FALSE	TRUE
United States of America	Male	FALSE	TRUE
United States of America	Male	FALSE	TRUE
United States of America	Male	FALSE	TRUE
United States of America	Female	FALSE	TRUE
United States of America	Male	FALSE	TRUE
United States of America	Female	TRUE	TRUE
United States of America	Male	FALSE	TRUE
United States of America	Male	FALSE	TRUE
United States of America	Female	TRUE	TRUE
United States of America	Male	FALSE	FALSE
United States of America	Male	FALSE	TRUE
United States of America	Male	FALSE	FALSE
United States of America	Male	FALSE	FALSE
United States of America	Male	FALSE	TRUE
United States of America	Female	TRUE	TRUE
United States of America	Male	FALSE	TRUE
United States of America	Male	FALSE	FALSE
United States of America	Male	TRUE	TRUE
United States of America	Male	TRUE	FALSE
United States of America	Male	FALSE	FALSE
United States of America	Male	FALSE	FALSE
United States of America	Male	FALSE	TRUE
United States of America	Male	FALSE	FALSE
United States of America	Female	FALSE	FALSE
United States of America	Male	FALSE	TRUE
United States of America	Male	FALSE	TRUE
United States of America	Male	TRUE	TRUE
United States of America	Female	FALSE	FALSE
United States of America	Male	TRUE	FALSE
United States of America	Male	TRUE	TRUE
United States of America	Male	FALSE	FALSE
United States of America	Male	TRUE	TRUE
United States of America	Female	FALSE	TRUE
United States of America	Female	TRUE	TRUE
United States of America	Male	FALSE	TRUE
United States of America	Male	FALSE	TRUE
United States of America	Male	FALSE	TRUE
United States of America	Male	FALSE	TRUE
United States of America	Male	TRUE	FALSE
United States of America	Male	FALSE	FALSE
United States of America	Male	FALSE	TRUE
United States of America	Male	TRUE	TRUE
United States of America	Male	FALSE	FALSE
United States of America	Female	FALSE	FALSE
United States of America	Male	FALSE	FALSE
United States of America	Female	TRUE	TRUE
United States of America	Male	FALSE	TRUE
United States of America	Female	TRUE	TRUE
United States of America	Female	TRUE	TRUE
United States of America	Male	FALSE	TRUE
United States of America	Male	FALSE	TRUE
United States of America	Female	TRUE	TRUE
United States of America	Male	FALSE	TRUE
United States of America	Female	FALSE	FALSE
United States of America	Male	FALSE	TRUE
United States of America	Female	FALSE	TRUE
United States of America	Male	FALSE	TRUE
United States of America	Male	TRUE	TRUE
United States of America	Male	FALSE	FALSE
United States of America	Female	FALSE	TRUE
United States of America	Male	FALSE	FALSE
United States of America	Male	FALSE	TRUE
United States of America	Male	FALSE	TRUE
United States of America	Male	FALSE	FALSE
United States of America	Male	TRUE	FALSE
United States of America	Male	FALSE	TRUE
United States of America	Male	FALSE	FALSE
United States of America	Female	FALSE	FALSE
United States of America	Male	FALSE	TRUE
United States of America	Female	TRUE	TRUE
United States of America	Male	FALSE	FALSE
United States of America	Male	FALSE	TRUE
United States of America	Male	FALSE	TRUE
United States of America	Female	TRUE	TRUE
United States of America	Female	TRUE	TRUE
United States of America	Female	FALSE	TRUE
United States of America	Male	FALSE	TRUE
United States of America	Male	TRUE	TRUE
United States of America	Male	FALSE	TRUE
United States of America	Male	FALSE	FALSE
United States of America	Male	FALSE	FALSE
United States of America	Male	FALSE	TRUE
United States of America	Male	FALSE	TRUE
United States of America	Female	FALSE	TRUE
United States of America	Female	FALSE	FALSE
United States of America	Female	FALSE	TRUE
United States of America	Male	TRUE	FALSE
United States of America	Female	FALSE	TRUE
United States of America	Male	FALSE	TRUE
United States of America	Female	TRUE	TRUE
United States of America	Female	FALSE	TRUE
United States of America	Male	TRUE	TRUE
United States of America	Male	TRUE	TRUE
United States of America	Male	FALSE	TRUE
United States of America	Male	TRUE	TRUE
United States of America	Male	TRUE	FALSE
United States of America	Male	FALSE	TRUE
United States of America	Male	FALSE	FALSE
United States of America	Male	TRUE	FALSE
United States of America	Male	FALSE	FALSE
United States of America	Male	FALSE	TRUE
United States of America	Male	TRUE	FALSE
United States of America	Male	FALSE	TRUE
United States of America	Female	TRUE	TRUE
United States of America	Male	TRUE	TRUE
United States of America	Male	FALSE	TRUE
United States of America	Male	FALSE	FALSE
United States of America	Female	FALSE	TRUE
United States of America	Female	TRUE	TRUE
United States of America	Female	FALSE	TRUE
United States of America	Male	FALSE	TRUE
United States of America	Female	TRUE	TRUE
United States of America	Male	TRUE	TRUE
United States of America	Male	FALSE	TRUE
United States of America	Female	FALSE	TRUE
United States of America	Male	TRUE	TRUE
United States of America	Male	TRUE	TRUE
United States of America	Male	TRUE	TRUE
United States of America	Male	TRUE	TRUE
United States of America	Female	TRUE	TRUE
United States of America	Female	FALSE	TRUE
United States of America	Male	FALSE	FALSE
United States of America	Male	FALSE	FALSE
United States of America	Male	FALSE	TRUE
United States of America	Male	FALSE	FALSE
United States of America	Male	FALSE	TRUE
United States of America	Male	FALSE	FALSE
United States of America	Female	TRUE	FALSE
United States of America	Female	FALSE	TRUE
United States of America	Male	FALSE	FALSE
United States of America	Female	FALSE	TRUE
United States of America	Male	TRUE	TRUE
United States of America	Male	TRUE	TRUE
United States of America	Female	FALSE	TRUE
United States of America	Male	TRUE	FALSE
United States of America	Female	FALSE	FALSE
United States of America	Male	TRUE	FALSE
United States of America	Male	TRUE	TRUE
United States of America	Male	FALSE	FALSE
United States of America	Male	FALSE	TRUE
United States of America	Male	FALSE	FALSE
United States of America	Male	TRUE	TRUE
United States of America	Male	TRUE	TRUE
United States of America	Male	FALSE	TRUE
United States of America	Female	FALSE	TRUE
United States of America	Male	FALSE	FALSE
United States of America	Male	TRUE	TRUE
United States of America	Female	FALSE	TRUE
United States of America	Male	FALSE	TRUE
United States of America	Male	FALSE	TRUE
United States of America	Male	FALSE	FALSE
United States of America	Male	TRUE	TRUE
United States of America	Male	FALSE	TRUE
United States of America	Female	TRUE	TRUE
United States of America	Male	TRUE	TRUE
United States of America	Female	TRUE	TRUE
United States of America	Female	TRUE	TRUE
United States of America	Male	FALSE	FALSE
United States of America	Female	FALSE	FALSE
United States of America	Female	TRUE	TRUE
United States of America	Male	FALSE	FALSE
United States of America	Female	FALSE	TRUE
United States of America	Male	FALSE	FALSE
United States of America	Female	TRUE	TRUE
United States of America	Male	TRUE	FALSE
United States of America	Male	FALSE	FALSE
United States of America	Male	FALSE	FALSE
United States of America	Male	TRUE	TRUE
United States of America	Male	FALSE	TRUE
United States of America	Female	TRUE	TRUE
United States of America	Male	FALSE	FALSE
United States of America	Male	TRUE	FALSE
United States of America	Male	FALSE	TRUE
United States of America	Female	TRUE	TRUE
United States of America	Male	FALSE	TRUE
United States of America	Male	FALSE	FALSE
United States of America	Male	TRUE	FALSE
United States of America	Male	TRUE	TRUE
United States of America	Male	FALSE	TRUE
United States of America	Male	FALSE	TRUE
United States of America	Female	TRUE	TRUE
United States of America	Male	FALSE	TRUE
United States of America	Female	TRUE	TRUE
United States of America	Female	TRUE	TRUE
United States of America	Female	TRUE	TRUE
United States of America	Male	FALSE	TRUE
United States of America	Male	FALSE	TRUE
United States of America	Male	TRUE	FALSE
United States of America	Female	TRUE	TRUE
United States of America	Male	FALSE	TRUE
United States of America	Male	FALSE	TRUE
United States of America	Male	FALSE	TRUE
United States of America	Female	FALSE	FALSE
United States of America	Male	TRUE	TRUE
United States of America	Male	FALSE	TRUE
United States of America	Female	TRUE	FALSE
United States of America	Male	TRUE	TRUE
United States of America	Male	FALSE	FALSE
United States of America	Male	FALSE	FALSE
United States of America	Female	TRUE	TRUE
United States of America	Male	FALSE	FALSE
United States of America	Male	TRUE	TRUE
United States of America	Male	FALSE	FALSE
United States of America	Male	TRUE	TRUE
United States of America	Male	TRUE	FALSE
United States of America	Male	TRUE	FALSE
United States of America	Male	TRUE	TRUE
United States of America	Male	FALSE	FALSE
United States of America	Male	FALSE	FALSE
United States of America	Female	TRUE	FALSE
United States of America	Male	FALSE	FALSE
United States of America	Male	FALSE	FALSE
United States of America	Female	TRUE	TRUE
United States of America	Male	FALSE	FALSE
United States of America	Male	TRUE	FALSE
United States of America	Male	FALSE	TRUE
United States of America	Male	TRUE	TRUE
United States of America	Male	FALSE	FALSE
United States of America	Female	FALSE	FALSE
United States of America	Male	TRUE	FALSE
United States of America	Female	FALSE	FALSE
United States of America	Male	FALSE	FALSE
United States of America	Male	FALSE	TRUE
United States of America	Female	FALSE	TRUE
United States of America	Male	TRUE	FALSE
United States of America	Female	FALSE	TRUE
United States of America	Male	FALSE	TRUE
United States of America	Female	FALSE	TRUE
United States of America	Male	FALSE	FALSE
United States of America	Male	TRUE	FALSE
United States of America	Male	TRUE	TRUE
United States of America	Male	FALSE	FALSE
United States of America	Female	TRUE	FALSE
United States of America	Male	FALSE	FALSE
United States of America	Male	FALSE	TRUE
United States of America	Male	TRUE	FALSE
United States of America	Male	TRUE	TRUE
United States of America	Male	FALSE	FALSE
United States of America	Male	TRUE	TRUE
United States of America	Male	FALSE	FALSE
United States of America	Male	FALSE	TRUE
United States of America	Male	FALSE	FALSE
United States of America	Female	TRUE	TRUE
United States of America	Male	FALSE	TRUE
United States of America	Male	TRUE	TRUE
United States of America	Female	FALSE	TRUE
United States of America	Male	FALSE	FALSE
United States of America	Female	TRUE	TRUE
United States of America	Male	TRUE	TRUE
United States of America	Male	FALSE	FALSE
United States of America	Male	FALSE	FALSE
United States of America	Male	TRUE	FALSE
United States of America	Male	TRUE	FALSE
United States of America	Male	FALSE	FALSE
United States of America	Male	TRUE	TRUE
United States of America	Male	TRUE	FALSE
United States of America	Female	FALSE	FALSE
United States of America	Female	FALSE	TRUE
United States of America	Male	TRUE	TRUE
United States of America	Female	TRUE	TRUE
United States of America	Male	FALSE	FALSE
United States of America	Male	TRUE	TRUE
United States of America	Male	FALSE	TRUE
United States of America	Male	FALSE	FALSE
United States of America	Female	TRUE	TRUE
United States of America	Male	TRUE	FALSE
United States of America	Male	FALSE	TRUE
United States of America	Male	TRUE	TRUE
United States of America	Male	FALSE	TRUE
United States of America	Male	FALSE	TRUE
United States of America	Male	FALSE	TRUE
United States of America	Male	FALSE	TRUE
United States of America	Female	TRUE	TRUE
United States of America	Male	TRUE	TRUE
United States of America	Female	TRUE	TRUE
United States of America	Male	TRUE	FALSE
United States of America	Male	FALSE	TRUE
United States of America	Male	FALSE	FALSE
United States of America	Male	TRUE	TRUE
United States of America	Male	TRUE	TRUE
United States of America	Male	FALSE	TRUE
United States of America	Male	FALSE	TRUE
United States of America	Male	FALSE	FALSE
United States of America	Male	TRUE	FALSE
United States of America	Female	TRUE	FALSE
United States of America	Male	FALSE	FALSE
United States of America	Female	TRUE	TRUE
United States of America	Female	FALSE	FALSE
United States of America	Female	FALSE	FALSE
United States of America	Female	FALSE	TRUE
United States of America	Male	FALSE	FALSE
United States of America	Male	FALSE	TRUE
United States of America	Male	TRUE	TRUE
United States of America	Male	FALSE	TRUE
United States of America	Female	FALSE	TRUE
United States of America	Female	FALSE	TRUE
United States of America	Male	FALSE	FALSE
United States of America	Male	FALSE	FALSE
United States of America	Male	FALSE	FALSE
United States of America	Male	FALSE	FALSE
United States of America	Male	FALSE	TRUE
United States of America	Female	FALSE	TRUE
United States of America	Female	TRUE	TRUE
United States of America	Male	FALSE	FALSE
United States of America	Male	FALSE	TRUE
United States of America	Male	FALSE	FALSE
United States of America	Male	TRUE	TRUE
United States of America	Female	TRUE	TRUE
United States of America	Male	FALSE	TRUE
United States of America	Male	FALSE	TRUE
United States of America	Male	FALSE	FALSE
United States of America	Male	FALSE	TRUE
United States of America	Male	TRUE	FALSE
United States of America	Male	TRUE	FALSE
United States of America	Female	TRUE	TRUE
United States of America	Male	FALSE	FALSE
United States of America	Male	FALSE	TRUE
United States of America	Male	FALSE	TRUE
United States of America	Female	TRUE	TRUE
United States of America	Male	TRUE	FALSE
United States of America	Male	FALSE	FALSE
United States of America	Female	FALSE	TRUE
United States of America	Male	TRUE	TRUE
United States of America	Female	FALSE	TRUE
United States of America	Male	FALSE	TRUE
United States of America	Male	TRUE	FALSE
United States of America	Female	TRUE	TRUE
United States of America	Female	TRUE	TRUE
United States of America	Male	TRUE	TRUE
United States of America	Female	TRUE	FALSE
United States of America	Male	FALSE	FALSE
United States of America	Female	FALSE	TRUE
United States of America	Female	TRUE	TRUE
United States of America	Female	FALSE	FALSE
United States of America	Female	TRUE	FALSE
United States of America	Female	TRUE	TRUE
United States of America	Male	FALSE	TRUE
United States of America	Female	FALSE	TRUE
United States of America	Male	FALSE	FALSE
United States of America	Female	FALSE	TRUE
United States of America	Female	TRUE	FALSE
United States of America	Male	TRUE	TRUE
United States of America	Male	FALSE	FALSE
United States of America	Female	TRUE	TRUE
United States of America	Female	FALSE	TRUE
United States of America	Male	FALSE	TRUE
United States of America	Male	FALSE	TRUE
United States of America	Male	FALSE	TRUE
United States of America	Male	TRUE	FALSE
United States of America	Female	FALSE	TRUE
United States of America	Male	FALSE	FALSE
United States of America	Male	TRUE	TRUE
United States of America	Male	FALSE	TRUE
United States of America	Female	FALSE	FALSE
United States of America	Male	FALSE	FALSE
United States of America	Male	FALSE	TRUE
United States of America	Male	FALSE	FALSE
United States of America	Male	TRUE	FALSE
United States of America	Female	TRUE	FALSE
United States of America	Female	FALSE	TRUE
United States of America	Male	TRUE	FALSE
United States of America	Female	FALSE	FALSE
United States of America	Male	TRUE	TRUE
United States of America	Male	FALSE	TRUE
United States of America	Male	TRUE	FALSE
United States of America	Male	FALSE	TRUE
United States of America	Male	FALSE	TRUE
United States of America	Male	FALSE	TRUE
United States of America	Male	FALSE	FALSE
United States of America	Male	FALSE	FALSE
United States of America	Female	FALSE	TRUE
United States of America	Male	TRUE	FALSE
United States of America	Male	FALSE	TRUE
United States of America	Male	TRUE	TRUE
United States of America	Female	TRUE	FALSE
United States of America	Male	FALSE	FALSE
United States of America	Male	TRUE	FALSE
United States of America	Female	TRUE	TRUE
United States of America	Female	FALSE	TRUE
United States of America	Male	FALSE	FALSE
United States of America	Female	TRUE	TRUE
United States of America	Male	TRUE	TRUE
United States of America	Female	TRUE	TRUE
United States of America	Female	TRUE	TRUE
United States of America	Male	FALSE	TRUE
United States of America	Male	FALSE	TRUE
United States of America	Female	FALSE	TRUE
United States of America	Male	TRUE	FALSE
United States of America	Male	FALSE	TRUE
United States of America	Male	FALSE	FALSE
United States of America	Male	FALSE	FALSE
United States of America	Male	FALSE	FALSE
United States of America	Female	FALSE	TRUE
United States of America	Male	FALSE	TRUE
United States of America	Male	TRUE	TRUE
United States of America	Female	FALSE	TRUE
United States of America	Male	FALSE	FALSE
United States of America	Female	FALSE	TRUE
United States of America	Male	TRUE	FALSE
United States of America	Male	TRUE	FALSE
United States of America	Male	FALSE	FALSE
United States of America	Male	FALSE	TRUE
United States of America	Female	FALSE	TRUE
United States of America	Female	FALSE	TRUE
United States of America	Male	FALSE	TRUE
United States of America	Male	FALSE	TRUE
United States of America	Male	FALSE	FALSE
United States of America	Male	FALSE	TRUE
United States of America	Male	TRUE	TRUE
United States of America	Female	FALSE	FALSE
United States of America	Female	FALSE	FALSE
United States of America	Male	TRUE	TRUE
United States of America	Male	TRUE	TRUE
United States of America	Female	TRUE	TRUE
United States of America	Male	FALSE	FALSE
United States of America	Male	FALSE	FALSE
United States of America	Male	FALSE	TRUE
United States of America	Male	TRUE	TRUE
United States of America	Female	TRUE	TRUE
United States of America	Male	FALSE	TRUE
United States of America	Male	TRUE	TRUE
United States of America	Male	TRUE	FALSE
United States of America	Male	FALSE	FALSE
United States of America	Female	FALSE	FALSE
United States of America	Male	TRUE	TRUE
United States of America	Female	TRUE	FALSE
United States of America	Male	FALSE	TRUE
United States of America	Female	TRUE	FALSE
United States of America	Male	TRUE	TRUE
United States of America	Male	FALSE	TRUE
United States of America	Male	TRUE	TRUE
United States of America	Female	FALSE	TRUE
United States of America	Female	TRUE	TRUE
United States of America	Male	FALSE	FALSE
United States of America	Male	FALSE	TRUE
United States of America	Male	FALSE	TRUE
United States of America	Male	TRUE	TRUE
United States of America	Male	FALSE	FALSE
United States of America	Male	TRUE	TRUE
United States of America	Female	FALSE	TRUE
United States of America	Male	TRUE	FALSE
United States of America	Male	FALSE	TRUE
United States of America	Male	TRUE	FALSE
United States of America	Male	TRUE	TRUE
[truncated: 715,466 more rows]
