# Supplementary material for: Gender and racial diversity socialization in science
Source: Nat Comput Sci. 2025 Apr 17;5(6):481–91. doi: 10.1038/s43588-025-00795-9 (PMC12187764; doi:10.1038/s43588-025-00795-9)
Supplement: Supplementary file 5 — Statistical source data for Fig. 3a. [file 43588_2025_795_MOESM5_ESM.zip › data_fig_3_eg.txt]

femaleHigh_early	country	gender	femaleHigh_late	nAut
FALSE	Afghanistan	Female	1	1
TRUE	Afghanistan	Female	1	3
FALSE	Afghanistan	Male	0.25	20
TRUE	Afghanistan	Male	0.666666666666667	6
FALSE	Albania	Male	0.25	4
FALSE	Algeria	Female	0.75	8
TRUE	Algeria	Female	0.666666666666667	15
FALSE	Algeria	Male	0.521739130434783	46
TRUE	Algeria	Male	0.741935483870968	31
FALSE	Argentina	Female	0.730013106159895	763
TRUE	Argentina	Female	0.837264150943396	1272
FALSE	Argentina	Male	0.48539435248296	2054
TRUE	Argentina	Male	0.680660701995871	1453
FALSE	Armenia	Female	0.8	5
TRUE	Armenia	Female	0.777777777777778	9
FALSE	Armenia	Male	0.8	10
TRUE	Armenia	Male	0.333333333333333	6
FALSE	Australia	Female	0.776721539531649	4313
TRUE	Australia	Female	0.85331501202336	5822
FALSE	Australia	Male	0.541836915970865	11258
TRUE	Australia	Male	0.680161943319838	7163
FALSE	Austria	Female	0.725741780272654	1247
TRUE	Austria	Female	0.826	1500
FALSE	Austria	Male	0.489416292495189	4677
TRUE	Austria	Male	0.640740740740741	2700
FALSE	Azerbaijan	Female	0.666666666666667	3
TRUE	Azerbaijan	Female	0	1
FALSE	Azerbaijan	Male	0.333333333333333	12
TRUE	Azerbaijan	Male	0.8	5
FALSE	Bangladesh	Female	0.623655913978495	93
TRUE	Bangladesh	Female	0.575342465753425	73
FALSE	Bangladesh	Male	0.330882352941176	408
TRUE	Bangladesh	Male	0.513227513227513	189
FALSE	Belarus	Female	0.75	28
TRUE	Belarus	Female	0.818181818181818	66
FALSE	Belarus	Male	0.40495867768595	121
TRUE	Belarus	Male	0.67948717948718	78
FALSE	Belgium	Female	0.734313171283211	1769
TRUE	Belgium	Female	0.810353664787289	1951
FALSE	Belgium	Male	0.551889747337649	4789
TRUE	Belgium	Male	0.679921773142112	3068
FALSE	Bolivia	Female	0.6	5
TRUE	Bolivia	Female	0.333333333333333	3
FALSE	Bolivia	Male	0.785714285714286	14
TRUE	Bolivia	Male	0.555555555555556	9
FALSE	Bosnia and Herzegovina	Female	0.970588235294118	34
TRUE	Bosnia and Herzegovina	Female	0.942028985507246	69
FALSE	Bosnia and Herzegovina	Male	0.596491228070175	57
TRUE	Bosnia and Herzegovina	Male	0.830508474576271	59
FALSE	Botswana	Female	0.8	5
TRUE	Botswana	Female	0.571428571428571	7
FALSE	Botswana	Male	0.428571428571429	28
TRUE	Botswana	Male	0.666666666666667	12
FALSE	Brazil	Female	0.818541996830428	3786
TRUE	Brazil	Female	0.889914483507534	7367
FALSE	Brazil	Male	0.559938220268504	8417
TRUE	Brazil	Male	0.741786662938627	7153
FALSE	Bulgaria	Female	0.681818181818182	110
TRUE	Bulgaria	Female	0.774193548387097	155
FALSE	Bulgaria	Male	0.472906403940887	203
TRUE	Bulgaria	Male	0.648854961832061	131
FALSE	Burkina Faso	Female	0	1
TRUE	Burkina Faso	Female	0	1
FALSE	Burkina Faso	Male	0.9	10
TRUE	Burkina Faso	Male	0.714285714285714	7
FALSE	Cambodia	Female	0.674418604651163	43
TRUE	Cambodia	Female	0.955555555555556	45
FALSE	Cambodia	Male	0.462962962962963	162
TRUE	Cambodia	Male	0.55952380952381	84
FALSE	Cameroon	Female	0.551724137931035	29
TRUE	Cameroon	Female	0.666666666666667	18
FALSE	Cameroon	Male	0.352380952380952	105
TRUE	Cameroon	Male	0.471698113207547	53
FALSE	Canada	Female	0.719159456118665	4045
TRUE	Canada	Female	0.813224131042749	5006
FALSE	Canada	Male	0.498747847863515	12778
TRUE	Canada	Male	0.622711560619639	7811
FALSE	Chile	Female	0.649253731343284	134
TRUE	Chile	Female	0.751824817518248	137
FALSE	Chile	Male	0.468468468468469	555
TRUE	Chile	Male	0.565789473684211	304
FALSE	China	Female	0.429431072210066	1828
TRUE	China	Female	0.478380864765409	1087
FALSE	China	Male	0.373088685015291	5559
TRUE	China	Male	0.430654338549075	2812
FALSE	Colombia	Female	0.694779116465863	249
TRUE	Colombia	Female	0.758389261744966	298
FALSE	Colombia	Male	0.466589861751152	868
TRUE	Colombia	Male	0.623853211009174	545
FALSE	Costa Rica	Female	0	1
TRUE	Costa Rica	Female	1	2
FALSE	Costa Rica	Male	0.5	22
TRUE	Costa Rica	Male	0.666666666666667	6
FALSE	Croatia	Female	0.870588235294118	170
TRUE	Croatia	Female	0.93491124260355	338
FALSE	Croatia	Male	0.49609375	256
TRUE	Croatia	Male	0.73134328358209	268
FALSE	Cuba	Female	0.833333333333333	36
TRUE	Cuba	Female	0.771428571428571	35
FALSE	Cuba	Male	0.640776699029126	103
TRUE	Cuba	Male	0.712121212121212	66
FALSE	Cyprus	Female	0.765957446808511	47
TRUE	Cyprus	Female	0.804878048780488	41
FALSE	Cyprus	Male	0.403314917127072	181
TRUE	Cyprus	Male	0.619047619047619	84
FALSE	Czech Republic	Female	0.776315789473684	608
TRUE	Czech Republic	Female	0.872909698996656	897
FALSE	Czech Republic	Male	0.568356374807988	1953
TRUE	Czech Republic	Male	0.727206946454414	1382
FALSE	Democratic Republic of the Congo	Female	0.666666666666667	9
TRUE	Democratic Republic of the Congo	Female	1	2
FALSE	Democratic Republic of the Congo	Male	0.666666666666667	18
TRUE	Democratic Republic of the Congo	Male	0.7	10
FALSE	Denmark	Female	0.737689393939394	1056
TRUE	Denmark	Female	0.831037649219467	1089
FALSE	Denmark	Male	0.545068285280728	3295
TRUE	Denmark	Male	0.656708310700706	1841
FALSE	Dominican Republic	Male	0.5	2
TRUE	Dominican Republic	Male	0	1
FALSE	Ecuador	Female	0.666666666666667	30
TRUE	Ecuador	Female	0.689655172413793	29
FALSE	Ecuador	Male	0.425925925925926	162
TRUE	Ecuador	Male	0.557894736842105	95
FALSE	Egypt	Female	0.662756598240469	682
TRUE	Egypt	Female	0.766519823788546	681
FALSE	Egypt	Male	0.40935192780968	2438
TRUE	Egypt	Male	0.559362549800797	1255
FALSE	Estonia	Female	0.753246753246753	77
TRUE	Estonia	Female	0.890322580645161	155
FALSE	Estonia	Male	0.491712707182321	181
TRUE	Estonia	Male	0.710843373493976	166
FALSE	Ethiopia	Female	0.516129032258065	62
TRUE	Ethiopia	Female	0.68421052631579	57
FALSE	Ethiopia	Male	0.495145631067961	103
TRUE	Ethiopia	Male	0.670886075949367	79
FALSE	Fiji	Female	0.714285714285714	7
TRUE	Fiji	Female	0.8	5
FALSE	Fiji	Male	0.722222222222222	18
TRUE	Fiji	Male	0.538461538461538	13
FALSE	Finland	Female	0.790909090909091	110
TRUE	Finland	Female	0.84149855907781	347
FALSE	Finland	Male	0.51063829787234	235
TRUE	Finland	Male	0.728506787330317	221
FALSE	France	Female	0.700717778008946	9613
TRUE	France	Female	0.790636193075217	11726
FALSE	France	Male	0.499478736024733	27817
TRUE	France	Male	0.649359302921579	19510
FALSE	Gabon	Female	0.75	4
TRUE	Gabon	Female	0.8	5
FALSE	Gabon	Male	0.782608695652174	23
TRUE	Gabon	Male	0.692307692307692	13
TRUE	Georgia	Female	1	1
FALSE	Georgia	Male	1	1
TRUE	Georgia	Male	0.666666666666667	3
FALSE	Germany	Female	0.698131443298969	6208
TRUE	Germany	Female	0.785405664906385	6249
FALSE	Germany	Male	0.476558079379193	24742
TRUE	Germany	Male	0.618027033081921	13391
FALSE	Ghana	Female	0.6	10
TRUE	Ghana	Female	0.666666666666667	6
FALSE	Ghana	Male	0.303030303030303	99
TRUE	Ghana	Male	0.548387096774194	31
FALSE	Greece	Female	0.7008	625
TRUE	Greece	Female	0.787162162162162	592
FALSE	Greece	Male	0.431206380857428	2006
TRUE	Greece	Male	0.609574468085106	940
FALSE	Greenland	Female	1	1
TRUE	Greenland	Female	1	2
FALSE	Greenland	Male	1	1
TRUE	Greenland	Male	1	1
FALSE	Guatemala	Female	0.666666666666667	6
TRUE	Guatemala	Female	1	7
FALSE	Guatemala	Male	0.4	5
TRUE	Guatemala	Male	0.6	10
FALSE	Guinea Bissau	Female	0.5	2
TRUE	Guinea Bissau	Female	1	3
FALSE	Guinea Bissau	Male	0.857142857142857	7
TRUE	Guinea Bissau	Male	0.625	8
TRUE	Guyana	Male	1	1
FALSE	Honduras	Female	0.5	2
TRUE	Honduras	Female	1	1
FALSE	Honduras	Male	0.714285714285714	7
TRUE	Honduras	Male	0.75	4
FALSE	Hungary	Female	0.718681318681319	455
TRUE	Hungary	Female	0.793159609120521	614
FALSE	Hungary	Male	0.532216494845361	1552
TRUE	Hungary	Male	0.660824742268041	970
FALSE	Iceland	Female	0.75	28
TRUE	Iceland	Female	0.891891891891892	37
FALSE	Iceland	Male	0.574468085106383	94
TRUE	Iceland	Male	0.673913043478261	46
FALSE	India	Female	0.617626154939588	1407
TRUE	India	Female	0.747955390334573	1345
FALSE	India	Male	0.448773779509512	4363
TRUE	India	Male	0.557532621589561	2529
FALSE	Indonesia	Female	0.62248322147651	596
TRUE	Indonesia	Female	0.727272727272727	517
FALSE	Indonesia	Male	0.426778242677824	2151
TRUE	Indonesia	Male	0.542682926829268	1148
FALSE	Iran	Female	0.646110056925996	1054
TRUE	Iran	Female	0.731003039513678	658
FALSE	Iran	Male	0.437430375046417	5386
TRUE	Iran	Male	0.54305912596401	1556
FALSE	Iraq	Female	0.375	16
TRUE	Iraq	Female	0.7	10
FALSE	Iraq	Male	0.4	165
TRUE	Iraq	Male	0.583333333333333	48
FALSE	Ireland	Female	0.691588785046729	107
TRUE	Ireland	Female	0.881944444444445	144
FALSE	Ireland	Male	0.497326203208556	374
TRUE	Ireland	Male	0.609090909090909	220
FALSE	Israel	Female	0.69281045751634	306
TRUE	Israel	Female	0.783783783783784	333
FALSE	Israel	Male	0.46697247706422	1090
TRUE	Israel	Male	0.611475409836066	610
FALSE	Italy	Female	0.77668795620438	4384
TRUE	Italy	Female	0.876907927129493	8124
FALSE	Italy	Male	0.592636579572447	8420
TRUE	Italy	Male	0.74237631279261	7903
TRUE	Ivory Coast	Female	1	1
FALSE	Ivory Coast	Male	0.666666666666667	3
FALSE	Jamaica	Female	1	1
FALSE	Jamaica	Male	1	1
FALSE	Japan	Female	0.492676431424767	3755
TRUE	Japan	Female	0.623207301173403	2301
FALSE	Japan	Male	0.277641184703257	26437
TRUE	Japan	Male	0.412466843501326	8294
FALSE	Jordan	Female	0.75	4
TRUE	Jordan	Female	0.6	5
FALSE	Jordan	Male	0.394366197183099	71
TRUE	Jordan	Male	0.294117647058824	17
FALSE	Kazakhstan	Female	0.666666666666667	6
TRUE	Kazakhstan	Female	1	4
FALSE	Kazakhstan	Male	0.454545454545455	44
TRUE	Kazakhstan	Male	0.65	20
FALSE	Kenya	Female	0.695945945945946	148
TRUE	Kenya	Female	0.819047619047619	105
FALSE	Kenya	Male	0.557522123893805	339
TRUE	Kenya	Male	0.617647058823529	204
FALSE	Kosovo	Female	0.928571428571429	14
TRUE	Kosovo	Female	0.930232558139535	43
FALSE	Kosovo	Male	0.45945945945946	37
TRUE	Kosovo	Male	0.771428571428571	35
FALSE	Kuwait	Female	0.333333333333333	6
TRUE	Kuwait	Female	0.75	4
FALSE	Kuwait	Male	0.193548387096774	31
TRUE	Kuwait	Male	0.461538461538462	13
FALSE	Laos	Female	0.75	4
FALSE	Laos	Male	0.5	12
TRUE	Laos	Male	0.444444444444444	9
FALSE	Lebanon	Male	0.5	2
FALSE	Liberia	Male	0.333333333333333	3
TRUE	Liberia	Male	0.2	5
TRUE	Libya	Female	0	1
FALSE	Libya	Male	0.545454545454545	11
TRUE	Libya	Male	0.4	5
FALSE	Lithuania	Female	0.535211267605634	71
TRUE	Lithuania	Female	0.72972972972973	74
FALSE	Lithuania	Male	0.363095238095238	336
TRUE	Lithuania	Male	0.529801324503311	151
FALSE	Luxembourg	Female	0.691983122362869	474
TRUE	Luxembourg	Female	0.765864332603939	457
FALSE	Luxembourg	Male	0.439163498098859	2104
TRUE	Luxembourg	Male	0.614232209737828	1068
FALSE	Macedonia	Female	1	1
TRUE	Macedonia	Female	0.75	12
FALSE	Macedonia	Male	0.611111111111111	18
TRUE	Macedonia	Male	0.625	8
FALSE	Madagascar	Female	0.5	4
TRUE	Madagascar	Female	0.666666666666667	3
FALSE	Madagascar	Male	1	4
TRUE	Madagascar	Male	0.857142857142857	7
FALSE	Malawi	Female	0.84	25
TRUE	Malawi	Female	0.851851851851852	27
FALSE	Malawi	Male	0.741935483870968	62
TRUE	Malawi	Male	0.871794871794872	39
FALSE	Malaysia	Female	0.444444444444444	18
TRUE	Malaysia	Female	0.705882352941177	17
FALSE	Malaysia	Male	0.407894736842105	76
TRUE	Malaysia	Male	0.531914893617021	47
FALSE	Mali	Female	0.625	8
TRUE	Mali	Female	0.333333333333333	3
FALSE	Mali	Male	0.313725490196078	51
TRUE	Mali	Male	0.444444444444444	18
FALSE	Mexico	Female	0.693877551020408	1372
TRUE	Mexico	Female	0.770242214532872	1445
FALSE	Mexico	Male	0.494935669312894	3653
TRUE	Mexico	Male	0.607268464243845	2559
FALSE	Mongolia	Male	0.75	4
TRUE	Mongolia	Male	0	1
FALSE	Montenegro	Female	0.642857142857143	14
TRUE	Montenegro	Female	0.942857142857143	35
FALSE	Montenegro	Male	0.545454545454545	22
TRUE	Montenegro	Male	0.833333333333333	36
FALSE	Morocco	Female	0.733333333333333	15
TRUE	Morocco	Female	0.714285714285714	7
FALSE	Morocco	Male	0.461538461538462	65
TRUE	Morocco	Male	0.540540540540541	37
FALSE	Mozambique	Female	0.8125	16
TRUE	Mozambique	Female	1	20
FALSE	Mozambique	Male	0.673469387755102	49
TRUE	Mozambique	Male	0.857142857142857	28
FALSE	Myanmar	Female	1	2
TRUE	Myanmar	Female	0.75	4
FALSE	Myanmar	Male	0.666666666666667	9
TRUE	Myanmar	Male	0.8	5
FALSE	Namibia	Female	1	4
TRUE	Namibia	Female	0.75	4
FALSE	Namibia	Male	0.642857142857143	14
TRUE	Namibia	Male	0.75	12
FALSE	Nepal	Female	0.722222222222222	18
TRUE	Nepal	Female	0.666666666666667	12
FALSE	Nepal	Male	0.424242424242424	66
TRUE	Nepal	Male	0.540540540540541	37
FALSE	Netherlands	Female	0.745786516853933	712
TRUE	Netherlands	Female	0.820418204182042	813
FALSE	Netherlands	Male	0.561776061776062	2072
TRUE	Netherlands	Male	0.68644747393745	1247
FALSE	New Zealand	Female	0.768233387358185	617
TRUE	New Zealand	Female	0.850649350649351	770
FALSE	New Zealand	Male	0.519334049409237	1862
TRUE	New Zealand	Male	0.682692307692308	1144
FALSE	Nicaragua	Female	0.5	2
TRUE	Nicaragua	Female	1	1
FALSE	Nicaragua	Male	0.5	6
TRUE	Nicaragua	Male	0.5	2
FALSE	Niger	Female	0.888888888888889	9
TRUE	Niger	Female	0.896551724137931	29
FALSE	Niger	Male	0.8125	16
TRUE	Niger	Male	0.925925925925926	27
FALSE	Nigeria	Female	0.538461538461538	52
TRUE	Nigeria	Female	0.451612903225806	31
FALSE	Nigeria	Male	0.521551724137931	232
TRUE	Nigeria	Male	0.535714285714286	84
FALSE	North Korea	Female	1	1
FALSE	North Korea	Male	1	3
TRUE	North Korea	Male	0.5	4
FALSE	Norway	Female	0.746218487394958	595
TRUE	Norway	Female	0.838509316770186	805
FALSE	Norway	Male	0.537515375153752	1626
TRUE	Norway	Male	0.681017612524462	1022
FALSE	Oman	Female	0.6	20
TRUE	Oman	Female	0.727272727272727	11
FALSE	Oman	Male	0.485294117647059	136
TRUE	Oman	Male	0.520547945205479	73
FALSE	Pakistan	Female	0.601719197707736	349
TRUE	Pakistan	Female	0.762039660056657	353
FALSE	Pakistan	Male	0.350555287300821	2071
TRUE	Pakistan	Male	0.506748466257669	815
FALSE	Panama	Female	0.738095238095238	42
TRUE	Panama	Female	0.75	28
FALSE	Panama	Male	0.765432098765432	81
TRUE	Panama	Male	0.703125	64
FALSE	Papua New Guinea	Female	0.5	4
TRUE	Papua New Guinea	Female	1	13
FALSE	Papua New Guinea	Male	0.666666666666667	30
TRUE	Papua New Guinea	Male	0.772727272727273	22
FALSE	Paraguay	Female	0.8	5
TRUE	Paraguay	Female	1	9
FALSE	Paraguay	Male	0.538461538461538	13
TRUE	Paraguay	Male	1	5
FALSE	Peru	Female	0.703125	64
TRUE	Peru	Female	0.727272727272727	55
FALSE	Peru	Male	0.52112676056338	213
TRUE	Peru	Male	0.6	140
FALSE	Philippines	Female	0.68421052631579	57
TRUE	Philippines	Female	0.781609195402299	87
FALSE	Philippines	Male	0.541666666666667	144
TRUE	Philippines	Male	0.544715447154472	123
FALSE	Poland	Female	0.848249027237354	1285
TRUE	Poland	Female	0.918367346938776	2793
FALSE	Poland	Male	0.608776496838974	2689
TRUE	Poland	Male	0.805601317957166	2428
FALSE	Portugal	Female	0.807874015748032	635
TRUE	Portugal	Female	0.881796690307329	1269
FALSE	Portugal	Male	0.497626582278481	1264
TRUE	Portugal	Male	0.714432989690722	970
FALSE	Puerto Rico	Female	0.692982456140351	114
TRUE	Puerto Rico	Female	0.810606060606061	132
FALSE	Puerto Rico	Male	0.492063492063492	378
TRUE	Puerto Rico	Male	0.643109540636042	283
FALSE	Qatar	Female	0.6	40
TRUE	Qatar	Female	0.692307692307692	52
FALSE	Qatar	Male	0.324022346368715	358
TRUE	Qatar	Male	0.397163120567376	141
FALSE	Republic of Serbia	Female	0.775510204081633	294
TRUE	Republic of Serbia	Female	0.895945945945946	740
FALSE	Republic of Serbia	Male	0.496136012364761	647
TRUE	Republic of Serbia	Male	0.723443223443223	546
FALSE	Republic of the Congo	Female	0.333333333333333	3
TRUE	Republic of the Congo	Female	0.5	6
FALSE	Republic of the Congo	Male	0.466666666666667	15
TRUE	Republic of the Congo	Male	0.272727272727273	11
FALSE	Romania	Female	0.68	175
TRUE	Romania	Female	0.818452380952381	336
FALSE	Romania	Male	0.548611111111111	288
TRUE	Romania	Male	0.684039087947883	307
FALSE	Russia	Female	0.669077757685353	553
TRUE	Russia	Female	0.738539898132428	589
FALSE	Russia	Male	0.458087367178276	1694
TRUE	Russia	Male	0.637640449438202	1068
FALSE	Saudi Arabia	Female	0.630434782608696	276
TRUE	Saudi Arabia	Female	0.8	265
FALSE	Saudi Arabia	Male	0.334969325153374	1630
TRUE	Saudi Arabia	Male	0.489891135303266	643
TRUE	Senegal	Female	1	2
FALSE	Senegal	Male	0.333333333333333	3
TRUE	Senegal	Male	0	4
FALSE	Sierra Leone	Male	1	2
FALSE	Slovakia	Female	0.857142857142857	35
TRUE	Slovakia	Female	0.90625	64
FALSE	Slovakia	Male	0.514851485148515	101
TRUE	Slovakia	Male	0.662337662337662	77
FALSE	Slovenia	Female	0.701754385964912	114
TRUE	Slovenia	Female	0.880829015544041	193
FALSE	Slovenia	Male	0.483076923076923	325
TRUE	Slovenia	Male	0.653465346534654	202
FALSE	Somalia	Female	1	1
FALSE	South Africa	Female	0.790432801822323	878
TRUE	South Africa	Female	0.846487424111015	1153
FALSE	South Africa	Male	0.620901639344262	1952
TRUE	South Africa	Male	0.697397769516729	1345
FALSE	South Korea	Female	0.532808398950131	381
TRUE	South Korea	Female	0.684542586750789	317
FALSE	South Korea	Male	0.385048231511254	1244
TRUE	South Korea	Male	0.515923566878981	628
FALSE	Spain	Female	0.706067274441999	3181
TRUE	Spain	Female	0.79438261791203	3774
FALSE	Spain	Male	0.51193838254172	7790
TRUE	Spain	Male	0.644961531244136	5329
FALSE	Sri Lanka	Female	0.25	4
TRUE	Sri Lanka	Female	0.833333333333333	6
FALSE	Sri Lanka	Male	0.285714285714286	7
TRUE	Sri Lanka	Male	0.8	5
FALSE	Sudan	Female	0	5
TRUE	Sudan	Female	0.428571428571429	7
FALSE	Sudan	Male	0.40625	32
TRUE	Sudan	Male	0.4	20
TRUE	Suriname	Female	1	1
FALSE	Suriname	Male	0.666666666666667	3
FALSE	Sweden	Female	0.68088467614534	633
TRUE	Sweden	Female	0.803973509933775	755
FALSE	Sweden	Male	0.480758184951178	1741
TRUE	Sweden	Male	0.59493670886076	1106
FALSE	Switzerland	Female	0.700372538584353	1879
TRUE	Switzerland	Female	0.794957983193277	1785
FALSE	Switzerland	Male	0.49365905753571	7491
TRUE	Switzerland	Male	0.633138969873664	4116
FALSE	Syria	Female	0.333333333333333	3
TRUE	Syria	Female	1	2
FALSE	Syria	Male	0.378378378378378	37
TRUE	Syria	Male	0.3	10
FALSE	Thailand	Female	0.708860759493671	79
TRUE	Thailand	Female	0.819444444444445	72
FALSE	Thailand	Male	0.455172413793104	290
TRUE	Thailand	Male	0.658385093167702	161
FALSE	Tunisia	Female	0.886792452830189	53
TRUE	Tunisia	Female	0.857142857142857	77
FALSE	Tunisia	Male	0.680412371134021	194
TRUE	Tunisia	Male	0.787671232876712	146
FALSE	Turkey	Female	0.591497227356747	541
TRUE	Turkey	Female	0.682572614107884	482
FALSE	Turkey	Male	0.366530612244898	2450
TRUE	Turkey	Male	0.496280552603613	941
FALSE	Uganda	Female	0.772727272727273	110
TRUE	Uganda	Female	0.855263157894737	76
FALSE	Uganda	Male	0.558558558558559	222
TRUE	Uganda	Male	0.788321167883212	137
FALSE	Ukraine	Female	0.625	32
TRUE	Ukraine	Female	0.745762711864407	59
FALSE	Ukraine	Male	0.39572192513369	187
TRUE	Ukraine	Male	0.626016260162602	123
FALSE	United Arab Emirates	Female	0.586666666666667	75
TRUE	United Arab Emirates	Female	0.709090909090909	55
FALSE	United Arab Emirates	Male	0.365333333333333	375
TRUE	United Arab Emirates	Male	0.447368421052632	152
FALSE	United Kingdom	Female	0.735858902108119	9582
TRUE	United Kingdom	Female	0.819071791153009	11032
FALSE	United Kingdom	Male	0.527167463770722	27809
TRUE	United Kingdom	Male	0.657731720025473	17273
FALSE	United Republic of Tanzania	Female	0.8	15
TRUE	United Republic of Tanzania	Female	0.833333333333333	12
FALSE	United Republic of Tanzania	Male	0.586956521739131	46
TRUE	United Republic of Tanzania	Male	0.714285714285714	28
FALSE	United States of America	Female	0.713058087972016	36307
TRUE	United States of America	Female	0.809567958464676	43144
FALSE	United States of America	Male	0.48015386528792	112566
TRUE	United States of America	Male	0.619515640173028	67966
FALSE	Uruguay	Female	0.79559748427673	954
TRUE	Uruguay	Female	0.874576271186441	1770
FALSE	Uruguay	Male	0.594952681388013	1585
TRUE	Uruguay	Male	0.73208521626856	1549
TRUE	Uzbekistan	Female	1	3
FALSE	Uzbekistan	Male	0.5	4
TRUE	Uzbekistan	Male	0.5	2
FALSE	Venezuela	Female	0.682926829268293	82
TRUE	Venezuela	Female	0.833333333333333	132
FALSE	Venezuela	Male	0.514150943396226	212
TRUE	Venezuela	Male	0.605911330049261	203
FALSE	Vietnam	Female	0.5	16
TRUE	Vietnam	Female	0.590909090909091	22
FALSE	Vietnam	Male	0.239766081871345	171
TRUE	Vietnam	Male	0.410958904109589	73
FALSE	West Bank	Female	0.689655172413793	232
TRUE	West Bank	Female	0.811965811965812	234
FALSE	West Bank	Male	0.421292083712466	1099
TRUE	West Bank	Male	0.550980392156863	510
FALSE	Yemen	Female	0	3
TRUE	Yemen	Female	0	1
FALSE	Yemen	Male	0.25	40
TRUE	Yemen	Male	0.333333333333333	12
FALSE	Zambia	Female	0.846153846153846	13
TRUE	Zambia	Female	0.785714285714286	14
FALSE	Zambia	Male	0.5625	48
TRUE	Zambia	Male	0.821428571428571	28
FALSE	Zimbabwe	Female	0.689655172413793	29
TRUE	Zimbabwe	Female	0.72972972972973	37
FALSE	Zimbabwe	Male	0.363636363636364	132
TRUE	Zimbabwe	Male	0.576923076923077	78
