# Supplementary material for: Gender and racial diversity socialization in science
Source: Nat Comput Sci. 2025 Apr 17;5(6):481–91. doi: 10.1038/s43588-025-00795-9 (PMC12187764; doi:10.1038/s43588-025-00795-9)
Supplement: Supplementary file 5 — Statistical source data for Fig. 3a. [file 43588_2025_795_MOESM5_ESM.zip › data_fig_3_a.txt]

femaleHigh_late	gender	femaleHigh
TRUE	Male	TRUE
FALSE	Male	FALSE
FALSE	Female	TRUE
TRUE	Male	FALSE
TRUE	Male	FALSE
TRUE	Male	FALSE
TRUE	Male	FALSE
TRUE	Female	TRUE
FALSE	Male	FALSE
TRUE	Male	FALSE
TRUE	Female	TRUE
TRUE	Male	TRUE
TRUE	Male	FALSE
FALSE	Male	TRUE
TRUE	Male	FALSE
TRUE	Female	TRUE
FALSE	Female	FALSE
TRUE	Female	FALSE
TRUE	Female	FALSE
FALSE	Male	FALSE
TRUE	Male	FALSE
TRUE	Female	FALSE
TRUE	Male	FALSE
FALSE	Female	FALSE
FALSE	Male	TRUE
TRUE	Female	FALSE
TRUE	Male	FALSE
FALSE	Male	FALSE
TRUE	Female	FALSE
FALSE	Female	FALSE
TRUE	Male	TRUE
FALSE	Male	FALSE
TRUE	Male	FALSE
FALSE	Male	FALSE
TRUE	Female	TRUE
TRUE	Female	TRUE
TRUE	Female	TRUE
TRUE	Male	TRUE
TRUE	Male	FALSE
TRUE	Male	FALSE
TRUE	Male	TRUE
TRUE	Female	TRUE
TRUE	Male	FALSE
TRUE	Male	FALSE
FALSE	Male	FALSE
TRUE	Male	FALSE
TRUE	Male	FALSE
FALSE	Male	FALSE
TRUE	Male	TRUE
TRUE	Female	TRUE
FALSE	Male	FALSE
TRUE	Male	FALSE
FALSE	Male	FALSE
FALSE	Male	TRUE
FALSE	Male	FALSE
TRUE	Male	FALSE
TRUE	Female	TRUE
TRUE	Male	FALSE
TRUE	Male	TRUE
TRUE	Female	TRUE
FALSE	Male	TRUE
FALSE	Female	FALSE
TRUE	Male	FALSE
FALSE	Male	FALSE
FALSE	Male	FALSE
TRUE	Male	FALSE
TRUE	Male	TRUE
TRUE	Male	FALSE
TRUE	Male	TRUE
FALSE	Male	FALSE
TRUE	Male	FALSE
TRUE	Male	FALSE
FALSE	Male	FALSE
TRUE	Male	FALSE
TRUE	Male	TRUE
FALSE	Male	TRUE
TRUE	Male	TRUE
TRUE	Female	TRUE
TRUE	Male	FALSE
FALSE	Male	FALSE
FALSE	Male	FALSE
TRUE	Male	TRUE
FALSE	Female	FALSE
TRUE	Female	TRUE
TRUE	Male	FALSE
TRUE	Female	TRUE
TRUE	Male	TRUE
TRUE	Male	FALSE
TRUE	Male	FALSE
TRUE	Male	FALSE
FALSE	Female	TRUE
FALSE	Female	TRUE
TRUE	Female	FALSE
TRUE	Male	FALSE
TRUE	Female	TRUE
TRUE	Male	FALSE
TRUE	Female	FALSE
TRUE	Male	TRUE
TRUE	Female	FALSE
TRUE	Male	FALSE
FALSE	Male	FALSE
TRUE	Male	TRUE
TRUE	Female	TRUE
TRUE	Female	TRUE
TRUE	Male	TRUE
TRUE	Female	FALSE
FALSE	Male	FALSE
TRUE	Female	TRUE
FALSE	Male	TRUE
TRUE	Female	TRUE
FALSE	Female	TRUE
FALSE	Male	FALSE
TRUE	Female	TRUE
TRUE	Female	FALSE
FALSE	Male	TRUE
TRUE	Female	TRUE
TRUE	Male	FALSE
TRUE	Female	FALSE
TRUE	Female	FALSE
TRUE	Male	FALSE
FALSE	Male	FALSE
TRUE	Female	TRUE
FALSE	Female	TRUE
TRUE	Male	TRUE
FALSE	Male	FALSE
TRUE	Female	TRUE
TRUE	Female	FALSE
TRUE	Male	FALSE
TRUE	Male	FALSE
TRUE	Male	FALSE
FALSE	Male	FALSE
TRUE	Female	FALSE
TRUE	Male	FALSE
FALSE	Male	FALSE
TRUE	Female	FALSE
TRUE	Male	FALSE
TRUE	Male	FALSE
FALSE	Male	FALSE
TRUE	Male	FALSE
TRUE	Male	TRUE
TRUE	Male	FALSE
TRUE	Female	TRUE
TRUE	Female	TRUE
TRUE	Female	FALSE
TRUE	Male	TRUE
TRUE	Male	FALSE
FALSE	Male	TRUE
TRUE	Male	FALSE
FALSE	Male	FALSE
TRUE	Male	TRUE
TRUE	Male	FALSE
TRUE	Female	FALSE
FALSE	Male	TRUE
FALSE	Male	FALSE
TRUE	Male	TRUE
TRUE	Female	TRUE
TRUE	Male	FALSE
TRUE	Male	TRUE
TRUE	Female	TRUE
TRUE	Male	FALSE
FALSE	Female	FALSE
TRUE	Male	FALSE
FALSE	Male	FALSE
TRUE	Female	FALSE
FALSE	Female	FALSE
FALSE	Male	FALSE
TRUE	Female	TRUE
TRUE	Female	TRUE
FALSE	Female	FALSE
FALSE	Male	FALSE
FALSE	Male	TRUE
FALSE	Male	TRUE
FALSE	Male	FALSE
FALSE	Male	TRUE
FALSE	Male	FALSE
FALSE	Male	FALSE
FALSE	Male	FALSE
FALSE	Male	TRUE
FALSE	Male	TRUE
TRUE	Male	FALSE
FALSE	Male	FALSE
TRUE	Female	TRUE
TRUE	Male	TRUE
TRUE	Female	TRUE
TRUE	Female	TRUE
FALSE	Female	TRUE
TRUE	Female	TRUE
FALSE	Male	FALSE
TRUE	Female	TRUE
TRUE	Female	TRUE
FALSE	Male	TRUE
TRUE	Male	FALSE
TRUE	Female	TRUE
TRUE	Female	TRUE
TRUE	Male	TRUE
FALSE	Female	FALSE
TRUE	Male	FALSE
FALSE	Male	TRUE
TRUE	Female	FALSE
TRUE	Female	FALSE
TRUE	Male	FALSE
TRUE	Male	TRUE
TRUE	Female	FALSE
TRUE	Female	TRUE
TRUE	Male	FALSE
FALSE	Male	TRUE
TRUE	Female	TRUE
FALSE	Female	TRUE
TRUE	Male	FALSE
TRUE	Male	FALSE
TRUE	Male	TRUE
FALSE	Male	FALSE
TRUE	Male	FALSE
TRUE	Male	TRUE
FALSE	Male	FALSE
FALSE	Female	FALSE
TRUE	Female	TRUE
TRUE	Female	TRUE
TRUE	Male	FALSE
FALSE	Female	FALSE
TRUE	Male	FALSE
TRUE	Male	TRUE
FALSE	Male	FALSE
FALSE	Male	TRUE
FALSE	Male	FALSE
FALSE	Male	TRUE
TRUE	Female	TRUE
TRUE	Male	FALSE
TRUE	Female	FALSE
TRUE	Male	TRUE
TRUE	Female	FALSE
TRUE	Female	TRUE
FALSE	Male	FALSE
FALSE	Male	TRUE
TRUE	Male	TRUE
TRUE	Female	TRUE
FALSE	Male	FALSE
TRUE	Male	TRUE
FALSE	Male	FALSE
FALSE	Male	FALSE
TRUE	Male	FALSE
TRUE	Female	FALSE
TRUE	Male	TRUE
FALSE	Male	FALSE
FALSE	Male	FALSE
FALSE	Male	FALSE
TRUE	Female	TRUE
FALSE	Male	FALSE
TRUE	Female	TRUE
TRUE	Male	TRUE
TRUE	Female	TRUE
FALSE	Male	TRUE
TRUE	Male	TRUE
FALSE	Female	FALSE
TRUE	Female	TRUE
TRUE	Male	TRUE
FALSE	Male	FALSE
TRUE	Male	TRUE
FALSE	Male	TRUE
TRUE	Male	FALSE
TRUE	Male	FALSE
FALSE	Male	TRUE
FALSE	Male	FALSE
TRUE	Female	TRUE
TRUE	Male	FALSE
TRUE	Male	FALSE
TRUE	Male	TRUE
TRUE	Male	FALSE
FALSE	Male	TRUE
TRUE	Female	FALSE
TRUE	Male	FALSE
TRUE	Female	FALSE
FALSE	Male	FALSE
TRUE	Male	TRUE
TRUE	Female	TRUE
TRUE	Female	TRUE
FALSE	Male	FALSE
FALSE	Male	FALSE
TRUE	Female	TRUE
TRUE	Female	TRUE
TRUE	Female	FALSE
FALSE	Male	FALSE
FALSE	Male	FALSE
FALSE	Male	FALSE
FALSE	Female	FALSE
TRUE	Female	TRUE
FALSE	Male	FALSE
FALSE	Male	FALSE
TRUE	Female	TRUE
TRUE	Female	TRUE
TRUE	Male	FALSE
FALSE	Male	TRUE
TRUE	Female	FALSE
FALSE	Male	FALSE
FALSE	Male	FALSE
FALSE	Male	FALSE
TRUE	Male	FALSE
TRUE	Male	FALSE
TRUE	Female	TRUE
FALSE	Male	FALSE
TRUE	Female	FALSE
TRUE	Male	TRUE
TRUE	Male	TRUE
TRUE	Male	TRUE
TRUE	Male	FALSE
TRUE	Male	TRUE
TRUE	Male	TRUE
FALSE	Female	TRUE
FALSE	Male	FALSE
TRUE	Female	TRUE
TRUE	Male	TRUE
FALSE	Male	FALSE
TRUE	Female	TRUE
FALSE	Female	FALSE
TRUE	Male	FALSE
FALSE	Male	TRUE
TRUE	Female	FALSE
TRUE	Male	FALSE
TRUE	Male	FALSE
TRUE	Female	TRUE
FALSE	Male	FALSE
FALSE	Male	FALSE
FALSE	Male	FALSE
TRUE	Female	FALSE
TRUE	Male	TRUE
TRUE	Male	TRUE
FALSE	Male	TRUE
TRUE	Female	TRUE
TRUE	Female	FALSE
FALSE	Male	FALSE
FALSE	Female	FALSE
TRUE	Male	FALSE
TRUE	Male	FALSE
TRUE	Male	FALSE
TRUE	Female	TRUE
FALSE	Female	FALSE
FALSE	Male	FALSE
TRUE	Male	TRUE
FALSE	Male	TRUE
FALSE	Male	FALSE
FALSE	Male	FALSE
FALSE	Male	FALSE
FALSE	Male	FALSE
FALSE	Male	FALSE
TRUE	Male	TRUE
TRUE	Male	TRUE
TRUE	Female	FALSE
FALSE	Female	TRUE
TRUE	Male	FALSE
FALSE	Male	FALSE
FALSE	Male	FALSE
TRUE	Male	TRUE
FALSE	Male	FALSE
FALSE	Male	FALSE
TRUE	Male	FALSE
TRUE	Female	FALSE
TRUE	Female	TRUE
FALSE	Male	TRUE
TRUE	Female	TRUE
TRUE	Male	FALSE
TRUE	Male	FALSE
FALSE	Male	FALSE
TRUE	Male	FALSE
TRUE	Female	FALSE
FALSE	Male	FALSE
TRUE	Male	FALSE
TRUE	Female	FALSE
TRUE	Female	TRUE
TRUE	Female	TRUE
TRUE	Male	TRUE
FALSE	Male	FALSE
FALSE	Male	TRUE
TRUE	Female	FALSE
TRUE	Male	FALSE
FALSE	Male	TRUE
TRUE	Female	FALSE
FALSE	Male	FALSE
TRUE	Male	FALSE
FALSE	Male	TRUE
FALSE	Male	FALSE
FALSE	Male	TRUE
TRUE	Male	FALSE
FALSE	Male	FALSE
FALSE	Male	FALSE
TRUE	Male	FALSE
TRUE	Male	TRUE
TRUE	Female	FALSE
TRUE	Female	TRUE
FALSE	Female	TRUE
FALSE	Male	FALSE
FALSE	Male	FALSE
TRUE	Female	TRUE
FALSE	Male	FALSE
FALSE	Male	FALSE
TRUE	Male	TRUE
TRUE	Female	FALSE
TRUE	Female	FALSE
FALSE	Male	FALSE
TRUE	Male	FALSE
TRUE	Male	TRUE
FALSE	Male	FALSE
TRUE	Male	FALSE
TRUE	Female	FALSE
FALSE	Male	TRUE
FALSE	Male	FALSE
TRUE	Male	FALSE
FALSE	Male	FALSE
FALSE	Male	FALSE
TRUE	Female	TRUE
TRUE	Female	TRUE
TRUE	Female	FALSE
TRUE	Female	FALSE
FALSE	Male	TRUE
TRUE	Female	TRUE
TRUE	Female	TRUE
TRUE	Male	FALSE
TRUE	Male	FALSE
FALSE	Male	FALSE
TRUE	Male	TRUE
FALSE	Male	FALSE
FALSE	Male	FALSE
FALSE	Female	TRUE
FALSE	Female	FALSE
FALSE	Male	FALSE
FALSE	Male	TRUE
FALSE	Male	TRUE
FALSE	Male	FALSE
TRUE	Female	TRUE
TRUE	Female	TRUE
TRUE	Female	FALSE
FALSE	Male	TRUE
FALSE	Male	FALSE
TRUE	Male	FALSE
TRUE	Female	FALSE
FALSE	Male	FALSE
FALSE	Male	FALSE
FALSE	Male	FALSE
TRUE	Male	TRUE
TRUE	Male	FALSE
FALSE	Male	FALSE
TRUE	Male	TRUE
FALSE	Male	TRUE
FALSE	Male	TRUE
TRUE	Male	TRUE
TRUE	Male	FALSE
TRUE	Female	TRUE
FALSE	Female	FALSE
FALSE	Male	FALSE
TRUE	Male	FALSE
TRUE	Female	TRUE
TRUE	Male	TRUE
TRUE	Female	TRUE
TRUE	Male	FALSE
TRUE	Male	TRUE
FALSE	Female	TRUE
TRUE	Male	FALSE
TRUE	Male	FALSE
TRUE	Male	FALSE
TRUE	Male	TRUE
TRUE	Female	FALSE
FALSE	Female	TRUE
FALSE	Male	TRUE
FALSE	Female	TRUE
TRUE	Male	FALSE
TRUE	Male	TRUE
TRUE	Female	TRUE
TRUE	Male	TRUE
TRUE	Female	TRUE
TRUE	Male	TRUE
FALSE	Female	FALSE
TRUE	Male	TRUE
TRUE	Male	FALSE
TRUE	Female	TRUE
TRUE	Male	TRUE
TRUE	Male	FALSE
TRUE	Male	FALSE
FALSE	Female	TRUE
TRUE	Female	FALSE
TRUE	Male	TRUE
TRUE	Female	FALSE
TRUE	Male	FALSE
TRUE	Male	TRUE
TRUE	Female	FALSE
TRUE	Female	TRUE
TRUE	Male	FALSE
TRUE	Male	FALSE
TRUE	Male	FALSE
TRUE	Male	TRUE
TRUE	Female	FALSE
TRUE	Male	TRUE
TRUE	Female	FALSE
TRUE	Male	TRUE
TRUE	Male	TRUE
TRUE	Male	TRUE
TRUE	Male	FALSE
FALSE	Male	FALSE
FALSE	Male	FALSE
FALSE	Male	FALSE
FALSE	Male	FALSE
TRUE	Female	TRUE
TRUE	Male	TRUE
TRUE	Female	TRUE
FALSE	Male	TRUE
TRUE	Female	TRUE
FALSE	Female	TRUE
TRUE	Male	TRUE
TRUE	Male	TRUE
TRUE	Female	FALSE
TRUE	Male	FALSE
TRUE	Male	FALSE
TRUE	Female	TRUE
FALSE	Male	TRUE
TRUE	Male	TRUE
TRUE	Male	FALSE
TRUE	Male	FALSE
FALSE	Male	FALSE
FALSE	Male	FALSE
TRUE	Male	TRUE
FALSE	Male	TRUE
FALSE	Female	TRUE
FALSE	Male	TRUE
FALSE	Male	FALSE
FALSE	Female	TRUE
FALSE	Male	FALSE
TRUE	Male	TRUE
TRUE	Male	FALSE
TRUE	Female	TRUE
FALSE	Female	FALSE
TRUE	Female	TRUE
FALSE	Male	FALSE
TRUE	Male	TRUE
FALSE	Female	FALSE
TRUE	Male	FALSE
TRUE	Male	FALSE
TRUE	Male	FALSE
FALSE	Male	FALSE
TRUE	Female	TRUE
FALSE	Male	TRUE
FALSE	Female	TRUE
FALSE	Male	FALSE
TRUE	Male	TRUE
FALSE	Male	FALSE
TRUE	Male	FALSE
TRUE	Male	TRUE
TRUE	Male	TRUE
TRUE	Female	FALSE
TRUE	Female	FALSE
TRUE	Male	TRUE
TRUE	Female	FALSE
FALSE	Female	FALSE
FALSE	Female	FALSE
TRUE	Male	TRUE
TRUE	Male	FALSE
TRUE	Male	TRUE
FALSE	Male	FALSE
FALSE	Male	TRUE
TRUE	Male	FALSE
FALSE	Male	FALSE
FALSE	Male	TRUE
TRUE	Male	TRUE
TRUE	Male	TRUE
TRUE	Male	TRUE
FALSE	Male	TRUE
TRUE	Male	TRUE
FALSE	Male	FALSE
TRUE	Male	FALSE
TRUE	Male	TRUE
TRUE	Male	TRUE
FALSE	Male	FALSE
FALSE	Male	FALSE
FALSE	Female	FALSE
TRUE	Male	TRUE
TRUE	Female	TRUE
TRUE	Male	FALSE
FALSE	Male	FALSE
FALSE	Male	FALSE
FALSE	Male	FALSE
FALSE	Male	FALSE
TRUE	Male	TRUE
TRUE	Male	TRUE
TRUE	Female	TRUE
FALSE	Female	FALSE
TRUE	Male	TRUE
TRUE	Male	FALSE
FALSE	Male	FALSE
TRUE	Male	FALSE
FALSE	Male	FALSE
TRUE	Female	TRUE
FALSE	Male	FALSE
TRUE	Male	TRUE
FALSE	Female	FALSE
FALSE	Female	FALSE
TRUE	Male	FALSE
FALSE	Male	FALSE
TRUE	Male	TRUE
FALSE	Female	FALSE
FALSE	Male	FALSE
TRUE	Female	TRUE
TRUE	Female	FALSE
TRUE	Female	TRUE
TRUE	Female	TRUE
TRUE	Male	TRUE
TRUE	Female	TRUE
TRUE	Male	FALSE
TRUE	Female	TRUE
FALSE	Male	FALSE
TRUE	Female	FALSE
TRUE	Male	FALSE
FALSE	Male	TRUE
TRUE	Male	FALSE
TRUE	Female	TRUE
TRUE	Female	FALSE
FALSE	Female	TRUE
FALSE	Female	FALSE
TRUE	Male	FALSE
FALSE	Male	TRUE
TRUE	Female	FALSE
TRUE	Female	FALSE
TRUE	Male	TRUE
TRUE	Female	FALSE
TRUE	Male	TRUE
TRUE	Male	FALSE
TRUE	Male	FALSE
TRUE	Male	TRUE
FALSE	Male	FALSE
FALSE	Male	FALSE
TRUE	Male	FALSE
TRUE	Male	FALSE
TRUE	Male	FALSE
TRUE	Male	FALSE
TRUE	Male	TRUE
TRUE	Female	TRUE
TRUE	Male	FALSE
TRUE	Male	FALSE
FALSE	Female	FALSE
TRUE	Female	TRUE
TRUE	Male	TRUE
TRUE	Male	TRUE
TRUE	Male	FALSE
TRUE	Male	TRUE
TRUE	Male	TRUE
TRUE	Male	TRUE
FALSE	Male	FALSE
FALSE	Male	FALSE
TRUE	Female	FALSE
FALSE	Male	TRUE
TRUE	Male	FALSE
FALSE	Male	FALSE
TRUE	Male	FALSE
TRUE	Female	FALSE
TRUE	Male	FALSE
TRUE	Female	TRUE
TRUE	Male	FALSE
TRUE	Female	FALSE
TRUE	Male	FALSE
TRUE	Female	FALSE
TRUE	Male	FALSE
TRUE	Male	TRUE
TRUE	Male	FALSE
FALSE	Male	FALSE
TRUE	Female	TRUE
FALSE	Male	TRUE
TRUE	Male	TRUE
TRUE	Female	FALSE
TRUE	Male	FALSE
FALSE	Female	FALSE
FALSE	Male	FALSE
TRUE	Female	FALSE
FALSE	Female	TRUE
FALSE	Male	FALSE
TRUE	Female	TRUE
TRUE	Female	TRUE
TRUE	Male	TRUE
TRUE	Male	FALSE
FALSE	Female	TRUE
TRUE	Female	TRUE
FALSE	Male	FALSE
TRUE	Male	FALSE
TRUE	Female	FALSE
FALSE	Male	TRUE
TRUE	Male	FALSE
TRUE	Male	TRUE
TRUE	Female	TRUE
TRUE	Male	FALSE
FALSE	Male	TRUE
FALSE	Male	FALSE
FALSE	Male	TRUE
FALSE	Male	FALSE
TRUE	Male	TRUE
FALSE	Male	FALSE
TRUE	Female	TRUE
TRUE	Female	TRUE
FALSE	Male	TRUE
TRUE	Female	FALSE
FALSE	Male	FALSE
TRUE	Male	FALSE
TRUE	Male	FALSE
TRUE	Male	TRUE
FALSE	Male	FALSE
TRUE	Female	TRUE
TRUE	Female	TRUE
TRUE	Male	FALSE
FALSE	Male	FALSE
TRUE	Female	FALSE
TRUE	Male	FALSE
TRUE	Male	TRUE
TRUE	Male	FALSE
TRUE	Male	FALSE
FALSE	Male	FALSE
FALSE	Female	TRUE
FALSE	Male	FALSE
FALSE	Male	TRUE
TRUE	Female	TRUE
TRUE	Male	FALSE
FALSE	Male	FALSE
FALSE	Female	FALSE
TRUE	Male	TRUE
TRUE	Male	FALSE
TRUE	Male	TRUE
FALSE	Male	FALSE
TRUE	Male	FALSE
FALSE	Male	FALSE
TRUE	Female	TRUE
FALSE	Male	FALSE
TRUE	Male	TRUE
FALSE	Male	FALSE
FALSE	Male	FALSE
TRUE	Male	FALSE
TRUE	Male	FALSE
TRUE	Male	FALSE
FALSE	Male	FALSE
FALSE	Male	FALSE
FALSE	Female	TRUE
FALSE	Male	FALSE
TRUE	Male	TRUE
TRUE	Female	FALSE
TRUE	Female	TRUE
TRUE	Male	TRUE
FALSE	Female	TRUE
TRUE	Female	TRUE
FALSE	Female	TRUE
TRUE	Male	FALSE
TRUE	Male	FALSE
FALSE	Male	TRUE
TRUE	Female	TRUE
TRUE	Male	TRUE
FALSE	Female	FALSE
FALSE	Male	FALSE
TRUE	Male	TRUE
FALSE	Male	TRUE
FALSE	Male	TRUE
TRUE	Female	TRUE
FALSE	Male	FALSE
TRUE	Female	TRUE
TRUE	Female	TRUE
TRUE	Female	TRUE
TRUE	Male	FALSE
TRUE	Female	FALSE
TRUE	Female	TRUE
TRUE	Female	FALSE
TRUE	Male	FALSE
TRUE	Female	TRUE
TRUE	Female	TRUE
FALSE	Male	TRUE
TRUE	Female	TRUE
TRUE	Male	TRUE
TRUE	Male	FALSE
FALSE	Male	FALSE
TRUE	Female	TRUE
TRUE	Male	FALSE
TRUE	Female	TRUE
TRUE	Male	FALSE
TRUE	Male	FALSE
FALSE	Male	FALSE
TRUE	Male	FALSE
FALSE	Female	FALSE
TRUE	Male	TRUE
TRUE	Female	TRUE
TRUE	Female	FALSE
TRUE	Male	FALSE
TRUE	Male	TRUE
FALSE	Male	FALSE
TRUE	Female	TRUE
TRUE	Male	FALSE
FALSE	Male	FALSE
TRUE	Female	TRUE
FALSE	Male	FALSE
TRUE	Male	FALSE
TRUE	Male	TRUE
FALSE	Female	FALSE
FALSE	Male	FALSE
TRUE	Male	TRUE
TRUE	Female	FALSE
TRUE	Female	TRUE
FALSE	Male	TRUE
TRUE	Male	FALSE
TRUE	Female	TRUE
FALSE	Male	FALSE
TRUE	Female	TRUE
TRUE	Female	FALSE
TRUE	Male	FALSE
FALSE	Male	TRUE
TRUE	Female	FALSE
TRUE	Female	TRUE
TRUE	Male	TRUE
FALSE	Male	FALSE
TRUE	Female	FALSE
TRUE	Female	TRUE
FALSE	Male	TRUE
FALSE	Female	FALSE
FALSE	Male	FALSE
TRUE	Female	TRUE
TRUE	Male	TRUE
TRUE	Male	FALSE
FALSE	Male	FALSE
TRUE	Male	TRUE
TRUE	Female	FALSE
TRUE	Male	TRUE
TRUE	Female	TRUE
TRUE	Female	FALSE
TRUE	Female	FALSE
FALSE	Male	TRUE
TRUE	Male	TRUE
TRUE	Female	TRUE
FALSE	Male	FALSE
TRUE	Female	TRUE
FALSE	Female	TRUE
TRUE	Male	TRUE
TRUE	Male	FALSE
FALSE	Male	FALSE
FALSE	Male	FALSE
FALSE	Male	FALSE
TRUE	Female	FALSE
TRUE	Female	FALSE
TRUE	Male	TRUE
TRUE	Female	TRUE
TRUE	Female	FALSE
TRUE	Male	TRUE
FALSE	Female	TRUE
TRUE	Female	TRUE
FALSE	Male	TRUE
FALSE	Male	FALSE
FALSE	Male	FALSE
FALSE	Male	TRUE
FALSE	Female	FALSE
TRUE	Female	TRUE
TRUE	Male	TRUE
FALSE	Male	TRUE
FALSE	Male	TRUE
TRUE	Male	FALSE
FALSE	Male	FALSE
FALSE	Male	FALSE
TRUE	Male	TRUE
TRUE	Male	TRUE
TRUE	Male	FALSE
FALSE	Male	FALSE
FALSE	Male	FALSE
TRUE	Male	TRUE
FALSE	Female	TRUE
TRUE	Female	TRUE
TRUE	Female	TRUE
FALSE	Male	FALSE
TRUE	Male	FALSE
FALSE	Male	FALSE
FALSE	Female	TRUE
TRUE	Female	TRUE
FALSE	Female	FALSE
FALSE	Male	FALSE
TRUE	Male	FALSE
FALSE	Male	FALSE
TRUE	Male	FALSE
TRUE	Female	TRUE
TRUE	Female	TRUE
TRUE	Female	TRUE
TRUE	Male	TRUE
TRUE	Female	FALSE
FALSE	Male	FALSE
FALSE	Male	FALSE
TRUE	Male	FALSE
TRUE	Female	FALSE
FALSE	Female	FALSE
TRUE	Male	FALSE
TRUE	Male	FALSE
TRUE	Female	TRUE
TRUE	Female	TRUE
TRUE	Female	TRUE
FALSE	Female	FALSE
TRUE	Male	TRUE
FALSE	Male	FALSE
TRUE	Male	TRUE
TRUE	Male	TRUE
TRUE	Male	FALSE
FALSE	Male	FALSE
FALSE	Male	FALSE
TRUE	Female	TRUE
TRUE	Female	FALSE
TRUE	Female	FALSE
TRUE	Male	TRUE
FALSE	Female	FALSE
TRUE	Male	TRUE
TRUE	Female	FALSE
FALSE	Female	TRUE
TRUE	Male	FALSE
FALSE	Male	FALSE
FALSE	Male	FALSE
FALSE	Male	FALSE
TRUE	Female	FALSE
TRUE	Male	FALSE
TRUE	Female	TRUE
TRUE	Male	FALSE
TRUE	Male	TRUE
TRUE	Male	FALSE
FALSE	Male	FALSE
TRUE	Female	FALSE
TRUE	Female	FALSE
TRUE	Female	FALSE
TRUE	Male	TRUE
TRUE	Female	TRUE
FALSE	Male	FALSE
TRUE	Male	FALSE
FALSE	Male	FALSE
TRUE	Male	FALSE
TRUE	Male	FALSE
FALSE	Male	TRUE
TRUE	Female	TRUE
TRUE	Female	TRUE
TRUE	Male	FALSE
TRUE	Male	FALSE
TRUE	Male	FALSE
FALSE	Male	FALSE
TRUE	Male	FALSE
TRUE	Male	TRUE
TRUE	Female	TRUE
TRUE	Female	FALSE
FALSE	Male	FALSE
TRUE	Female	FALSE
TRUE	Male	TRUE
FALSE	Male	FALSE
TRUE	Female	FALSE
TRUE	Male	FALSE
TRUE	Female	TRUE
FALSE	Male	TRUE
TRUE	Male	FALSE
TRUE	Female	FALSE
FALSE	Male	TRUE
TRUE	Male	FALSE
FALSE	Male	FALSE
TRUE	Male	FALSE
TRUE	Female	FALSE
FALSE	Female	TRUE
TRUE	Male	FALSE
FALSE	Male	TRUE
TRUE	Female	FALSE
TRUE	Female	FALSE
FALSE	Female	TRUE
TRUE	Female	FALSE
TRUE	Female	TRUE
TRUE	Male	TRUE
TRUE	Female	TRUE
TRUE	Female	TRUE
TRUE	Female	TRUE
FALSE	Male	FALSE
TRUE	Male	TRUE
TRUE	Female	FALSE
TRUE	Male	FALSE
TRUE	Male	FALSE
TRUE	Male	FALSE
TRUE	Male	TRUE
TRUE	Female	TRUE
FALSE	Male	TRUE
FALSE	Female	FALSE
FALSE	Male	TRUE
TRUE	Male	FALSE
TRUE	Male	FALSE
FALSE	Male	TRUE
FALSE	Female	FALSE
FALSE	Female	FALSE
FALSE	Male	FALSE
TRUE	Male	FALSE
TRUE	Male	FALSE
FALSE	Female	FALSE
TRUE	Male	TRUE
FALSE	Male	FALSE
TRUE	Male	FALSE
TRUE	Male	FALSE
FALSE	Male	FALSE
TRUE	Female	FALSE
FALSE	Male	FALSE
FALSE	Male	FALSE
TRUE	Male	FALSE
TRUE	Female	TRUE
FALSE	Female	TRUE
TRUE	Male	FALSE
TRUE	Male	FALSE
TRUE	Female	TRUE
TRUE	Male	TRUE
FALSE	Male	FALSE
FALSE	Female	TRUE
TRUE	Male	FALSE
FALSE	Male	FALSE
TRUE	Male	FALSE
FALSE	Male	FALSE
TRUE	Male	TRUE
FALSE	Male	FALSE
TRUE	Male	FALSE
TRUE	Male	TRUE
FALSE	Male	FALSE
FALSE	Male	TRUE
FALSE	Male	TRUE
FALSE	Male	FALSE
TRUE	Female	FALSE
TRUE	Male	TRUE
FALSE	Female	FALSE
FALSE	Female	FALSE
TRUE	Male	FALSE
FALSE	Male	FALSE
TRUE	Male	FALSE
TRUE	Male	FALSE
TRUE	Male	FALSE
TRUE	Female	TRUE
TRUE	Female	TRUE
FALSE	Male	FALSE
FALSE	Male	TRUE
TRUE	Male	FALSE
FALSE	Male	TRUE
TRUE	Female	TRUE
TRUE	Male	TRUE
TRUE	Female	FALSE
TRUE	Male	FALSE
FALSE	Male	FALSE
TRUE	Male	FALSE
TRUE	Female	TRUE
FALSE	Male	FALSE
TRUE	Male	FALSE
TRUE	Male	FALSE
TRUE	Male	FALSE
TRUE	Male	TRUE
FALSE	Female	FALSE
FALSE	Male	TRUE
TRUE	Female	TRUE
FALSE	Male	TRUE
TRUE	Female	TRUE
TRUE	Female	TRUE
FALSE	Male	FALSE
TRUE	Male	TRUE
TRUE	Male	FALSE
FALSE	Male	FALSE
TRUE	Male	FALSE
TRUE	Male	FALSE
TRUE	Female	FALSE
FALSE	Male	FALSE
TRUE	Female	FALSE
TRUE	Female	TRUE
FALSE	Male	FALSE
FALSE	Male	FALSE
TRUE	Male	FALSE
FALSE	Male	FALSE
TRUE	Male	FALSE
TRUE	Male	FALSE
FALSE	Male	FALSE
TRUE	Male	TRUE
FALSE	Male	TRUE
TRUE	Male	TRUE
FALSE	Female	FALSE
TRUE	Female	FALSE
FALSE	Male	FALSE
TRUE	Male	FALSE
TRUE	Male	TRUE
TRUE	Female	TRUE
TRUE	Female	TRUE
FALSE	Male	FALSE
FALSE	Female	TRUE
FALSE	Male	FALSE
TRUE	Male	TRUE
FALSE	Male	TRUE
TRUE	Male	TRUE
TRUE	Male	FALSE
TRUE	Female	TRUE
TRUE	Male	FALSE
TRUE	Male	FALSE
TRUE	Male	FALSE
FALSE	Male	TRUE
TRUE	Female	TRUE
TRUE	Male	FALSE
TRUE	Male	TRUE
FALSE	Male	FALSE
TRUE	Male	TRUE
TRUE	Male	TRUE
TRUE	Male	FALSE
TRUE	Male	FALSE
TRUE	Female	FALSE
FALSE	Female	TRUE
TRUE	Female	FALSE
FALSE	Male	FALSE
TRUE	Female	FALSE
FALSE	Female	FALSE
TRUE	Female	TRUE
TRUE	Male	TRUE
TRUE	Male	FALSE
TRUE	Male	TRUE
FALSE	Male	TRUE
TRUE	Male	FALSE
FALSE	Male	FALSE
TRUE	Female	TRUE
TRUE	Male	FALSE
FALSE	Male	TRUE
FALSE	Female	FALSE
FALSE	Male	FALSE
TRUE	Female	TRUE
FALSE	Female	FALSE
TRUE	Female	FALSE
FALSE	Female	TRUE
TRUE	Male	FALSE
TRUE	Male	TRUE
TRUE	Male	FALSE
TRUE	Male	TRUE
FALSE	Male	FALSE
TRUE	Male	FALSE
TRUE	Female	TRUE
FALSE	Male	FALSE
FALSE	Female	TRUE
TRUE	Female	TRUE
FALSE	Male	TRUE
TRUE	Male	TRUE
TRUE	Female	TRUE
FALSE	Male	TRUE
TRUE	Male	TRUE
FALSE	Male	FALSE
TRUE	Male	FALSE
FALSE	Male	TRUE
TRUE	Male	FALSE
FALSE	Female	FALSE
TRUE	Female	TRUE
FALSE	Male	FALSE
FALSE	Male	TRUE
FALSE	Male	FALSE
FALSE	Male	FALSE
TRUE	Male	TRUE
TRUE	Female	TRUE
TRUE	Male	FALSE
TRUE	Female	TRUE
FALSE	Male	FALSE
FALSE	Male	FALSE
FALSE	Female	FALSE
TRUE	Male	TRUE
FALSE	Male	FALSE
TRUE	Female	FALSE
FALSE	Male	FALSE
TRUE	Female	TRUE
TRUE	Male	FALSE
TRUE	Male	FALSE
TRUE	Male	TRUE
FALSE	Male	FALSE
TRUE	Male	FALSE
FALSE	Female	FALSE
TRUE	Male	FALSE
TRUE	Female	TRUE
TRUE	Male	TRUE
FALSE	Male	FALSE
FALSE	Male	FALSE
TRUE	Female	FALSE
FALSE	Female	TRUE
TRUE	Female	FALSE
FALSE	Male	FALSE
FALSE	Male	TRUE
FALSE	Female	FALSE
TRUE	Male	FALSE
FALSE	Male	FALSE
TRUE	Female	TRUE
TRUE	Female	TRUE
FALSE	Female	FALSE
TRUE	Male	TRUE
FALSE	Female	FALSE
TRUE	Female	TRUE
FALSE	Male	FALSE
FALSE	Female	FALSE
TRUE	Male	FALSE
TRUE	Female	TRUE
FALSE	Male	FALSE
TRUE	Male	TRUE
TRUE	Female	FALSE
FALSE	Male	FALSE
TRUE	Male	FALSE
TRUE	Female	FALSE
FALSE	Male	TRUE
FALSE	Male	TRUE
TRUE	Male	FALSE
TRUE	Male	TRUE
FALSE	Male	FALSE
TRUE	Male	FALSE
TRUE	Male	TRUE
TRUE	Male	TRUE
FALSE	Male	FALSE
TRUE	Male	FALSE
TRUE	Male	FALSE
TRUE	Male	FALSE
TRUE	Male	FALSE
TRUE	Male	TRUE
FALSE	Male	FALSE
TRUE	Male	TRUE
TRUE	Male	FALSE
TRUE	Female	TRUE
TRUE	Male	FALSE
TRUE	Male	TRUE
TRUE	Male	TRUE
TRUE	Female	FALSE
FALSE	Male	FALSE
TRUE	Male	TRUE
FALSE	Male	FALSE
TRUE	Female	FALSE
TRUE	Male	FALSE
TRUE	Female	TRUE
FALSE	Male	FALSE
TRUE	Male	FALSE
TRUE	Male	FALSE
FALSE	Female	TRUE
FALSE	Female	TRUE
TRUE	Female	TRUE
TRUE	Female	FALSE
TRUE	Male	FALSE
FALSE	Male	FALSE
FALSE	Male	TRUE
FALSE	Female	FALSE
TRUE	Female	FALSE
FALSE	Male	TRUE
TRUE	Male	FALSE
FALSE	Male	FALSE
TRUE	Female	TRUE
TRUE	Female	FALSE
FALSE	Female	TRUE
FALSE	Female	FALSE
FALSE	Male	FALSE
FALSE	Male	FALSE
FALSE	Male	FALSE
FALSE	Male	TRUE
FALSE	Male	FALSE
TRUE	Male	TRUE
FALSE	Male	TRUE
TRUE	Female	FALSE
FALSE	Female	FALSE
FALSE	Male	FALSE
TRUE	Female	TRUE
TRUE	Male	FALSE
TRUE	Female	FALSE
TRUE	Female	TRUE
FALSE	Male	FALSE
TRUE	Male	TRUE
FALSE	Male	FALSE
TRUE	Male	FALSE
FALSE	Male	FALSE
TRUE	Female	TRUE
TRUE	Female	FALSE
TRUE	Female	TRUE
TRUE	Male	TRUE
FALSE	Male	FALSE
FALSE	Male	FALSE
TRUE	Male	FALSE
FALSE	Male	TRUE
FALSE	Male	TRUE
TRUE	Female	TRUE
TRUE	Male	TRUE
TRUE	Male	FALSE
TRUE	Female	TRUE
FALSE	Male	FALSE
FALSE	Female	TRUE
FALSE	Male	FALSE
FALSE	Female	FALSE
TRUE	Male	FALSE
TRUE	Male	TRUE
TRUE	Male	FALSE
TRUE	Male	FALSE
TRUE	Male	FALSE
FALSE	Male	FALSE
FALSE	Male	TRUE
FALSE	Male	FALSE
FALSE	Male	FALSE
TRUE	Male	TRUE
TRUE	Female	TRUE
TRUE	Female	FALSE
TRUE	Male	TRUE
TRUE	Male	FALSE
TRUE	Male	FALSE
FALSE	Male	FALSE
TRUE	Male	TRUE
TRUE	Male	FALSE
FALSE	Male	TRUE
FALSE	Male	FALSE
TRUE	Male	FALSE
TRUE	Male	TRUE
TRUE	Male	FALSE
TRUE	Female	FALSE
TRUE	Female	TRUE
FALSE	Male	FALSE
TRUE	Male	FALSE
TRUE	Male	FALSE
TRUE	Female	TRUE
TRUE	Female	TRUE
FALSE	Female	TRUE
TRUE	Female	FALSE
FALSE	Female	FALSE
TRUE	Male	FALSE
FALSE	Male	FALSE
TRUE	Male	FALSE
FALSE	Male	FALSE
TRUE	Female	TRUE
FALSE	Male	FALSE
FALSE	Male	FALSE
TRUE	Male	FALSE
FALSE	Male	TRUE
TRUE	Male	TRUE
TRUE	Male	FALSE
TRUE	Male	FALSE
TRUE	Male	FALSE
TRUE	Female	FALSE
TRUE	Male	TRUE
TRUE	Female	FALSE
TRUE	Female	FALSE
TRUE	Female	TRUE
TRUE	Male	FALSE
FALSE	Male	FALSE
TRUE	Male	TRUE
TRUE	Female	TRUE
FALSE	Female	TRUE
TRUE	Male	FALSE
TRUE	Male	FALSE
TRUE	Male	TRUE
FALSE	Female	FALSE
TRUE	Male	FALSE
TRUE	Male	TRUE
TRUE	Female	TRUE
TRUE	Male	TRUE
TRUE	Female	TRUE
FALSE	Male	FALSE
TRUE	Male	FALSE
TRUE	Female	TRUE
TRUE	Male	TRUE
TRUE	Male	TRUE
TRUE	Male	FALSE
TRUE	Male	FALSE
FALSE	Male	FALSE
TRUE	Female	TRUE
TRUE	Female	TRUE
TRUE	Female	TRUE
FALSE	Male	FALSE
TRUE	Male	FALSE
TRUE	Male	FALSE
TRUE	Male	TRUE
TRUE	Female	TRUE
FALSE	Female	FALSE
TRUE	Male	FALSE
TRUE	Female	TRUE
TRUE	Female	TRUE
FALSE	Female	TRUE
TRUE	Male	FALSE
FALSE	Female	FALSE
FALSE	Male	FALSE
TRUE	Male	TRUE
FALSE	Male	TRUE
TRUE	Male	FALSE
FALSE	Female	TRUE
TRUE	Female	TRUE
TRUE	Female	TRUE
FALSE	Female	FALSE
TRUE	Male	FALSE
FALSE	Male	TRUE
TRUE	Male	FALSE
TRUE	Female	TRUE
TRUE	Male	TRUE
TRUE	Female	FALSE
TRUE	Male	FALSE
FALSE	Female	TRUE
FALSE	Female	TRUE
FALSE	Male	TRUE
TRUE	Male	FALSE
TRUE	Female	TRUE
TRUE	Female	FALSE
TRUE	Female	TRUE
FALSE	Male	TRUE
TRUE	Female	FALSE
TRUE	Female	FALSE
TRUE	Female	FALSE
TRUE	Male	FALSE
TRUE	Male	TRUE
TRUE	Male	TRUE
TRUE	Female	FALSE
TRUE	Female	TRUE
TRUE	Female	TRUE
FALSE	Male	FALSE
TRUE	Male	FALSE
TRUE	Male	TRUE
FALSE	Male	FALSE
TRUE	Female	FALSE
TRUE	Male	TRUE
TRUE	Female	FALSE
TRUE	Female	TRUE
TRUE	Female	FALSE
TRUE	Female	TRUE
TRUE	Male	TRUE
TRUE	Male	FALSE
TRUE	Male	TRUE
TRUE	Female	TRUE
FALSE	Male	TRUE
FALSE	Male	FALSE
FALSE	Male	FALSE
FALSE	Male	FALSE
TRUE	Female	TRUE
TRUE	Female	TRUE
TRUE	Female	TRUE
TRUE	Female	FALSE
TRUE	Female	TRUE
TRUE	Male	TRUE
FALSE	Male	TRUE
TRUE	Male	FALSE
TRUE	Male	FALSE
FALSE	Male	FALSE
FALSE	Female	TRUE
TRUE	Male	FALSE
FALSE	Female	TRUE
TRUE	Female	FALSE
TRUE	Male	FALSE
FALSE	Male	FALSE
TRUE	Male	FALSE
TRUE	Female	FALSE
TRUE	Male	FALSE
FALSE	Female	FALSE
TRUE	Male	FALSE
TRUE	Male	FALSE
FALSE	Male	TRUE
FALSE	Male	FALSE
FALSE	Male	TRUE
FALSE	Male	TRUE
FALSE	Male	FALSE
FALSE	Male	TRUE
TRUE	Female	TRUE
TRUE	Female	TRUE
TRUE	Female	TRUE
TRUE	Male	TRUE
FALSE	Male	TRUE
FALSE	Male	FALSE
TRUE	Male	FALSE
TRUE	Female	TRUE
TRUE	Female	FALSE
TRUE	Female	TRUE
FALSE	Male	FALSE
TRUE	Male	FALSE
TRUE	Male	FALSE
FALSE	Female	TRUE
TRUE	Male	TRUE
TRUE	Male	FALSE
FALSE	Female	FALSE
FALSE	Male	FALSE
FALSE	Male	TRUE
FALSE	Male	FALSE
TRUE	Female	FALSE
TRUE	Male	FALSE
FALSE	Male	FALSE
TRUE	Male	FALSE
FALSE	Female	TRUE
FALSE	Female	TRUE
FALSE	Male	FALSE
TRUE	Female	TRUE
FALSE	Male	FALSE
FALSE	Male	FALSE
FALSE	Male	TRUE
TRUE	Male	TRUE
TRUE	Male	FALSE
FALSE	Male	TRUE
TRUE	Male	TRUE
TRUE	Male	FALSE
TRUE	Male	FALSE
FALSE	Male	TRUE
FALSE	Male	FALSE
FALSE	Male	FALSE
FALSE	Female	TRUE
TRUE	Male	TRUE
FALSE	Male	FALSE
FALSE	Male	TRUE
TRUE	Male	TRUE
TRUE	Female	TRUE
TRUE	Male	TRUE
FALSE	Female	FALSE
FALSE	Male	TRUE
TRUE	Female	TRUE
TRUE	Female	TRUE
FALSE	Male	FALSE
FALSE	Male	FALSE
FALSE	Female	TRUE
FALSE	Male	FALSE
TRUE	Male	TRUE
TRUE	Female	FALSE
FALSE	Male	FALSE
FALSE	Male	FALSE
FALSE	Male	FALSE
TRUE	Female	FALSE
TRUE	Female	FALSE
TRUE	Female	FALSE
TRUE	Female	FALSE
TRUE	Female	TRUE
FALSE	Male	FALSE
TRUE	Female	TRUE
TRUE	Female	FALSE
TRUE	Male	FALSE
FALSE	Male	FALSE
TRUE	Female	FALSE
FALSE	Male	TRUE
FALSE	Male	FALSE
TRUE	Male	TRUE
FALSE	Male	FALSE
FALSE	Male	FALSE
FALSE	Male	TRUE
TRUE	Male	FALSE
TRUE	Female	TRUE
FALSE	Male	FALSE
TRUE	Female	TRUE
TRUE	Female	TRUE
FALSE	Male	FALSE
FALSE	Male	FALSE
TRUE	Female	FALSE
FALSE	Female	TRUE
TRUE	Male	FALSE
TRUE	Male	TRUE
TRUE	Male	TRUE
TRUE	Female	TRUE
TRUE	Male	TRUE
TRUE	Male	FALSE
TRUE	Female	TRUE
TRUE	Male	FALSE
TRUE	Male	FALSE
TRUE	Female	FALSE
TRUE	Female	FALSE
TRUE	Female	FALSE
TRUE	Male	FALSE
TRUE	Female	TRUE
FALSE	Male	TRUE
FALSE	Female	FALSE
TRUE	Male	FALSE
TRUE	Female	TRUE
TRUE	Male	FALSE
TRUE	Female	TRUE
FALSE	Male	FALSE
FALSE	Male	TRUE
TRUE	Male	FALSE
TRUE	Male	TRUE
TRUE	Male	FALSE
TRUE	Male	FALSE
FALSE	Male	TRUE
TRUE	Male	FALSE
TRUE	Male	FALSE
TRUE	Male	TRUE
TRUE	Male	TRUE
FALSE	Male	FALSE
TRUE	Male	FALSE
TRUE	Male	FALSE
FALSE	Male	FALSE
FALSE	Male	FALSE
FALSE	Female	TRUE
TRUE	Female	TRUE
FALSE	Male	FALSE
TRUE	Female	FALSE
TRUE	Male	TRUE
FALSE	Female	FALSE
TRUE	Male	FALSE
TRUE	Female	FALSE
FALSE	Male	FALSE
FALSE	Female	TRUE
TRUE	Male	FALSE
FALSE	Male	FALSE
TRUE	Female	TRUE
TRUE	Male	TRUE
TRUE	Female	TRUE
TRUE	Male	TRUE
TRUE	Female	TRUE
TRUE	Male	FALSE
TRUE	Male	TRUE
FALSE	Male	TRUE
FALSE	Male	TRUE
FALSE	Male	TRUE
TRUE	Male	FALSE
TRUE	Male	FALSE
FALSE	Female	TRUE
FALSE	Female	TRUE
TRUE	Male	TRUE
TRUE	Male	FALSE
TRUE	Male	TRUE
FALSE	Male	FALSE
FALSE	Male	TRUE
FALSE	Male	FALSE
TRUE	Male	FALSE
FALSE	Male	FALSE
TRUE	Female	TRUE
TRUE	Female	TRUE
FALSE	Male	FALSE
TRUE	Male	FALSE
FALSE	Male	FALSE
TRUE	Male	FALSE
TRUE	Female	TRUE
TRUE	Male	TRUE
FALSE	Female	FALSE
FALSE	Female	FALSE
TRUE	Male	FALSE
TRUE	Female	TRUE
FALSE	Male	FALSE
FALSE	Male	FALSE
TRUE	Female	TRUE
FALSE	Female	FALSE
FALSE	Female	FALSE
TRUE	Female	TRUE
FALSE	Male	FALSE
TRUE	Male	TRUE
TRUE	Male	FALSE
TRUE	Female	FALSE
TRUE	Female	FALSE
TRUE	Male	FALSE
FALSE	Male	FALSE
FALSE	Female	FALSE
TRUE	Male	TRUE
FALSE	Male	FALSE
TRUE	Female	FALSE
FALSE	Male	TRUE
FALSE	Male	FALSE
TRUE	Male	FALSE
TRUE	Female	TRUE
FALSE	Male	FALSE
TRUE	Male	TRUE
FALSE	Female	FALSE
TRUE	Male	FALSE
TRUE	Female	TRUE
TRUE	Female	FALSE
TRUE	Female	TRUE
TRUE	Female	TRUE
TRUE	Male	FALSE
TRUE	Male	TRUE
FALSE	Female	FALSE
FALSE	Female	FALSE
TRUE	Male	FALSE
TRUE	Female	TRUE
TRUE	Male	FALSE
FALSE	Male	FALSE
TRUE	Male	FALSE
FALSE	Male	FALSE
TRUE	Male	FALSE
FALSE	Male	FALSE
TRUE	Female	TRUE
TRUE	Female	TRUE
TRUE	Male	FALSE
FALSE	Male	FALSE
TRUE	Male	TRUE
FALSE	Male	FALSE
FALSE	Male	TRUE
TRUE	Female	FALSE
TRUE	Male	FALSE
FALSE	Male	FALSE
FALSE	Male	FALSE
TRUE	Male	TRUE
FALSE	Female	TRUE
TRUE	Female	TRUE
TRUE	Female	TRUE
FALSE	Male	TRUE
FALSE	Male	FALSE
FALSE	Female	TRUE
FALSE	Female	TRUE
FALSE	Male	TRUE
FALSE	Male	FALSE
FALSE	Female	TRUE
FALSE	Male	TRUE
FALSE	Male	FALSE
FALSE	Male	FALSE
TRUE	Female	TRUE
TRUE	Male	FALSE
FALSE	Female	TRUE
TRUE	Male	TRUE
FALSE	Male	FALSE
TRUE	Male	FALSE
TRUE	Male	FALSE
TRUE	Female	TRUE
TRUE	Male	FALSE
TRUE	Male	FALSE
FALSE	Male	TRUE
TRUE	Male	FALSE
TRUE	Male	TRUE
TRUE	Male	TRUE
TRUE	Male	FALSE
TRUE	Female	FALSE
TRUE	Male	TRUE
FALSE	Male	TRUE
FALSE	Male	FALSE
FALSE	Male	TRUE
TRUE	Male	TRUE
TRUE	Male	TRUE
TRUE	Male	FALSE
TRUE	Male	FALSE
FALSE	Female	TRUE
TRUE	Female	FALSE
FALSE	Male	TRUE
TRUE	Male	FALSE
TRUE	Male	FALSE
TRUE	Male	TRUE
TRUE	Female	FALSE
TRUE	Male	FALSE
FALSE	Male	FALSE
TRUE	Female	TRUE
FALSE	Female	FALSE
FALSE	Male	FALSE
TRUE	Female	TRUE
FALSE	Male	FALSE
FALSE	Male	FALSE
FALSE	Male	FALSE
FALSE	Male	FALSE
TRUE	Female	FALSE
FALSE	Male	FALSE
TRUE	Female	TRUE
TRUE	Male	TRUE
FALSE	Male	FALSE
FALSE	Male	TRUE
FALSE	Male	FALSE
FALSE	Male	FALSE
FALSE	Male	TRUE
TRUE	Female	TRUE
TRUE	Female	TRUE
TRUE	Female	TRUE
FALSE	Male	TRUE
FALSE	Male	FALSE
FALSE	Female	TRUE
FALSE	Male	FALSE
TRUE	Male	FALSE
TRUE	Female	FALSE
FALSE	Male	FALSE
TRUE	Female	TRUE
FALSE	Female	FALSE
TRUE	Male	FALSE
TRUE	Female	FALSE
TRUE	Male	TRUE
TRUE	Female	TRUE
TRUE	Female	TRUE
TRUE	Male	FALSE
TRUE	Male	FALSE
TRUE	Male	TRUE
TRUE	Male	FALSE
TRUE	Female	TRUE
TRUE	Male	TRUE
TRUE	Male	FALSE
TRUE	Female	FALSE
FALSE	Male	FALSE
FALSE	Male	FALSE
FALSE	Male	FALSE
TRUE	Male	FALSE
FALSE	Male	TRUE
FALSE	Male	FALSE
FALSE	Male	FALSE
FALSE	Female	FALSE
TRUE	Male	TRUE
FALSE	Female	TRUE
FALSE	Male	FALSE
TRUE	Female	FALSE
TRUE	Female	FALSE
FALSE	Female	TRUE
FALSE	Female	FALSE
FALSE	Male	FALSE
FALSE	Male	FALSE
TRUE	Male	FALSE
TRUE	Male	FALSE
FALSE	Male	FALSE
TRUE	Female	TRUE
FALSE	Male	FALSE
TRUE	Male	TRUE
TRUE	Male	FALSE
FALSE	Male	FALSE
FALSE	Male	FALSE
FALSE	Male	FALSE
FALSE	Male	FALSE
TRUE	Female	TRUE
TRUE	Female	TRUE
TRUE	Male	FALSE
TRUE	Female	TRUE
FALSE	Female	TRUE
FALSE	Female	FALSE
TRUE	Male	FALSE
TRUE	Male	FALSE
FALSE	Male	FALSE
FALSE	Male	TRUE
FALSE	Male	FALSE
TRUE	Female	TRUE
FALSE	Male	FALSE
TRUE	Male	FALSE
TRUE	Female	TRUE
FALSE	Male	TRUE
FALSE	Male	TRUE
FALSE	Male	FALSE
TRUE	Male	FALSE
FALSE	Male	FALSE
FALSE	Male	TRUE
FALSE	Male	FALSE
TRUE	Male	FALSE
FALSE	Male	FALSE
FALSE	Male	FALSE
FALSE	Male	TRUE
TRUE	Female	TRUE
TRUE	Male	TRUE
FALSE	Male	FALSE
FALSE	Male	FALSE
TRUE	Male	TRUE
TRUE	Male	FALSE
TRUE	Male	FALSE
TRUE	Male	FALSE
TRUE	Female	FALSE
TRUE	Female	TRUE
TRUE	Male	FALSE
FALSE	Male	FALSE
FALSE	Male	FALSE
FALSE	Male	FALSE
TRUE	Female	TRUE
TRUE	Male	FALSE
FALSE	Male	TRUE
TRUE	Female	FALSE
TRUE	Male	FALSE
TRUE	Female	FALSE
TRUE	Male	TRUE
TRUE	Male	TRUE
FALSE	Female	FALSE
FALSE	Female	TRUE
TRUE	Male	FALSE
TRUE	Male	TRUE
FALSE	Male	FALSE
TRUE	Female	FALSE
TRUE	Female	TRUE
FALSE	Male	TRUE
TRUE	Female	TRUE
TRUE	Male	TRUE
FALSE	Female	TRUE
FALSE	Male	FALSE
FALSE	Male	FALSE
TRUE	Male	TRUE
FALSE	Male	FALSE
FALSE	Male	FALSE
FALSE	Male	FALSE
FALSE	Male	TRUE
TRUE	Male	FALSE
FALSE	Male	FALSE
TRUE	Male	TRUE
TRUE	Male	TRUE
FALSE	Male	FALSE
TRUE	Male	FALSE
TRUE	Female	FALSE
FALSE	Male	TRUE
FALSE	Male	FALSE
TRUE	Female	TRUE
FALSE	Male	FALSE
TRUE	Male	FALSE
FALSE	Male	FALSE
FALSE	Female	FALSE
TRUE	Female	FALSE
FALSE	Male	TRUE
TRUE	Female	TRUE
TRUE	Male	FALSE
FALSE	Male	FALSE
TRUE	Female	FALSE
TRUE	Male	FALSE
FALSE	Female	FALSE
TRUE	Female	TRUE
TRUE	Female	TRUE
TRUE	Male	FALSE
TRUE	Male	TRUE
TRUE	Male	TRUE
FALSE	Female	FALSE
FALSE	Male	FALSE
TRUE	Male	FALSE
TRUE	Female	TRUE
TRUE	Male	FALSE
TRUE	Female	FALSE
TRUE	Male	FALSE
TRUE	Male	FALSE
TRUE	Male	TRUE
FALSE	Male	FALSE
FALSE	Male	FALSE
FALSE	Female	TRUE
TRUE	Male	TRUE
TRUE	Female	TRUE
TRUE	Male	TRUE
TRUE	Male	FALSE
FALSE	Male	FALSE
TRUE	Male	TRUE
FALSE	Male	TRUE
FALSE	Male	FALSE
TRUE	Female	TRUE
TRUE	Female	TRUE
TRUE	Male	FALSE
FALSE	Male	FALSE
FALSE	Male	FALSE
TRUE	Female	TRUE
TRUE	Female	TRUE
TRUE	Male	TRUE
FALSE	Male	TRUE
TRUE	Male	FALSE
FALSE	Male	FALSE
TRUE	Male	FALSE
FALSE	Male	TRUE
TRUE	Female	FALSE
TRUE	Female	TRUE
TRUE	Male	FALSE
FALSE	Male	TRUE
FALSE	Female	FALSE
FALSE	Male	TRUE
TRUE	Male	TRUE
TRUE	Female	TRUE
TRUE	Female	FALSE
FALSE	Male	FALSE
TRUE	Male	FALSE
TRUE	Female	FALSE
TRUE	Male	FALSE
FALSE	Male	FALSE
FALSE	Male	TRUE
TRUE	Female	TRUE
FALSE	Male	TRUE
TRUE	Female	FALSE
TRUE	Male	FALSE
TRUE	Male	FALSE
TRUE	Female	FALSE
FALSE	Female	TRUE
TRUE	Female	FALSE
TRUE	Male	FALSE
FALSE	Male	TRUE
FALSE	Female	TRUE
FALSE	Male	FALSE
FALSE	Male	FALSE
TRUE	Female	TRUE
FALSE	Male	TRUE
TRUE	Male	FALSE
FALSE	Male	FALSE
TRUE	Female	FALSE
FALSE	Male	FALSE
FALSE	Male	TRUE
TRUE	Male	TRUE
TRUE	Male	FALSE
FALSE	Male	FALSE
FALSE	Male	FALSE
FALSE	Female	FALSE
FALSE	Male	TRUE
TRUE	Female	TRUE
FALSE	Male	FALSE
TRUE	Female	TRUE
TRUE	Female	FALSE
TRUE	Male	TRUE
FALSE	Female	TRUE
TRUE	Male	FALSE
FALSE	Male	TRUE
TRUE	Male	FALSE
TRUE	Male	FALSE
TRUE	Male	FALSE
TRUE	Female	TRUE
TRUE	Female	FALSE
FALSE	Male	TRUE
FALSE	Male	FALSE
FALSE	Female	FALSE
FALSE	Male	FALSE
FALSE	Female	TRUE
FALSE	Female	FALSE
TRUE	Female	TRUE
FALSE	Male	FALSE
FALSE	Male	FALSE
TRUE	Female	FALSE
FALSE	Male	TRUE
FALSE	Female	FALSE
TRUE	Female	FALSE
TRUE	Male	FALSE
TRUE	Male	FALSE
TRUE	Male	FALSE
TRUE	Female	TRUE
FALSE	Male	FALSE
TRUE	Female	TRUE
TRUE	Female	FALSE
TRUE	Female	FALSE
FALSE	Male	FALSE
FALSE	Female	TRUE
TRUE	Female	FALSE
TRUE	Female	TRUE
FALSE	Male	FALSE
FALSE	Male	TRUE
TRUE	Female	FALSE
TRUE	Female	TRUE
TRUE	Male	TRUE
TRUE	Male	FALSE
TRUE	Male	FALSE
TRUE	Male	FALSE
TRUE	Female	TRUE
TRUE	Female	TRUE
FALSE	Female	FALSE
TRUE	Male	FALSE
FALSE	Male	TRUE
TRUE	Male	TRUE
TRUE	Female	TRUE
TRUE	Male	TRUE
FALSE	Male	FALSE
TRUE	Male	FALSE
FALSE	Male	FALSE
TRUE	Male	FALSE
FALSE	Female	FALSE
TRUE	Male	FALSE
FALSE	Male	FALSE
TRUE	Female	TRUE
[truncated: 560,495 more rows]
