# Supplementary material for: Gender and racial diversity socialization in science
Source: Nat Comput Sci. 2025 Apr 17;5(6):481–91. doi: 10.1038/s43588-025-00795-9 (PMC12187764; doi:10.1038/s43588-025-00795-9)
Supplement: Supplementary file 5 — Statistical source data for Fig. 3a. [file 43588_2025_795_MOESM5_ESM.zip › data_fig_3_b.txt]

femaleHigh_late	femaleHigh_early	firstYr	gender
TRUE	FALSE	1992	Male
FALSE	FALSE	1990	Male
FALSE	FALSE	1978	Male
TRUE	FALSE	2002	Male
TRUE	FALSE	2004	Female
FALSE	FALSE	2002	Male
TRUE	TRUE	1988	Female
TRUE	FALSE	1984	Male
FALSE	TRUE	1999	Male
FALSE	TRUE	2008	Male
TRUE	FALSE	1997	Male
TRUE	FALSE	1992	Male
FALSE	FALSE	1988	Male
TRUE	TRUE	1986	Male
FALSE	FALSE	1994	Female
FALSE	TRUE	2000	Male
FALSE	FALSE	1946	Male
TRUE	FALSE	1982	Male
TRUE	TRUE	1997	Female
TRUE	FALSE	1996	Female
FALSE	TRUE	1987	Female
FALSE	FALSE	1983	Male
TRUE	TRUE	2005	Male
FALSE	FALSE	1992	Male
FALSE	FALSE	2004	Male
TRUE	FALSE	1992	Female
FALSE	FALSE	1988	Female
TRUE	FALSE	1997	Female
TRUE	TRUE	1979	Male
FALSE	FALSE	2007	Male
TRUE	TRUE	1997	Male
TRUE	TRUE	1988	Male
TRUE	TRUE	2002	Male
TRUE	FALSE	1976	Male
TRUE	TRUE	1983	Male
FALSE	FALSE	1999	Male
FALSE	FALSE	2005	Male
FALSE	TRUE	1977	Male
TRUE	FALSE	2008	Female
FALSE	FALSE	1996	Male
TRUE	TRUE	1999	Female
TRUE	FALSE	1990	Female
TRUE	TRUE	1985	Male
FALSE	FALSE	2001	Male
FALSE	TRUE	2006	Male
TRUE	FALSE	2001	Female
TRUE	FALSE	2011	Male
TRUE	TRUE	2001	Male
TRUE	FALSE	1982	Female
TRUE	FALSE	1994	Male
TRUE	TRUE	2007	Male
FALSE	TRUE	1995	Male
TRUE	TRUE	1998	Male
FALSE	TRUE	1994	Male
TRUE	FALSE	1992	Male
TRUE	FALSE	1997	Male
FALSE	FALSE	2001	Male
FALSE	FALSE	2005	Male
TRUE	TRUE	2004	Female
TRUE	TRUE	2004	Male
FALSE	TRUE	1998	Male
TRUE	TRUE	1992	Male
TRUE	TRUE	1990	Female
TRUE	TRUE	1974	Female
FALSE	FALSE	2004	Male
FALSE	TRUE	2007	Male
TRUE	FALSE	2003	Male
FALSE	TRUE	1991	Male
TRUE	TRUE	1991	Male
TRUE	TRUE	1989	Male
TRUE	TRUE	1975	Male
TRUE	FALSE	1994	Female
FALSE	FALSE	1997	Male
FALSE	FALSE	2004	Male
TRUE	FALSE	1992	Male
FALSE	TRUE	2002	Male
TRUE	FALSE	1992	Male
TRUE	FALSE	1998	Female
TRUE	TRUE	1990	Male
FALSE	TRUE	2000	Male
TRUE	FALSE	2006	Male
TRUE	TRUE	1999	Female
TRUE	FALSE	1986	Male
FALSE	TRUE	1967	Male
TRUE	FALSE	2008	Male
FALSE	FALSE	2004	Male
TRUE	TRUE	1986	Male
FALSE	TRUE	2000	Male
FALSE	FALSE	1986	Male
TRUE	FALSE	2008	Female
FALSE	FALSE	1973	Male
FALSE	FALSE	1985	Male
FALSE	FALSE	2005	Female
FALSE	TRUE	1992	Male
FALSE	FALSE	1975	Male
FALSE	FALSE	1990	Male
TRUE	FALSE	1999	Male
TRUE	FALSE	1996	Male
FALSE	FALSE	1986	Male
FALSE	FALSE	1983	Male
FALSE	FALSE	1973	Male
TRUE	TRUE	2000	Male
TRUE	TRUE	2011	Male
TRUE	FALSE	1995	Male
FALSE	TRUE	2001	Female
FALSE	FALSE	1965	Male
TRUE	FALSE	1974	Female
TRUE	TRUE	1966	Male
TRUE	TRUE	1975	Male
FALSE	TRUE	2003	Male
FALSE	FALSE	1977	Male
TRUE	TRUE	1994	Male
FALSE	TRUE	1986	Female
TRUE	TRUE	1989	Female
FALSE	FALSE	1981	Male
TRUE	TRUE	1980	Male
FALSE	FALSE	1994	Male
FALSE	FALSE	2007	Male
FALSE	FALSE	2000	Male
TRUE	FALSE	2000	Female
TRUE	FALSE	1994	Male
TRUE	TRUE	2002	Male
TRUE	TRUE	2005	Male
TRUE	FALSE	2001	Male
TRUE	TRUE	1999	Male
FALSE	FALSE	1997	Male
FALSE	FALSE	2005	Male
TRUE	FALSE	1992	Male
TRUE	FALSE	1991	Male
FALSE	FALSE	1976	Male
FALSE	FALSE	2003	Male
TRUE	TRUE	1994	Male
TRUE	FALSE	1976	Male
FALSE	TRUE	1968	Male
TRUE	TRUE	2012	Male
TRUE	TRUE	1993	Male
TRUE	FALSE	1989	Female
TRUE	TRUE	2002	Female
TRUE	TRUE	1999	Male
TRUE	TRUE	1982	Female
TRUE	TRUE	2002	Female
FALSE	TRUE	2002	Male
TRUE	TRUE	2002	Female
TRUE	FALSE	2001	Male
TRUE	TRUE	2002	Male
FALSE	TRUE	1932	Male
FALSE	TRUE	1951	Male
FALSE	FALSE	1934	Female
FALSE	FALSE	1995	Male
FALSE	FALSE	2004	Male
TRUE	FALSE	1972	Male
TRUE	TRUE	1993	Male
FALSE	TRUE	1979	Female
TRUE	FALSE	1970	Male
FALSE	FALSE	1999	Male
TRUE	FALSE	1990	Male
FALSE	TRUE	1991	Male
FALSE	FALSE	2003	Male
TRUE	TRUE	1991	Male
TRUE	TRUE	2001	Male
FALSE	FALSE	1947	Male
TRUE	FALSE	1980	Male
TRUE	FALSE	1996	Female
TRUE	FALSE	1992	Male
FALSE	FALSE	2006	Male
TRUE	TRUE	2005	Male
TRUE	TRUE	2005	Male
FALSE	TRUE	2003	Male
FALSE	FALSE	2009	Male
FALSE	FALSE	2004	Male
FALSE	TRUE	1992	Male
FALSE	FALSE	1994	Male
FALSE	FALSE	1995	Male
FALSE	FALSE	1995	Male
FALSE	FALSE	1969	Male
TRUE	FALSE	1969	Male
FALSE	TRUE	1974	Male
FALSE	FALSE	1995	Male
FALSE	FALSE	1959	Male
TRUE	FALSE	1983	Male
TRUE	TRUE	1996	Female
TRUE	FALSE	1991	Male
TRUE	TRUE	1982	Male
TRUE	FALSE	1992	Male
FALSE	FALSE	1976	Male
FALSE	FALSE	2007	Male
FALSE	FALSE	2005	Male
TRUE	TRUE	1988	Female
TRUE	TRUE	2000	Male
TRUE	FALSE	1980	Male
FALSE	FALSE	1984	Male
TRUE	TRUE	1988	Male
FALSE	TRUE	2005	Male
FALSE	TRUE	2005	Male
TRUE	TRUE	1994	Female
TRUE	TRUE	1998	Male
FALSE	TRUE	2003	Male
FALSE	FALSE	1988	Male
FALSE	FALSE	2004	Male
TRUE	FALSE	2008	Male
FALSE	TRUE	2011	Male
TRUE	FALSE	1992	Male
TRUE	TRUE	1996	Female
FALSE	FALSE	2005	Male
FALSE	FALSE	2002	Male
FALSE	FALSE	1969	Male
TRUE	TRUE	2004	Female
TRUE	FALSE	2002	Male
FALSE	FALSE	2005	Male
FALSE	FALSE	2005	Male
TRUE	TRUE	2010	Male
TRUE	TRUE	2000	Male
TRUE	FALSE	1986	Female
FALSE	FALSE	2010	Male
FALSE	FALSE	2010	Male
FALSE	FALSE	2005	Male
TRUE	TRUE	2002	Male
FALSE	FALSE	2005	Male
FALSE	FALSE	1979	Male
TRUE	TRUE	1997	Male
TRUE	FALSE	1997	Female
TRUE	FALSE	1979	Male
FALSE	FALSE	2002	Male
FALSE	FALSE	2004	Male
TRUE	TRUE	1998	Male
FALSE	FALSE	1982	Male
FALSE	FALSE	1973	Male
TRUE	TRUE	1984	Male
TRUE	FALSE	1982	Male
TRUE	FALSE	1984	Male
FALSE	FALSE	1982	Male
TRUE	FALSE	1995	Male
FALSE	FALSE	1990	Male
FALSE	FALSE	2009	Male
TRUE	FALSE	1979	Male
FALSE	FALSE	1987	Male
FALSE	TRUE	1987	Male
FALSE	FALSE	1975	Male
FALSE	TRUE	1983	Male
FALSE	FALSE	1971	Male
FALSE	TRUE	1981	Male
FALSE	FALSE	1987	Male
FALSE	TRUE	1951	Male
TRUE	FALSE	1983	Male
FALSE	FALSE	2003	Female
TRUE	FALSE	1985	Male
FALSE	TRUE	2003	Male
TRUE	FALSE	2004	Male
FALSE	FALSE	1976	Male
FALSE	FALSE	1989	Male
FALSE	FALSE	2001	Male
TRUE	TRUE	2002	Male
TRUE	FALSE	1989	Male
TRUE	TRUE	1996	Female
FALSE	TRUE	1996	Female
FALSE	FALSE	2003	Male
FALSE	FALSE	1990	Male
FALSE	FALSE	2007	Male
TRUE	FALSE	1998	Male
TRUE	TRUE	2001	Female
TRUE	FALSE	1996	Male
FALSE	FALSE	1970	Male
TRUE	FALSE	1982	Male
TRUE	FALSE	1976	Male
FALSE	FALSE	2011	Male
TRUE	TRUE	2010	Female
FALSE	TRUE	1974	Male
TRUE	FALSE	1971	Male
FALSE	TRUE	1969	Male
TRUE	TRUE	1986	Female
FALSE	TRUE	1970	Male
FALSE	FALSE	1987	Male
FALSE	FALSE	2002	Male
FALSE	FALSE	2006	Male
FALSE	FALSE	2004	Male
FALSE	FALSE	2009	Male
TRUE	FALSE	2009	Male
TRUE	FALSE	1993	Male
FALSE	TRUE	2004	Male
FALSE	TRUE	2007	Male
TRUE	TRUE	2009	Male
TRUE	FALSE	2006	Female
TRUE	TRUE	2009	Female
TRUE	FALSE	2008	Male
TRUE	FALSE	2009	Male
TRUE	FALSE	2010	Female
FALSE	TRUE	2001	Male
TRUE	TRUE	1993	Male
TRUE	TRUE	2002	Female
TRUE	TRUE	2009	Male
FALSE	FALSE	1976	Male
FALSE	FALSE	1991	Male
FALSE	FALSE	1999	Male
FALSE	FALSE	2003	Male
FALSE	FALSE	2003	Male
TRUE	TRUE	1990	Male
FALSE	TRUE	1997	Male
FALSE	FALSE	2001	Male
TRUE	TRUE	1998	Female
TRUE	TRUE	2006	Male
FALSE	TRUE	2008	Male
FALSE	FALSE	2011	Male
FALSE	FALSE	2005	Male
TRUE	FALSE	1984	Male
TRUE	FALSE	2009	Male
TRUE	FALSE	1997	Female
TRUE	TRUE	2004	Male
TRUE	TRUE	1977	Male
TRUE	TRUE	1983	Female
FALSE	FALSE	2012	Female
TRUE	FALSE	1982	Male
TRUE	FALSE	1979	Male
TRUE	FALSE	1989	Male
FALSE	FALSE	1996	Male
TRUE	FALSE	1990	Male
FALSE	FALSE	2005	Male
FALSE	FALSE	1994	Male
FALSE	FALSE	1991	Male
TRUE	FALSE	2003	Male
FALSE	TRUE	1985	Male
TRUE	TRUE	1987	Male
FALSE	TRUE	1965	Male
TRUE	TRUE	1998	Male
TRUE	FALSE	1985	Male
TRUE	TRUE	2003	Male
FALSE	FALSE	1996	Male
FALSE	TRUE	2006	Female
FALSE	TRUE	2006	Male
TRUE	FALSE	1967	Male
FALSE	TRUE	1974	Male
FALSE	FALSE	1992	Male
TRUE	FALSE	1994	Male
FALSE	FALSE	2003	Male
FALSE	TRUE	1993	Male
TRUE	TRUE	1990	Male
TRUE	FALSE	1971	Male
FALSE	FALSE	1996	Male
FALSE	FALSE	1998	Male
FALSE	FALSE	1968	Male
TRUE	FALSE	1994	Female
TRUE	TRUE	1976	Male
TRUE	FALSE	2002	Female
TRUE	TRUE	1981	Male
TRUE	FALSE	2006	Male
TRUE	FALSE	2003	Male
TRUE	TRUE	1978	Male
FALSE	FALSE	2004	Male
FALSE	TRUE	1971	Male
FALSE	FALSE	1968	Male
TRUE	FALSE	2001	Male
TRUE	FALSE	2001	Male
TRUE	FALSE	1981	Male
FALSE	FALSE	2002	Male
FALSE	TRUE	1996	Male
TRUE	FALSE	1992	Female
TRUE	FALSE	1995	Female
FALSE	FALSE	1990	Male
FALSE	TRUE	1994	Male
FALSE	FALSE	2003	Male
FALSE	TRUE	2001	Male
TRUE	TRUE	1996	Female
TRUE	FALSE	1987	Male
FALSE	FALSE	1994	Male
TRUE	FALSE	2006	Female
TRUE	FALSE	2003	Female
FALSE	FALSE	1999	Male
TRUE	TRUE	2002	Male
TRUE	TRUE	2003	Male
FALSE	FALSE	1991	Male
TRUE	FALSE	1994	Female
TRUE	FALSE	1968	Male
FALSE	FALSE	1965	Male
FALSE	FALSE	1973	Male
FALSE	TRUE	1982	Male
TRUE	FALSE	1985	Male
TRUE	FALSE	1998	Male
FALSE	FALSE	2008	Male
TRUE	FALSE	1996	Male
TRUE	TRUE	2000	Male
FALSE	FALSE	1991	Male
FALSE	FALSE	1991	Male
TRUE	FALSE	1986	Male
TRUE	FALSE	1986	Male
FALSE	FALSE	1997	Female
FALSE	TRUE	1977	Male
TRUE	FALSE	2003	Female
TRUE	FALSE	1978	Female
TRUE	FALSE	1988	Male
TRUE	FALSE	1983	Male
TRUE	FALSE	1980	Male
TRUE	TRUE	1981	Male
FALSE	TRUE	2010	Male
FALSE	FALSE	1926	Male
FALSE	FALSE	2002	Male
TRUE	TRUE	2002	Female
FALSE	FALSE	2006	Male
FALSE	FALSE	1992	Female
FALSE	FALSE	1990	Male
FALSE	FALSE	1998	Male
FALSE	TRUE	1988	Male
FALSE	FALSE	1995	Male
TRUE	FALSE	2002	Female
FALSE	FALSE	1986	Female
FALSE	FALSE	2006	Male
FALSE	FALSE	1987	Male
TRUE	TRUE	1986	Female
FALSE	FALSE	1999	Male
TRUE	TRUE	2002	Female
TRUE	TRUE	2000	Male
FALSE	FALSE	2003	Male
TRUE	FALSE	2008	Male
TRUE	FALSE	2006	Male
FALSE	FALSE	2008	Male
FALSE	FALSE	1989	Male
FALSE	FALSE	2011	Male
FALSE	FALSE	2004	Male
TRUE	FALSE	1999	Male
FALSE	TRUE	2005	Male
TRUE	FALSE	2012	Male
FALSE	FALSE	2000	Female
TRUE	TRUE	2007	Female
TRUE	TRUE	2002	Male
TRUE	FALSE	1993	Male
TRUE	FALSE	1997	Male
TRUE	TRUE	1998	Female
TRUE	FALSE	1978	Male
FALSE	FALSE	1970	Male
FALSE	FALSE	2004	Male
TRUE	FALSE	2007	Female
TRUE	TRUE	1988	Female
TRUE	TRUE	1986	Male
TRUE	TRUE	2003	Female
FALSE	FALSE	1975	Male
TRUE	FALSE	1990	Male
TRUE	TRUE	1996	Female
TRUE	TRUE	1985	Female
TRUE	TRUE	1996	Male
TRUE	TRUE	1995	Male
FALSE	FALSE	1980	Male
TRUE	FALSE	1997	Female
TRUE	TRUE	1985	Female
TRUE	FALSE	1987	Female
TRUE	TRUE	2005	Female
TRUE	FALSE	1988	Female
TRUE	TRUE	1997	Male
FALSE	FALSE	1992	Male
TRUE	TRUE	1996	Female
TRUE	FALSE	1977	Female
TRUE	FALSE	1994	Male
TRUE	TRUE	1996	Male
TRUE	TRUE	2005	Male
TRUE	FALSE	1981	Male
FALSE	FALSE	1989	Male
FALSE	FALSE	1983	Male
TRUE	FALSE	1990	Male
FALSE	FALSE	1985	Male
TRUE	TRUE	1990	Male
FALSE	FALSE	1992	Male
TRUE	FALSE	1997	Male
FALSE	TRUE	1983	Male
TRUE	TRUE	1999	Female
FALSE	TRUE	1982	Male
FALSE	FALSE	2000	Male
TRUE	FALSE	1995	Female
TRUE	TRUE	1994	Male
FALSE	FALSE	1982	Male
TRUE	FALSE	1998	Female
TRUE	FALSE	2005	Male
TRUE	FALSE	2007	Male
FALSE	TRUE	2004	Male
FALSE	TRUE	2004	Male
TRUE	TRUE	1982	Male
TRUE	TRUE	1985	Male
TRUE	TRUE	1991	Male
FALSE	FALSE	1973	Male
FALSE	TRUE	1997	Male
FALSE	TRUE	2000	Male
TRUE	TRUE	1979	Male
TRUE	FALSE	2008	Male
FALSE	FALSE	2000	Male
FALSE	FALSE	2010	Female
TRUE	FALSE	2005	Female
TRUE	TRUE	2010	Female
TRUE	FALSE	1978	Female
TRUE	FALSE	1999	Female
FALSE	FALSE	1989	Male
FALSE	FALSE	1983	Male
TRUE	TRUE	1998	Male
FALSE	TRUE	1996	Female
FALSE	FALSE	1978	Male
TRUE	TRUE	1979	Female
FALSE	TRUE	2001	Male
TRUE	FALSE	2004	Male
TRUE	FALSE	1991	Male
TRUE	TRUE	2001	Male
FALSE	TRUE	1988	Male
TRUE	FALSE	1992	Female
TRUE	FALSE	1998	Female
FALSE	FALSE	1976	Male
FALSE	TRUE	1998	Female
FALSE	TRUE	2004	Male
TRUE	FALSE	1991	Male
TRUE	FALSE	1984	Male
TRUE	FALSE	1991	Male
TRUE	FALSE	1989	Male
TRUE	FALSE	2011	Male
FALSE	TRUE	2004	Male
FALSE	FALSE	2007	Male
FALSE	FALSE	2000	Male
TRUE	FALSE	1984	Male
TRUE	FALSE	1991	Female
TRUE	TRUE	2000	Male
FALSE	FALSE	1999	Male
FALSE	FALSE	1999	Male
TRUE	TRUE	2011	Female
TRUE	FALSE	2004	Male
FALSE	FALSE	1985	Female
TRUE	FALSE	1993	Female
TRUE	TRUE	2000	Male
TRUE	TRUE	1983	Male
TRUE	FALSE	1997	Male
FALSE	TRUE	2001	Male
TRUE	FALSE	2000	Female
TRUE	FALSE	1989	Male
TRUE	TRUE	1992	Male
TRUE	TRUE	1989	Male
FALSE	FALSE	1996	Male
FALSE	TRUE	1991	Female
FALSE	TRUE	2007	Male
TRUE	FALSE	1996	Male
TRUE	TRUE	1989	Male
TRUE	FALSE	1983	Male
TRUE	TRUE	2002	Male
TRUE	TRUE	1998	Male
TRUE	FALSE	1978	Female
TRUE	FALSE	1983	Male
FALSE	TRUE	1968	Male
TRUE	FALSE	1988	Male
TRUE	FALSE	1986	Male
TRUE	FALSE	1992	Male
TRUE	FALSE	1999	Male
TRUE	TRUE	1996	Male
FALSE	FALSE	1972	Male
TRUE	TRUE	1980	Male
FALSE	TRUE	1983	Male
TRUE	FALSE	1993	Male
TRUE	FALSE	1989	Female
TRUE	FALSE	1982	Male
TRUE	TRUE	1994	Female
TRUE	TRUE	1994	Male
TRUE	TRUE	1990	Female
TRUE	TRUE	1994	Female
TRUE	TRUE	1988	Female
TRUE	TRUE	1992	Male
FALSE	FALSE	1978	Male
FALSE	FALSE	1992	Male
FALSE	FALSE	1984	Male
TRUE	FALSE	2005	Male
FALSE	FALSE	2006	Male
TRUE	FALSE	2000	Male
FALSE	TRUE	1978	Male
FALSE	FALSE	1983	Male
FALSE	TRUE	1996	Male
TRUE	TRUE	1988	Male
FALSE	TRUE	1978	Male
TRUE	TRUE	2002	Male
TRUE	FALSE	1994	Male
TRUE	FALSE	2005	Male
FALSE	TRUE	1995	Male
FALSE	FALSE	2011	Male
FALSE	FALSE	2000	Male
FALSE	FALSE	1993	Female
TRUE	TRUE	2003	Female
TRUE	TRUE	1985	Female
TRUE	FALSE	1974	Male
TRUE	TRUE	1989	Male
FALSE	TRUE	1984	Male
TRUE	FALSE	1987	Male
TRUE	FALSE	2005	Female
TRUE	FALSE	1999	Male
TRUE	FALSE	2000	Male
TRUE	FALSE	1980	Male
FALSE	FALSE	1981	Male
FALSE	FALSE	1979	Male
FALSE	TRUE	1985	Male
TRUE	FALSE	2006	Male
FALSE	FALSE	1974	Male
TRUE	TRUE	1997	Male
TRUE	TRUE	1999	Male
TRUE	TRUE	1994	Female
FALSE	FALSE	2003	Female
TRUE	FALSE	1972	Male
FALSE	FALSE	2002	Male
TRUE	TRUE	1979	Male
FALSE	FALSE	1974	Male
TRUE	TRUE	1982	Male
FALSE	FALSE	1989	Male
TRUE	FALSE	1993	Male
FALSE	FALSE	1994	Male
TRUE	TRUE	1982	Male
TRUE	TRUE	1988	Female
TRUE	FALSE	1986	Female
FALSE	TRUE	2002	Male
TRUE	TRUE	1982	Male
TRUE	FALSE	1979	Male
TRUE	FALSE	1977	Male
TRUE	FALSE	1982	Male
TRUE	FALSE	1985	Male
FALSE	TRUE	1985	Male
TRUE	FALSE	1990	Male
FALSE	FALSE	1966	Male
FALSE	FALSE	2007	Female
FALSE	FALSE	1993	Male
TRUE	TRUE	1999	Female
TRUE	TRUE	1999	Male
FALSE	TRUE	2006	Male
FALSE	TRUE	2011	Male
FALSE	FALSE	2004	Male
FALSE	FALSE	1982	Male
FALSE	FALSE	1984	Female
TRUE	TRUE	2007	Male
TRUE	TRUE	1990	Female
FALSE	FALSE	1991	Male
TRUE	TRUE	1993	Male
TRUE	FALSE	1988	Male
TRUE	TRUE	1991	Female
FALSE	FALSE	1986	Male
FALSE	TRUE	2003	Male
TRUE	TRUE	2005	Male
FALSE	TRUE	2007	Male
TRUE	TRUE	1992	Male
TRUE	TRUE	2011	Female
TRUE	TRUE	1990	Male
FALSE	FALSE	2004	Male
FALSE	FALSE	2011	Male
TRUE	FALSE	1966	Male
TRUE	FALSE	1989	Male
TRUE	TRUE	1989	Male
TRUE	FALSE	1995	Female
TRUE	FALSE	1996	Male
TRUE	FALSE	1978	Male
TRUE	TRUE	1996	Male
TRUE	FALSE	1975	Male
TRUE	FALSE	1983	Female
TRUE	FALSE	1990	Male
TRUE	FALSE	1980	Male
TRUE	TRUE	1986	Female
TRUE	TRUE	1998	Female
FALSE	FALSE	2009	Male
FALSE	FALSE	2008	Male
TRUE	FALSE	2005	Male
TRUE	TRUE	2006	Female
FALSE	TRUE	1996	Male
TRUE	TRUE	2007	Male
TRUE	TRUE	1992	Male
FALSE	TRUE	2006	Male
FALSE	FALSE	1999	Male
TRUE	TRUE	1983	Male
TRUE	FALSE	1961	Male
TRUE	FALSE	1995	Male
TRUE	FALSE	2004	Female
FALSE	TRUE	1991	Male
TRUE	TRUE	2000	Female
TRUE	TRUE	1996	Female
FALSE	FALSE	1980	Male
FALSE	FALSE	1981	Male
TRUE	TRUE	1990	Female
TRUE	FALSE	1987	Male
FALSE	TRUE	1975	Male
TRUE	TRUE	1997	Female
TRUE	TRUE	1990	Male
TRUE	TRUE	1991	Female
FALSE	FALSE	2004	Male
TRUE	TRUE	1988	Male
FALSE	FALSE	1987	Male
FALSE	TRUE	1995	Male
TRUE	FALSE	2002	Female
FALSE	FALSE	1956	Male
TRUE	FALSE	2007	Male
FALSE	FALSE	1984	Male
TRUE	TRUE	1986	Female
FALSE	FALSE	1987	Male
FALSE	FALSE	1996	Male
FALSE	TRUE	2005	Male
TRUE	FALSE	2012	Male
FALSE	FALSE	2006	Male
FALSE	TRUE	1998	Male
FALSE	TRUE	2002	Male
FALSE	FALSE	2003	Male
TRUE	FALSE	1983	Male
FALSE	FALSE	1984	Male
FALSE	FALSE	1999	Male
FALSE	FALSE	2000	Male
FALSE	FALSE	1998	Male
FALSE	FALSE	1986	Male
TRUE	FALSE	1986	Male
FALSE	TRUE	1989	Male
TRUE	TRUE	1998	Female
FALSE	TRUE	1985	Male
FALSE	FALSE	2008	Male
FALSE	FALSE	1994	Female
TRUE	TRUE	1988	Male
FALSE	TRUE	1991	Male
TRUE	TRUE	1995	Female
TRUE	TRUE	2008	Female
FALSE	FALSE	1985	Male
TRUE	TRUE	1994	Male
FALSE	FALSE	1999	Male
FALSE	FALSE	1974	Male
FALSE	FALSE	1974	Male
TRUE	FALSE	2004	Male
TRUE	FALSE	1998	Female
FALSE	TRUE	1991	Male
FALSE	FALSE	1988	Male
TRUE	TRUE	2001	Female
TRUE	TRUE	1992	Female
FALSE	TRUE	2004	Male
TRUE	FALSE	1998	Male
FALSE	FALSE	1974	Male
TRUE	TRUE	1985	Male
FALSE	TRUE	1974	Male
FALSE	TRUE	2009	Male
FALSE	FALSE	1966	Male
FALSE	FALSE	1988	Male
TRUE	TRUE	1992	Male
TRUE	FALSE	2002	Male
TRUE	FALSE	2005	Female
TRUE	FALSE	1997	Male
TRUE	FALSE	1991	Male
FALSE	TRUE	2008	Female
FALSE	FALSE	1992	Male
FALSE	FALSE	1999	Male
TRUE	FALSE	1999	Male
FALSE	FALSE	2003	Male
TRUE	FALSE	1999	Male
FALSE	TRUE	1979	Male
FALSE	TRUE	1991	Male
FALSE	TRUE	2004	Female
FALSE	FALSE	2008	Male
FALSE	FALSE	2004	Male
TRUE	TRUE	1998	Male
TRUE	FALSE	1991	Female
TRUE	TRUE	1998	Male
FALSE	FALSE	1986	Male
FALSE	FALSE	1986	Male
FALSE	FALSE	1989	Male
FALSE	FALSE	2012	Male
FALSE	FALSE	2005	Male
FALSE	TRUE	1985	Male
FALSE	TRUE	2005	Male
FALSE	FALSE	1988	Male
TRUE	TRUE	1979	Male
FALSE	FALSE	2008	Male
FALSE	FALSE	1981	Male
TRUE	FALSE	1996	Female
TRUE	TRUE	1996	Female
FALSE	TRUE	1992	Male
FALSE	FALSE	1982	Male
FALSE	TRUE	1993	Male
TRUE	TRUE	1994	Male
TRUE	TRUE	2001	Male
TRUE	TRUE	1997	Female
TRUE	FALSE	1996	Female
TRUE	FALSE	1993	Male
TRUE	TRUE	1997	Male
TRUE	FALSE	2008	Male
TRUE	FALSE	2011	Male
FALSE	FALSE	1975	Male
FALSE	FALSE	1990	Male
TRUE	TRUE	2005	Male
TRUE	TRUE	2009	Male
TRUE	TRUE	2009	Female
TRUE	FALSE	2002	Male
TRUE	FALSE	2010	Male
FALSE	TRUE	2003	Male
FALSE	TRUE	2011	Male
TRUE	TRUE	2003	Male
FALSE	FALSE	1966	Male
FALSE	TRUE	1988	Male
FALSE	TRUE	1991	Male
FALSE	FALSE	1995	Male
FALSE	FALSE	1990	Male
TRUE	FALSE	1984	Male
TRUE	FALSE	1986	Male
TRUE	TRUE	1985	Male
TRUE	TRUE	2003	Male
TRUE	FALSE	2006	Male
TRUE	FALSE	1962	Female
TRUE	TRUE	1962	Male
FALSE	FALSE	2008	Male
FALSE	FALSE	1999	Male
FALSE	FALSE	2005	Male
FALSE	FALSE	1989	Male
FALSE	TRUE	2002	Male
FALSE	FALSE	2011	Male
FALSE	FALSE	1992	Female
TRUE	FALSE	1993	Male
FALSE	TRUE	2002	Male
TRUE	FALSE	2007	Male
FALSE	TRUE	2006	Male
FALSE	FALSE	2011	Male
TRUE	FALSE	1948	Male
TRUE	TRUE	1983	Female
TRUE	TRUE	2007	Female
FALSE	FALSE	1994	Male
TRUE	TRUE	1986	Male
TRUE	FALSE	1978	Male
FALSE	TRUE	1976	Male
FALSE	TRUE	1975	Male
FALSE	TRUE	1980	Male
FALSE	TRUE	1967	Male
FALSE	FALSE	1978	Male
TRUE	FALSE	2003	Male
FALSE	FALSE	2003	Male
TRUE	FALSE	2000	Male
TRUE	FALSE	1948	Male
TRUE	FALSE	1986	Male
FALSE	FALSE	1993	Male
FALSE	FALSE	1978	Male
FALSE	FALSE	1988	Female
TRUE	FALSE	2000	Male
TRUE	FALSE	2001	Female
TRUE	FALSE	2010	Female
TRUE	TRUE	1998	Female
FALSE	TRUE	2009	Female
TRUE	TRUE	1992	Female
FALSE	TRUE	2001	Male
FALSE	FALSE	2003	Male
FALSE	TRUE	2001	Male
FALSE	FALSE	1997	Male
FALSE	FALSE	1993	Female
FALSE	TRUE	1972	Male
TRUE	FALSE	1985	Male
FALSE	FALSE	2010	Female
TRUE	TRUE	2002	Male
FALSE	FALSE	1994	Female
TRUE	FALSE	1986	Male
FALSE	FALSE	1992	Male
TRUE	FALSE	1996	Female
TRUE	FALSE	1999	Male
TRUE	FALSE	1991	Male
FALSE	TRUE	1983	Male
TRUE	TRUE	1994	Male
FALSE	FALSE	2000	Male
TRUE	FALSE	2002	Male
TRUE	TRUE	2007	Female
FALSE	TRUE	1998	Male
TRUE	TRUE	1990	Female
TRUE	FALSE	2006	Male
TRUE	FALSE	1993	Male
FALSE	FALSE	1979	Male
TRUE	FALSE	1998	Female
TRUE	FALSE	2002	Male
FALSE	FALSE	1994	Male
FALSE	FALSE	2009	Male
FALSE	FALSE	2008	Male
FALSE	FALSE	1982	Male
FALSE	TRUE	1996	Female
TRUE	TRUE	2001	Female
TRUE	TRUE	1995	Female
FALSE	FALSE	2002	Male
TRUE	FALSE	2005	Male
FALSE	FALSE	1968	Male
TRUE	FALSE	1971	Male
TRUE	FALSE	1987	Male
TRUE	TRUE	1989	Female
FALSE	TRUE	1977	Male
TRUE	FALSE	1980	Male
FALSE	FALSE	1959	Male
FALSE	FALSE	1967	Male
FALSE	FALSE	2004	Male
TRUE	FALSE	2006	Female
TRUE	TRUE	1990	Male
TRUE	FALSE	1988	Male
TRUE	FALSE	2010	Female
FALSE	FALSE	1992	Male
FALSE	TRUE	1981	Male
TRUE	TRUE	1992	Female
TRUE	FALSE	1985	Male
FALSE	FALSE	1997	Male
TRUE	TRUE	2009	Male
TRUE	TRUE	1995	Male
TRUE	TRUE	2009	Female
FALSE	TRUE	1989	Male
TRUE	TRUE	2000	Male
TRUE	TRUE	1986	Female
TRUE	TRUE	1993	Female
TRUE	TRUE	1986	Female
FALSE	TRUE	2006	Female
FALSE	FALSE	1996	Male
TRUE	FALSE	1995	Male
TRUE	TRUE	1994	Female
TRUE	FALSE	1974	Female
TRUE	TRUE	2007	Female
FALSE	FALSE	1984	Male
TRUE	FALSE	2004	Male
FALSE	FALSE	1982	Male
FALSE	FALSE	1988	Male
FALSE	FALSE	1992	Male
FALSE	FALSE	2008	Male
FALSE	TRUE	1996	Male
TRUE	TRUE	1991	Male
TRUE	FALSE	1988	Male
FALSE	FALSE	1982	Male
TRUE	FALSE	2001	Male
TRUE	FALSE	1999	Female
FALSE	FALSE	2007	Female
FALSE	FALSE	1983	Male
FALSE	FALSE	1971	Male
TRUE	FALSE	1978	Male
FALSE	FALSE	2001	Male
FALSE	TRUE	1987	Female
FALSE	FALSE	1991	Male
FALSE	FALSE	2001	Male
TRUE	FALSE	1990	Male
FALSE	TRUE	2000	Male
TRUE	FALSE	1986	Male
FALSE	FALSE	1999	Male
FALSE	FALSE	1991	Male
TRUE	FALSE	1997	Female
TRUE	TRUE	1998	Male
FALSE	TRUE	1987	Male
FALSE	FALSE	1990	Male
TRUE	TRUE	2001	Male
TRUE	FALSE	2002	Female
TRUE	FALSE	1999	Male
TRUE	FALSE	1997	Male
TRUE	FALSE	1999	Male
TRUE	TRUE	1993	Male
TRUE	FALSE	1988	Male
TRUE	TRUE	2007	Female
TRUE	TRUE	2006	Female
TRUE	TRUE	1986	Female
TRUE	TRUE	1994	Male
TRUE	FALSE	1973	Male
TRUE	FALSE	1978	Male
TRUE	TRUE	2010	Female
TRUE	TRUE	2000	Male
TRUE	FALSE	2010	Female
TRUE	TRUE	2006	Female
FALSE	FALSE	1988	Male
TRUE	TRUE	1982	Male
TRUE	TRUE	2004	Male
TRUE	TRUE	1988	Male
FALSE	FALSE	1986	Male
FALSE	FALSE	1980	Male
FALSE	FALSE	1986	Male
FALSE	TRUE	1981	Male
FALSE	FALSE	1975	Male
FALSE	FALSE	1996	Male
TRUE	TRUE	1996	Female
TRUE	TRUE	1988	Female
TRUE	FALSE	1991	Male
FALSE	FALSE	2003	Female
FALSE	FALSE	2009	Male
FALSE	FALSE	2011	Male
FALSE	FALSE	2009	Male
TRUE	TRUE	2011	Male
FALSE	TRUE	2007	Male
TRUE	TRUE	1997	Male
TRUE	TRUE	2000	Female
TRUE	TRUE	2006	Female
FALSE	FALSE	1999	Male
TRUE	TRUE	1996	Female
FALSE	FALSE	2004	Female
FALSE	TRUE	1997	Male
TRUE	FALSE	1993	Male
FALSE	FALSE	1993	Male
FALSE	TRUE	2003	Male
FALSE	TRUE	1996	Female
FALSE	TRUE	1997	Female
FALSE	FALSE	1998	Male
TRUE	FALSE	2000	Male
FALSE	FALSE	1987	Male
TRUE	FALSE	1996	Male
FALSE	FALSE	2008	Male
TRUE	FALSE	2010	Male
FALSE	FALSE	1988	Male
FALSE	FALSE	1979	Male
FALSE	TRUE	1991	Male
TRUE	TRUE	1987	Male
FALSE	TRUE	1994	Male
FALSE	FALSE	2012	Male
TRUE	TRUE	2008	Male
TRUE	TRUE	1994	Male
FALSE	FALSE	1985	Male
FALSE	FALSE	2000	Male
FALSE	FALSE	2005	Male
TRUE	TRUE	1980	Female
TRUE	FALSE	2008	Male
TRUE	FALSE	1997	Female
TRUE	TRUE	1996	Male
TRUE	TRUE	1983	Male
TRUE	FALSE	1994	Female
FALSE	FALSE	1992	Male
FALSE	TRUE	1996	Male
FALSE	FALSE	1996	Male
TRUE	TRUE	1989	Female
FALSE	TRUE	1991	Male
TRUE	TRUE	1991	Female
FALSE	TRUE	2006	Male
TRUE	FALSE	2000	Male
TRUE	TRUE	1973	Female
FALSE	TRUE	1973	Male
FALSE	FALSE	1968	Male
FALSE	TRUE	1971	Male
TRUE	TRUE	2010	Male
FALSE	TRUE	1963	Male
TRUE	TRUE	2001	Female
TRUE	FALSE	1980	Male
TRUE	FALSE	2000	Male
TRUE	FALSE	1998	Female
TRUE	FALSE	2007	Male
TRUE	FALSE	2005	Male
FALSE	TRUE	1995	Male
TRUE	FALSE	2000	Male
FALSE	FALSE	1997	Male
TRUE	TRUE	1992	Male
TRUE	FALSE	2006	Female
TRUE	FALSE	1973	Female
TRUE	TRUE	1991	Male
TRUE	FALSE	2011	Male
FALSE	FALSE	2007	Female
FALSE	FALSE	1990	Male
TRUE	FALSE	1984	Male
TRUE	TRUE	2004	Female
TRUE	TRUE	2002	Female
TRUE	FALSE	1990	Male
FALSE	TRUE	1973	Male
FALSE	FALSE	1987	Male
FALSE	FALSE	1992	Male
FALSE	TRUE	1984	Male
TRUE	FALSE	1981	Male
TRUE	FALSE	2004	Male
FALSE	FALSE	2004	Male
TRUE	TRUE	1974	Male
FALSE	TRUE	2001	Male
TRUE	FALSE	2007	Male
TRUE	TRUE	1991	Female
FALSE	TRUE	2007	Male
TRUE	TRUE	2008	Male
FALSE	FALSE	1974	Male
TRUE	FALSE	2003	Male
TRUE	TRUE	2005	Male
TRUE	TRUE	2001	Female
TRUE	TRUE	2002	Female
FALSE	FALSE	2005	Female
TRUE	TRUE	2001	Female
TRUE	TRUE	2003	Female
FALSE	FALSE	1985	Male
FALSE	TRUE	1988	Male
FALSE	TRUE	1991	Female
FALSE	FALSE	2005	Male
TRUE	FALSE	2002	Male
FALSE	FALSE	1983	Male
FALSE	FALSE	2002	Male
TRUE	FALSE	1985	Male
TRUE	TRUE	2004	Male
TRUE	FALSE	1987	Male
TRUE	TRUE	2006	Female
TRUE	TRUE	2007	Female
FALSE	FALSE	1993	Male
TRUE	FALSE	2004	Male
TRUE	FALSE	2002	Male
FALSE	FALSE	2005	Male
FALSE	FALSE	1992	Male
TRUE	FALSE	1989	Male
FALSE	FALSE	1987	Male
FALSE	TRUE	1972	Male
FALSE	FALSE	1987	Male
FALSE	FALSE	2012	Male
FALSE	TRUE	2006	Male
FALSE	TRUE	2009	Male
TRUE	TRUE	2005	Male
TRUE	FALSE	2010	Male
TRUE	TRUE	2005	Male
TRUE	FALSE	2005	Female
FALSE	FALSE	1990	Male
FALSE	FALSE	1955	Male
FALSE	FALSE	1987	Male
FALSE	FALSE	1977	Male
FALSE	FALSE	1990	Male
FALSE	FALSE	1995	Male
TRUE	FALSE	2007	Male
FALSE	TRUE	1997	Male
FALSE	FALSE	2002	Male
FALSE	FALSE	2002	Male
FALSE	TRUE	2001	Male
TRUE	TRUE	1993	Male
FALSE	FALSE	1987	Male
FALSE	TRUE	1999	Male
TRUE	TRUE	2003	Male
FALSE	FALSE	1990	Male
FALSE	TRUE	1980	Male
TRUE	FALSE	1976	Male
FALSE	FALSE	1975	Male
FALSE	FALSE	1974	Male
FALSE	FALSE	1975	Male
TRUE	FALSE	1999	Female
TRUE	TRUE	1982	Male
TRUE	TRUE	2003	Male
FALSE	FALSE	2009	Male
TRUE	FALSE	2012	Female
FALSE	FALSE	1973	Male
FALSE	TRUE	1989	Male
TRUE	FALSE	1982	Male
FALSE	FALSE	1997	Male
FALSE	FALSE	2004	Male
TRUE	TRUE	1983	Male
FALSE	FALSE	1983	Male
FALSE	FALSE	1986	Male
FALSE	FALSE	2004	Male
FALSE	FALSE	1982	Male
FALSE	FALSE	2006	Female
FALSE	TRUE	1973	Male
FALSE	FALSE	1978	Male
TRUE	FALSE	1986	Female
TRUE	FALSE	1988	Male
FALSE	FALSE	2004	Male
FALSE	FALSE	2003	Male
FALSE	FALSE	1953	Male
TRUE	FALSE	1987	Male
FALSE	FALSE	1969	Male
FALSE	FALSE	1988	Male
TRUE	FALSE	2007	Male
TRUE	FALSE	1997	Male
FALSE	TRUE	1981	Male
FALSE	TRUE	2001	Male
FALSE	FALSE	2010	Male
FALSE	FALSE	1980	Male
TRUE	TRUE	1988	Male
TRUE	TRUE	1998	Female
FALSE	FALSE	2005	Male
FALSE	FALSE	2007	Male
FALSE	FALSE	2009	Male
FALSE	FALSE	1982	Male
FALSE	FALSE	1974	Male
TRUE	TRUE	1977	Male
TRUE	TRUE	2000	Male
TRUE	FALSE	1986	Female
TRUE	FALSE	1990	Male
TRUE	TRUE	1989	Male
TRUE	FALSE	1985	Male
FALSE	TRUE	1986	Male
FALSE	TRUE	1998	Female
TRUE	FALSE	1996	Male
TRUE	TRUE	1985	Female
FALSE	FALSE	2000	Male
TRUE	TRUE	2001	Female
TRUE	TRUE	1991	Male
FALSE	TRUE	1992	Male
FALSE	FALSE	1997	Male
FALSE	FALSE	2004	Male
FALSE	FALSE	2010	Male
FALSE	FALSE	2002	Male
FALSE	FALSE	1996	Male
FALSE	FALSE	2002	Male
FALSE	FALSE	1994	Male
FALSE	FALSE	2002	Male
FALSE	FALSE	1985	Male
TRUE	FALSE	1989	Female
TRUE	FALSE	1990	Male
TRUE	FALSE	2002	Male
FALSE	FALSE	1980	Male
FALSE	FALSE	1991	Male
TRUE	TRUE	1980	Male
FALSE	TRUE	1988	Male
TRUE	FALSE	2008	Male
TRUE	TRUE	2005	Female
FALSE	FALSE	2002	Male
TRUE	FALSE	2003	Female
FALSE	FALSE	1996	Male
TRUE	FALSE	2004	Female
TRUE	TRUE	2005	Male
FALSE	FALSE	2005	Male
TRUE	TRUE	2000	Male
FALSE	FALSE	2002	Male
TRUE	TRUE	2008	Female
FALSE	FALSE	1974	Female
TRUE	TRUE	1975	Male
TRUE	FALSE	2012	Male
FALSE	FALSE	1991	Male
TRUE	FALSE	1999	Male
TRUE	FALSE	1997	Male
TRUE	FALSE	2003	Male
FALSE	FALSE	1993	Male
FALSE	FALSE	1995	Male
TRUE	TRUE	2012	Male
FALSE	FALSE	1991	Female
TRUE	FALSE	1974	Male
TRUE	FALSE	2007	Male
TRUE	TRUE	1982	Male
FALSE	FALSE	2004	Male
FALSE	FALSE	1987	Male
FALSE	TRUE	1993	Male
FALSE	TRUE	1997	Male
TRUE	TRUE	2000	Male
TRUE	TRUE	1997	Male
FALSE	FALSE	1993	Male
FALSE	FALSE	1979	Male
TRUE	TRUE	1983	Male
TRUE	FALSE	1965	Male
TRUE	TRUE	1995	Male
FALSE	TRUE	1998	Male
FALSE	FALSE	2007	Male
TRUE	TRUE	1982	Male
TRUE	FALSE	2003	Female
TRUE	FALSE	1985	Male
TRUE	FALSE	1980	Male
TRUE	FALSE	1983	Male
FALSE	FALSE	1987	Male
FALSE	FALSE	1999	Male
FALSE	TRUE	1998	Male
TRUE	TRUE	1987	Male
FALSE	TRUE	1994	Male
TRUE	FALSE	1992	Male
TRUE	FALSE	1982	Female
FALSE	TRUE	1975	Male
TRUE	TRUE	1978	Male
TRUE	TRUE	1971	Male
TRUE	FALSE	1978	Male
FALSE	FALSE	1998	Male
FALSE	FALSE	1999	Male
FALSE	FALSE	1962	Male
FALSE	FALSE	1978	Male
TRUE	TRUE	1949	Male
TRUE	FALSE	1984	Male
TRUE	TRUE	2000	Male
TRUE	FALSE	1998	Male
TRUE	FALSE	1968	Female
FALSE	FALSE	1984	Male
FALSE	FALSE	2001	Female
FALSE	TRUE	2001	Male
TRUE	TRUE	2003	Male
TRUE	TRUE	1999	Female
FALSE	FALSE	2004	Male
TRUE	TRUE	1998	Female
TRUE	TRUE	1993	Female
TRUE	TRUE	1991	Female
TRUE	TRUE	1998	Male
FALSE	TRUE	2003	Male
FALSE	FALSE	2004	Male
TRUE	FALSE	2006	Male
TRUE	TRUE	2010	Male
TRUE	FALSE	1994	Female
TRUE	TRUE	2000	Female
TRUE	TRUE	2006	Female
TRUE	TRUE	2006	Male
FALSE	FALSE	1995	Male
TRUE	FALSE	1992	Male
TRUE	FALSE	1977	Male
TRUE	TRUE	1980	Female
TRUE	TRUE	2000	Male
FALSE	FALSE	1983	Female
TRUE	TRUE	2007	Female
TRUE	FALSE	1996	Male
TRUE	TRUE	1998	Female
TRUE	TRUE	2008	Male
TRUE	FALSE	2000	Female
TRUE	FALSE	1987	Male
TRUE	TRUE	1997	Female
TRUE	TRUE	2004	Female
TRUE	TRUE	1983	Female
FALSE	FALSE	1975	Male
FALSE	FALSE	1976	Male
FALSE	TRUE	2002	Female
TRUE	FALSE	2003	Male
FALSE	TRUE	1991	Male
TRUE	FALSE	2009	Male
FALSE	FALSE	2005	Female
FALSE	TRUE	2004	Male
FALSE	FALSE	2009	Male
FALSE	FALSE	1995	Male
FALSE	FALSE	2009	Female
FALSE	FALSE	1996	Male
TRUE	FALSE	1990	Male
TRUE	FALSE	1980	Female
FALSE	FALSE	1970	Male
FALSE	FALSE	1989	Male
FALSE	FALSE	1999	Male
FALSE	FALSE	2003	Male
FALSE	FALSE	1987	Female
TRUE	TRUE	1988	Male
TRUE	FALSE	1988	Female
TRUE	TRUE	2003	Female
TRUE	FALSE	1999	Female
TRUE	FALSE	2010	Female
TRUE	FALSE	1996	Female
TRUE	TRUE	2002	Female
TRUE	FALSE	1995	Female
TRUE	TRUE	2001	Male
TRUE	TRUE	1983	Female
TRUE	TRUE	1983	Female
TRUE	FALSE	1986	Male
TRUE	FALSE	2009	Female
TRUE	TRUE	2010	Male
TRUE	FALSE	1976	Male
FALSE	FALSE	1989	Male
FALSE	FALSE	1987	Female
FALSE	TRUE	1994	Male
FALSE	FALSE	1997	Male
FALSE	TRUE	2005	Male
TRUE	FALSE	1999	Male
TRUE	FALSE	1991	Male
FALSE	FALSE	1997	Male
TRUE	TRUE	1993	Male
TRUE	TRUE	2004	Male
TRUE	FALSE	2011	Female
FALSE	FALSE	1992	Male
TRUE	FALSE	1993	Male
FALSE	FALSE	1978	Male
FALSE	TRUE	1998	Male
TRUE	FALSE	1980	Male
FALSE	TRUE	1943	Male
TRUE	FALSE	1952	Male
FALSE	FALSE	1993	Female
FALSE	FALSE	1990	Male
FALSE	TRUE	1976	Male
TRUE	FALSE	1987	Male
FALSE	FALSE	1965	Male
FALSE	FALSE	1992	Male
FALSE	FALSE	1992	Male
FALSE	FALSE	1984	Male
FALSE	FALSE	1982	Male
TRUE	TRUE	2003	Male
FALSE	FALSE	1991	Male
TRUE	FALSE	2006	Female
TRUE	TRUE	2005	Male
TRUE	TRUE	1979	Male
FALSE	FALSE	2010	Male
TRUE	TRUE	1999	Female
TRUE	FALSE	2003	Male
TRUE	FALSE	1996	Male
FALSE	FALSE	1969	Male
FALSE	FALSE	1987	Male
FALSE	FALSE	1998	Male
FALSE	FALSE	2008	Female
TRUE	TRUE	2005	Male
TRUE	FALSE	1998	Male
FALSE	FALSE	1985	Male
FALSE	FALSE	1975	Male
TRUE	TRUE	1989	Female
TRUE	FALSE	1998	Male
TRUE	TRUE	2008	Female
TRUE	TRUE	2003	Female
TRUE	TRUE	1989	Male
TRUE	TRUE	1988	Male
FALSE	FALSE	1967	Male
FALSE	FALSE	1987	Male
FALSE	TRUE	1979	Female
FALSE	TRUE	1980	Male
FALSE	TRUE	1981	Male
TRUE	TRUE	2005	Female
FALSE	FALSE	2001	Male
TRUE	FALSE	1995	Male
FALSE	FALSE	1992	Male
FALSE	FALSE	1978	Male
TRUE	FALSE	2009	Male
TRUE	FALSE	1996	Male
TRUE	TRUE	2003	Male
TRUE	TRUE	2008	Female
TRUE	FALSE	1994	Male
TRUE	TRUE	2003	Male
FALSE	FALSE	2003	Male
FALSE	TRUE	2003	Male
FALSE	FALSE	2004	Male
TRUE	FALSE	2010	Male
FALSE	FALSE	2000	Female
FALSE	FALSE	1971	Male
TRUE	TRUE	1999	Male
TRUE	FALSE	1991	Male
TRUE	TRUE	2007	Female
FALSE	FALSE	2000	Male
FALSE	TRUE	2007	Male
TRUE	TRUE	1994	Female
TRUE	TRUE	1986	Female
TRUE	TRUE	1989	Female
TRUE	TRUE	1996	Female
TRUE	TRUE	2000	Female
FALSE	TRUE	1997	Female
TRUE	FALSE	1993	Male
FALSE	FALSE	1969	Male
TRUE	FALSE	2006	Male
FALSE	FALSE	1994	Male
TRUE	FALSE	1987	Male
TRUE	TRUE	1993	Female
TRUE	TRUE	1993	Female
FALSE	FALSE	1982	Male
FALSE	FALSE	2000	Male
TRUE	TRUE	2001	Male
FALSE	TRUE	2000	Male
TRUE	FALSE	2006	Male
FALSE	FALSE	1991	Male
FALSE	FALSE	1998	Male
FALSE	FALSE	1970	Male
FALSE	FALSE	1982	Male
TRUE	FALSE	2005	Male
FALSE	FALSE	1985	Male
TRUE	FALSE	2003	Female
TRUE	FALSE	1985	Female
TRUE	FALSE	1990	Male
FALSE	FALSE	1966	Male
TRUE	TRUE	1998	Female
TRUE	TRUE	1994	Male
TRUE	FALSE	1992	Male
TRUE	FALSE	1992	Male
FALSE	TRUE	1977	Female
FALSE	FALSE	1989	Male
TRUE	FALSE	1992	Male
FALSE	FALSE	1998	Male
TRUE	FALSE	2005	Female
TRUE	TRUE	1998	Male
FALSE	FALSE	2004	Male
FALSE	TRUE	2003	Female
TRUE	TRUE	1998	Female
TRUE	TRUE	1987	Male
TRUE	TRUE	1998	Female
FALSE	TRUE	1976	Male
TRUE	TRUE	1989	Male
FALSE	FALSE	2009	Female
FALSE	TRUE	1989	Male
TRUE	TRUE	1977	Male
FALSE	FALSE	1979	Male
TRUE	FALSE	1986	Male
FALSE	FALSE	2005	Male
FALSE	FALSE	1993	Male
FALSE	FALSE	1987	Male
TRUE	FALSE	1987	Male
TRUE	TRUE	1990	Male
FALSE	FALSE	1975	Male
FALSE	FALSE	1986	Female
TRUE	TRUE	1991	Male
FALSE	TRUE	1994	Male
TRUE	TRUE	1996	Male
TRUE	FALSE	1996	Male
TRUE	FALSE	1987	Male
TRUE	FALSE	2010	Female
FALSE	FALSE	1998	Male
FALSE	FALSE	1967	Male
FALSE	TRUE	1967	Male
FALSE	TRUE	2000	Female
TRUE	FALSE	1992	Male
FALSE	FALSE	1976	Male
FALSE	FALSE	2001	Male
TRUE	TRUE	1997	Male
FALSE	FALSE	1989	Female
TRUE	TRUE	1999	Male
TRUE	TRUE	1990	Female
FALSE	TRUE	2012	Female
TRUE	FALSE	2010	Male
TRUE	FALSE	2004	Male
FALSE	FALSE	1975	Male
TRUE	FALSE	2000	Male
TRUE	TRUE	1980	Female
TRUE	FALSE	1981	Male
TRUE	FALSE	1970	Male
FALSE	FALSE	1982	Male
TRUE	FALSE	2003	Male
TRUE	FALSE	1992	Male
TRUE	FALSE	1982	Male
TRUE	TRUE	1996	Male
TRUE	TRUE	1989	Male
FALSE	FALSE	1963	Male
TRUE	TRUE	2011	Female
TRUE	FALSE	1995	Male
TRUE	TRUE	2001	Male
TRUE	TRUE	1981	Female
FALSE	FALSE	1996	Male
TRUE	FALSE	2009	Female
FALSE	FALSE	2001	Male
FALSE	FALSE	2000	Male
FALSE	FALSE	1991	Male
TRUE	FALSE	2012	Male
TRUE	TRUE	2008	Male
FALSE	FALSE	1988	Male
TRUE	FALSE	2009	Male
FALSE	FALSE	1989	Male
FALSE	FALSE	2011	Male
TRUE	TRUE	1970	Male
TRUE	FALSE	1995	Male
FALSE	FALSE	1986	Male
TRUE	TRUE	2010	Female
TRUE	FALSE	2002	Female
TRUE	FALSE	1982	Male
TRUE	TRUE	1992	Male
FALSE	FALSE	1985	Male
FALSE	FALSE	1995	Male
TRUE	TRUE	2004	Female
TRUE	TRUE	2004	Female
FALSE	TRUE	1987	Male
FALSE	TRUE	2004	Female
FALSE	TRUE	2004	Male
TRUE	FALSE	2003	Male
FALSE	FALSE	2006	Male
FALSE	FALSE	2001	Female
FALSE	TRUE	1988	Male
FALSE	FALSE	1983	Male
TRUE	FALSE	1993	Male
TRUE	FALSE	1996	Female
TRUE	FALSE	1998	Female
TRUE	TRUE	1997	Male
FALSE	TRUE	1985	Male
FALSE	FALSE	1991	Male
TRUE	FALSE	1988	Male
TRUE	FALSE	2006	Male
FALSE	TRUE	1999	Male
TRUE	FALSE	2006	Female
TRUE	FALSE	1986	Male
FALSE	FALSE	1993	Male
FALSE	FALSE	1981	Male
FALSE	FALSE	2005	Female
FALSE	FALSE	2002	Female
FALSE	TRUE	1995	Male
TRUE	TRUE	1985	Male
TRUE	TRUE	1985	Male
TRUE	FALSE	2008	Male
TRUE	FALSE	2001	Male
TRUE	FALSE	2009	Female
FALSE	TRUE	1988	Male
FALSE	FALSE	1948	Male
TRUE	TRUE	1985	Male
TRUE	FALSE	1998	Female
TRUE	FALSE	2009	Male
FALSE	FALSE	2001	Male
TRUE	FALSE	1991	Male
TRUE	TRUE	1970	Male
FALSE	FALSE	1999	Male
FALSE	FALSE	1974	Male
FALSE	FALSE	1993	Male
TRUE	FALSE	1980	Male
FALSE	FALSE	1976	Female
TRUE	TRUE	1999	Male
TRUE	FALSE	1990	Male
FALSE	FALSE	1995	Male
FALSE	FALSE	2000	Male
TRUE	FALSE	2010	Female
TRUE	TRUE	1996	Male
FALSE	TRUE	1983	Male
TRUE	TRUE	1989	Male
TRUE	TRUE	1998	Male
FALSE	FALSE	1995	Female
TRUE	TRUE	1992	Male
TRUE	TRUE	1999	Female
FALSE	FALSE	1979	Male
FALSE	FALSE	1986	Male
FALSE	FALSE	1965	Male
TRUE	FALSE	1976	Male
FALSE	FALSE	1999	Male
TRUE	FALSE	1980	Male
FALSE	FALSE	1996	Male
FALSE	TRUE	2007	Male
FALSE	TRUE	1993	Male
TRUE	TRUE	2004	Male
FALSE	FALSE	1987	Female
FALSE	FALSE	2000	Male
TRUE	TRUE	2006	Male
FALSE	FALSE	1995	Female
TRUE	TRUE	1982	Male
TRUE	FALSE	1982	Male
TRUE	FALSE	1998	Male
FALSE	TRUE	1970	Male
TRUE	TRUE	1987	Male
FALSE	FALSE	1998	Male
FALSE	FALSE	2006	Male
FALSE	FALSE	2004	Male
TRUE	TRUE	1985	Male
FALSE	FALSE	1996	Male
FALSE	FALSE	2001	Male
FALSE	FALSE	2000	Male
FALSE	TRUE	1996	Male
FALSE	FALSE	1952	Male
FALSE	FALSE	2008	Male
FALSE	FALSE	2006	Male
FALSE	FALSE	1992	Male
FALSE	FALSE	1999	Male
FALSE	FALSE	1999	Male
TRUE	TRUE	2004	Male
TRUE	FALSE	1994	Male
TRUE	TRUE	2008	Female
TRUE	FALSE	1971	Male
TRUE	FALSE	1971	Male
FALSE	FALSE	1993	Male
FALSE	TRUE	2004	Female
TRUE	FALSE	1987	Male
TRUE	TRUE	2004	Female
TRUE	TRUE	1986	Male
TRUE	FALSE	1988	Male
FALSE	TRUE	2011	Female
TRUE	FALSE	1989	Male
FALSE	TRUE	1990	Male
FALSE	FALSE	1980	Male
TRUE	TRUE	2010	Male
TRUE	FALSE	2008	Male
FALSE	FALSE	1992	Male
TRUE	TRUE	1986	Male
FALSE	FALSE	1971	Male
TRUE	FALSE	1993	Male
FALSE	FALSE	1989	Male
TRUE	FALSE	1996	Male
TRUE	TRUE	2001	Male
FALSE	FALSE	1989	Male
FALSE	FALSE	2004	Male
FALSE	FALSE	2009	Male
TRUE	FALSE	2006	Male
FALSE	FALSE	1980	Male
FALSE	FALSE	1990	Male
TRUE	TRUE	1977	Male
TRUE	TRUE	1974	Male
FALSE	FALSE	1988	Male
TRUE	TRUE	1994	Female
FALSE	FALSE	2003	Male
FALSE	FALSE	2003	Male
FALSE	TRUE	1999	Male
TRUE	TRUE	1981	Male
TRUE	TRUE	1999	Male
TRUE	TRUE	2011	Male
TRUE	TRUE	2007	Male
TRUE	FALSE	1979	Male
FALSE	FALSE	1973	Male
TRUE	FALSE	1984	Male
TRUE	TRUE	1994	Female
FALSE	FALSE	2001	Female
FALSE	TRUE	1959	Male
FALSE	FALSE	1987	Male
TRUE	FALSE	2008	Male
TRUE	TRUE	1996	Male
TRUE	FALSE	1995	Male
TRUE	FALSE	1978	Male
TRUE	FALSE	2007	Female
TRUE	TRUE	1984	Male
TRUE	FALSE	1988	Male
FALSE	FALSE	2006	Female
TRUE	TRUE	2007	Male
FALSE	FALSE	1971	Male
FALSE	FALSE	2000	Male
FALSE	TRUE	1987	Female
TRUE	FALSE	1988	Male
TRUE	FALSE	1989	Male
FALSE	FALSE	2007	Male
FALSE	TRUE	1996	Male
TRUE	FALSE	1983	Male
FALSE	FALSE	2000	Male
FALSE	FALSE	2006	Male
FALSE	FALSE	1978	Male
FALSE	FALSE	1984	Male
TRUE	FALSE	1978	Male
TRUE	FALSE	1994	Male
TRUE	TRUE	1986	Female
TRUE	FALSE	2004	Male
TRUE	TRUE	1990	Female
FALSE	TRUE	1993	Male
TRUE	TRUE	2000	Female
FALSE	TRUE	2004	Female
TRUE	FALSE	2008	Male
TRUE	TRUE	1990	Male
FALSE	TRUE	1967	Male
FALSE	FALSE	2003	Male
TRUE	FALSE	2005	Male
FALSE	FALSE	1992	Male
FALSE	FALSE	1997	Male
TRUE	FALSE	2000	Male
TRUE	FALSE	2012	Male
FALSE	TRUE	1973	Male
FALSE	TRUE	1973	Male
TRUE	TRUE	2006	Male
FALSE	FALSE	2002	Male
FALSE	FALSE	1999	Male
FALSE	FALSE	1992	Male
FALSE	FALSE	1987	Male
TRUE	TRUE	1984	Female
FALSE	FALSE	1987	Male
TRUE	FALSE	1988	Male
TRUE	FALSE	1994	Male
FALSE	FALSE	1987	Male
TRUE	FALSE	1989	Female
FALSE	FALSE	1992	Male
TRUE	FALSE	1980	Male
FALSE	FALSE	2007	Female
TRUE	TRUE	2003	Female
FALSE	FALSE	1957	Male
TRUE	FALSE	1988	Female
FALSE	FALSE	1990	Male
TRUE	TRUE	1978	Male
FALSE	TRUE	1983	Male
TRUE	FALSE	1997	Female
FALSE	TRUE	2011	Female
FALSE	TRUE	2004	Male
FALSE	FALSE	2009	Male
FALSE	FALSE	1990	Male
TRUE	TRUE	1996	Male
FALSE	FALSE	2005	Male
TRUE	TRUE	1998	Female
TRUE	TRUE	2000	Male
TRUE	TRUE	1995	Male
TRUE	FALSE	2006	Male
TRUE	FALSE	2010	Female
TRUE	FALSE	1983	Male
TRUE	FALSE	1994	Female
TRUE	FALSE	2001	Female
TRUE	FALSE	1994	Male
TRUE	TRUE	1994	Male
TRUE	FALSE	1970	Male
TRUE	FALSE	1993	Female
FALSE	TRUE	1993	Male
TRUE	TRUE	1999	Female
TRUE	TRUE	1979	Male
TRUE	TRUE	1973	Male
FALSE	FALSE	1983	Male
TRUE	TRUE	1981	Female
FALSE	FALSE	1995	Male
FALSE	FALSE	1995	Male
TRUE	FALSE	1982	Female
FALSE	FALSE	1989	Male
TRUE	FALSE	2001	Male
TRUE	FALSE	1977	Male
FALSE	TRUE	1977	Female
TRUE	TRUE	1996	Male
TRUE	TRUE	1982	Female
FALSE	FALSE	1979	Male
FALSE	FALSE	1994	Male
FALSE	TRUE	2000	Male
FALSE	FALSE	2007	Female
TRUE	FALSE	2005	Male
FALSE	FALSE	1989	Male
TRUE	FALSE	1999	Male
FALSE	FALSE	1997	Male
TRUE	FALSE	1991	Male
TRUE	FALSE	1985	Male
FALSE	TRUE	2002	Female
TRUE	FALSE	1982	Male
TRUE	TRUE	1981	Male
TRUE	FALSE	1996	Male
FALSE	FALSE	2009	Male
FALSE	TRUE	2008	Male
FALSE	FALSE	1968	Male
TRUE	TRUE	1943	Male
FALSE	FALSE	1989	Male
TRUE	FALSE	2000	Male
FALSE	FALSE	2000	Male
FALSE	FALSE	1971	Male
TRUE	TRUE	1986	Male
FALSE	FALSE	1983	Male
TRUE	FALSE	1985	Female
TRUE	FALSE	1984	Male
TRUE	FALSE	1989	Male
TRUE	FALSE	1996	Female
FALSE	TRUE	1983	Female
FALSE	TRUE	1966	Male
TRUE	TRUE	1981	Male
TRUE	FALSE	1996	Male
TRUE	TRUE	2004	Male
TRUE	TRUE	2006	Male
TRUE	TRUE	1983	Male
FALSE	FALSE	1981	Male
TRUE	TRUE	1976	Male
TRUE	FALSE	1996	Male
TRUE	FALSE	2008	Female
TRUE	TRUE	1986	Male
FALSE	TRUE	2000	Male
TRUE	FALSE	1997	Female
TRUE	TRUE	1992	Male
FALSE	TRUE	2000	Male
TRUE	FALSE	2003	Female
FALSE	TRUE	2002	Male
TRUE	TRUE	1985	Male
FALSE	FALSE	2007	Female
FALSE	TRUE	2010	Female
FALSE	TRUE	1988	Male
FALSE	FALSE	1971	Male
FALSE	TRUE	1991	Male
TRUE	TRUE	2006	Male
TRUE	TRUE	2008	Female
TRUE	TRUE	2004	Male
TRUE	FALSE	2007	Male
FALSE	FALSE	2007	Male
FALSE	TRUE	2009	Female
FALSE	FALSE	1997	Male
TRUE	FALSE	1980	Male
FALSE	FALSE	2010	Male
FALSE	FALSE	2010	Male
FALSE	FALSE	1997	Male
FALSE	FALSE	1974	Male
FALSE	FALSE	2004	Male
TRUE	FALSE	1977	Female
FALSE	FALSE	1995	Male
FALSE	FALSE	2002	Male
TRUE	TRUE	1932	Male
TRUE	FALSE	2001	Female
TRUE	TRUE	2004	Male
FALSE	TRUE	2002	Female
TRUE	FALSE	2010	Male
FALSE	TRUE	2008	Male
FALSE	TRUE	2006	Male
TRUE	FALSE	1988	Female
TRUE	FALSE	1983	Male
FALSE	FALSE	1989	Male
FALSE	FALSE	1990	Male
TRUE	TRUE	2005	Male
TRUE	TRUE	1986	Male
TRUE	FALSE	1990	Male
TRUE	TRUE	1991	Male
TRUE	FALSE	1991	Female
FALSE	TRUE	1992	Male
TRUE	TRUE	2003	Female
TRUE	TRUE	2002	Male
TRUE	FALSE	2004	Male
FALSE	FALSE	1988	Male
TRUE	FALSE	1978	Male
TRUE	FALSE	1995	Female
FALSE	FALSE	2001	Male
FALSE	FALSE	2003	Male
FALSE	FALSE	2001	Male
FALSE	FALSE	1999	Male
FALSE	FALSE	2009	Male
TRUE	TRUE	1989	Male
FALSE	TRUE	2005	Male
TRUE	FALSE	1985	Female
TRUE	FALSE	1996	Male
TRUE	TRUE	1989	Male
TRUE	FALSE	1995	Male
TRUE	FALSE	2001	Female
FALSE	TRUE	2001	Male
FALSE	FALSE	2005	Male
FALSE	FALSE	2008	Male
FALSE	FALSE	2007	Male
FALSE	FALSE	1997	Male
TRUE	TRUE	1977	Male
TRUE	TRUE	1995	Male
FALSE	TRUE	2002	Male
TRUE	TRUE	1992	Male
FALSE	FALSE	2007	Male
FALSE	TRUE	1993	Male
TRUE	TRUE	1989	Male
TRUE	TRUE	2010	Female
FALSE	FALSE	2006	Female
FALSE	FALSE	2002	Male
TRUE	TRUE	1986	Female
TRUE	FALSE	2006	Female
TRUE	FALSE	1982	Female
TRUE	TRUE	1990	Male
FALSE	TRUE	1992	Male
TRUE	FALSE	2000	Male
FALSE	FALSE	2000	Male
FALSE	FALSE	2000	Male
TRUE	FALSE	1988	Male
FALSE	FALSE	1994	Male
FALSE	FALSE	1999	Male
FALSE	FALSE	1995	Male
TRUE	FALSE	1992	Male
FALSE	FALSE	1998	Female
FALSE	FALSE	2010	Male
FALSE	FALSE	1989	Male
TRUE	TRUE	2007	Female
TRUE	FALSE	2003	Male
FALSE	FALSE	2008	Male
TRUE	TRUE	2001	Female
FALSE	FALSE	2004	Male
TRUE	TRUE	1990	Male
TRUE	TRUE	1986	Male
FALSE	FALSE	1982	Male
TRUE	TRUE	2004	Male
TRUE	TRUE	2011	Male
TRUE	FALSE	2009	Female
FALSE	TRUE	1970	Male
TRUE	TRUE	1982	Female
TRUE	TRUE	1982	Male
TRUE	TRUE	2011	Female
TRUE	FALSE	1974	Male
TRUE	FALSE	1975	Male
FALSE	FALSE	1941	Male
FALSE	FALSE	1997	Male
FALSE	FALSE	2002	Male
FALSE	FALSE	1997	Female
TRUE	FALSE	2005	Female
FALSE	FALSE	2008	Male
TRUE	FALSE	1985	Male
TRUE	FALSE	1980	Male
TRUE	FALSE	1981	Male
FALSE	FALSE	1995	Male
TRUE	FALSE	1997	Male
FALSE	FALSE	1984	Male
FALSE	FALSE	1977	Male
FALSE	FALSE	1972	Male
FALSE	FALSE	1978	Male
TRUE	TRUE	1985	Male
TRUE	FALSE	2003	Female
TRUE	TRUE	2001	Male
FALSE	TRUE	2006	Male
TRUE	FALSE	2003	Male
TRUE	FALSE	2003	Male
TRUE	TRUE	2008	Female
FALSE	TRUE	1988	Male
TRUE	FALSE	1973	Female
TRUE	FALSE	1975	Male
TRUE	FALSE	1986	Male
FALSE	FALSE	2000	Male
FALSE	FALSE	1994	Male
TRUE	FALSE	2003	Male
TRUE	TRUE	1988	Male
TRUE	TRUE	1985	Female
TRUE	FALSE	1976	Male
TRUE	TRUE	1985	Male
TRUE	TRUE	1973	Male
TRUE	FALSE	1967	Male
TRUE	TRUE	2011	Female
TRUE	TRUE	1999	Male
FALSE	TRUE	2011	Male
TRUE	TRUE	1994	Female
TRUE	TRUE	2003	Female
TRUE	TRUE	2003	Male
FALSE	FALSE	1984	Male
FALSE	FALSE	2003	Male
FALSE	FALSE	2007	Male
FALSE	TRUE	1980	Male
FALSE	TRUE	1997	Male
TRUE	FALSE	2010	Male
TRUE	FALSE	2007	Male
FALSE	FALSE	2001	Male
FALSE	FALSE	1996	Male
FALSE	FALSE	1999	Male
FALSE	FALSE	2003	Male
TRUE	FALSE	1993	Female
FALSE	FALSE	1988	Male
FALSE	TRUE	1992	Male
FALSE	FALSE	2006	Male
FALSE	FALSE	2003	Male
TRUE	FALSE	1987	Female
TRUE	TRUE	1987	Male
FALSE	TRUE	1997	Male
TRUE	TRUE	1982	Female
TRUE	TRUE	1992	Female
FALSE	FALSE	2002	Male
TRUE	FALSE	2002	Male
FALSE	FALSE	2003	Female
FALSE	FALSE	2007	Male
TRUE	TRUE	1992	Male
TRUE	FALSE	1996	Female
FALSE	TRUE	2006	Female
FALSE	FALSE	2005	Male
TRUE	FALSE	1994	Male
FALSE	FALSE	1985	Male
TRUE	FALSE	1994	Male
FALSE	TRUE	2008	Female
FALSE	FALSE	2010	Male
FALSE	FALSE	2004	Female
FALSE	FALSE	2004	Male
FALSE	FALSE	2005	Male
FALSE	FALSE	2006	Female
TRUE	TRUE	1993	Male
TRUE	FALSE	2002	Male
TRUE	TRUE	2003	Male
TRUE	TRUE	1999	Male
TRUE	TRUE	1999	Female
TRUE	TRUE	1996	Male
TRUE	TRUE	1984	Male
TRUE	FALSE	1976	Female
FALSE	TRUE	1970	Male
TRUE	TRUE	2010	Female
TRUE	FALSE	1999	Male
TRUE	FALSE	2003	Male
TRUE	FALSE	1988	Male
TRUE	TRUE	1999	Female
FALSE	FALSE	1963	Male
TRUE	TRUE	1995	Female
FALSE	TRUE	1980	Male
TRUE	FALSE	1985	Male
TRUE	TRUE	1996	Female
TRUE	TRUE	1994	Female
TRUE	FALSE	1990	Male
TRUE	FALSE	1980	Male
TRUE	TRUE	1977	Male
FALSE	FALSE	1995	Male
FALSE	FALSE	1994	Male
FALSE	TRUE	1981	Male
FALSE	TRUE	1954	Female
FALSE	TRUE	1991	Male
FALSE	FALSE	1991	Female
FALSE	TRUE	2008	Female
FALSE	FALSE	1928	Male
FALSE	TRUE	2009	Male
FALSE	TRUE	2011	Male
FALSE	TRUE	2009	Male
TRUE	TRUE	1980	Female
FALSE	FALSE	1971	Male
FALSE	FALSE	1988	Male
FALSE	FALSE	2008	Male
FALSE	TRUE	2012	Male
FALSE	FALSE	2007	Female
FALSE	FALSE	2010	Male
TRUE	FALSE	1989	Male
TRUE	TRUE	1987	Male
TRUE	TRUE	1999	Male
TRUE	TRUE	2010	Male
TRUE	TRUE	2005	Male
TRUE	TRUE	2008	Male
FALSE	TRUE	1969	Male
FALSE	TRUE	2007	Male
TRUE	FALSE	2006	Female
FALSE	FALSE	2008	Male
[truncated: 560,495 more rows]
