# Supplementary material for: Gender and racial diversity socialization in science
Source: Nat Comput Sci. 2025 Apr 17;5(6):481–91. doi: 10.1038/s43588-025-00795-9 (PMC12187764; doi:10.1038/s43588-025-00795-9)
Supplement: Supplementary file 6 — Statistical source data for Fig. 4. [file 43588_2025_795_MOESM6_ESM.zip]

Archive with 4 entries (4 files):
- data_fig_4_b.txt
- data_fig_4_c.txt
- data_fig_4_d.txt
- data_fig_4_a.txt
