# Supplementary material for: Gender and racial diversity socialization in science
Source: Nat Comput Sci. 2025 Apr 17;5(6):481–91. doi: 10.1038/s43588-025-00795-9 (PMC12187764; doi:10.1038/s43588-025-00795-9)
Supplement: Supplementary file 6 — Statistical source data for Fig. 4. [file 43588_2025_795_MOESM6_ESM.zip › data_fig_4_b.txt]

firstYr	ethnicity_diverse_early	ethnicity_diverse_late
2006	FALSE	FALSE
2005	FALSE	FALSE
1997	FALSE	FALSE
1983	FALSE	FALSE
1995	TRUE	TRUE
1981	FALSE	TRUE
1981	FALSE	FALSE
1988	FALSE	FALSE
2010	FALSE	FALSE
2010	FALSE	FALSE
2002	FALSE	FALSE
2006	FALSE	TRUE
2007	TRUE	FALSE
1993	FALSE	FALSE
1991	FALSE	FALSE
2005	FALSE	FALSE
2012	FALSE	FALSE
2000	FALSE	FALSE
2000	FALSE	FALSE
2003	TRUE	FALSE
2007	TRUE	TRUE
2011	FALSE	FALSE
2001	FALSE	FALSE
2010	FALSE	FALSE
1985	FALSE	FALSE
1972	FALSE	FALSE
1974	FALSE	FALSE
2008	FALSE	FALSE
2004	FALSE	FALSE
2006	FALSE	FALSE
2000	FALSE	FALSE
2006	FALSE	FALSE
2008	FALSE	FALSE
1998	FALSE	TRUE
1998	FALSE	FALSE
1988	FALSE	FALSE
2005	FALSE	FALSE
1988	FALSE	FALSE
1994	TRUE	TRUE
1996	TRUE	FALSE
1987	FALSE	FALSE
2011	FALSE	FALSE
2009	TRUE	FALSE
1999	FALSE	TRUE
1985	FALSE	TRUE
2001	TRUE	FALSE
1992	FALSE	FALSE
1975	TRUE	FALSE
2004	FALSE	FALSE
2004	FALSE	FALSE
1987	TRUE	TRUE
1997	FALSE	TRUE
1981	FALSE	FALSE
1992	FALSE	FALSE
2000	FALSE	FALSE
2005	FALSE	FALSE
2005	FALSE	TRUE
2006	FALSE	FALSE
2012	FALSE	FALSE
2003	FALSE	FALSE
1993	TRUE	FALSE
2000	TRUE	FALSE
2010	FALSE	FALSE
2011	FALSE	FALSE
1991	TRUE	FALSE
1990	FALSE	FALSE
1992	FALSE	FALSE
1997	FALSE	FALSE
2004	FALSE	FALSE
2006	FALSE	FALSE
2008	FALSE	FALSE
2011	TRUE	FALSE
2003	FALSE	FALSE
1988	FALSE	FALSE
2011	FALSE	FALSE
2007	FALSE	FALSE
2003	FALSE	FALSE
2005	FALSE	FALSE
2011	FALSE	FALSE
2010	FALSE	FALSE
1983	FALSE	FALSE
1997	TRUE	FALSE
2008	FALSE	FALSE
1991	FALSE	FALSE
1988	TRUE	TRUE
1999	FALSE	FALSE
1988	FALSE	FALSE
2010	FALSE	FALSE
1992	FALSE	FALSE
1994	FALSE	FALSE
2003	FALSE	FALSE
2004	TRUE	FALSE
2004	TRUE	TRUE
1997	FALSE	FALSE
2005	TRUE	FALSE
2002	FALSE	FALSE
1976	FALSE	FALSE
1979	TRUE	FALSE
1971	FALSE	FALSE
1972	TRUE	FALSE
1989	FALSE	FALSE
1978	TRUE	TRUE
2004	FALSE	TRUE
1997	TRUE	FALSE
1982	TRUE	FALSE
1968	FALSE	FALSE
1977	FALSE	TRUE
1999	FALSE	TRUE
2003	TRUE	FALSE
2001	FALSE	FALSE
2010	FALSE	FALSE
2006	FALSE	FALSE
2006	FALSE	FALSE
2009	FALSE	FALSE
2006	FALSE	FALSE
1999	FALSE	FALSE
2007	TRUE	FALSE
2004	FALSE	TRUE
2009	FALSE	TRUE
2007	FALSE	FALSE
1995	TRUE	FALSE
1998	FALSE	FALSE
2001	FALSE	FALSE
2010	FALSE	FALSE
2012	FALSE	FALSE
2002	FALSE	FALSE
1997	FALSE	FALSE
1987	FALSE	FALSE
1992	FALSE	TRUE
1980	FALSE	TRUE
1999	FALSE	FALSE
2010	FALSE	FALSE
2003	FALSE	FALSE
2007	FALSE	FALSE
1991	FALSE	FALSE
2006	FALSE	FALSE
2005	TRUE	FALSE
1998	TRUE	FALSE
2008	FALSE	FALSE
2006	FALSE	FALSE
1993	TRUE	FALSE
2005	FALSE	FALSE
1989	TRUE	FALSE
2003	FALSE	FALSE
2000	TRUE	TRUE
2003	TRUE	FALSE
1999	TRUE	TRUE
2011	TRUE	FALSE
1994	FALSE	FALSE
1995	FALSE	FALSE
1987	FALSE	FALSE
2005	TRUE	FALSE
1982	FALSE	FALSE
1968	FALSE	FALSE
1972	FALSE	FALSE
1982	FALSE	FALSE
1990	TRUE	FALSE
1996	FALSE	FALSE
2005	TRUE	FALSE
2002	FALSE	FALSE
2007	FALSE	FALSE
2007	FALSE	FALSE
1994	FALSE	FALSE
2003	FALSE	FALSE
2012	FALSE	FALSE
2006	FALSE	FALSE
2007	FALSE	FALSE
2002	FALSE	FALSE
2010	FALSE	FALSE
1988	FALSE	TRUE
1994	FALSE	TRUE
2004	FALSE	TRUE
2005	TRUE	TRUE
2006	FALSE	FALSE
1989	FALSE	FALSE
1997	FALSE	FALSE
2003	TRUE	FALSE
2002	FALSE	FALSE
1984	FALSE	FALSE
1992	FALSE	TRUE
2004	FALSE	FALSE
2001	FALSE	FALSE
1996	TRUE	FALSE
2012	FALSE	FALSE
2005	FALSE	FALSE
2007	FALSE	FALSE
1988	FALSE	FALSE
1997	FALSE	FALSE
1998	FALSE	FALSE
2001	FALSE	FALSE
2012	FALSE	FALSE
2001	FALSE	FALSE
2007	FALSE	FALSE
1989	FALSE	FALSE
2001	FALSE	FALSE
2005	FALSE	FALSE
2006	FALSE	FALSE
2001	FALSE	FALSE
2001	FALSE	FALSE
2004	FALSE	FALSE
2010	FALSE	FALSE
2009	FALSE	FALSE
2012	FALSE	FALSE
2009	FALSE	FALSE
2012	FALSE	FALSE
2008	FALSE	FALSE
2007	FALSE	FALSE
1961	FALSE	FALSE
1989	FALSE	TRUE
2002	FALSE	FALSE
2007	FALSE	FALSE
2001	FALSE	FALSE
1998	FALSE	FALSE
1988	FALSE	FALSE
1981	FALSE	FALSE
2006	FALSE	FALSE
2004	FALSE	FALSE
1989	FALSE	FALSE
2003	FALSE	FALSE
2007	FALSE	FALSE
2012	FALSE	FALSE
2012	FALSE	FALSE
2007	FALSE	FALSE
1991	FALSE	FALSE
2006	TRUE	TRUE
1997	FALSE	FALSE
1998	FALSE	TRUE
2005	FALSE	FALSE
2003	FALSE	FALSE
2011	FALSE	FALSE
1987	FALSE	TRUE
2004	FALSE	FALSE
2003	FALSE	FALSE
2005	FALSE	FALSE
2003	FALSE	FALSE
2009	FALSE	FALSE
2004	FALSE	TRUE
2003	TRUE	TRUE
2009	FALSE	TRUE
2011	TRUE	FALSE
1977	FALSE	FALSE
1996	TRUE	FALSE
2011	FALSE	FALSE
1994	TRUE	TRUE
1983	FALSE	TRUE
1975	FALSE	TRUE
1997	TRUE	FALSE
2006	TRUE	TRUE
2012	FALSE	FALSE
1992	TRUE	TRUE
1990	FALSE	TRUE
2006	TRUE	FALSE
1977	FALSE	FALSE
1996	FALSE	FALSE
1998	FALSE	FALSE
1997	FALSE	FALSE
1999	FALSE	FALSE
2001	FALSE	FALSE
1976	FALSE	FALSE
1992	FALSE	FALSE
2005	FALSE	FALSE
2005	FALSE	FALSE
1996	FALSE	FALSE
2012	FALSE	FALSE
2008	FALSE	FALSE
1973	FALSE	FALSE
1966	FALSE	FALSE
1989	FALSE	FALSE
1996	FALSE	FALSE
2003	FALSE	FALSE
1987	FALSE	FALSE
2011	FALSE	FALSE
2001	TRUE	TRUE
2006	FALSE	FALSE
1993	FALSE	FALSE
1998	FALSE	FALSE
2000	FALSE	FALSE
2007	FALSE	FALSE
2012	FALSE	FALSE
2006	FALSE	FALSE
2011	FALSE	FALSE
1987	FALSE	FALSE
1989	FALSE	FALSE
1989	FALSE	FALSE
2002	FALSE	FALSE
2011	FALSE	TRUE
2005	FALSE	TRUE
2001	TRUE	TRUE
2001	TRUE	FALSE
1984	FALSE	FALSE
1983	FALSE	FALSE
2000	FALSE	FALSE
2005	FALSE	FALSE
1983	FALSE	FALSE
1997	FALSE	FALSE
2009	FALSE	FALSE
2005	FALSE	FALSE
2009	FALSE	FALSE
2002	FALSE	FALSE
2011	FALSE	FALSE
1993	TRUE	FALSE
1978	FALSE	FALSE
1982	FALSE	FALSE
2001	FALSE	FALSE
1982	FALSE	FALSE
1966	FALSE	FALSE
1992	FALSE	FALSE
1986	FALSE	FALSE
2007	FALSE	FALSE
2007	FALSE	FALSE
1981	FALSE	TRUE
1984	FALSE	TRUE
1975	FALSE	FALSE
1984	FALSE	FALSE
1983	FALSE	FALSE
1976	FALSE	FALSE
1981	FALSE	FALSE
1984	FALSE	FALSE
1983	FALSE	FALSE
1984	FALSE	TRUE
1984	FALSE	FALSE
2002	FALSE	FALSE
2011	FALSE	FALSE
2007	TRUE	FALSE
2005	FALSE	FALSE
1991	TRUE	FALSE
2008	FALSE	FALSE
2012	FALSE	FALSE
2004	FALSE	FALSE
2012	FALSE	FALSE
1998	FALSE	FALSE
1999	FALSE	TRUE
2006	FALSE	FALSE
1980	TRUE	FALSE
1993	TRUE	TRUE
2005	FALSE	FALSE
2009	FALSE	FALSE
2011	FALSE	FALSE
1987	FALSE	TRUE
1963	FALSE	TRUE
1970	TRUE	FALSE
2002	FALSE	FALSE
2010	FALSE	TRUE
2007	FALSE	FALSE
2011	FALSE	FALSE
1994	FALSE	FALSE
2009	FALSE	FALSE
2010	FALSE	FALSE
2012	FALSE	FALSE
1970	FALSE	FALSE
1982	FALSE	FALSE
1980	FALSE	FALSE
1990	FALSE	FALSE
1990	FALSE	FALSE
1994	FALSE	FALSE
2000	FALSE	FALSE
2009	FALSE	FALSE
2012	FALSE	FALSE
2010	FALSE	FALSE
1997	FALSE	FALSE
2005	FALSE	FALSE
2004	TRUE	TRUE
1983	TRUE	TRUE
2010	FALSE	TRUE
2006	FALSE	TRUE
2005	FALSE	FALSE
2000	FALSE	FALSE
2008	FALSE	FALSE
1998	FALSE	FALSE
2012	FALSE	FALSE
1997	FALSE	FALSE
2004	FALSE	FALSE
1989	FALSE	FALSE
2008	FALSE	TRUE
2006	FALSE	FALSE
2005	FALSE	FALSE
1994	TRUE	FALSE
1978	FALSE	FALSE
1983	FALSE	FALSE
1981	FALSE	FALSE
1983	FALSE	FALSE
1990	FALSE	FALSE
2004	FALSE	FALSE
2011	FALSE	FALSE
2009	FALSE	FALSE
2010	FALSE	FALSE
2004	FALSE	FALSE
2008	TRUE	FALSE
1987	FALSE	TRUE
1991	TRUE	TRUE
2000	FALSE	FALSE
2010	FALSE	FALSE
2009	FALSE	FALSE
1994	FALSE	FALSE
1981	FALSE	FALSE
2004	FALSE	FALSE
1998	FALSE	FALSE
2011	FALSE	FALSE
1980	FALSE	FALSE
1992	FALSE	FALSE
1980	TRUE	FALSE
1984	TRUE	FALSE
1997	FALSE	TRUE
2005	FALSE	TRUE
2000	TRUE	TRUE
2003	FALSE	FALSE
1975	FALSE	FALSE
1981	FALSE	TRUE
1978	FALSE	FALSE
1991	FALSE	TRUE
1988	FALSE	FALSE
1997	FALSE	FALSE
1997	FALSE	FALSE
1988	FALSE	TRUE
1978	FALSE	FALSE
2010	TRUE	TRUE
2012	TRUE	TRUE
2000	TRUE	TRUE
2002	FALSE	FALSE
2005	FALSE	FALSE
2006	FALSE	FALSE
2007	FALSE	FALSE
2007	FALSE	FALSE
2005	FALSE	FALSE
2007	FALSE	FALSE
2006	FALSE	FALSE
2003	TRUE	TRUE
1999	FALSE	FALSE
2012	FALSE	FALSE
2012	FALSE	FALSE
2012	FALSE	FALSE
1988	TRUE	FALSE
2000	FALSE	FALSE
2006	FALSE	FALSE
2009	FALSE	FALSE
2005	FALSE	FALSE
1998	FALSE	FALSE
1974	FALSE	FALSE
1974	FALSE	FALSE
1991	FALSE	FALSE
2005	FALSE	TRUE
2011	FALSE	FALSE
2007	TRUE	FALSE
1982	FALSE	TRUE
2005	TRUE	FALSE
2011	TRUE	FALSE
2004	FALSE	FALSE
2007	FALSE	FALSE
1993	TRUE	FALSE
1996	FALSE	FALSE
1993	FALSE	FALSE
2001	FALSE	FALSE
2005	FALSE	FALSE
2011	FALSE	TRUE
2008	FALSE	FALSE
1996	FALSE	FALSE
1995	FALSE	FALSE
2005	TRUE	FALSE
2006	FALSE	FALSE
1995	TRUE	FALSE
2012	FALSE	FALSE
2005	FALSE	FALSE
1999	FALSE	FALSE
2007	TRUE	FALSE
1994	FALSE	FALSE
1991	FALSE	FALSE
1999	TRUE	FALSE
2005	FALSE	FALSE
2009	FALSE	FALSE
1993	FALSE	FALSE
1995	FALSE	FALSE
1986	FALSE	FALSE
2002	FALSE	TRUE
2004	FALSE	TRUE
1972	TRUE	TRUE
2005	FALSE	FALSE
2008	FALSE	FALSE
1993	FALSE	TRUE
2008	TRUE	TRUE
1989	FALSE	FALSE
1987	FALSE	FALSE
1964	FALSE	TRUE
1983	FALSE	TRUE
1998	FALSE	FALSE
2007	FALSE	FALSE
2001	FALSE	FALSE
2009	FALSE	FALSE
2009	FALSE	FALSE
2009	FALSE	FALSE
1993	FALSE	FALSE
1965	FALSE	FALSE
1999	TRUE	FALSE
2001	FALSE	FALSE
1992	FALSE	FALSE
2005	FALSE	FALSE
1999	TRUE	TRUE
1961	FALSE	TRUE
1983	FALSE	TRUE
2001	FALSE	TRUE
1975	FALSE	FALSE
1973	FALSE	FALSE
2004	TRUE	TRUE
2004	TRUE	TRUE
1999	TRUE	TRUE
2003	TRUE	FALSE
1987	FALSE	FALSE
1983	FALSE	FALSE
1993	FALSE	FALSE
1991	FALSE	FALSE
1979	FALSE	FALSE
1979	FALSE	FALSE
1989	TRUE	FALSE
1999	FALSE	FALSE
1984	FALSE	FALSE
2008	FALSE	FALSE
2003	FALSE	FALSE
2004	FALSE	FALSE
1993	FALSE	FALSE
1986	FALSE	TRUE
2008	TRUE	FALSE
1995	FALSE	FALSE
1990	FALSE	FALSE
2007	FALSE	FALSE
1993	FALSE	TRUE
1997	FALSE	TRUE
2003	FALSE	FALSE
2007	FALSE	FALSE
1973	FALSE	FALSE
1986	FALSE	FALSE
2001	FALSE	FALSE
1999	FALSE	FALSE
1997	FALSE	TRUE
1995	TRUE	FALSE
2011	FALSE	FALSE
2012	FALSE	FALSE
2006	FALSE	FALSE
1974	FALSE	TRUE
2004	FALSE	TRUE
2006	FALSE	FALSE
1995	FALSE	FALSE
2003	FALSE	FALSE
2011	TRUE	FALSE
1988	FALSE	FALSE
2003	FALSE	FALSE
2004	TRUE	TRUE
1968	FALSE	FALSE
1987	FALSE	FALSE
1992	FALSE	TRUE
2000	TRUE	TRUE
2010	FALSE	FALSE
2010	FALSE	FALSE
2010	FALSE	FALSE
1991	TRUE	TRUE
2008	FALSE	TRUE
1986	TRUE	FALSE
2012	TRUE	FALSE
2008	TRUE	FALSE
2005	FALSE	FALSE
1995	FALSE	FALSE
2002	FALSE	FALSE
1996	TRUE	TRUE
2000	FALSE	TRUE
2002	TRUE	TRUE
2012	FALSE	TRUE
1984	FALSE	FALSE
2006	FALSE	FALSE
2000	FALSE	FALSE
2007	FALSE	TRUE
2001	FALSE	TRUE
2009	FALSE	TRUE
2011	FALSE	FALSE
2005	FALSE	TRUE
1982	TRUE	TRUE
2002	TRUE	TRUE
1993	TRUE	TRUE
2000	FALSE	TRUE
1986	FALSE	FALSE
2004	FALSE	TRUE
2005	FALSE	FALSE
2011	FALSE	FALSE
2007	FALSE	FALSE
2007	FALSE	FALSE
1989	FALSE	FALSE
2005	FALSE	FALSE
1967	FALSE	FALSE
1983	FALSE	FALSE
1990	FALSE	FALSE
1997	FALSE	FALSE
1965	FALSE	FALSE
1991	FALSE	FALSE
1997	FALSE	FALSE
1996	TRUE	FALSE
2000	FALSE	FALSE
1985	FALSE	FALSE
1988	FALSE	FALSE
2007	FALSE	FALSE
1981	FALSE	FALSE
2002	FALSE	FALSE
1976	FALSE	FALSE
1974	FALSE	FALSE
1991	FALSE	TRUE
1999	FALSE	TRUE
2004	TRUE	FALSE
1994	TRUE	TRUE
2006	FALSE	FALSE
2011	FALSE	FALSE
2010	FALSE	TRUE
2006	FALSE	TRUE
2009	FALSE	FALSE
1999	TRUE	FALSE
2001	FALSE	FALSE
2001	FALSE	FALSE
2011	FALSE	FALSE
2010	FALSE	FALSE
2008	FALSE	FALSE
2008	FALSE	FALSE
2001	FALSE	FALSE
1992	TRUE	FALSE
1963	FALSE	TRUE
1998	TRUE	FALSE
1967	FALSE	FALSE
1961	FALSE	FALSE
1935	FALSE	FALSE
1982	TRUE	FALSE
2005	FALSE	FALSE
2005	FALSE	FALSE
2005	FALSE	FALSE
2005	FALSE	FALSE
2004	FALSE	FALSE
1998	FALSE	FALSE
1990	FALSE	TRUE
1989	FALSE	FALSE
1997	TRUE	FALSE
2000	TRUE	TRUE
2002	FALSE	TRUE
1991	FALSE	FALSE
1976	TRUE	TRUE
1967	FALSE	TRUE
1987	TRUE	TRUE
2006	TRUE	FALSE
2008	TRUE	FALSE
1999	FALSE	FALSE
1996	FALSE	FALSE
2009	FALSE	TRUE
1992	FALSE	FALSE
1995	TRUE	TRUE
1991	TRUE	TRUE
1987	FALSE	FALSE
2011	TRUE	FALSE
1999	FALSE	FALSE
2008	FALSE	FALSE
2005	TRUE	FALSE
2007	FALSE	FALSE
2007	FALSE	FALSE
1994	TRUE	FALSE
1986	FALSE	FALSE
2007	TRUE	FALSE
1998	TRUE	FALSE
2009	FALSE	FALSE
2004	FALSE	FALSE
2002	FALSE	FALSE
2011	FALSE	FALSE
2011	FALSE	FALSE
2011	FALSE	FALSE
2009	FALSE	FALSE
1981	FALSE	TRUE
1993	FALSE	FALSE
1979	FALSE	FALSE
2006	FALSE	FALSE
2012	TRUE	TRUE
2003	TRUE	FALSE
1996	FALSE	TRUE
1989	FALSE	FALSE
1989	FALSE	TRUE
1969	FALSE	FALSE
1997	FALSE	TRUE
2006	FALSE	FALSE
2011	FALSE	FALSE
2006	FALSE	FALSE
1981	TRUE	FALSE
2002	FALSE	FALSE
1997	FALSE	FALSE
2003	FALSE	TRUE
2000	FALSE	FALSE
2003	FALSE	TRUE
1997	FALSE	FALSE
2004	TRUE	FALSE
1995	TRUE	FALSE
1998	FALSE	FALSE
1990	FALSE	FALSE
2006	FALSE	FALSE
2008	FALSE	FALSE
1983	FALSE	FALSE
1983	FALSE	FALSE
2002	FALSE	FALSE
1997	FALSE	FALSE
2012	FALSE	FALSE
1989	FALSE	TRUE
2007	FALSE	FALSE
2007	TRUE	FALSE
2007	FALSE	FALSE
2005	FALSE	FALSE
2009	FALSE	FALSE
2011	FALSE	FALSE
2007	FALSE	FALSE
2002	FALSE	FALSE
2010	FALSE	FALSE
2012	FALSE	FALSE
2011	FALSE	FALSE
2012	TRUE	TRUE
2011	FALSE	FALSE
1998	TRUE	FALSE
2005	TRUE	FALSE
1980	FALSE	FALSE
1999	FALSE	FALSE
1978	FALSE	FALSE
2002	FALSE	FALSE
2007	FALSE	FALSE
1999	FALSE	FALSE
2010	FALSE	FALSE
2010	FALSE	FALSE
2005	FALSE	FALSE
2011	FALSE	FALSE
2002	FALSE	FALSE
1982	FALSE	FALSE
1995	FALSE	FALSE
2004	FALSE	FALSE
2001	FALSE	FALSE
2008	FALSE	FALSE
2006	FALSE	FALSE
2011	FALSE	FALSE
1972	FALSE	FALSE
1974	FALSE	FALSE
2012	FALSE	FALSE
2008	FALSE	FALSE
2009	FALSE	FALSE
2003	FALSE	FALSE
1966	FALSE	FALSE
2007	FALSE	FALSE
2000	FALSE	FALSE
2006	FALSE	FALSE
2012	FALSE	FALSE
1975	FALSE	TRUE
2002	FALSE	FALSE
2001	FALSE	FALSE
2010	FALSE	TRUE
2004	FALSE	TRUE
1993	TRUE	FALSE
1997	FALSE	FALSE
1997	FALSE	FALSE
1987	FALSE	FALSE
1990	FALSE	FALSE
2007	FALSE	FALSE
2010	FALSE	FALSE
2005	FALSE	TRUE
2000	FALSE	FALSE
2001	FALSE	FALSE
1991	FALSE	FALSE
1971	FALSE	FALSE
2002	FALSE	FALSE
2002	FALSE	FALSE
1988	FALSE	FALSE
2000	FALSE	FALSE
1975	FALSE	FALSE
1987	FALSE	FALSE
1999	FALSE	FALSE
2005	FALSE	FALSE
2009	FALSE	FALSE
2011	FALSE	FALSE
2010	FALSE	FALSE
1987	TRUE	TRUE
1973	FALSE	TRUE
1996	FALSE	FALSE
1998	FALSE	FALSE
2005	FALSE	FALSE
2006	FALSE	FALSE
2009	FALSE	FALSE
2012	FALSE	FALSE
2009	FALSE	FALSE
2011	FALSE	FALSE
2012	FALSE	FALSE
2011	TRUE	FALSE
2003	TRUE	FALSE
2011	TRUE	TRUE
1990	TRUE	FALSE
1999	FALSE	FALSE
2001	FALSE	FALSE
2004	FALSE	FALSE
1972	FALSE	FALSE
1984	FALSE	FALSE
1986	FALSE	FALSE
1987	FALSE	FALSE
1987	FALSE	FALSE
2002	FALSE	FALSE
1990	FALSE	FALSE
2006	TRUE	FALSE
2011	FALSE	FALSE
2008	FALSE	FALSE
1977	FALSE	FALSE
1974	TRUE	FALSE
2010	FALSE	FALSE
2005	FALSE	FALSE
1991	FALSE	FALSE
2008	FALSE	FALSE
2009	FALSE	TRUE
2010	FALSE	FALSE
2006	FALSE	FALSE
1996	FALSE	FALSE
1990	FALSE	FALSE
1984	FALSE	FALSE
2011	TRUE	TRUE
2006	TRUE	FALSE
2007	FALSE	TRUE
2003	FALSE	FALSE
2003	FALSE	FALSE
1981	FALSE	FALSE
1988	TRUE	TRUE
1993	TRUE	FALSE
1985	TRUE	FALSE
1995	TRUE	TRUE
2002	FALSE	TRUE
2001	TRUE	FALSE
1990	FALSE	FALSE
1991	TRUE	TRUE
1991	FALSE	FALSE
1982	FALSE	FALSE
1984	FALSE	FALSE
1975	FALSE	FALSE
1994	FALSE	FALSE
1975	FALSE	FALSE
1987	FALSE	FALSE
1996	FALSE	FALSE
1995	FALSE	FALSE
2007	TRUE	FALSE
1996	FALSE	FALSE
2008	FALSE	FALSE
1993	FALSE	FALSE
2008	FALSE	TRUE
1984	FALSE	FALSE
1987	TRUE	TRUE
1978	FALSE	FALSE
1997	TRUE	FALSE
1999	FALSE	FALSE
2005	FALSE	FALSE
2004	FALSE	FALSE
2002	FALSE	FALSE
2012	FALSE	FALSE
2008	FALSE	FALSE
1997	TRUE	FALSE
2003	FALSE	FALSE
2010	FALSE	FALSE
2010	FALSE	FALSE
2008	FALSE	FALSE
1998	FALSE	TRUE
1989	FALSE	FALSE
1992	FALSE	FALSE
1996	FALSE	FALSE
1976	FALSE	FALSE
1983	TRUE	FALSE
1957	TRUE	FALSE
1994	FALSE	TRUE
1978	FALSE	FALSE
2007	FALSE	FALSE
2009	TRUE	FALSE
2003	FALSE	FALSE
2004	TRUE	FALSE
2007	FALSE	FALSE
2010	FALSE	FALSE
2009	FALSE	FALSE
2011	FALSE	FALSE
1972	TRUE	FALSE
1991	FALSE	FALSE
2009	FALSE	FALSE
2008	FALSE	FALSE
2009	FALSE	TRUE
2010	TRUE	TRUE
2009	FALSE	FALSE
2009	FALSE	FALSE
2008	FALSE	FALSE
2001	FALSE	FALSE
2012	FALSE	FALSE
1995	FALSE	FALSE
2008	FALSE	FALSE
2002	FALSE	FALSE
2009	FALSE	FALSE
2008	FALSE	FALSE
2010	FALSE	FALSE
2011	FALSE	FALSE
1977	FALSE	TRUE
2007	FALSE	TRUE
2009	TRUE	FALSE
2011	FALSE	FALSE
2011	TRUE	FALSE
2007	FALSE	FALSE
1995	TRUE	FALSE
1991	FALSE	FALSE
1995	FALSE	FALSE
1992	FALSE	FALSE
2012	FALSE	FALSE
1994	FALSE	FALSE
2009	FALSE	FALSE
2009	FALSE	FALSE
1995	TRUE	FALSE
1997	FALSE	FALSE
2008	FALSE	FALSE
1982	FALSE	FALSE
2003	FALSE	FALSE
2007	FALSE	FALSE
2000	FALSE	FALSE
2009	FALSE	FALSE
2006	FALSE	FALSE
2008	FALSE	FALSE
2004	FALSE	FALSE
2005	FALSE	FALSE
2008	FALSE	FALSE
2011	FALSE	FALSE
1998	FALSE	FALSE
2009	FALSE	FALSE
1992	FALSE	FALSE
2002	FALSE	FALSE
1980	TRUE	FALSE
1997	FALSE	FALSE
2008	FALSE	FALSE
2011	FALSE	FALSE
1989	FALSE	FALSE
2003	FALSE	FALSE
1998	FALSE	FALSE
1988	FALSE	FALSE
2004	FALSE	FALSE
2004	FALSE	FALSE
2005	FALSE	FALSE
2007	FALSE	FALSE
1996	TRUE	TRUE
2003	FALSE	FALSE
2003	FALSE	TRUE
1995	FALSE	FALSE
1995	FALSE	FALSE
1985	FALSE	FALSE
1987	TRUE	FALSE
1987	FALSE	TRUE
2008	FALSE	FALSE
1979	FALSE	FALSE
2003	FALSE	FALSE
1982	FALSE	FALSE
1992	FALSE	FALSE
1953	FALSE	FALSE
2009	FALSE	FALSE
2004	FALSE	FALSE
1993	FALSE	FALSE
1992	FALSE	FALSE
2005	FALSE	FALSE
1979	FALSE	FALSE
1980	TRUE	FALSE
2009	FALSE	FALSE
1999	FALSE	FALSE
2004	FALSE	FALSE
2005	TRUE	TRUE
1999	FALSE	FALSE
1974	FALSE	FALSE
1991	FALSE	FALSE
1990	FALSE	FALSE
2003	FALSE	FALSE
2009	FALSE	FALSE
2006	FALSE	FALSE
2006	FALSE	TRUE
1982	FALSE	FALSE
2004	TRUE	TRUE
1973	FALSE	FALSE
1985	FALSE	FALSE
1994	TRUE	TRUE
1997	FALSE	TRUE
2000	TRUE	TRUE
1997	TRUE	FALSE
2005	TRUE	TRUE
2006	FALSE	TRUE
1967	FALSE	FALSE
2005	FALSE	FALSE
1989	TRUE	FALSE
1992	FALSE	FALSE
2000	TRUE	FALSE
1975	FALSE	FALSE
2006	FALSE	FALSE
2008	FALSE	FALSE
2004	FALSE	FALSE
1979	FALSE	TRUE
1998	FALSE	FALSE
2007	FALSE	FALSE
2007	FALSE	FALSE
2007	FALSE	FALSE
1985	FALSE	FALSE
1990	FALSE	FALSE
1984	FALSE	TRUE
2006	FALSE	FALSE
1998	FALSE	FALSE
2007	FALSE	FALSE
1983	TRUE	TRUE
1998	FALSE	TRUE
2001	FALSE	TRUE
1982	TRUE	TRUE
1991	FALSE	FALSE
2007	FALSE	FALSE
2004	FALSE	FALSE
2007	FALSE	FALSE
2006	FALSE	FALSE
2008	FALSE	FALSE
2003	FALSE	FALSE
2011	FALSE	FALSE
2010	FALSE	FALSE
2010	FALSE	FALSE
2003	FALSE	FALSE
2001	FALSE	FALSE
1996	FALSE	FALSE
2001	FALSE	FALSE
2004	FALSE	FALSE
2008	FALSE	FALSE
2008	FALSE	FALSE
2009	FALSE	FALSE
2000	FALSE	FALSE
1980	FALSE	FALSE
1984	FALSE	FALSE
1975	TRUE	FALSE
1975	FALSE	FALSE
2007	FALSE	TRUE
2010	FALSE	FALSE
1998	FALSE	FALSE
1996	FALSE	FALSE
1989	FALSE	FALSE
2011	FALSE	FALSE
2011	FALSE	FALSE
1996	FALSE	FALSE
1993	TRUE	FALSE
2007	FALSE	FALSE
2002	FALSE	FALSE
1997	FALSE	FALSE
2006	FALSE	FALSE
2010	FALSE	FALSE
2005	FALSE	FALSE
2005	FALSE	FALSE
2005	FALSE	FALSE
2009	FALSE	FALSE
1987	TRUE	FALSE
1984	FALSE	FALSE
1992	TRUE	FALSE
1982	FALSE	TRUE
2005	TRUE	TRUE
1951	FALSE	FALSE
1990	FALSE	FALSE
2007	FALSE	FALSE
2006	FALSE	TRUE
2007	FALSE	TRUE
1974	FALSE	TRUE
2001	TRUE	TRUE
2002	TRUE	TRUE
1982	FALSE	TRUE
2008	FALSE	TRUE
1989	TRUE	TRUE
1987	FALSE	FALSE
1994	TRUE	TRUE
1991	FALSE	FALSE
2005	FALSE	FALSE
2012	FALSE	FALSE
2010	FALSE	FALSE
1994	FALSE	FALSE
1991	FALSE	FALSE
2001	FALSE	FALSE
2008	FALSE	FALSE
2001	FALSE	FALSE
1982	FALSE	FALSE
1995	FALSE	FALSE
1997	FALSE	FALSE
1995	FALSE	FALSE
1997	FALSE	TRUE
1997	FALSE	TRUE
2010	FALSE	FALSE
2005	FALSE	FALSE
2002	TRUE	TRUE
1995	FALSE	TRUE
1978	TRUE	FALSE
2012	FALSE	FALSE
2008	FALSE	FALSE
2011	FALSE	FALSE
1978	FALSE	FALSE
2000	FALSE	FALSE
2007	FALSE	FALSE
1998	FALSE	TRUE
1983	FALSE	FALSE
1973	FALSE	TRUE
2009	TRUE	FALSE
2009	FALSE	FALSE
2007	FALSE	FALSE
1995	TRUE	TRUE
2006	TRUE	TRUE
2004	FALSE	FALSE
2010	TRUE	FALSE
2010	TRUE	TRUE
2004	TRUE	FALSE
2002	TRUE	TRUE
2007	TRUE	FALSE
2003	FALSE	FALSE
2010	FALSE	FALSE
1972	FALSE	FALSE
1999	FALSE	FALSE
2010	FALSE	FALSE
2008	FALSE	FALSE
2009	FALSE	FALSE
2009	FALSE	FALSE
2009	FALSE	FALSE
2009	FALSE	FALSE
2010	FALSE	FALSE
2006	TRUE	TRUE
2005	FALSE	FALSE
2000	FALSE	FALSE
1998	TRUE	FALSE
2007	FALSE	FALSE
2006	FALSE	TRUE
1998	FALSE	FALSE
2000	FALSE	FALSE
1991	FALSE	FALSE
1993	FALSE	FALSE
2011	FALSE	FALSE
2010	FALSE	FALSE
2010	TRUE	FALSE
2005	TRUE	FALSE
2001	FALSE	FALSE
1989	FALSE	TRUE
2005	FALSE	FALSE
1988	FALSE	FALSE
2005	FALSE	FALSE
2011	FALSE	FALSE
2008	FALSE	FALSE
1992	TRUE	FALSE
2008	FALSE	FALSE
1994	TRUE	FALSE
1992	FALSE	FALSE
2009	FALSE	FALSE
2004	FALSE	FALSE
2006	FALSE	FALSE
2005	FALSE	FALSE
1986	TRUE	FALSE
1999	TRUE	FALSE
1996	FALSE	FALSE
1993	FALSE	TRUE
2011	FALSE	FALSE
2001	FALSE	TRUE
1996	FALSE	FALSE
1975	TRUE	FALSE
1991	TRUE	FALSE
2010	FALSE	FALSE
1996	FALSE	FALSE
1998	TRUE	FALSE
2007	FALSE	FALSE
2005	FALSE	FALSE
2003	FALSE	FALSE
2001	FALSE	FALSE
1995	FALSE	FALSE
1987	TRUE	TRUE
1979	TRUE	FALSE
1980	FALSE	FALSE
2008	FALSE	FALSE
2004	TRUE	TRUE
2006	FALSE	FALSE
1994	TRUE	FALSE
1996	FALSE	FALSE
1987	FALSE	FALSE
2003	FALSE	FALSE
1987	FALSE	FALSE
2000	FALSE	FALSE
2009	FALSE	TRUE
1992	FALSE	FALSE
2007	TRUE	FALSE
1994	FALSE	FALSE
1998	FALSE	FALSE
2010	FALSE	FALSE
1999	FALSE	FALSE
2001	FALSE	TRUE
2002	FALSE	FALSE
1999	TRUE	TRUE
1978	TRUE	FALSE
2000	TRUE	TRUE
1991	FALSE	FALSE
1989	FALSE	FALSE
2006	FALSE	FALSE
2005	FALSE	FALSE
2003	FALSE	FALSE
2007	FALSE	FALSE
1993	FALSE	FALSE
2000	TRUE	TRUE
1999	TRUE	FALSE
2010	FALSE	TRUE
1987	FALSE	FALSE
1992	FALSE	FALSE
2012	FALSE	FALSE
1966	FALSE	FALSE
1986	FALSE	FALSE
1986	FALSE	FALSE
1984	FALSE	FALSE
1995	FALSE	FALSE
2005	FALSE	FALSE
1995	FALSE	FALSE
1993	FALSE	FALSE
2002	TRUE	TRUE
1996	FALSE	TRUE
2004	TRUE	TRUE
1975	TRUE	TRUE
2012	FALSE	TRUE
2011	FALSE	FALSE
2011	TRUE	FALSE
2008	FALSE	FALSE
2004	FALSE	FALSE
2010	FALSE	FALSE
1990	FALSE	FALSE
1999	FALSE	FALSE
1991	FALSE	FALSE
2000	TRUE	FALSE
2010	TRUE	FALSE
2010	FALSE	FALSE
2002	TRUE	TRUE
1985	TRUE	TRUE
1997	FALSE	TRUE
2007	FALSE	FALSE
1995	FALSE	FALSE
1985	TRUE	TRUE
2010	FALSE	FALSE
2007	FALSE	FALSE
2005	FALSE	FALSE
2007	FALSE	FALSE
2002	FALSE	FALSE
2010	FALSE	FALSE
2006	FALSE	FALSE
2001	TRUE	TRUE
1977	FALSE	FALSE
1995	FALSE	FALSE
1991	FALSE	TRUE
2000	TRUE	TRUE
2000	FALSE	FALSE
1980	FALSE	FALSE
1992	FALSE	FALSE
1954	FALSE	FALSE
1967	FALSE	FALSE
1994	FALSE	FALSE
1993	FALSE	FALSE
1993	FALSE	FALSE
2002	FALSE	FALSE
1993	FALSE	FALSE
1994	FALSE	FALSE
2002	FALSE	FALSE
2010	FALSE	FALSE
2009	FALSE	FALSE
2008	FALSE	FALSE
2000	FALSE	FALSE
2010	FALSE	FALSE
2010	FALSE	FALSE
1998	FALSE	FALSE
2007	TRUE	FALSE
2000	FALSE	FALSE
2002	FALSE	FALSE
2003	FALSE	FALSE
1996	FALSE	FALSE
2002	TRUE	FALSE
1998	FALSE	FALSE
2012	TRUE	FALSE
2010	FALSE	FALSE
2006	FALSE	FALSE
2006	FALSE	FALSE
2007	FALSE	FALSE
2005	FALSE	FALSE
2012	FALSE	FALSE
1992	TRUE	TRUE
1984	TRUE	FALSE
1999	FALSE	TRUE
2008	TRUE	FALSE
2012	FALSE	FALSE
2007	FALSE	FALSE
1981	FALSE	FALSE
1985	FALSE	TRUE
1974	FALSE	FALSE
2000	FALSE	FALSE
2010	FALSE	FALSE
2012	FALSE	FALSE
2002	FALSE	FALSE
2008	FALSE	FALSE
1987	TRUE	TRUE
2010	FALSE	TRUE
1980	FALSE	FALSE
1978	TRUE	FALSE
1987	FALSE	TRUE
2004	TRUE	TRUE
1968	FALSE	TRUE
2008	TRUE	FALSE
2006	FALSE	FALSE
2002	FALSE	FALSE
2012	FALSE	FALSE
1981	FALSE	TRUE
1997	FALSE	FALSE
2002	FALSE	FALSE
1992	FALSE	FALSE
2007	FALSE	TRUE
2009	FALSE	FALSE
1981	FALSE	FALSE
1995	FALSE	FALSE
2001	FALSE	FALSE
2011	TRUE	FALSE
2003	FALSE	FALSE
2000	TRUE	TRUE
1997	TRUE	TRUE
1988	FALSE	FALSE
1997	TRUE	FALSE
1993	FALSE	TRUE
2006	FALSE	FALSE
2006	FALSE	FALSE
1986	FALSE	FALSE
1984	TRUE	TRUE
1989	TRUE	FALSE
1982	FALSE	TRUE
1993	FALSE	FALSE
1985	FALSE	FALSE
1992	FALSE	FALSE
1999	FALSE	FALSE
2002	FALSE	FALSE
2006	FALSE	FALSE
2005	TRUE	FALSE
2000	TRUE	FALSE
2000	TRUE	FALSE
2007	FALSE	FALSE
1994	FALSE	FALSE
1994	FALSE	FALSE
1996	FALSE	FALSE
2008	FALSE	FALSE
2011	FALSE	FALSE
1999	FALSE	FALSE
2008	FALSE	FALSE
2008	FALSE	FALSE
2008	FALSE	FALSE
2007	FALSE	FALSE
2008	FALSE	FALSE
1999	FALSE	TRUE
1988	TRUE	TRUE
1986	FALSE	FALSE
1994	TRUE	FALSE
1986	FALSE	FALSE
1994	FALSE	FALSE
2005	FALSE	FALSE
2001	FALSE	FALSE
2006	FALSE	FALSE
2002	FALSE	FALSE
1959	TRUE	TRUE
1995	FALSE	TRUE
1991	TRUE	FALSE
2004	FALSE	FALSE
2002	FALSE	FALSE
2006	FALSE	FALSE
2008	FALSE	FALSE
1996	FALSE	FALSE
2010	FALSE	FALSE
1993	FALSE	TRUE
2007	FALSE	FALSE
2002	TRUE	FALSE
1995	FALSE	FALSE
2008	FALSE	FALSE
1973	FALSE	TRUE
1991	TRUE	FALSE
1996	FALSE	FALSE
1997	FALSE	FALSE
1999	FALSE	FALSE
1983	FALSE	FALSE
1996	FALSE	FALSE
1998	FALSE	FALSE
1976	FALSE	FALSE
2008	FALSE	FALSE
1992	TRUE	FALSE
1998	FALSE	FALSE
2009	FALSE	FALSE
2003	FALSE	FALSE
2003	FALSE	FALSE
2006	FALSE	FALSE
2009	FALSE	FALSE
2006	FALSE	FALSE
2006	FALSE	FALSE
2011	FALSE	FALSE
2006	FALSE	FALSE
2006	FALSE	FALSE
2007	FALSE	FALSE
2002	TRUE	FALSE
1986	FALSE	FALSE
1998	FALSE	FALSE
1991	FALSE	FALSE
2000	FALSE	FALSE
1982	FALSE	FALSE
1982	FALSE	FALSE
1980	FALSE	FALSE
1993	FALSE	FALSE
2005	FALSE	FALSE
2009	FALSE	FALSE
1998	FALSE	FALSE
2003	FALSE	FALSE
2003	FALSE	FALSE
1984	FALSE	FALSE
1992	TRUE	FALSE
1993	FALSE	FALSE
1995	FALSE	FALSE
1998	FALSE	FALSE
1992	FALSE	FALSE
1999	FALSE	FALSE
2007	FALSE	TRUE
2005	FALSE	FALSE
1997	FALSE	FALSE
1989	TRUE	FALSE
1998	FALSE	FALSE
2000	FALSE	TRUE
1993	FALSE	TRUE
2008	TRUE	FALSE
2008	TRUE	FALSE
1992	FALSE	FALSE
1993	TRUE	FALSE
2003	FALSE	TRUE
1994	FALSE	FALSE
1992	FALSE	FALSE
1978	FALSE	FALSE
1998	FALSE	FALSE
1992	TRUE	TRUE
2008	FALSE	TRUE
2001	TRUE	TRUE
1984	FALSE	FALSE
1997	FALSE	FALSE
1999	FALSE	FALSE
1973	FALSE	FALSE
2006	FALSE	FALSE
2010	TRUE	FALSE
2007	TRUE	FALSE
1996	TRUE	TRUE
1992	FALSE	FALSE
2011	FALSE	FALSE
1998	FALSE	FALSE
2010	FALSE	FALSE
2012	TRUE	TRUE
2005	FALSE	FALSE
1994	FALSE	FALSE
1989	FALSE	TRUE
2007	FALSE	FALSE
2005	TRUE	FALSE
1997	TRUE	FALSE
1987	TRUE	FALSE
1994	TRUE	TRUE
1991	TRUE	TRUE
1992	FALSE	FALSE
2002	FALSE	FALSE
1989	TRUE	FALSE
2002	FALSE	FALSE
2006	FALSE	FALSE
2004	FALSE	FALSE
2011	FALSE	FALSE
2010	FALSE	FALSE
2004	FALSE	FALSE
2006	FALSE	FALSE
2007	FALSE	FALSE
1984	TRUE	FALSE
1991	FALSE	TRUE
2006	FALSE	FALSE
2000	FALSE	FALSE
2006	FALSE	FALSE
2008	FALSE	FALSE
2009	FALSE	FALSE
2009	FALSE	FALSE
2010	FALSE	FALSE
2010	FALSE	FALSE
2010	FALSE	FALSE
2010	FALSE	FALSE
2004	FALSE	FALSE
2009	FALSE	TRUE
2010	FALSE	TRUE
1989	FALSE	FALSE
2009	FALSE	FALSE
2004	FALSE	FALSE
1985	FALSE	FALSE
1998	TRUE	FALSE
2002	TRUE	FALSE
2002	TRUE	FALSE
2005	FALSE	FALSE
2011	FALSE	FALSE
2001	FALSE	FALSE
1985	FALSE	TRUE
1994	FALSE	FALSE
2007	TRUE	FALSE
2002	FALSE	FALSE
2004	FALSE	FALSE
1995	FALSE	FALSE
1994	FALSE	FALSE
1996	FALSE	TRUE
1994	FALSE	FALSE
1991	FALSE	FALSE
1998	TRUE	FALSE
1999	FALSE	FALSE
2004	FALSE	TRUE
2007	TRUE	TRUE
1995	FALSE	FALSE
2004	FALSE	FALSE
2008	FALSE	FALSE
2002	FALSE	TRUE
1972	TRUE	FALSE
2004	FALSE	FALSE
2010	TRUE	TRUE
2003	FALSE	FALSE
2005	TRUE	FALSE
2010	TRUE	FALSE
2006	FALSE	FALSE
2007	TRUE	TRUE
1996	FALSE	TRUE
1995	FALSE	TRUE
2009	FALSE	FALSE
2011	FALSE	TRUE
2000	TRUE	FALSE
2007	FALSE	FALSE
2008	FALSE	TRUE
1991	TRUE	FALSE
1999	FALSE	FALSE
2010	FALSE	FALSE
1995	TRUE	FALSE
1997	FALSE	FALSE
1978	TRUE	FALSE
1986	TRUE	FALSE
1999	TRUE	FALSE
2008	TRUE	FALSE
1996	TRUE	FALSE
1995	FALSE	FALSE
1986	FALSE	FALSE
1995	FALSE	FALSE
1993	FALSE	TRUE
2002	FALSE	FALSE
1990	FALSE	FALSE
2011	FALSE	FALSE
1998	FALSE	TRUE
1999	FALSE	TRUE
1998	FALSE	TRUE
2003	FALSE	FALSE
1990	FALSE	FALSE
1998	FALSE	FALSE
1998	TRUE	FALSE
2003	FALSE	TRUE
2002	FALSE	TRUE
1992	FALSE	TRUE
1999	TRUE	FALSE
2009	FALSE	TRUE
2009	FALSE	TRUE
2001	FALSE	FALSE
2011	FALSE	FALSE
2006	FALSE	FALSE
1999	FALSE	FALSE
2005	FALSE	FALSE
2012	FALSE	FALSE
2006	FALSE	FALSE
2009	FALSE	FALSE
2011	FALSE	FALSE
2010	FALSE	FALSE
2000	FALSE	FALSE
1975	FALSE	TRUE
1981	FALSE	TRUE
2009	FALSE	FALSE
1995	FALSE	FALSE
1999	FALSE	TRUE
2003	TRUE	FALSE
1994	FALSE	FALSE
1978	TRUE	FALSE
1991	FALSE	FALSE
1997	FALSE	FALSE
2006	FALSE	FALSE
1996	TRUE	FALSE
2009	FALSE	FALSE
2005	FALSE	FALSE
2005	FALSE	FALSE
2004	FALSE	FALSE
1995	FALSE	FALSE
2007	FALSE	FALSE
2004	FALSE	FALSE
2003	FALSE	FALSE
1990	FALSE	TRUE
1990	FALSE	FALSE
1978	FALSE	TRUE
1996	FALSE	TRUE
2003	FALSE	FALSE
1982	FALSE	FALSE
2010	FALSE	FALSE
2003	FALSE	FALSE
2003	FALSE	FALSE
2007	FALSE	FALSE
2009	FALSE	FALSE
1980	FALSE	FALSE
1998	FALSE	FALSE
1995	FALSE	FALSE
2010	FALSE	FALSE
1989	FALSE	FALSE
2009	FALSE	FALSE
2009	FALSE	FALSE
2011	FALSE	FALSE
2011	FALSE	TRUE
1983	TRUE	FALSE
1997	TRUE	FALSE
1981	FALSE	FALSE
2005	FALSE	TRUE
2003	TRUE	FALSE
2000	FALSE	FALSE
2009	FALSE	FALSE
2012	FALSE	FALSE
2005	FALSE	FALSE
2002	FALSE	FALSE
2000	FALSE	TRUE
2006	FALSE	FALSE
2010	FALSE	FALSE
2009	FALSE	FALSE
2012	FALSE	FALSE
2009	FALSE	FALSE
1981	FALSE	FALSE
2007	FALSE	FALSE
2000	TRUE	FALSE
1992	TRUE	FALSE
1991	FALSE	TRUE
1992	FALSE	FALSE
1988	FALSE	FALSE
1973	FALSE	TRUE
2007	FALSE	FALSE
2008	FALSE	FALSE
1998	FALSE	FALSE
1977	FALSE	FALSE
1993	FALSE	FALSE
1997	TRUE	FALSE
2006	FALSE	FALSE
1995	TRUE	FALSE
1991	TRUE	FALSE
2011	FALSE	FALSE
2009	FALSE	FALSE
2009	FALSE	FALSE
1997	FALSE	FALSE
2004	FALSE	FALSE
1987	TRUE	FALSE
1990	FALSE	FALSE
2004	TRUE	TRUE
1999	FALSE	FALSE
2007	FALSE	FALSE
2007	TRUE	TRUE
1974	FALSE	FALSE
1979	FALSE	FALSE
2008	FALSE	FALSE
1992	FALSE	FALSE
2009	FALSE	FALSE
1997	FALSE	FALSE
1999	TRUE	FALSE
1966	FALSE	FALSE
1971	FALSE	FALSE
2003	FALSE	FALSE
1998	FALSE	FALSE
2001	FALSE	FALSE
1996	FALSE	FALSE
2010	FALSE	FALSE
1995	FALSE	FALSE
1982	TRUE	FALSE
2004	TRUE	TRUE
2009	FALSE	TRUE
2008	FALSE	FALSE
2008	FALSE	FALSE
2011	FALSE	FALSE
2003	FALSE	TRUE
1995	FALSE	FALSE
2009	FALSE	FALSE
2009	FALSE	FALSE
2001	FALSE	FALSE
2008	FALSE	FALSE
2004	FALSE	FALSE
2009	TRUE	TRUE
2007	FALSE	FALSE
1983	FALSE	FALSE
1995	FALSE	TRUE
1999	FALSE	FALSE
2002	TRUE	TRUE
2002	FALSE	TRUE
2005	TRUE	FALSE
1999	FALSE	TRUE
2000	FALSE	FALSE
2008	FALSE	TRUE
1993	TRUE	FALSE
2009	TRUE	FALSE
2011	FALSE	FALSE
2007	FALSE	FALSE
2005	FALSE	FALSE
1991	TRUE	FALSE
1985	FALSE	FALSE
2005	FALSE	FALSE
2008	FALSE	FALSE
2002	FALSE	FALSE
1998	FALSE	FALSE
1998	FALSE	FALSE
2010	FALSE	TRUE
1978	TRUE	TRUE
1999	TRUE	TRUE
2008	TRUE	FALSE
2005	FALSE	FALSE
2004	FALSE	FALSE
2004	FALSE	FALSE
1997	FALSE	FALSE
1998	FALSE	FALSE
2012	FALSE	FALSE
2010	FALSE	FALSE
2006	FALSE	FALSE
2001	FALSE	FALSE
1979	FALSE	FALSE
1979	FALSE	FALSE
1992	FALSE	FALSE
2000	FALSE	FALSE
1987	TRUE	FALSE
2006	FALSE	FALSE
1998	FALSE	FALSE
1993	FALSE	FALSE
1987	FALSE	FALSE
2002	TRUE	FALSE
1994	FALSE	FALSE
2010	FALSE	FALSE
2010	FALSE	FALSE
1994	FALSE	FALSE
1996	FALSE	TRUE
1999	TRUE	FALSE
1995	TRUE	TRUE
1989	FALSE	FALSE
1981	FALSE	FALSE
1993	FALSE	FALSE
2009	FALSE	FALSE
2010	FALSE	FALSE
1980	TRUE	TRUE
1992	FALSE	FALSE
2002	FALSE	FALSE
1988	FALSE	FALSE
2005	TRUE	FALSE
2007	TRUE	FALSE
2001	TRUE	FALSE
2008	TRUE	FALSE
1991	FALSE	FALSE
2008	TRUE	TRUE
2012	FALSE	FALSE
2008	TRUE	FALSE
1966	FALSE	FALSE
2004	FALSE	TRUE
2007	FALSE	FALSE
1983	TRUE	FALSE
1999	FALSE	FALSE
1989	FALSE	FALSE
2001	TRUE	FALSE
1999	FALSE	FALSE
2002	TRUE	FALSE
2008	FALSE	FALSE
2008	FALSE	FALSE
2008	FALSE	FALSE
2008	FALSE	FALSE
2011	FALSE	FALSE
2012	FALSE	FALSE
2010	FALSE	FALSE
2011	FALSE	FALSE
2002	TRUE	FALSE
1991	TRUE	FALSE
2001	FALSE	FALSE
2003	FALSE	FALSE
2007	TRUE	FALSE
1990	FALSE	TRUE
2002	TRUE	TRUE
1980	FALSE	FALSE
1995	FALSE	FALSE
1987	FALSE	TRUE
1990	TRUE	TRUE
1988	FALSE	FALSE
1990	FALSE	FALSE
1994	TRUE	FALSE
2001	FALSE	TRUE
2000	FALSE	FALSE
1985	FALSE	TRUE
1982	FALSE	FALSE
1973	TRUE	FALSE
1991	FALSE	FALSE
1993	FALSE	FALSE
2005	FALSE	FALSE
1980	TRUE	FALSE
2009	FALSE	FALSE
2012	FALSE	FALSE
2011	FALSE	FALSE
2010	FALSE	FALSE
1989	TRUE	FALSE
1984	FALSE	FALSE
2006	FALSE	FALSE
2003	FALSE	FALSE
1990	FALSE	FALSE
2002	FALSE	FALSE
2001	FALSE	FALSE
1991	TRUE	FALSE
2008	FALSE	FALSE
2010	FALSE	FALSE
2008	FALSE	FALSE
2008	FALSE	FALSE
1981	FALSE	FALSE
2005	FALSE	FALSE
2000	FALSE	FALSE
1979	FALSE	FALSE
2008	FALSE	FALSE
2008	FALSE	FALSE
2008	FALSE	FALSE
1990	FALSE	FALSE
2006	FALSE	FALSE
2000	FALSE	FALSE
1987	TRUE	FALSE
2005	FALSE	TRUE
2007	FALSE	TRUE
2003	FALSE	FALSE
2003	FALSE	FALSE
2007	FALSE	TRUE
2003	FALSE	FALSE
1974	FALSE	FALSE
2005	TRUE	FALSE
2009	FALSE	TRUE
1994	TRUE	FALSE
1991	TRUE	TRUE
2005	FALSE	FALSE
2009	FALSE	FALSE
1973	FALSE	FALSE
1979	TRUE	TRUE
1980	FALSE	TRUE
1993	FALSE	TRUE
2002	TRUE	FALSE
1991	FALSE	TRUE
1990	TRUE	TRUE
1986	FALSE	FALSE
1982	TRUE	TRUE
1993	FALSE	FALSE
1992	FALSE	FALSE
1978	FALSE	FALSE
2010	FALSE	FALSE
1995	FALSE	FALSE
1994	FALSE	FALSE
1992	FALSE	FALSE
1980	FALSE	FALSE
1984	FALSE	FALSE
2010	TRUE	TRUE
1994	FALSE	FALSE
2011	FALSE	FALSE
1994	FALSE	FALSE
1995	FALSE	FALSE
1989	FALSE	FALSE
1992	FALSE	FALSE
1988	TRUE	FALSE
1978	FALSE	FALSE
1999	FALSE	FALSE
1992	FALSE	TRUE
2001	FALSE	FALSE
1982	FALSE	TRUE
1986	TRUE	FALSE
2003	TRUE	FALSE
1992	FALSE	FALSE
2012	TRUE	FALSE
2012	FALSE	FALSE
2000	TRUE	FALSE
2012	TRUE	TRUE
2012	FALSE	FALSE
2010	FALSE	FALSE
1999	FALSE	FALSE
2007	TRUE	TRUE
1967	FALSE	TRUE
1998	TRUE	TRUE
2010	TRUE	TRUE
2010	FALSE	TRUE
2005	FALSE	TRUE
1988	FALSE	FALSE
1982	FALSE	FALSE
2011	FALSE	FALSE
2002	FALSE	FALSE
2004	FALSE	FALSE
2006	FALSE	FALSE
2005	FALSE	FALSE
2003	FALSE	FALSE
2004	FALSE	FALSE
2008	FALSE	FALSE
2007	FALSE	FALSE
2012	FALSE	FALSE
1987	FALSE	FALSE
1985	FALSE	FALSE
2007	FALSE	TRUE
1970	FALSE	TRUE
2003	FALSE	FALSE
2012	FALSE	FALSE
1993	TRUE	FALSE
1988	FALSE	FALSE
1992	FALSE	FALSE
1988	FALSE	FALSE
1991	FALSE	TRUE
2004	FALSE	FALSE
2006	FALSE	FALSE
1989	FALSE	TRUE
1996	TRUE	TRUE
2005	FALSE	FALSE
2008	FALSE	FALSE
2003	FALSE	FALSE
2007	FALSE	FALSE
2009	FALSE	FALSE
2000	FALSE	FALSE
1989	TRUE	FALSE
2007	TRUE	FALSE
1993	FALSE	FALSE
2010	FALSE	FALSE
2006	FALSE	FALSE
2006	FALSE	FALSE
2008	TRUE	FALSE
2000	TRUE	FALSE
2005	FALSE	TRUE
2007	TRUE	FALSE
1998	FALSE	FALSE
2011	FALSE	FALSE
2011	FALSE	FALSE
1980	FALSE	TRUE
1987	TRUE	TRUE
1989	TRUE	FALSE
2011	TRUE	FALSE
1992	FALSE	TRUE
2011	FALSE	FALSE
1992	FALSE	FALSE
2005	TRUE	FALSE
1996	FALSE	FALSE
1971	TRUE	FALSE
2001	FALSE	FALSE
2001	FALSE	FALSE
1988	FALSE	FALSE
2012	TRUE	FALSE
1981	TRUE	TRUE
1991	FALSE	TRUE
1979	FALSE	FALSE
1977	FALSE	TRUE
2008	FALSE	FALSE
2009	FALSE	FALSE
2004	FALSE	FALSE
2012	FALSE	FALSE
2011	FALSE	FALSE
1989	TRUE	FALSE
1974	FALSE	TRUE
1971	TRUE	TRUE
2008	FALSE	FALSE
2009	FALSE	FALSE
1992	FALSE	FALSE
1977	FALSE	TRUE
1996	TRUE	TRUE
1996	TRUE	FALSE
1997	FALSE	TRUE
2004	FALSE	FALSE
2004	FALSE	FALSE
1992	TRUE	FALSE
1984	FALSE	FALSE
1988	FALSE	FALSE
2001	FALSE	FALSE
2007	TRUE	FALSE
2011	FALSE	FALSE
2010	FALSE	FALSE
2003	FALSE	FALSE
1985	FALSE	FALSE
2008	TRUE	FALSE
1999	FALSE	FALSE
2005	TRUE	TRUE
1993	FALSE	FALSE
1996	FALSE	FALSE
1996	FALSE	FALSE
1979	FALSE	FALSE
2007	FALSE	FALSE
2011	FALSE	FALSE
2011	FALSE	FALSE
1984	FALSE	FALSE
2006	FALSE	FALSE
2004	TRUE	FALSE
1985	FALSE	FALSE
1982	FALSE	FALSE
1989	FALSE	FALSE
2011	FALSE	FALSE
2005	FALSE	FALSE
1999	FALSE	FALSE
2010	FALSE	FALSE
1998	TRUE	FALSE
1996	TRUE	TRUE
1995	FALSE	FALSE
1995	TRUE	FALSE
1998	FALSE	FALSE
2011	FALSE	FALSE
2004	FALSE	FALSE
2009	FALSE	FALSE
1991	TRUE	FALSE
2002	FALSE	FALSE
1978	FALSE	FALSE
2004	FALSE	FALSE
2008	FALSE	FALSE
2000	FALSE	FALSE
2002	TRUE	TRUE
2003	TRUE	TRUE
1995	FALSE	FALSE
2005	FALSE	FALSE
2010	FALSE	FALSE
1974	FALSE	FALSE
1986	FALSE	FALSE
1980	FALSE	FALSE
2007	FALSE	FALSE
2000	TRUE	TRUE
1984	FALSE	FALSE
1998	TRUE	FALSE
[truncated: 853,527 more rows]
