# Supplementary material for: Gender and racial diversity socialization in science
Source: Nat Comput Sci. 2025 Apr 17;5(6):481–91. doi: 10.1038/s43588-025-00795-9 (PMC12187764; doi:10.1038/s43588-025-00795-9)
Supplement: Supplementary file 6 — Statistical source data for Fig. 4. [file 43588_2025_795_MOESM6_ESM.zip › data_fig_4_d.txt]

country	ethnicity_diverse_late	ethnicity_diverse_early
France	FALSE	FALSE
China	FALSE	FALSE
China	FALSE	FALSE
United Kingdom	FALSE	FALSE
United Kingdom	TRUE	TRUE
United States of America	TRUE	TRUE
Japan	TRUE	FALSE
United States of America	TRUE	FALSE
Switzerland	FALSE	FALSE
France	FALSE	FALSE
United States of America	FALSE	FALSE
Hungary	FALSE	FALSE
Switzerland	FALSE	FALSE
United Kingdom	FALSE	FALSE
China	FALSE	FALSE
China	FALSE	FALSE
Indonesia	FALSE	FALSE
Australia	FALSE	FALSE
Pakistan	FALSE	FALSE
United States of America	TRUE	FALSE
Sweden	TRUE	FALSE
Sweden	FALSE	TRUE
United States of America	FALSE	TRUE
Czech Republic	FALSE	TRUE
United States of America	FALSE	FALSE
Austria	FALSE	FALSE
Germany	FALSE	FALSE
Austria	FALSE	FALSE
China	FALSE	FALSE
United States of America	FALSE	FALSE
South Korea	FALSE	FALSE
South Korea	FALSE	FALSE
Argentina	FALSE	TRUE
United States of America	TRUE	TRUE
Colombia	TRUE	TRUE
China	FALSE	FALSE
United States of America	FALSE	FALSE
China	FALSE	FALSE
China	FALSE	FALSE
United States of America	FALSE	FALSE
Poland	FALSE	FALSE
United States of America	FALSE	FALSE
United States of America	FALSE	FALSE
Denmark	FALSE	FALSE
Germany	FALSE	FALSE
Pakistan	FALSE	FALSE
Turkey	FALSE	FALSE
Turkey	FALSE	FALSE
India	FALSE	FALSE
India	FALSE	FALSE
India	FALSE	FALSE
United States of America	TRUE	FALSE
United States of America	FALSE	FALSE
Papua New Guinea	FALSE	FALSE
Papua New Guinea	FALSE	FALSE
United States of America	FALSE	FALSE
Papua New Guinea	FALSE	FALSE
United States of America	TRUE	TRUE
United Kingdom	FALSE	TRUE
United States of America	FALSE	TRUE
Pakistan	FALSE	TRUE
United Kingdom	FALSE	FALSE
Brazil	FALSE	FALSE
Italy	FALSE	FALSE
Iran	FALSE	FALSE
United Kingdom	FALSE	FALSE
United Kingdom	FALSE	TRUE
United States of America	FALSE	TRUE
United States of America	TRUE	FALSE
France	TRUE	FALSE
Japan	TRUE	FALSE
United States of America	TRUE	FALSE
Uruguay	TRUE	FALSE
United States of America	FALSE	TRUE
United Kingdom	FALSE	FALSE
Japan	FALSE	FALSE
United Kingdom	FALSE	TRUE
Austria	FALSE	TRUE
France	FALSE	TRUE
United States of America	FALSE	TRUE
China	FALSE	FALSE
China	FALSE	FALSE
United Kingdom	TRUE	TRUE
Greece	TRUE	TRUE
France	TRUE	TRUE
United States of America	TRUE	TRUE
United States of America	TRUE	FALSE
Italy	FALSE	FALSE
France	FALSE	FALSE
United States of America	FALSE	FALSE
Germany	FALSE	FALSE
Germany	FALSE	FALSE
United Kingdom	FALSE	FALSE
Germany	FALSE	FALSE
France	TRUE	FALSE
China	FALSE	FALSE
China	FALSE	FALSE
United States of America	FALSE	FALSE
Indonesia	FALSE	FALSE
China	FALSE	FALSE
United Kingdom	FALSE	TRUE
United States of America	FALSE	TRUE
Japan	FALSE	TRUE
United States of America	FALSE	TRUE
Cambodia	FALSE	TRUE
Japan	FALSE	FALSE
United States of America	FALSE	FALSE
Japan	FALSE	FALSE
United States of America	FALSE	FALSE
United Kingdom	FALSE	TRUE
France	FALSE	TRUE
China	FALSE	FALSE
Austria	FALSE	FALSE
United States of America	FALSE	FALSE
Italy	FALSE	FALSE
Switzerland	FALSE	FALSE
United States of America	FALSE	FALSE
France	FALSE	FALSE
Iran	FALSE	FALSE
United States of America	FALSE	FALSE
China	FALSE	FALSE
China	FALSE	TRUE
United States of America	FALSE	TRUE
China	FALSE	FALSE
China	FALSE	FALSE
Iran	FALSE	FALSE
China	FALSE	FALSE
Germany	FALSE	FALSE
China	FALSE	FALSE
Canada	FALSE	FALSE
China	FALSE	FALSE
China	FALSE	FALSE
China	FALSE	FALSE
Japan	FALSE	FALSE
Brazil	FALSE	TRUE
China	FALSE	FALSE
Australia	FALSE	FALSE
United States of America	FALSE	FALSE
United Kingdom	FALSE	FALSE
Australia	TRUE	TRUE
United Kingdom	TRUE	TRUE
India	FALSE	FALSE
West Bank	FALSE	FALSE
Uruguay	FALSE	FALSE
France	FALSE	FALSE
United States of America	FALSE	FALSE
United Kingdom	FALSE	FALSE
Canada	FALSE	FALSE
France	FALSE	FALSE
United States of America	FALSE	FALSE
France	FALSE	FALSE
France	FALSE	TRUE
France	TRUE	TRUE
France	FALSE	FALSE
France	FALSE	TRUE
France	FALSE	FALSE
Germany	FALSE	FALSE
United States of America	FALSE	FALSE
Switzerland	FALSE	FALSE
United States of America	FALSE	TRUE
France	FALSE	TRUE
Switzerland	FALSE	TRUE
Switzerland	FALSE	FALSE
France	FALSE	FALSE
Switzerland	FALSE	TRUE
Switzerland	FALSE	FALSE
Spain	FALSE	FALSE
France	FALSE	FALSE
United States of America	FALSE	FALSE
United States of America	TRUE	TRUE
United States of America	TRUE	FALSE
Spain	FALSE	TRUE
Spain	FALSE	TRUE
United States of America	FALSE	FALSE
United States of America	TRUE	FALSE
United Kingdom	TRUE	FALSE
United States of America	TRUE	FALSE
Switzerland	TRUE	FALSE
Germany	TRUE	FALSE
United States of America	FALSE	TRUE
United Kingdom	FALSE	TRUE
China	FALSE	FALSE
Australia	FALSE	FALSE
China	FALSE	FALSE
United States of America	FALSE	FALSE
Australia	FALSE	FALSE
United States of America	FALSE	FALSE
China	FALSE	FALSE
Australia	FALSE	FALSE
China	FALSE	FALSE
China	FALSE	FALSE
Australia	FALSE	FALSE
China	FALSE	FALSE
Australia	FALSE	FALSE
United States of America	FALSE	FALSE
United States of America	FALSE	TRUE
United States of America	TRUE	FALSE
India	TRUE	FALSE
United States of America	TRUE	FALSE
Canada	TRUE	FALSE
India	FALSE	FALSE
United States of America	FALSE	FALSE
Australia	FALSE	TRUE
Australia	FALSE	FALSE
France	FALSE	FALSE
Australia	FALSE	FALSE
Japan	FALSE	FALSE
China	FALSE	FALSE
China	FALSE	FALSE
Belgium	FALSE	FALSE
Norway	FALSE	FALSE
Belgium	FALSE	FALSE
United States of America	FALSE	FALSE
United States of America	TRUE	FALSE
Belgium	TRUE	FALSE
Brazil	FALSE	FALSE
Spain	FALSE	FALSE
Brazil	FALSE	FALSE
Indonesia	FALSE	FALSE
United States of America	FALSE	FALSE
China	FALSE	FALSE
France	FALSE	FALSE
United States of America	FALSE	FALSE
France	FALSE	FALSE
France	FALSE	TRUE
Germany	FALSE	TRUE
Germany	FALSE	FALSE
United States of America	FALSE	FALSE
Belgium	FALSE	FALSE
Germany	FALSE	FALSE
United States of America	FALSE	FALSE
Belgium	FALSE	FALSE
Australia	FALSE	TRUE
United Kingdom	FALSE	TRUE
Canada	FALSE	TRUE
Australia	FALSE	FALSE
Canada	FALSE	FALSE
Indonesia	FALSE	TRUE
Brazil	FALSE	FALSE
Brazil	TRUE	TRUE
Brazil	FALSE	TRUE
Brazil	TRUE	TRUE
Brazil	FALSE	TRUE
Spain	FALSE	FALSE
Belgium	FALSE	FALSE
Chile	FALSE	FALSE
United States of America	FALSE	FALSE
Portugal	FALSE	FALSE
Spain	FALSE	FALSE
Belgium	FALSE	FALSE
United States of America	FALSE	FALSE
Portugal	FALSE	FALSE
Ireland	FALSE	FALSE
Spain	FALSE	FALSE
Mexico	FALSE	FALSE
Italy	FALSE	FALSE
Chile	FALSE	FALSE
Brazil	FALSE	FALSE
Colombia	FALSE	FALSE
Spain	FALSE	TRUE
Japan	FALSE	FALSE
United Kingdom	FALSE	FALSE
Japan	FALSE	FALSE
Japan	FALSE	FALSE
Japan	FALSE	FALSE
France	FALSE	TRUE
Germany	FALSE	TRUE
United Kingdom	FALSE	TRUE
Germany	FALSE	FALSE
Germany	FALSE	TRUE
Hungary	FALSE	FALSE
United States of America	FALSE	FALSE
Hungary	FALSE	FALSE
Hungary	FALSE	FALSE
United States of America	FALSE	FALSE
China	FALSE	FALSE
Denmark	FALSE	FALSE
United States of America	FALSE	FALSE
Indonesia	FALSE	FALSE
Japan	FALSE	FALSE
Germany	FALSE	FALSE
China	FALSE	FALSE
United States of America	FALSE	FALSE
Brazil	FALSE	FALSE
China	FALSE	FALSE
China	FALSE	FALSE
China	FALSE	FALSE
Sudan	FALSE	FALSE
Nigeria	FALSE	FALSE
South Africa	FALSE	FALSE
Germany	TRUE	FALSE
France	TRUE	FALSE
France	TRUE	FALSE
Poland	TRUE	FALSE
France	TRUE	FALSE
Brazil	TRUE	TRUE
France	TRUE	TRUE
Belgium	FALSE	FALSE
Sweden	FALSE	FALSE
United States of America	FALSE	FALSE
Germany	FALSE	FALSE
United States of America	FALSE	FALSE
Switzerland	FALSE	FALSE
United States of America	FALSE	FALSE
United States of America	FALSE	TRUE
United States of America	FALSE	FALSE
Japan	FALSE	FALSE
United States of America	FALSE	FALSE
United States of America	TRUE	FALSE
United States of America	FALSE	FALSE
Indonesia	FALSE	FALSE
United Kingdom	FALSE	FALSE
United Kingdom	FALSE	TRUE
United States of America	FALSE	TRUE
Indonesia	FALSE	TRUE
Indonesia	FALSE	FALSE
Iran	FALSE	FALSE
Germany	FALSE	FALSE
Indonesia	FALSE	FALSE
Spain	FALSE	FALSE
United States of America	FALSE	FALSE
Poland	FALSE	FALSE
Poland	FALSE	FALSE
Poland	FALSE	FALSE
China	FALSE	FALSE
China	FALSE	FALSE
China	FALSE	FALSE
United Kingdom	FALSE	FALSE
South Korea	FALSE	FALSE
South Korea	FALSE	FALSE
United States of America	FALSE	FALSE
South Korea	FALSE	FALSE
China	FALSE	FALSE
China	FALSE	FALSE
China	FALSE	FALSE
China	FALSE	FALSE
China	FALSE	FALSE
China	FALSE	FALSE
China	FALSE	FALSE
China	FALSE	FALSE
China	FALSE	FALSE
China	FALSE	FALSE
United States of America	FALSE	FALSE
Germany	FALSE	FALSE
Spain	TRUE	FALSE
United States of America	TRUE	FALSE
United Kingdom	FALSE	FALSE
Spain	FALSE	FALSE
China	FALSE	FALSE
China	FALSE	FALSE
Germany	FALSE	FALSE
China	FALSE	FALSE
Indonesia	FALSE	FALSE
France	FALSE	FALSE
China	FALSE	FALSE
China	FALSE	FALSE
China	FALSE	FALSE
Canada	FALSE	FALSE
United States of America	FALSE	FALSE
China	FALSE	FALSE
Australia	FALSE	FALSE
China	FALSE	FALSE
China	FALSE	FALSE
China	FALSE	FALSE
China	FALSE	FALSE
China	FALSE	FALSE
Canada	FALSE	FALSE
United Kingdom	FALSE	FALSE
United States of America	FALSE	FALSE
Canada	TRUE	TRUE
United States of America	TRUE	TRUE
Canada	FALSE	FALSE
Brazil	TRUE	FALSE
Brazil	FALSE	FALSE
United Kingdom	FALSE	FALSE
China	FALSE	FALSE
China	FALSE	FALSE
United Kingdom	TRUE	FALSE
United States of America	TRUE	FALSE
Austria	TRUE	FALSE
Australia	TRUE	FALSE
China	TRUE	FALSE
Uruguay	TRUE	FALSE
Egypt	TRUE	FALSE
China	FALSE	FALSE
China	FALSE	FALSE
France	FALSE	FALSE
United States of America	FALSE	FALSE
China	FALSE	FALSE
France	FALSE	FALSE
United States of America	FALSE	FALSE
China	FALSE	FALSE
China	FALSE	FALSE
Sweden	FALSE	FALSE
Japan	TRUE	FALSE
United States of America	TRUE	FALSE
United States of America	TRUE	TRUE
United States of America	TRUE	FALSE
United States of America	FALSE	TRUE
United Kingdom	FALSE	FALSE
South Korea	FALSE	TRUE
South Korea	FALSE	FALSE
United States of America	TRUE	TRUE
United States of America	TRUE	FALSE
France	TRUE	FALSE
United States of America	TRUE	FALSE
Austria	TRUE	FALSE
United States of America	FALSE	TRUE
Austria	FALSE	TRUE
United States of America	TRUE	TRUE
United States of America	FALSE	FALSE
Argentina	FALSE	FALSE
United States of America	TRUE	TRUE
Australia	TRUE	TRUE
United States of America	TRUE	FALSE
Canada	FALSE	TRUE
United States of America	FALSE	TRUE
Japan	FALSE	FALSE
China	FALSE	FALSE
Germany	FALSE	FALSE
Japan	FALSE	FALSE
United States of America	FALSE	FALSE
Japan	FALSE	FALSE
Japan	FALSE	FALSE
China	FALSE	FALSE
United States of America	FALSE	FALSE
United Kingdom	FALSE	FALSE
Japan	FALSE	FALSE
China	FALSE	FALSE
United States of America	FALSE	FALSE
Japan	FALSE	FALSE
China	FALSE	FALSE
Germany	FALSE	FALSE
Japan	FALSE	FALSE
United States of America	FALSE	FALSE
China	FALSE	FALSE
Germany	FALSE	FALSE
Japan	FALSE	FALSE
Japan	FALSE	FALSE
Japan	FALSE	FALSE
China	FALSE	FALSE
United States of America	FALSE	FALSE
Ireland	FALSE	FALSE
China	FALSE	FALSE
United States of America	FALSE	FALSE
China	FALSE	FALSE
United States of America	FALSE	FALSE
United Kingdom	FALSE	FALSE
United States of America	FALSE	FALSE
Canada	FALSE	FALSE
France	FALSE	FALSE
Italy	FALSE	FALSE
Netherlands	FALSE	FALSE
Japan	FALSE	FALSE
Denmark	FALSE	FALSE
Australia	FALSE	FALSE
Italy	FALSE	FALSE
Italy	FALSE	FALSE
United Kingdom	FALSE	FALSE
Italy	FALSE	FALSE
United Kingdom	FALSE	FALSE
Italy	FALSE	FALSE
Italy	FALSE	FALSE
China	FALSE	FALSE
France	TRUE	TRUE
China	FALSE	FALSE
France	FALSE	FALSE
France	FALSE	FALSE
France	FALSE	FALSE
Germany	FALSE	FALSE
Germany	FALSE	FALSE
France	FALSE	FALSE
Germany	FALSE	FALSE
China	FALSE	FALSE
Germany	FALSE	FALSE
Germany	FALSE	FALSE
United Kingdom	FALSE	FALSE
Switzerland	FALSE	FALSE
France	FALSE	FALSE
United States of America	FALSE	FALSE
Japan	FALSE	FALSE
United States of America	FALSE	FALSE
Hungary	FALSE	FALSE
Italy	FALSE	FALSE
Germany	FALSE	FALSE
Italy	FALSE	FALSE
Netherlands	FALSE	FALSE
France	FALSE	FALSE
United States of America	TRUE	FALSE
United States of America	TRUE	FALSE
United States of America	TRUE	TRUE
United Kingdom	FALSE	TRUE
Australia	FALSE	TRUE
Germany	FALSE	FALSE
India	FALSE	FALSE
Sweden	FALSE	FALSE
Germany	FALSE	FALSE
France	FALSE	FALSE
Germany	FALSE	FALSE
Germany	FALSE	FALSE
Germany	FALSE	FALSE
Poland	FALSE	FALSE
Germany	FALSE	FALSE
United States of America	FALSE	FALSE
Germany	FALSE	FALSE
Iran	FALSE	FALSE
Iran	FALSE	FALSE
China	FALSE	FALSE
China	FALSE	FALSE
United States of America	FALSE	TRUE
Germany	FALSE	TRUE
Canada	FALSE	TRUE
Switzerland	FALSE	TRUE
Germany	FALSE	FALSE
United States of America	FALSE	FALSE
United Kingdom	FALSE	FALSE
Germany	FALSE	FALSE
United States of America	FALSE	FALSE
Switzerland	FALSE	FALSE
Germany	FALSE	FALSE
Luxembourg	FALSE	FALSE
United Kingdom	FALSE	FALSE
United States of America	FALSE	FALSE
United States of America	FALSE	FALSE
China	FALSE	FALSE
Australia	FALSE	FALSE
China	FALSE	FALSE
United Kingdom	TRUE	FALSE
United States of America	TRUE	FALSE
United States of America	TRUE	FALSE
Poland	TRUE	FALSE
Germany	FALSE	FALSE
United States of America	FALSE	FALSE
United Kingdom	FALSE	FALSE
United States of America	FALSE	FALSE
Poland	FALSE	FALSE
United States of America	FALSE	FALSE
United States of America	FALSE	FALSE
United States of America	FALSE	FALSE
United States of America	FALSE	FALSE
United States of America	TRUE	FALSE
United States of America	FALSE	FALSE
Belgium	FALSE	FALSE
United States of America	FALSE	FALSE
Iran	FALSE	FALSE
United States of America	FALSE	TRUE
China	FALSE	TRUE
China	FALSE	FALSE
United States of America	FALSE	TRUE
Russia	FALSE	TRUE
Germany	FALSE	TRUE
China	FALSE	FALSE
China	FALSE	FALSE
United States of America	FALSE	FALSE
China	FALSE	FALSE
Iran	FALSE	FALSE
Australia	FALSE	FALSE
France	FALSE	FALSE
United States of America	FALSE	FALSE
United Kingdom	FALSE	FALSE
Australia	TRUE	FALSE
Canada	TRUE	FALSE
United States of America	TRUE	FALSE
Belgium	FALSE	FALSE
Australia	FALSE	FALSE
France	FALSE	TRUE
France	TRUE	TRUE
China	FALSE	FALSE
China	FALSE	FALSE
China	FALSE	FALSE
United Kingdom	TRUE	FALSE
United States of America	TRUE	FALSE
United States of America	FALSE	TRUE
Switzerland	FALSE	TRUE
Israel	FALSE	TRUE
United States of America	FALSE	FALSE
France	TRUE	FALSE
United States of America	TRUE	FALSE
China	FALSE	FALSE
United States of America	FALSE	FALSE
China	FALSE	FALSE
Mexico	FALSE	FALSE
Belarus	FALSE	FALSE
United States of America	FALSE	FALSE
China	FALSE	FALSE
China	FALSE	FALSE
Mexico	FALSE	FALSE
Spain	FALSE	FALSE
Spain	FALSE	FALSE
Spain	FALSE	FALSE
Spain	FALSE	FALSE
United States of America	FALSE	FALSE
China	FALSE	FALSE
France	FALSE	FALSE
United Kingdom	FALSE	FALSE
South Korea	FALSE	FALSE
Puerto Rico	FALSE	FALSE
Japan	FALSE	FALSE
Pakistan	FALSE	FALSE
Japan	FALSE	FALSE
China	FALSE	FALSE
China	FALSE	FALSE
United States of America	FALSE	FALSE
China	FALSE	FALSE
Mexico	FALSE	FALSE
China	FALSE	FALSE
Brazil	TRUE	TRUE
Belgium	TRUE	TRUE
France	TRUE	TRUE
United Kingdom	TRUE	TRUE
China	TRUE	TRUE
Australia	TRUE	FALSE
United States of America	TRUE	FALSE
Italy	TRUE	FALSE
United States of America	TRUE	FALSE
United States of America	FALSE	FALSE
United States of America	FALSE	FALSE
Germany	FALSE	FALSE
United Kingdom	FALSE	FALSE
Switzerland	FALSE	FALSE
Germany	FALSE	FALSE
Switzerland	FALSE	FALSE
United States of America	FALSE	FALSE
China	FALSE	FALSE
Canada	FALSE	FALSE
Germany	FALSE	FALSE
Pakistan	FALSE	FALSE
United States of America	FALSE	FALSE
India	FALSE	FALSE
United States of America	FALSE	FALSE
United States of America	TRUE	FALSE
Indonesia	TRUE	FALSE
Japan	TRUE	FALSE
United States of America	FALSE	FALSE
United States of America	FALSE	FALSE
Canada	FALSE	TRUE
United States of America	FALSE	TRUE
Japan	FALSE	FALSE
Japan	FALSE	FALSE
Japan	FALSE	FALSE
China	FALSE	FALSE
Japan	FALSE	FALSE
United Kingdom	FALSE	FALSE
Japan	FALSE	FALSE
Japan	FALSE	FALSE
China	FALSE	FALSE
China	FALSE	FALSE
Germany	FALSE	FALSE
United Kingdom	FALSE	FALSE
Brazil	FALSE	FALSE
Portugal	FALSE	TRUE
Brazil	FALSE	TRUE
Mexico	FALSE	TRUE
United States of America	TRUE	FALSE
United Kingdom	TRUE	TRUE
United States of America	TRUE	TRUE
United States of America	FALSE	FALSE
South Korea	FALSE	FALSE
South Korea	FALSE	FALSE
China	FALSE	FALSE
South Korea	FALSE	FALSE
United States of America	FALSE	FALSE
Japan	FALSE	FALSE
United States of America	FALSE	FALSE
Japan	FALSE	FALSE
Indonesia	FALSE	FALSE
Japan	FALSE	FALSE
Japan	FALSE	FALSE
China	FALSE	FALSE
United Kingdom	FALSE	FALSE
United States of America	FALSE	FALSE
Germany	FALSE	FALSE
Norway	FALSE	FALSE
France	FALSE	FALSE
France	FALSE	TRUE
France	FALSE	TRUE
United Kingdom	TRUE	FALSE
United Kingdom	TRUE	FALSE
United Kingdom	TRUE	TRUE
United Kingdom	FALSE	FALSE
France	FALSE	FALSE
United States of America	FALSE	FALSE
United States of America	TRUE	FALSE
United States of America	FALSE	FALSE
United States of America	TRUE	FALSE
United Kingdom	TRUE	FALSE
South Korea	TRUE	FALSE
United States of America	FALSE	FALSE
United Kingdom	FALSE	FALSE
Australia	FALSE	FALSE
United Kingdom	FALSE	FALSE
United States of America	FALSE	FALSE
United Kingdom	FALSE	FALSE
Belgium	TRUE	FALSE
United States of America	TRUE	FALSE
United States of America	FALSE	FALSE
United States of America	TRUE	TRUE
United States of America	TRUE	TRUE
United States of America	TRUE	TRUE
China	FALSE	FALSE
China	FALSE	FALSE
China	FALSE	FALSE
United States of America	FALSE	FALSE
China	FALSE	FALSE
China	FALSE	FALSE
China	FALSE	FALSE
China	FALSE	FALSE
China	FALSE	FALSE
United States of America	FALSE	FALSE
United Kingdom	TRUE	TRUE
Germany	FALSE	FALSE
United States of America	FALSE	FALSE
France	FALSE	FALSE
Germany	FALSE	FALSE
Germany	FALSE	FALSE
United States of America	FALSE	FALSE
Germany	FALSE	FALSE
Japan	FALSE	TRUE
Australia	FALSE	FALSE
Australia	FALSE	FALSE
China	FALSE	FALSE
China	FALSE	FALSE
Italy	FALSE	FALSE
Germany	FALSE	FALSE
France	FALSE	FALSE
West Bank	FALSE	FALSE
South Korea	FALSE	FALSE
Saudi Arabia	FALSE	FALSE
China	FALSE	FALSE
United States of America	FALSE	FALSE
Japan	FALSE	FALSE
Japan	FALSE	FALSE
United States of America	TRUE	FALSE
United States of America	FALSE	FALSE
Canada	FALSE	FALSE
United States of America	FALSE	TRUE
Canada	FALSE	TRUE
Canada	TRUE	FALSE
United States of America	TRUE	FALSE
Canada	FALSE	TRUE
Brazil	FALSE	TRUE
Japan	FALSE	FALSE
Germany	FALSE	FALSE
Indonesia	FALSE	FALSE
Canada	FALSE	FALSE
France	FALSE	FALSE
India	FALSE	FALSE
United Kingdom	FALSE	TRUE
Australia	FALSE	TRUE
Canada	FALSE	TRUE
United States of America	FALSE	TRUE
Germany	FALSE	FALSE
United States of America	FALSE	FALSE
Germany	FALSE	FALSE
Germany	FALSE	FALSE
Germany	FALSE	FALSE
United States of America	TRUE	FALSE
China	FALSE	FALSE
United Kingdom	FALSE	FALSE
Germany	FALSE	FALSE
Luxembourg	FALSE	FALSE
United States of America	FALSE	FALSE
Luxembourg	FALSE	FALSE
Germany	FALSE	FALSE
Switzerland	FALSE	FALSE
Luxembourg	FALSE	TRUE
Austria	FALSE	TRUE
Germany	FALSE	FALSE
Luxembourg	FALSE	FALSE
Luxembourg	FALSE	TRUE
China	FALSE	FALSE
United States of America	FALSE	FALSE
China	FALSE	FALSE
United States of America	FALSE	FALSE
United Kingdom	FALSE	TRUE
United States of America	FALSE	TRUE
Japan	FALSE	FALSE
United States of America	FALSE	FALSE
Japan	FALSE	FALSE
United Kingdom	FALSE	FALSE
Japan	FALSE	TRUE
Japan	FALSE	FALSE
United States of America	FALSE	FALSE
Japan	FALSE	FALSE
France	FALSE	FALSE
Germany	FALSE	FALSE
China	FALSE	FALSE
China	FALSE	FALSE
Japan	FALSE	FALSE
France	FALSE	FALSE
France	TRUE	FALSE
Switzerland	TRUE	FALSE
France	TRUE	FALSE
Belgium	TRUE	FALSE
United States of America	TRUE	FALSE
Czech Republic	TRUE	FALSE
France	TRUE	TRUE
Belgium	TRUE	TRUE
United States of America	FALSE	FALSE
Canada	FALSE	FALSE
China	FALSE	FALSE
China	FALSE	FALSE
Germany	TRUE	FALSE
Spain	TRUE	FALSE
Spain	TRUE	TRUE
Austria	FALSE	FALSE
Germany	FALSE	FALSE
United States of America	TRUE	FALSE
United States of America	TRUE	FALSE
China	FALSE	FALSE
United States of America	FALSE	FALSE
United Kingdom	FALSE	FALSE
China	FALSE	FALSE
Japan	FALSE	FALSE
United States of America	FALSE	FALSE
Japan	FALSE	FALSE
China	FALSE	FALSE
China	FALSE	FALSE
United States of America	FALSE	FALSE
China	FALSE	FALSE
China	FALSE	FALSE
United States of America	FALSE	FALSE
United States of America	FALSE	FALSE
Italy	FALSE	FALSE
United States of America	FALSE	FALSE
France	FALSE	FALSE
Czech Republic	FALSE	FALSE
Italy	FALSE	TRUE
United States of America	FALSE	TRUE
France	FALSE	FALSE
United States of America	FALSE	FALSE
Italy	FALSE	FALSE
United States of America	FALSE	FALSE
United States of America	FALSE	FALSE
Switzerland	TRUE	TRUE
United Kingdom	TRUE	TRUE
United States of America	TRUE	FALSE
Norway	TRUE	FALSE
United States of America	TRUE	FALSE
Japan	TRUE	FALSE
South Africa	TRUE	FALSE
United Kingdom	TRUE	FALSE
Belgium	TRUE	FALSE
United States of America	TRUE	FALSE
United Kingdom	TRUE	FALSE
United States of America	FALSE	FALSE
Germany	FALSE	FALSE
France	FALSE	FALSE
Canada	TRUE	TRUE
Canada	TRUE	TRUE
United States of America	TRUE	TRUE
Portugal	TRUE	TRUE
Canada	TRUE	TRUE
United States of America	TRUE	TRUE
United States of America	FALSE	TRUE
United States of America	FALSE	FALSE
Japan	FALSE	FALSE
United States of America	FALSE	FALSE
United States of America	FALSE	FALSE
Japan	FALSE	FALSE
Japan	FALSE	FALSE
Japan	FALSE	FALSE
United States of America	FALSE	FALSE
Japan	FALSE	FALSE
United States of America	FALSE	FALSE
Spain	FALSE	TRUE
Spain	FALSE	FALSE
Spain	FALSE	FALSE
China	FALSE	FALSE
Indonesia	FALSE	FALSE
Australia	FALSE	FALSE
China	FALSE	FALSE
United States of America	FALSE	FALSE
China	FALSE	FALSE
Germany	FALSE	FALSE
China	FALSE	FALSE
Bulgaria	TRUE	FALSE
United States of America	TRUE	FALSE
Sweden	TRUE	FALSE
Austria	TRUE	FALSE
United States of America	FALSE	TRUE
Japan	FALSE	FALSE
Japan	FALSE	FALSE
United States of America	FALSE	FALSE
India	FALSE	FALSE
Canada	FALSE	FALSE
Denmark	FALSE	FALSE
United States of America	TRUE	FALSE
India	TRUE	FALSE
Denmark	TRUE	FALSE
United States of America	TRUE	FALSE
Denmark	TRUE	FALSE
United States of America	FALSE	FALSE
Denmark	FALSE	FALSE
China	FALSE	FALSE
Japan	FALSE	FALSE
Japan	FALSE	FALSE
Japan	FALSE	FALSE
United States of America	FALSE	FALSE
Japan	FALSE	FALSE
Canada	TRUE	FALSE
Brazil	TRUE	FALSE
United States of America	TRUE	FALSE
Portugal	TRUE	FALSE
Australia	TRUE	FALSE
Australia	FALSE	TRUE
China	FALSE	FALSE
United States of America	FALSE	FALSE
China	FALSE	FALSE
United States of America	FALSE	FALSE
India	FALSE	FALSE
United States of America	TRUE	FALSE
United States of America	TRUE	FALSE
United States of America	FALSE	FALSE
United States of America	FALSE	FALSE
China	FALSE	FALSE
Czech Republic	FALSE	TRUE
Japan	FALSE	FALSE
United States of America	FALSE	FALSE
Indonesia	FALSE	FALSE
United States of America	FALSE	FALSE
United States of America	TRUE	TRUE
Russia	FALSE	FALSE
United Kingdom	FALSE	FALSE
Russia	FALSE	FALSE
United Kingdom	TRUE	FALSE
United States of America	TRUE	TRUE
China	FALSE	FALSE
Canada	FALSE	FALSE
United States of America	FALSE	FALSE
Spain	FALSE	FALSE
Spain	FALSE	FALSE
United Kingdom	TRUE	TRUE
United States of America	TRUE	TRUE
Canada	TRUE	TRUE
Egypt	TRUE	TRUE
China	TRUE	FALSE
United States of America	TRUE	FALSE
United States of America	FALSE	TRUE
United States of America	FALSE	TRUE
United States of America	FALSE	TRUE
United States of America	FALSE	FALSE
Australia	FALSE	FALSE
United Kingdom	FALSE	FALSE
Russia	FALSE	FALSE
Russia	FALSE	FALSE
United States of America	TRUE	TRUE
United States of America	TRUE	FALSE
Spain	TRUE	TRUE
United States of America	TRUE	TRUE
United States of America	TRUE	FALSE
Thailand	TRUE	FALSE
India	FALSE	FALSE
India	FALSE	FALSE
United Kingdom	FALSE	FALSE
United Kingdom	TRUE	FALSE
United Kingdom	TRUE	FALSE
France	TRUE	FALSE
France	FALSE	FALSE
India	TRUE	FALSE
United States of America	TRUE	TRUE
United States of America	TRUE	TRUE
United States of America	TRUE	TRUE
Germany	TRUE	TRUE
Japan	TRUE	TRUE
China	TRUE	TRUE
Australia	TRUE	TRUE
Spain	TRUE	FALSE
Colombia	TRUE	FALSE
Canada	TRUE	FALSE
United Kingdom	TRUE	FALSE
Poland	FALSE	FALSE
United States of America	FALSE	FALSE
Germany	TRUE	FALSE
United Kingdom	TRUE	FALSE
Australia	FALSE	FALSE
United Kingdom	FALSE	FALSE
China	FALSE	FALSE
China	FALSE	FALSE
Japan	FALSE	FALSE
United States of America	FALSE	FALSE
Japan	FALSE	FALSE
Mexico	FALSE	FALSE
Egypt	FALSE	FALSE
United States of America	FALSE	FALSE
Egypt	FALSE	FALSE
Germany	FALSE	FALSE
United Kingdom	FALSE	FALSE
Egypt	FALSE	FALSE
United States of America	FALSE	FALSE
Germany	FALSE	FALSE
Egypt	FALSE	FALSE
Germany	FALSE	FALSE
Egypt	FALSE	FALSE
United States of America	FALSE	FALSE
United Kingdom	FALSE	FALSE
Sweden	FALSE	FALSE
Russia	FALSE	FALSE
Russia	FALSE	FALSE
Poland	FALSE	FALSE
Germany	FALSE	FALSE
United States of America	FALSE	FALSE
United States of America	FALSE	TRUE
Germany	FALSE	TRUE
Russia	FALSE	FALSE
Australia	FALSE	FALSE
New Zealand	FALSE	FALSE
United States of America	FALSE	FALSE
United States of America	FALSE	FALSE
Switzerland	FALSE	FALSE
United States of America	FALSE	FALSE
Denmark	FALSE	FALSE
United States of America	FALSE	FALSE
Hungary	FALSE	FALSE
Switzerland	FALSE	FALSE
France	FALSE	FALSE
Germany	FALSE	FALSE
Germany	FALSE	FALSE
Austria	FALSE	FALSE
France	FALSE	FALSE
Switzerland	FALSE	FALSE
United States of America	FALSE	FALSE
United States of America	TRUE	FALSE
United States of America	TRUE	FALSE
Russia	TRUE	FALSE
United States of America	FALSE	TRUE
France	TRUE	TRUE
Belgium	TRUE	TRUE
United Arab Emirates	TRUE	TRUE
France	FALSE	FALSE
France	FALSE	FALSE
United States of America	FALSE	FALSE
France	TRUE	FALSE
France	TRUE	FALSE
France	FALSE	FALSE
France	FALSE	TRUE
United States of America	FALSE	FALSE
South Korea	FALSE	FALSE
Russia	FALSE	FALSE
China	FALSE	FALSE
China	FALSE	FALSE
China	FALSE	FALSE
China	FALSE	FALSE
Germany	FALSE	FALSE
United States of America	FALSE	TRUE
China	FALSE	TRUE
United States of America	TRUE	FALSE
Colombia	TRUE	FALSE
United States of America	FALSE	TRUE
Japan	FALSE	FALSE
United States of America	FALSE	FALSE
South Africa	FALSE	FALSE
United States of America	FALSE	FALSE
Belgium	FALSE	FALSE
Germany	FALSE	FALSE
United States of America	FALSE	FALSE
Japan	FALSE	TRUE
Australia	FALSE	TRUE
China	FALSE	FALSE
China	FALSE	FALSE
China	FALSE	FALSE
Australia	FALSE	FALSE
Argentina	FALSE	FALSE
South Korea	FALSE	FALSE
South Korea	FALSE	FALSE
United Kingdom	TRUE	FALSE
United Kingdom	FALSE	FALSE
United States of America	FALSE	TRUE
France	FALSE	TRUE
United Kingdom	FALSE	TRUE
United Kingdom	TRUE	TRUE
United Kingdom	TRUE	FALSE
Italy	TRUE	FALSE
United Kingdom	FALSE	FALSE
Australia	TRUE	TRUE
United States of America	TRUE	TRUE
Japan	TRUE	TRUE
Australia	TRUE	FALSE
United States of America	TRUE	FALSE
Canada	TRUE	FALSE
Australia	TRUE	TRUE
Australia	FALSE	TRUE
United States of America	FALSE	TRUE
Australia	FALSE	TRUE
United States of America	FALSE	FALSE
Thailand	FALSE	FALSE
Brazil	FALSE	FALSE
Brazil	TRUE	FALSE
United States of America	FALSE	FALSE
Argentina	FALSE	FALSE
United States of America	TRUE	TRUE
United States of America	TRUE	TRUE
United States of America	FALSE	FALSE
South Korea	FALSE	FALSE
South Korea	FALSE	TRUE
China	FALSE	FALSE
Canada	FALSE	FALSE
China	FALSE	TRUE
Netherlands	FALSE	FALSE
Netherlands	FALSE	FALSE
Japan	FALSE	TRUE
United States of America	FALSE	TRUE
Japan	FALSE	FALSE
United States of America	FALSE	FALSE
Japan	FALSE	TRUE
Australia	FALSE	TRUE
Japan	FALSE	TRUE
Australia	FALSE	TRUE
Japan	FALSE	FALSE
China	FALSE	FALSE
Germany	FALSE	FALSE
China	FALSE	FALSE
China	FALSE	FALSE
China	FALSE	FALSE
United States of America	FALSE	FALSE
China	FALSE	FALSE
China	FALSE	FALSE
United States of America	TRUE	FALSE
United States of America	FALSE	FALSE
Norway	FALSE	FALSE
Norway	FALSE	FALSE
United States of America	FALSE	FALSE
Norway	TRUE	TRUE
United States of America	TRUE	TRUE
France	FALSE	TRUE
Norway	FALSE	TRUE
Norway	TRUE	FALSE
France	FALSE	FALSE
Switzerland	FALSE	FALSE
Germany	FALSE	FALSE
United States of America	FALSE	FALSE
United States of America	TRUE	FALSE
United States of America	FALSE	FALSE
United Kingdom	TRUE	FALSE
China	FALSE	FALSE
China	FALSE	FALSE
China	FALSE	FALSE
United States of America	FALSE	TRUE
China	FALSE	TRUE
Indonesia	FALSE	TRUE
France	FALSE	TRUE
Germany	FALSE	TRUE
China	FALSE	FALSE
Indonesia	FALSE	FALSE
Japan	FALSE	FALSE
France	FALSE	FALSE
Sweden	FALSE	FALSE
United States of America	FALSE	FALSE
Czech Republic	FALSE	FALSE
United States of America	TRUE	FALSE
Germany	TRUE	FALSE
Sweden	FALSE	FALSE
Netherlands	FALSE	FALSE
Germany	TRUE	FALSE
United States of America	TRUE	FALSE
Sweden	FALSE	FALSE
United States of America	FALSE	FALSE
Germany	FALSE	TRUE
United States of America	FALSE	TRUE
United States of America	FALSE	TRUE
Australia	FALSE	TRUE
France	FALSE	TRUE
United States of America	FALSE	FALSE
New Zealand	FALSE	FALSE
United States of America	FALSE	FALSE
Brazil	FALSE	FALSE
Brazil	FALSE	FALSE
Brazil	FALSE	FALSE
United States of America	FALSE	FALSE
Brazil	FALSE	FALSE
United States of America	FALSE	FALSE
Italy	FALSE	FALSE
Turkey	FALSE	FALSE
Italy	FALSE	FALSE
Turkey	FALSE	FALSE
Japan	FALSE	FALSE
United States of America	FALSE	FALSE
Italy	FALSE	FALSE
Turkey	FALSE	FALSE
Belgium	FALSE	FALSE
China	FALSE	FALSE
Netherlands	TRUE	FALSE
United States of America	TRUE	FALSE
Qatar	TRUE	FALSE
United States of America	FALSE	FALSE
India	FALSE	TRUE
China	FALSE	FALSE
United States of America	FALSE	FALSE
India	FALSE	FALSE
China	FALSE	FALSE
United States of America	FALSE	FALSE
China	FALSE	FALSE
China	FALSE	FALSE
United States of America	FALSE	FALSE
China	FALSE	FALSE
United States of America	FALSE	FALSE
China	FALSE	FALSE
United States of America	FALSE	FALSE
China	FALSE	FALSE
United States of America	FALSE	FALSE
India	TRUE	TRUE
United States of America	TRUE	TRUE
Iran	FALSE	FALSE
Uruguay	FALSE	TRUE
Uruguay	FALSE	TRUE
Italy	FALSE	FALSE
United States of America	FALSE	FALSE
Italy	FALSE	FALSE
United States of America	FALSE	FALSE
Italy	FALSE	FALSE
United States of America	FALSE	FALSE
Italy	FALSE	FALSE
China	FALSE	FALSE
China	FALSE	FALSE
China	FALSE	FALSE
China	FALSE	FALSE
China	FALSE	FALSE
China	FALSE	FALSE
United States of America	FALSE	FALSE
South Korea	FALSE	FALSE
United States of America	FALSE	FALSE
Germany	FALSE	FALSE
United States of America	FALSE	FALSE
Russia	FALSE	FALSE
Germany	FALSE	FALSE
Russia	FALSE	FALSE
Russia	FALSE	FALSE
Germany	FALSE	FALSE
Russia	FALSE	FALSE
New Zealand	FALSE	FALSE
Hungary	FALSE	FALSE
Hungary	FALSE	FALSE
United Arab Emirates	FALSE	FALSE
China	FALSE	FALSE
China	FALSE	FALSE
China	FALSE	FALSE
China	FALSE	FALSE
Japan	FALSE	FALSE
United Kingdom	FALSE	FALSE
United States of America	FALSE	FALSE
China	FALSE	FALSE
Switzerland	FALSE	FALSE
United Kingdom	FALSE	FALSE
France	FALSE	FALSE
Switzerland	FALSE	FALSE
Switzerland	FALSE	FALSE
Canada	TRUE	FALSE
United States of America	TRUE	FALSE
China	TRUE	FALSE
China	FALSE	FALSE
China	FALSE	FALSE
United States of America	FALSE	FALSE
United States of America	TRUE	FALSE
United States of America	TRUE	FALSE
Indonesia	FALSE	TRUE
Indonesia	FALSE	FALSE
China	FALSE	FALSE
United States of America	FALSE	FALSE
Australia	FALSE	FALSE
United Kingdom	FALSE	FALSE
Indonesia	FALSE	FALSE
United Kingdom	FALSE	FALSE
United States of America	FALSE	FALSE
Canada	FALSE	FALSE
United States of America	FALSE	FALSE
United States of America	FALSE	FALSE
Spain	FALSE	FALSE
United States of America	FALSE	FALSE
United States of America	TRUE	FALSE
Germany	FALSE	FALSE
France	FALSE	FALSE
Germany	FALSE	FALSE
Switzerland	FALSE	FALSE
United States of America	FALSE	FALSE
Germany	FALSE	FALSE
Germany	FALSE	FALSE
Switzerland	FALSE	FALSE
Austria	FALSE	FALSE
Germany	FALSE	FALSE
Switzerland	FALSE	FALSE
United States of America	FALSE	FALSE
Germany	FALSE	FALSE
United Kingdom	FALSE	FALSE
United States of America	FALSE	FALSE
Uruguay	FALSE	FALSE
France	FALSE	FALSE
United States of America	FALSE	FALSE
United Kingdom	FALSE	FALSE
Brazil	FALSE	FALSE
Portugal	FALSE	FALSE
Italy	FALSE	FALSE
Italy	FALSE	FALSE
United Kingdom	FALSE	FALSE
United States of America	FALSE	FALSE
United Kingdom	FALSE	FALSE
Spain	FALSE	FALSE
Spain	FALSE	FALSE
China	FALSE	FALSE
China	FALSE	FALSE
United States of America	TRUE	TRUE
United Kingdom	TRUE	TRUE
Canada	TRUE	FALSE
United States of America	TRUE	FALSE
Canada	FALSE	FALSE
United States of America	FALSE	FALSE
Germany	FALSE	FALSE
Netherlands	FALSE	FALSE
United States of America	FALSE	FALSE
Australia	FALSE	FALSE
United States of America	FALSE	FALSE
China	FALSE	FALSE
China	FALSE	FALSE
China	FALSE	FALSE
China	FALSE	FALSE
China	FALSE	FALSE
Iran	FALSE	FALSE
Brazil	FALSE	FALSE
Brazil	FALSE	TRUE
Brazil	FALSE	TRUE
Brazil	TRUE	TRUE
United States of America	FALSE	TRUE
United States of America	FALSE	FALSE
South Korea	FALSE	FALSE
United States of America	FALSE	FALSE
South Korea	FALSE	FALSE
Italy	FALSE	FALSE
Italy	FALSE	FALSE
United States of America	FALSE	FALSE
Greece	FALSE	FALSE
Italy	FALSE	FALSE
Germany	FALSE	FALSE
Italy	FALSE	FALSE
Italy	FALSE	FALSE
Italy	FALSE	FALSE
India	FALSE	FALSE
Canada	FALSE	FALSE
United States of America	FALSE	TRUE
China	FALSE	FALSE
China	FALSE	FALSE
United States of America	FALSE	FALSE
United States of America	FALSE	TRUE
Kosovo	FALSE	FALSE
China	FALSE	FALSE
Japan	FALSE	FALSE
United States of America	FALSE	FALSE
Israel	FALSE	FALSE
Japan	FALSE	FALSE
Switzerland	FALSE	FALSE
Germany	TRUE	FALSE
Switzerland	TRUE	FALSE
United Kingdom	FALSE	FALSE
China	FALSE	FALSE
China	FALSE	FALSE
United Kingdom	FALSE	FALSE
China	FALSE	FALSE
Japan	FALSE	FALSE
Japan	FALSE	FALSE
Canada	TRUE	TRUE
Germany	TRUE	TRUE
Denmark	TRUE	TRUE
Canada	FALSE	TRUE
United Kingdom	TRUE	FALSE
China	FALSE	FALSE
China	FALSE	FALSE
United Kingdom	FALSE	FALSE
United Kingdom	TRUE	TRUE
United Kingdom	FALSE	TRUE
United States of America	FALSE	TRUE
United States of America	TRUE	TRUE
United States of America	TRUE	FALSE
United States of America	FALSE	TRUE
Canada	FALSE	TRUE
Turkey	FALSE	FALSE
United States of America	TRUE	TRUE
Canada	TRUE	TRUE
Turkey	FALSE	FALSE
United States of America	FALSE	FALSE
Belgium	FALSE	FALSE
United Kingdom	FALSE	FALSE
France	FALSE	FALSE
Germany	FALSE	FALSE
Germany	FALSE	FALSE
Germany	FALSE	FALSE
Austria	FALSE	FALSE
Germany	FALSE	FALSE
Belgium	FALSE	FALSE
Switzerland	FALSE	FALSE
Russia	FALSE	FALSE
Belgium	FALSE	FALSE
Japan	FALSE	FALSE
Japan	FALSE	TRUE
Switzerland	FALSE	FALSE
Japan	FALSE	FALSE
United States of America	FALSE	FALSE
United States of America	FALSE	FALSE
China	FALSE	FALSE
United States of America	FALSE	FALSE
United States of America	TRUE	FALSE
United States of America	FALSE	FALSE
United States of America	TRUE	TRUE
France	TRUE	TRUE
Luxembourg	FALSE	FALSE
Germany	FALSE	FALSE
United States of America	FALSE	TRUE
Germany	FALSE	FALSE
Pakistan	FALSE	FALSE
Pakistan	FALSE	FALSE
India	FALSE	FALSE
China	FALSE	FALSE
United States of America	FALSE	FALSE
China	FALSE	FALSE
China	FALSE	FALSE
United States of America	FALSE	TRUE
South Korea	FALSE	FALSE
United States of America	FALSE	FALSE
Argentina	FALSE	FALSE
Uruguay	FALSE	FALSE
Uruguay	FALSE	FALSE
Argentina	FALSE	FALSE
Chile	FALSE	FALSE
Germany	FALSE	FALSE
Egypt	FALSE	FALSE
Kenya	TRUE	FALSE
Sweden	TRUE	FALSE
France	TRUE	FALSE
Germany	FALSE	FALSE
United States of America	FALSE	FALSE
Switzerland	FALSE	FALSE
Germany	FALSE	FALSE
Switzerland	FALSE	FALSE
France	FALSE	FALSE
Switzerland	FALSE	FALSE
United Kingdom	FALSE	TRUE
United States of America	FALSE	TRUE
Poland	FALSE	TRUE
Germany	FALSE	TRUE
France	FALSE	TRUE
France	TRUE	FALSE
Switzerland	TRUE	FALSE
Germany	TRUE	FALSE
United States of America	FALSE	FALSE
United Kingdom	FALSE	FALSE
Germany	FALSE	FALSE
United Kingdom	FALSE	TRUE
United States of America	FALSE	FALSE
Spain	FALSE	TRUE
United States of America	FALSE	TRUE
Canada	FALSE	TRUE
Pakistan	FALSE	FALSE
China	FALSE	FALSE
China	FALSE	FALSE
China	FALSE	FALSE
United States of America	FALSE	TRUE
Australia	FALSE	TRUE
China	FALSE	FALSE
China	FALSE	FALSE
China	FALSE	FALSE
Indonesia	TRUE	FALSE
Indonesia	TRUE	TRUE
Iran	TRUE	TRUE
China	FALSE	FALSE
China	FALSE	FALSE
China	FALSE	FALSE
China	FALSE	FALSE
Australia	FALSE	FALSE
Qatar	FALSE	FALSE
Pakistan	FALSE	FALSE
Japan	FALSE	FALSE
Russia	FALSE	FALSE
Argentina	FALSE	FALSE
China	FALSE	FALSE
China	FALSE	FALSE
China	FALSE	FALSE
United States of America	FALSE	FALSE
China	FALSE	FALSE
China	FALSE	FALSE
China	FALSE	FALSE
China	FALSE	FALSE
China	FALSE	FALSE
United States of America	TRUE	FALSE
China	TRUE	FALSE
United States of America	TRUE	FALSE
United States of America	FALSE	TRUE
Canada	FALSE	TRUE
United States of America	FALSE	FALSE
United States of America	FALSE	TRUE
China	FALSE	FALSE
United States of America	FALSE	TRUE
United States of America	FALSE	FALSE
United States of America	FALSE	FALSE
China	FALSE	FALSE
China	FALSE	FALSE
Germany	FALSE	FALSE
Japan	FALSE	FALSE
United Kingdom	FALSE	FALSE
France	FALSE	FALSE
China	FALSE	FALSE
China	FALSE	FALSE
Japan	FALSE	TRUE
Japan	FALSE	FALSE
China	FALSE	FALSE
Japan	FALSE	FALSE
United States of America	FALSE	FALSE
Japan	FALSE	FALSE
Japan	FALSE	FALSE
Japan	FALSE	FALSE
United States of America	FALSE	FALSE
Japan	FALSE	FALSE
United States of America	FALSE	FALSE
Japan	FALSE	FALSE
Japan	FALSE	FALSE
United Kingdom	FALSE	FALSE
Germany	FALSE	FALSE
United States of America	FALSE	FALSE
China	FALSE	FALSE
China	FALSE	FALSE
Indonesia	FALSE	FALSE
China	FALSE	FALSE
Germany	FALSE	FALSE
United Kingdom	FALSE	FALSE
Germany	FALSE	FALSE
Austria	FALSE	FALSE
United States of America	FALSE	FALSE
India	FALSE	FALSE
United States of America	FALSE	FALSE
China	FALSE	FALSE
United States of America	FALSE	FALSE
United States of America	FALSE	TRUE
United States of America	FALSE	FALSE
China	FALSE	FALSE
China	FALSE	FALSE
Japan	FALSE	FALSE
Japan	FALSE	FALSE
Australia	FALSE	FALSE
United Kingdom	FALSE	FALSE
Italy	FALSE	FALSE
United States of America	FALSE	FALSE
United Kingdom	FALSE	FALSE
France	FALSE	FALSE
France	FALSE	FALSE
United States of America	FALSE	FALSE
Italy	FALSE	FALSE
Italy	FALSE	FALSE
Israel	TRUE	TRUE
Spain	TRUE	TRUE
United States of America	TRUE	TRUE
United Kingdom	TRUE	TRUE
United States of America	FALSE	FALSE
United States of America	TRUE	FALSE
Switzerland	FALSE	FALSE
United States of America	FALSE	FALSE
United Kingdom	FALSE	FALSE
Germany	FALSE	FALSE
United States of America	FALSE	FALSE
United Kingdom	FALSE	TRUE
United Kingdom	TRUE	FALSE
China	FALSE	FALSE
Australia	FALSE	FALSE
United States of America	FALSE	FALSE
United Kingdom	FALSE	FALSE
China	FALSE	FALSE
France	FALSE	FALSE
France	FALSE	FALSE
Germany	FALSE	FALSE
Iran	FALSE	FALSE
Iran	FALSE	FALSE
France	FALSE	FALSE
Germany	FALSE	FALSE
United States of America	FALSE	FALSE
Switzerland	FALSE	FALSE
Austria	FALSE	FALSE
France	FALSE	FALSE
Austria	FALSE	FALSE
United Kingdom	FALSE	FALSE
Australia	FALSE	FALSE
United States of America	FALSE	FALSE
Austria	FALSE	FALSE
Belgium	FALSE	TRUE
Austria	FALSE	FALSE
Germany	FALSE	FALSE
Austria	FALSE	FALSE
South Korea	FALSE	FALSE
Cameroon	TRUE	TRUE
China	FALSE	FALSE
Germany	FALSE	FALSE
Germany	FALSE	FALSE
Germany	FALSE	FALSE
Germany	FALSE	FALSE
Germany	FALSE	FALSE
Austria	FALSE	FALSE
Austria	FALSE	FALSE
United States of America	FALSE	FALSE
United States of America	TRUE	FALSE
United States of America	FALSE	FALSE
United States of America	TRUE	TRUE
Japan	FALSE	FALSE
United States of America	FALSE	FALSE
United States of America	FALSE	FALSE
Australia	FALSE	FALSE
United States of America	TRUE	TRUE
United States of America	TRUE	FALSE
United States of America	TRUE	TRUE
United States of America	FALSE	TRUE
Brazil	TRUE	TRUE
Brazil	TRUE	FALSE
India	FALSE	FALSE
France	FALSE	FALSE
United States of America	FALSE	FALSE
Japan	FALSE	FALSE
Indonesia	FALSE	FALSE
Canada	FALSE	FALSE
Poland	FALSE	FALSE
Egypt	FALSE	FALSE
Thailand	FALSE	FALSE
Netherlands	FALSE	FALSE
Belgium	FALSE	FALSE
South Korea	FALSE	FALSE
United States of America	FALSE	FALSE
Australia	FALSE	TRUE
United Kingdom	FALSE	TRUE
United States of America	FALSE	FALSE
France	FALSE	FALSE
Germany	FALSE	FALSE
West Bank	FALSE	FALSE
Germany	FALSE	TRUE
United Kingdom	FALSE	TRUE
Australia	FALSE	TRUE
United Kingdom	FALSE	FALSE
United Kingdom	FALSE	FALSE
France	FALSE	FALSE
Switzerland	FALSE	FALSE
United Kingdom	FALSE	FALSE
France	FALSE	FALSE
United States of America	FALSE	FALSE
United Kingdom	FALSE	FALSE
Canada	FALSE	FALSE
United Kingdom	TRUE	FALSE
Republic of Serbia	FALSE	FALSE
United Kingdom	FALSE	FALSE
Republic of Serbia	FALSE	FALSE
Republic of Serbia	FALSE	FALSE
Republic of Serbia	FALSE	FALSE
United States of America	FALSE	FALSE
United States of America	FALSE	FALSE
United States of America	TRUE	FALSE
France	FALSE	FALSE
United States of America	FALSE	FALSE
China	FALSE	FALSE
Australia	FALSE	FALSE
China	FALSE	FALSE
Australia	TRUE	TRUE
Australia	TRUE	FALSE
United States of America	TRUE	FALSE
New Zealand	TRUE	FALSE
United States of America	TRUE	FALSE
Australia	TRUE	FALSE
Indonesia	TRUE	FALSE
United States of America	TRUE	TRUE
Netherlands	FALSE	FALSE
France	FALSE	FALSE
Netherlands	FALSE	FALSE
China	FALSE	FALSE
China	FALSE	FALSE
China	FALSE	FALSE
China	FALSE	FALSE
United States of America	FALSE	FALSE
China	FALSE	FALSE
Germany	FALSE	FALSE
United States of America	FALSE	FALSE
China	FALSE	FALSE
China	FALSE	FALSE
China	FALSE	FALSE
Indonesia	FALSE	FALSE
Croatia	FALSE	FALSE
Japan	FALSE	FALSE
United States of America	FALSE	FALSE
South Korea	FALSE	FALSE
United States of America	FALSE	FALSE
China	FALSE	FALSE
China	FALSE	FALSE
China	FALSE	FALSE
China	FALSE	FALSE
India	FALSE	FALSE
France	FALSE	FALSE
France	FALSE	FALSE
Czech Republic	FALSE	FALSE
United States of America	FALSE	TRUE
Luxembourg	FALSE	FALSE
Kenya	TRUE	FALSE
United States of America	TRUE	FALSE
France	TRUE	FALSE
United Kingdom	TRUE	FALSE
United Kingdom	FALSE	FALSE
Kenya	FALSE	FALSE
Belgium	FALSE	FALSE
Netherlands	FALSE	FALSE
United Kingdom	FALSE	FALSE
Japan	FALSE	FALSE
Japan	FALSE	FALSE
China	FALSE	FALSE
China	FALSE	FALSE
Germany	FALSE	FALSE
United Kingdom	FALSE	TRUE
Luxembourg	FALSE	TRUE
Germany	FALSE	TRUE
China	FALSE	FALSE
China	FALSE	FALSE
Republic of the Congo	FALSE	FALSE
United States of America	FALSE	FALSE
China	FALSE	FALSE
France	FALSE	FALSE
Republic of the Congo	FALSE	FALSE
China	FALSE	FALSE
China	FALSE	FALSE
United States of America	FALSE	FALSE
China	FALSE	FALSE
China	FALSE	FALSE
China	FALSE	FALSE
Uruguay	FALSE	FALSE
United States of America	FALSE	TRUE
China	FALSE	TRUE
Australia	FALSE	TRUE
Australia	FALSE	FALSE
United States of America	FALSE	FALSE
Australia	FALSE	TRUE
United States of America	TRUE	FALSE
France	TRUE	FALSE
Australia	TRUE	FALSE
Brazil	TRUE	FALSE
United States of America	TRUE	TRUE
United Kingdom	FALSE	FALSE
United States of America	FALSE	FALSE
Netherlands	FALSE	FALSE
Japan	FALSE	FALSE
France	FALSE	FALSE
China	FALSE	FALSE
Belgium	FALSE	FALSE
United States of America	FALSE	FALSE
Germany	FALSE	FALSE
Belgium	TRUE	FALSE
United States of America	TRUE	FALSE
Belgium	TRUE	FALSE
Canada	TRUE	FALSE
South Africa	TRUE	FALSE
United States of America	TRUE	FALSE
Italy	TRUE	FALSE
United States of America	TRUE	TRUE
Switzerland	TRUE	TRUE
Canada	TRUE	TRUE
United States of America	TRUE	TRUE
United States of America	TRUE	FALSE
United States of America	TRUE	FALSE
United Kingdom	TRUE	TRUE
Indonesia	TRUE	TRUE
United States of America	FALSE	FALSE
United Kingdom	FALSE	FALSE
Nigeria	FALSE	FALSE
United Kingdom	TRUE	TRUE
Belgium	FALSE	FALSE
Netherlands	FALSE	FALSE
United States of America	FALSE	FALSE
Netherlands	FALSE	FALSE
Belgium	FALSE	FALSE
Italy	FALSE	FALSE
Iran	FALSE	FALSE
Iran	FALSE	FALSE
United States of America	FALSE	FALSE
Netherlands	FALSE	FALSE
Belgium	FALSE	FALSE
United States of America	FALSE	FALSE
Netherlands	FALSE	FALSE
Germany	FALSE	FALSE
China	FALSE	FALSE
United States of America	FALSE	FALSE
United States of America	FALSE	FALSE
Japan	FALSE	FALSE
Japan	FALSE	FALSE
Japan	FALSE	FALSE
Japan	TRUE	FALSE
Japan	TRUE	FALSE
United States of America	TRUE	FALSE
Iran	FALSE	FALSE
Iran	FALSE	FALSE
United States of America	TRUE	TRUE
United States of America	TRUE	FALSE
United States of America	FALSE	TRUE
Canada	FALSE	TRUE
United Kingdom	FALSE	TRUE
China	FALSE	FALSE
China	FALSE	FALSE
China	FALSE	FALSE
Switzerland	FALSE	FALSE
Denmark	FALSE	FALSE
United States of America	FALSE	FALSE
Germany	FALSE	FALSE
United Kingdom	FALSE	FALSE
China	FALSE	FALSE
Egypt	FALSE	FALSE
Austria	FALSE	FALSE
Germany	FALSE	FALSE
Germany	FALSE	FALSE
France	FALSE	FALSE
Germany	TRUE	FALSE
United States of America	FALSE	FALSE
United Kingdom	FALSE	FALSE
United States of America	TRUE	FALSE
United States of America	FALSE	TRUE
United States of America	FALSE	FALSE
Switzerland	FALSE	FALSE
Germany	FALSE	FALSE
Germany	FALSE	FALSE
United States of America	FALSE	FALSE
United Kingdom	TRUE	TRUE
Brazil	TRUE	TRUE
Australia	TRUE	TRUE
United Kingdom	TRUE	TRUE
Sweden	TRUE	TRUE
Brazil	FALSE	FALSE
Brazil	FALSE	TRUE
Australia	FALSE	TRUE
United Kingdom	FALSE	TRUE
United Kingdom	TRUE	TRUE
Brazil	FALSE	TRUE
United Kingdom	FALSE	TRUE
Brazil	TRUE	TRUE
West Bank	FALSE	TRUE
Brazil	FALSE	TRUE
Brazil	FALSE	FALSE
West Bank	FALSE	FALSE
China	FALSE	FALSE
United States of America	FALSE	FALSE
Switzerland	FALSE	FALSE
United Kingdom	FALSE	FALSE
Germany	FALSE	FALSE
Germany	FALSE	FALSE
Luxembourg	FALSE	FALSE
Ukraine	FALSE	FALSE
China	FALSE	FALSE
China	FALSE	FALSE
China	FALSE	FALSE
China	FALSE	FALSE
United States of America	FALSE	FALSE
South Korea	FALSE	FALSE
Japan	FALSE	FALSE
Germany	FALSE	FALSE
United States of America	TRUE	TRUE
Spain	FALSE	FALSE
Spain	FALSE	FALSE
Spain	FALSE	TRUE
Spain	FALSE	FALSE
Spain	TRUE	FALSE
United States of America	TRUE	FALSE
Germany	FALSE	FALSE
Austria	FALSE	FALSE
Austria	FALSE	FALSE
Germany	FALSE	FALSE
Netherlands	FALSE	FALSE
Sweden	FALSE	FALSE
South Africa	FALSE	FALSE
Germany	FALSE	FALSE
Austria	FALSE	FALSE
Austria	FALSE	FALSE
Japan	FALSE	FALSE
Japan	FALSE	FALSE
Japan	FALSE	TRUE
Japan	FALSE	TRUE
Belgium	FALSE	FALSE
Japan	TRUE	FALSE
France	TRUE	FALSE
Spain	TRUE	FALSE
France	FALSE	FALSE
Australia	FALSE	FALSE
Switzerland	FALSE	FALSE
China	FALSE	FALSE
China	FALSE	FALSE
China	FALSE	FALSE
United States of America	FALSE	FALSE
China	FALSE	FALSE
United States of America	FALSE	TRUE
Spain	FALSE	TRUE
Bulgaria	FALSE	TRUE
Spain	FALSE	FALSE
United States of America	FALSE	FALSE
United States of America	FALSE	TRUE
United Kingdom	FALSE	TRUE
United States of America	FALSE	FALSE
Canada	FALSE	FALSE
Germany	FALSE	FALSE
United States of America	FALSE	FALSE
China	FALSE	FALSE
China	FALSE	FALSE
China	FALSE	FALSE
United States of America	FALSE	TRUE
France	FALSE	TRUE
United States of America	FALSE	TRUE
United States of America	FALSE	FALSE
United States of America	TRUE	FALSE
Indonesia	TRUE	FALSE
United States of America	FALSE	FALSE
Sweden	TRUE	FALSE
United Kingdom	TRUE	FALSE
United States of America	TRUE	FALSE
United States of America	FALSE	FALSE
United Kingdom	FALSE	FALSE
China	FALSE	FALSE
Indonesia	FALSE	FALSE
India	FALSE	TRUE
United States of America	FALSE	TRUE
Thailand	FALSE	TRUE
Australia	FALSE	TRUE
Japan	FALSE	TRUE
United Kingdom	FALSE	TRUE
Bangladesh	FALSE	TRUE
Nigeria	FALSE	TRUE
Papua New Guinea	FALSE	TRUE
Australia	FALSE	TRUE
China	FALSE	FALSE
Germany	FALSE	FALSE
South Africa	FALSE	TRUE
China	FALSE	FALSE
United Kingdom	FALSE	FALSE
Colombia	FALSE	FALSE
China	FALSE	FALSE
South Korea	FALSE	FALSE
South Korea	FALSE	FALSE
United States of America	TRUE	TRUE
United States of America	FALSE	TRUE
United States of America	FALSE	FALSE
United States of America	FALSE	FALSE
United States of America	TRUE	TRUE
China	FALSE	FALSE
United States of America	FALSE	FALSE
Spain	FALSE	TRUE
Spain	FALSE	FALSE
India	FALSE	FALSE
India	FALSE	FALSE
United States of America	FALSE	FALSE
Italy	FALSE	FALSE
United States of America	TRUE	FALSE
United States of America	FALSE	FALSE
Iran	FALSE	TRUE
United States of America	FALSE	TRUE
Canada	FALSE	TRUE
China	FALSE	FALSE
United States of America	FALSE	FALSE
China	FALSE	FALSE
United States of America	FALSE	FALSE
Germany	FALSE	FALSE
Germany	FALSE	FALSE
Luxembourg	FALSE	FALSE
United Kingdom	FALSE	FALSE
Brazil	TRUE	FALSE
United States of America	FALSE	FALSE
United States of America	TRUE	TRUE
Switzerland	TRUE	TRUE
United Kingdom	FALSE	TRUE
United States of America	FALSE	TRUE
United States of America	TRUE	TRUE
Luxembourg	FALSE	FALSE
Germany	FALSE	FALSE
United Kingdom	FALSE	FALSE
France	FALSE	FALSE
United States of America	FALSE	FALSE
China	FALSE	FALSE
China	FALSE	FALSE
Australia	FALSE	FALSE
Australia	FALSE	FALSE
United States of America	FALSE	FALSE
Germany	FALSE	FALSE
United States of America	FALSE	FALSE
China	TRUE	TRUE
United States of America	TRUE	TRUE
United States of America	FALSE	TRUE
United States of America	TRUE	FALSE
Germany	FALSE	FALSE
United States of America	FALSE	FALSE
Germany	FALSE	FALSE
United Kingdom	FALSE	FALSE
Luxembourg	FALSE	FALSE
India	FALSE	FALSE
Japan	FALSE	FALSE
United States of America	FALSE	FALSE
Belgium	FALSE	FALSE
Japan	FALSE	FALSE
Germany	FALSE	FALSE
Japan	FALSE	FALSE
France	FALSE	FALSE
United Kingdom	FALSE	FALSE
United States of America	FALSE	FALSE
Japan	FALSE	FALSE
United States of America	FALSE	FALSE
United States of America	FALSE	FALSE
China	FALSE	FALSE
China	FALSE	FALSE
United States of America	FALSE	FALSE
France	FALSE	FALSE
France	FALSE	FALSE
United States of America	FALSE	FALSE
France	TRUE	TRUE
[truncated: 998,000+ more rows]
