# Supplementary material for: Gender and racial diversity socialization in science
Source: Nat Comput Sci. 2025 Apr 17;5(6):481–91. doi: 10.1038/s43588-025-00795-9 (PMC12187764; doi:10.1038/s43588-025-00795-9)
Supplement: Supplementary file 6 — Statistical source data for Fig. 4. [file 43588_2025_795_MOESM6_ESM.zip › data_fig_4_a.txt]

ethnicity_diverse_late	ethnicity_diverse_early	nCoaut_early
FALSE	FALSE	5
FALSE	FALSE	25
FALSE	FALSE	6
FALSE	FALSE	2
TRUE	TRUE	8
TRUE	FALSE	13
FALSE	FALSE	9
FALSE	FALSE	3
FALSE	FALSE	14
FALSE	FALSE	26
FALSE	FALSE	4
TRUE	FALSE	4
FALSE	TRUE	3
FALSE	FALSE	3
FALSE	FALSE	4
FALSE	FALSE	2
FALSE	FALSE	12
FALSE	FALSE	8
FALSE	FALSE	27
FALSE	TRUE	2
TRUE	TRUE	2
FALSE	FALSE	4
FALSE	FALSE	6
FALSE	FALSE	10
FALSE	FALSE	2
FALSE	FALSE	5
FALSE	FALSE	5
FALSE	FALSE	25
FALSE	FALSE	5
FALSE	FALSE	6
FALSE	FALSE	25
FALSE	FALSE	30
FALSE	FALSE	6
TRUE	FALSE	8
FALSE	FALSE	1
FALSE	FALSE	4
FALSE	FALSE	4
FALSE	FALSE	4
TRUE	TRUE	15
FALSE	TRUE	5
FALSE	FALSE	5
FALSE	FALSE	8
FALSE	TRUE	9
TRUE	FALSE	1
TRUE	FALSE	1
FALSE	TRUE	1
FALSE	FALSE	4
FALSE	TRUE	7
FALSE	FALSE	38
FALSE	FALSE	19
TRUE	TRUE	3
TRUE	FALSE	19
FALSE	FALSE	14
FALSE	FALSE	31
FALSE	FALSE	10
FALSE	FALSE	7
TRUE	FALSE	3
FALSE	FALSE	15
FALSE	FALSE	54
FALSE	FALSE	28
FALSE	TRUE	11
FALSE	TRUE	14
FALSE	FALSE	14
FALSE	FALSE	8
FALSE	TRUE	3
FALSE	FALSE	9
FALSE	FALSE	6
FALSE	FALSE	7
FALSE	FALSE	5
FALSE	FALSE	16
FALSE	FALSE	2
FALSE	TRUE	1
FALSE	FALSE	2
FALSE	FALSE	3
FALSE	FALSE	6
FALSE	FALSE	16
FALSE	FALSE	60
FALSE	FALSE	17
FALSE	FALSE	15
FALSE	FALSE	14
FALSE	FALSE	1
FALSE	TRUE	13
FALSE	FALSE	35
FALSE	FALSE	2
TRUE	TRUE	2
FALSE	FALSE	9
FALSE	FALSE	3
FALSE	FALSE	8
FALSE	FALSE	3
FALSE	FALSE	4
FALSE	FALSE	28
FALSE	TRUE	13
TRUE	TRUE	8
FALSE	FALSE	5
FALSE	TRUE	5
FALSE	FALSE	5
FALSE	FALSE	12
FALSE	TRUE	3
FALSE	FALSE	8
FALSE	TRUE	2
FALSE	FALSE	11
TRUE	TRUE	7
TRUE	FALSE	7
FALSE	TRUE	2
FALSE	TRUE	1
FALSE	FALSE	3
TRUE	FALSE	26
TRUE	FALSE	2
FALSE	TRUE	7
FALSE	FALSE	47
FALSE	FALSE	4
FALSE	FALSE	18
FALSE	FALSE	6
FALSE	FALSE	24
FALSE	FALSE	18
FALSE	FALSE	2
FALSE	TRUE	2
TRUE	FALSE	2
TRUE	FALSE	17
FALSE	FALSE	6
FALSE	TRUE	7
FALSE	FALSE	17
FALSE	FALSE	15
FALSE	FALSE	32
FALSE	FALSE	23
FALSE	FALSE	7
FALSE	FALSE	11
FALSE	FALSE	4
TRUE	FALSE	4
TRUE	FALSE	14
FALSE	FALSE	9
FALSE	FALSE	6
FALSE	FALSE	2
FALSE	FALSE	1
FALSE	FALSE	4
FALSE	FALSE	1
FALSE	TRUE	13
FALSE	TRUE	2
FALSE	FALSE	2
FALSE	FALSE	8
FALSE	TRUE	13
FALSE	FALSE	1
FALSE	TRUE	17
FALSE	FALSE	9
TRUE	TRUE	16
FALSE	TRUE	8
TRUE	TRUE	5
FALSE	TRUE	11
FALSE	FALSE	12
FALSE	FALSE	11
FALSE	FALSE	3
FALSE	TRUE	2
FALSE	FALSE	20
FALSE	FALSE	3
FALSE	FALSE	8
FALSE	FALSE	11
FALSE	TRUE	14
FALSE	FALSE	8
FALSE	TRUE	4
FALSE	FALSE	3
FALSE	FALSE	3
FALSE	FALSE	8
FALSE	FALSE	9
FALSE	FALSE	5
FALSE	FALSE	25
FALSE	FALSE	6
FALSE	FALSE	5
FALSE	FALSE	5
FALSE	FALSE	5
TRUE	FALSE	43
TRUE	FALSE	4
TRUE	FALSE	3
TRUE	TRUE	11
FALSE	FALSE	12
FALSE	FALSE	7
FALSE	FALSE	4
FALSE	TRUE	7
FALSE	FALSE	1
FALSE	FALSE	3
TRUE	FALSE	6
FALSE	FALSE	9
FALSE	FALSE	1
FALSE	TRUE	2
FALSE	FALSE	8
FALSE	FALSE	1
FALSE	FALSE	5
FALSE	FALSE	5
FALSE	FALSE	2
FALSE	FALSE	2
FALSE	FALSE	5
FALSE	FALSE	14
FALSE	FALSE	8
FALSE	FALSE	13
FALSE	FALSE	8
FALSE	FALSE	11
FALSE	FALSE	40
FALSE	FALSE	2
FALSE	FALSE	15
FALSE	FALSE	15
FALSE	FALSE	43
FALSE	FALSE	15
FALSE	FALSE	10
FALSE	FALSE	8
FALSE	FALSE	10
FALSE	FALSE	11
FALSE	FALSE	13
FALSE	FALSE	13
FALSE	FALSE	5
TRUE	FALSE	4
FALSE	FALSE	2
FALSE	FALSE	4
FALSE	FALSE	11
FALSE	FALSE	3
FALSE	FALSE	4
FALSE	FALSE	36
FALSE	FALSE	11
FALSE	FALSE	20
FALSE	FALSE	5
FALSE	FALSE	20
FALSE	FALSE	5
FALSE	FALSE	15
FALSE	FALSE	13
FALSE	FALSE	23
FALSE	FALSE	10
TRUE	TRUE	1
FALSE	FALSE	3
TRUE	FALSE	10
FALSE	FALSE	8
FALSE	FALSE	11
FALSE	FALSE	6
TRUE	FALSE	3
FALSE	FALSE	94
FALSE	FALSE	8
FALSE	FALSE	16
FALSE	FALSE	7
FALSE	FALSE	10
TRUE	FALSE	8
TRUE	TRUE	4
TRUE	FALSE	6
FALSE	TRUE	10
FALSE	FALSE	9
FALSE	TRUE	2
FALSE	FALSE	8
TRUE	TRUE	10
TRUE	FALSE	1
TRUE	FALSE	42
FALSE	TRUE	3
TRUE	TRUE	9
FALSE	FALSE	5
TRUE	TRUE	7
TRUE	FALSE	6
FALSE	TRUE	6
FALSE	FALSE	5
FALSE	FALSE	13
FALSE	FALSE	24
FALSE	FALSE	52
FALSE	FALSE	46
FALSE	FALSE	1
FALSE	FALSE	4
FALSE	FALSE	7
FALSE	FALSE	9
FALSE	FALSE	70
FALSE	FALSE	21
FALSE	FALSE	6
FALSE	FALSE	3
FALSE	FALSE	6
FALSE	FALSE	13
FALSE	FALSE	7
FALSE	FALSE	6
FALSE	FALSE	5
FALSE	FALSE	16
FALSE	FALSE	24
TRUE	TRUE	5
FALSE	FALSE	10
FALSE	FALSE	11
FALSE	FALSE	12
FALSE	FALSE	4
FALSE	FALSE	14
FALSE	FALSE	3
FALSE	FALSE	5
FALSE	FALSE	6
FALSE	FALSE	6
FALSE	FALSE	1
FALSE	FALSE	3
FALSE	FALSE	12
TRUE	FALSE	7
TRUE	FALSE	20
TRUE	TRUE	12
FALSE	TRUE	4
FALSE	FALSE	23
FALSE	FALSE	4
FALSE	FALSE	5
FALSE	FALSE	46
FALSE	FALSE	2
FALSE	FALSE	16
FALSE	FALSE	10
FALSE	FALSE	13
FALSE	FALSE	6
FALSE	FALSE	5
FALSE	FALSE	14
FALSE	TRUE	4
FALSE	FALSE	2
FALSE	FALSE	18
FALSE	FALSE	6
FALSE	FALSE	13
FALSE	FALSE	2
FALSE	FALSE	2
FALSE	FALSE	2
FALSE	FALSE	44
FALSE	FALSE	12
TRUE	FALSE	14
TRUE	FALSE	10
FALSE	FALSE	3
FALSE	FALSE	22
FALSE	FALSE	39
FALSE	FALSE	36
FALSE	FALSE	17
FALSE	FALSE	28
FALSE	FALSE	24
TRUE	FALSE	18
FALSE	FALSE	19
FALSE	FALSE	6
FALSE	FALSE	6
FALSE	TRUE	3
FALSE	FALSE	13
FALSE	TRUE	11
FALSE	FALSE	3
FALSE	FALSE	11
FALSE	FALSE	6
FALSE	FALSE	14
FALSE	FALSE	2
TRUE	FALSE	4
FALSE	FALSE	7
FALSE	TRUE	4
TRUE	TRUE	1
FALSE	FALSE	6
FALSE	FALSE	17
FALSE	FALSE	1
TRUE	FALSE	6
TRUE	FALSE	2
FALSE	TRUE	1
FALSE	FALSE	8
TRUE	FALSE	3
FALSE	FALSE	23
FALSE	FALSE	12
FALSE	FALSE	1
FALSE	FALSE	23
FALSE	FALSE	16
FALSE	FALSE	8
FALSE	FALSE	8
FALSE	FALSE	8
FALSE	FALSE	3
FALSE	FALSE	7
FALSE	FALSE	7
FALSE	FALSE	4
FALSE	FALSE	13
FALSE	FALSE	14
FALSE	FALSE	16
FALSE	FALSE	29
FALSE	FALSE	4
FALSE	FALSE	3
TRUE	TRUE	10
TRUE	TRUE	2
TRUE	FALSE	2
TRUE	FALSE	2
FALSE	FALSE	2
FALSE	FALSE	5
FALSE	FALSE	3
FALSE	FALSE	5
FALSE	FALSE	16
FALSE	FALSE	4
FALSE	FALSE	21
FALSE	FALSE	10
TRUE	FALSE	1
FALSE	FALSE	5
FALSE	FALSE	11
FALSE	TRUE	10
FALSE	FALSE	30
FALSE	FALSE	6
FALSE	FALSE	20
FALSE	FALSE	6
FALSE	FALSE	2
FALSE	FALSE	8
FALSE	FALSE	59
FALSE	FALSE	7
FALSE	FALSE	12
FALSE	FALSE	5
FALSE	TRUE	8
TRUE	FALSE	3
TRUE	TRUE	3
FALSE	FALSE	6
FALSE	FALSE	8
FALSE	FALSE	7
FALSE	FALSE	15
FALSE	FALSE	12
FALSE	FALSE	9
FALSE	FALSE	3
FALSE	FALSE	3
FALSE	FALSE	2
FALSE	FALSE	13
FALSE	TRUE	1
FALSE	TRUE	2
TRUE	FALSE	12
TRUE	FALSE	4
TRUE	TRUE	5
FALSE	FALSE	3
FALSE	FALSE	10
TRUE	FALSE	2
FALSE	FALSE	10
TRUE	FALSE	17
FALSE	FALSE	1
FALSE	FALSE	13
FALSE	FALSE	12
TRUE	FALSE	3
FALSE	FALSE	15
TRUE	TRUE	23
TRUE	TRUE	28
TRUE	TRUE	3
FALSE	FALSE	41
FALSE	FALSE	23
FALSE	FALSE	14
FALSE	FALSE	6
FALSE	FALSE	7
FALSE	FALSE	56
FALSE	FALSE	17
FALSE	FALSE	7
TRUE	TRUE	6
FALSE	FALSE	15
FALSE	FALSE	6
FALSE	FALSE	1
FALSE	FALSE	15
FALSE	TRUE	3
FALSE	FALSE	6
FALSE	FALSE	9
FALSE	FALSE	2
FALSE	FALSE	2
FALSE	FALSE	7
FALSE	FALSE	13
FALSE	FALSE	5
FALSE	FALSE	5
TRUE	FALSE	4
FALSE	FALSE	8
FALSE	TRUE	5
TRUE	FALSE	1
FALSE	TRUE	6
FALSE	TRUE	1
FALSE	FALSE	7
FALSE	FALSE	3
FALSE	TRUE	7
FALSE	FALSE	12
FALSE	FALSE	11
FALSE	FALSE	8
FALSE	FALSE	2
TRUE	FALSE	7
FALSE	FALSE	3
FALSE	FALSE	7
FALSE	FALSE	9
FALSE	TRUE	7
FALSE	FALSE	2
FALSE	TRUE	3
FALSE	FALSE	8
FALSE	FALSE	4
FALSE	FALSE	8
FALSE	TRUE	3
FALSE	FALSE	9
FALSE	FALSE	9
FALSE	TRUE	4
FALSE	FALSE	13
FALSE	FALSE	11
FALSE	FALSE	4
FALSE	FALSE	4
FALSE	FALSE	5
TRUE	FALSE	13
TRUE	FALSE	12
TRUE	TRUE	6
FALSE	FALSE	4
FALSE	FALSE	4
TRUE	FALSE	10
TRUE	TRUE	4
FALSE	FALSE	4
FALSE	FALSE	10
TRUE	FALSE	2
TRUE	FALSE	2
FALSE	FALSE	4
FALSE	FALSE	28
FALSE	FALSE	9
FALSE	FALSE	14
FALSE	FALSE	14
FALSE	FALSE	19
FALSE	FALSE	5
FALSE	FALSE	5
FALSE	TRUE	5
FALSE	FALSE	4
FALSE	FALSE	2
FALSE	FALSE	8
TRUE	TRUE	1
TRUE	FALSE	14
TRUE	FALSE	11
TRUE	FALSE	3
FALSE	FALSE	4
FALSE	FALSE	2
TRUE	TRUE	4
TRUE	TRUE	16
TRUE	TRUE	16
FALSE	TRUE	1
FALSE	FALSE	1
FALSE	FALSE	9
FALSE	FALSE	4
FALSE	FALSE	5
FALSE	FALSE	7
FALSE	FALSE	7
FALSE	TRUE	4
FALSE	FALSE	4
FALSE	FALSE	12
FALSE	FALSE	5
FALSE	FALSE	7
FALSE	FALSE	28
FALSE	FALSE	10
TRUE	FALSE	1
FALSE	TRUE	7
FALSE	FALSE	9
FALSE	FALSE	12
FALSE	FALSE	10
TRUE	FALSE	4
TRUE	FALSE	8
FALSE	FALSE	10
FALSE	FALSE	9
FALSE	FALSE	4
FALSE	FALSE	8
FALSE	FALSE	32
FALSE	FALSE	25
TRUE	FALSE	1
FALSE	TRUE	8
FALSE	FALSE	25
FALSE	FALSE	17
FALSE	FALSE	2
TRUE	FALSE	1
TRUE	FALSE	4
FALSE	FALSE	22
FALSE	FALSE	21
FALSE	FALSE	81
FALSE	TRUE	4
FALSE	FALSE	64
FALSE	FALSE	5
TRUE	TRUE	6
FALSE	FALSE	25
FALSE	FALSE	3
TRUE	FALSE	2
TRUE	TRUE	6
FALSE	FALSE	5
FALSE	FALSE	15
FALSE	FALSE	19
TRUE	TRUE	6
TRUE	FALSE	5
FALSE	TRUE	7
FALSE	TRUE	2
FALSE	TRUE	4
FALSE	FALSE	3
FALSE	FALSE	25
FALSE	FALSE	22
TRUE	TRUE	29
TRUE	FALSE	11
TRUE	TRUE	14
TRUE	FALSE	21
FALSE	FALSE	2
FALSE	FALSE	3
FALSE	FALSE	17
TRUE	FALSE	1
TRUE	FALSE	13
TRUE	FALSE	6
FALSE	FALSE	5
TRUE	FALSE	2
TRUE	TRUE	6
TRUE	TRUE	3
TRUE	TRUE	8
TRUE	FALSE	2
FALSE	FALSE	3
TRUE	FALSE	5
FALSE	FALSE	1
FALSE	FALSE	33
FALSE	FALSE	2
FALSE	FALSE	4
FALSE	FALSE	5
FALSE	FALSE	13
FALSE	FALSE	3
FALSE	FALSE	4
FALSE	FALSE	6
FALSE	FALSE	13
FALSE	FALSE	3
FALSE	FALSE	4
FALSE	FALSE	9
FALSE	TRUE	2
FALSE	FALSE	2
FALSE	FALSE	3
FALSE	FALSE	3
FALSE	FALSE	5
FALSE	FALSE	2
FALSE	FALSE	3
FALSE	FALSE	7
FALSE	FALSE	15
TRUE	FALSE	4
TRUE	FALSE	10
FALSE	TRUE	7
TRUE	TRUE	1
FALSE	FALSE	7
FALSE	FALSE	18
TRUE	FALSE	25
TRUE	FALSE	13
FALSE	FALSE	2
FALSE	TRUE	8
FALSE	FALSE	15
FALSE	FALSE	7
FALSE	FALSE	21
FALSE	FALSE	31
FALSE	FALSE	27
FALSE	FALSE	62
FALSE	FALSE	4
FALSE	TRUE	2
TRUE	FALSE	5
FALSE	TRUE	16
FALSE	FALSE	4
FALSE	FALSE	7
FALSE	FALSE	17
FALSE	TRUE	3
FALSE	FALSE	68
FALSE	FALSE	34
FALSE	FALSE	46
FALSE	FALSE	24
FALSE	FALSE	6
FALSE	FALSE	7
TRUE	FALSE	44
FALSE	FALSE	21
FALSE	TRUE	10
TRUE	TRUE	2
TRUE	FALSE	4
FALSE	FALSE	21
TRUE	TRUE	2
TRUE	FALSE	3
TRUE	TRUE	8
FALSE	TRUE	12
FALSE	TRUE	4
FALSE	FALSE	2
FALSE	FALSE	3
TRUE	FALSE	1
FALSE	FALSE	1
TRUE	TRUE	16
TRUE	TRUE	8
FALSE	FALSE	8
FALSE	TRUE	2
FALSE	FALSE	28
FALSE	FALSE	10
FALSE	TRUE	1
FALSE	FALSE	5
FALSE	FALSE	2
FALSE	TRUE	16
FALSE	FALSE	8
FALSE	TRUE	3
FALSE	TRUE	3
FALSE	FALSE	4
FALSE	FALSE	15
FALSE	FALSE	7
FALSE	FALSE	18
FALSE	FALSE	12
FALSE	FALSE	17
FALSE	FALSE	17
TRUE	FALSE	2
FALSE	FALSE	5
FALSE	FALSE	5
FALSE	FALSE	6
TRUE	TRUE	19
FALSE	TRUE	3
TRUE	FALSE	3
FALSE	FALSE	5
TRUE	FALSE	4
FALSE	FALSE	18
TRUE	FALSE	1
FALSE	FALSE	7
FALSE	FALSE	3
FALSE	FALSE	4
FALSE	TRUE	3
FALSE	FALSE	17
FALSE	FALSE	8
TRUE	FALSE	14
FALSE	FALSE	2
TRUE	FALSE	10
FALSE	FALSE	5
FALSE	TRUE	27
FALSE	TRUE	3
FALSE	FALSE	3
FALSE	FALSE	5
FALSE	FALSE	8
FALSE	FALSE	5
FALSE	FALSE	8
FALSE	FALSE	10
FALSE	FALSE	37
FALSE	FALSE	30
FALSE	FALSE	2
TRUE	FALSE	2
FALSE	FALSE	13
FALSE	TRUE	3
FALSE	FALSE	72
FALSE	FALSE	2
FALSE	FALSE	47
FALSE	FALSE	65
FALSE	FALSE	7
FALSE	FALSE	13
FALSE	FALSE	66
FALSE	FALSE	7
FALSE	FALSE	40
TRUE	TRUE	5
FALSE	FALSE	23
FALSE	TRUE	10
FALSE	TRUE	10
FALSE	FALSE	2
FALSE	FALSE	7
FALSE	FALSE	6
FALSE	FALSE	3
FALSE	FALSE	7
FALSE	FALSE	14
FALSE	FALSE	22
FALSE	FALSE	19
FALSE	FALSE	5
FALSE	FALSE	15
FALSE	FALSE	12
FALSE	FALSE	4
FALSE	FALSE	5
FALSE	FALSE	9
FALSE	FALSE	7
FALSE	FALSE	15
FALSE	FALSE	6
FALSE	FALSE	5
FALSE	FALSE	18
FALSE	FALSE	2
FALSE	FALSE	79
FALSE	FALSE	70
FALSE	FALSE	2
FALSE	FALSE	3
FALSE	FALSE	3
FALSE	FALSE	33
FALSE	FALSE	12
FALSE	FALSE	6
FALSE	FALSE	2
TRUE	FALSE	1
FALSE	FALSE	9
FALSE	FALSE	46
TRUE	FALSE	3
TRUE	FALSE	9
FALSE	TRUE	7
FALSE	FALSE	34
FALSE	FALSE	9
FALSE	FALSE	4
FALSE	FALSE	3
FALSE	FALSE	3
FALSE	FALSE	3
TRUE	FALSE	6
FALSE	FALSE	30
FALSE	FALSE	41
FALSE	FALSE	27
FALSE	FALSE	39
FALSE	FALSE	46
FALSE	FALSE	46
FALSE	FALSE	8
FALSE	FALSE	10
FALSE	FALSE	2
FALSE	FALSE	3
FALSE	FALSE	2
FALSE	FALSE	19
FALSE	FALSE	4
FALSE	FALSE	25
FALSE	FALSE	2
TRUE	TRUE	22
TRUE	FALSE	10
FALSE	FALSE	3
FALSE	FALSE	1
FALSE	FALSE	12
FALSE	FALSE	30
FALSE	FALSE	22
FALSE	FALSE	9
FALSE	FALSE	22
FALSE	FALSE	8
FALSE	FALSE	8
FALSE	TRUE	24
FALSE	TRUE	13
TRUE	TRUE	6
FALSE	TRUE	3
FALSE	FALSE	6
FALSE	FALSE	42
FALSE	FALSE	40
FALSE	FALSE	7
FALSE	FALSE	6
FALSE	FALSE	15
FALSE	FALSE	3
FALSE	FALSE	23
FALSE	FALSE	2
FALSE	FALSE	1
FALSE	TRUE	5
FALSE	FALSE	44
FALSE	FALSE	7
FALSE	FALSE	2
FALSE	TRUE	9
FALSE	FALSE	9
FALSE	FALSE	9
FALSE	FALSE	6
FALSE	FALSE	3
TRUE	FALSE	5
FALSE	FALSE	8
FALSE	FALSE	50
FALSE	FALSE	12
FALSE	FALSE	4
FALSE	FALSE	2
TRUE	TRUE	3
FALSE	TRUE	2
TRUE	FALSE	4
FALSE	FALSE	24
FALSE	FALSE	14
FALSE	FALSE	3
TRUE	TRUE	26
FALSE	TRUE	12
FALSE	TRUE	2
TRUE	TRUE	3
TRUE	FALSE	4
FALSE	TRUE	15
FALSE	FALSE	10
TRUE	TRUE	3
FALSE	FALSE	10
FALSE	FALSE	7
FALSE	FALSE	3
FALSE	FALSE	9
FALSE	FALSE	15
FALSE	FALSE	27
FALSE	FALSE	30
FALSE	FALSE	6
FALSE	FALSE	5
FALSE	TRUE	2
FALSE	FALSE	5
FALSE	FALSE	13
FALSE	FALSE	12
TRUE	FALSE	10
FALSE	FALSE	35
TRUE	TRUE	2
FALSE	FALSE	2
FALSE	TRUE	11
FALSE	FALSE	10
FALSE	FALSE	13
FALSE	FALSE	5
FALSE	FALSE	42
FALSE	FALSE	89
FALSE	FALSE	18
FALSE	TRUE	15
FALSE	FALSE	4
FALSE	FALSE	3
FALSE	FALSE	4
FALSE	FALSE	1
TRUE	FALSE	13
FALSE	FALSE	5
FALSE	FALSE	18
FALSE	FALSE	5
FALSE	FALSE	16
FALSE	TRUE	4
FALSE	TRUE	3
TRUE	FALSE	3
FALSE	FALSE	4
FALSE	FALSE	14
FALSE	TRUE	7
FALSE	FALSE	7
FALSE	TRUE	1
FALSE	FALSE	4
FALSE	FALSE	17
FALSE	FALSE	27
FALSE	FALSE	39
FALSE	TRUE	3
FALSE	FALSE	8
FALSE	FALSE	8
FALSE	FALSE	3
TRUE	FALSE	18
TRUE	TRUE	25
FALSE	FALSE	4
FALSE	FALSE	4
FALSE	FALSE	39
FALSE	FALSE	12
FALSE	FALSE	48
FALSE	FALSE	4
FALSE	FALSE	47
FALSE	FALSE	8
FALSE	FALSE	20
FALSE	FALSE	38
FALSE	FALSE	25
FALSE	FALSE	1
TRUE	FALSE	2
TRUE	FALSE	11
FALSE	TRUE	2
FALSE	FALSE	10
FALSE	TRUE	14
FALSE	FALSE	52
FALSE	TRUE	2
FALSE	FALSE	5
FALSE	FALSE	3
FALSE	FALSE	2
FALSE	FALSE	30
FALSE	FALSE	2
FALSE	FALSE	16
FALSE	FALSE	33
FALSE	TRUE	6
FALSE	FALSE	4
FALSE	FALSE	40
FALSE	FALSE	4
FALSE	FALSE	16
FALSE	FALSE	2
FALSE	FALSE	12
FALSE	FALSE	2
FALSE	FALSE	2
FALSE	FALSE	5
FALSE	FALSE	3
FALSE	FALSE	19
FALSE	FALSE	10
FALSE	FALSE	2
FALSE	FALSE	26
FALSE	FALSE	8
FALSE	FALSE	3
FALSE	FALSE	12
FALSE	TRUE	13
FALSE	FALSE	3
FALSE	FALSE	29
FALSE	FALSE	8
FALSE	FALSE	3
FALSE	FALSE	14
FALSE	FALSE	35
FALSE	FALSE	12
FALSE	FALSE	2
FALSE	FALSE	9
FALSE	FALSE	3
FALSE	FALSE	37
TRUE	TRUE	22
FALSE	FALSE	20
TRUE	FALSE	4
FALSE	FALSE	11
FALSE	FALSE	23
FALSE	FALSE	3
FALSE	TRUE	3
TRUE	FALSE	3
FALSE	FALSE	24
FALSE	FALSE	3
FALSE	FALSE	30
FALSE	FALSE	9
FALSE	FALSE	2
FALSE	FALSE	5
FALSE	FALSE	6
FALSE	FALSE	9
FALSE	FALSE	9
FALSE	FALSE	7
FALSE	FALSE	4
FALSE	FALSE	1
FALSE	TRUE	2
FALSE	FALSE	27
FALSE	FALSE	3
FALSE	FALSE	4
TRUE	TRUE	3
FALSE	FALSE	4
FALSE	FALSE	17
FALSE	FALSE	3
FALSE	FALSE	2
FALSE	FALSE	17
FALSE	FALSE	8
FALSE	FALSE	6
TRUE	FALSE	1
FALSE	FALSE	1
TRUE	TRUE	8
FALSE	FALSE	5
FALSE	FALSE	14
TRUE	TRUE	5
TRUE	FALSE	2
TRUE	TRUE	7
FALSE	TRUE	7
TRUE	TRUE	10
TRUE	FALSE	2
FALSE	FALSE	2
FALSE	FALSE	34
FALSE	TRUE	9
FALSE	FALSE	2
FALSE	TRUE	24
FALSE	FALSE	7
FALSE	FALSE	2
FALSE	FALSE	1
FALSE	FALSE	3
TRUE	FALSE	19
FALSE	FALSE	9
FALSE	FALSE	10
FALSE	FALSE	10
FALSE	FALSE	11
FALSE	FALSE	10
FALSE	FALSE	4
TRUE	FALSE	13
FALSE	FALSE	9
FALSE	FALSE	131
FALSE	FALSE	22
TRUE	TRUE	17
TRUE	FALSE	2
TRUE	FALSE	7
TRUE	TRUE	3
FALSE	FALSE	4
FALSE	FALSE	4
FALSE	FALSE	45
FALSE	FALSE	58
FALSE	FALSE	30
FALSE	FALSE	17
FALSE	FALSE	12
FALSE	FALSE	9
FALSE	FALSE	16
FALSE	FALSE	27
FALSE	FALSE	2
FALSE	FALSE	5
FALSE	FALSE	7
FALSE	FALSE	8
FALSE	FALSE	34
FALSE	FALSE	43
FALSE	FALSE	54
FALSE	FALSE	9
FALSE	FALSE	3
FALSE	FALSE	6
FALSE	FALSE	10
FALSE	TRUE	11
FALSE	FALSE	10
TRUE	FALSE	3
FALSE	FALSE	12
FALSE	FALSE	3
FALSE	FALSE	12
FALSE	FALSE	15
FALSE	FALSE	4
FALSE	FALSE	4
FALSE	FALSE	24
FALSE	TRUE	5
FALSE	FALSE	11
FALSE	FALSE	15
FALSE	FALSE	2
FALSE	FALSE	12
FALSE	FALSE	15
FALSE	FALSE	28
FALSE	FALSE	15
FALSE	FALSE	6
FALSE	FALSE	4
FALSE	TRUE	5
FALSE	FALSE	2
FALSE	TRUE	4
TRUE	FALSE	19
TRUE	TRUE	8
FALSE	FALSE	16
FALSE	FALSE	7
FALSE	FALSE	15
TRUE	FALSE	24
TRUE	FALSE	14
TRUE	FALSE	4
TRUE	TRUE	3
TRUE	TRUE	2
TRUE	FALSE	8
TRUE	FALSE	5
TRUE	TRUE	3
FALSE	FALSE	18
TRUE	TRUE	4
FALSE	FALSE	2
FALSE	FALSE	7
FALSE	FALSE	17
FALSE	FALSE	9
FALSE	FALSE	2
FALSE	FALSE	8
FALSE	FALSE	11
FALSE	FALSE	20
FALSE	FALSE	24
FALSE	FALSE	4
FALSE	FALSE	8
FALSE	FALSE	8
FALSE	FALSE	8
TRUE	FALSE	8
TRUE	FALSE	8
FALSE	FALSE	8
FALSE	FALSE	4
TRUE	TRUE	15
TRUE	FALSE	9
FALSE	TRUE	5
FALSE	FALSE	69
FALSE	FALSE	114
FALSE	FALSE	16
FALSE	FALSE	1
FALSE	FALSE	14
FALSE	FALSE	3
TRUE	FALSE	1
FALSE	FALSE	2
TRUE	FALSE	1
FALSE	TRUE	3
FALSE	FALSE	3
FALSE	FALSE	10
TRUE	TRUE	9
TRUE	TRUE	30
FALSE	FALSE	16
FALSE	TRUE	3
TRUE	TRUE	7
FALSE	TRUE	5
TRUE	TRUE	4
FALSE	TRUE	10
FALSE	FALSE	1
FALSE	FALSE	8
FALSE	FALSE	10
FALSE	FALSE	4
FALSE	FALSE	4
FALSE	FALSE	1
FALSE	FALSE	31
FALSE	FALSE	30
FALSE	FALSE	30
FALSE	FALSE	30
FALSE	FALSE	6
TRUE	TRUE	4
FALSE	FALSE	21
FALSE	FALSE	12
FALSE	TRUE	5
FALSE	FALSE	4
TRUE	FALSE	7
FALSE	FALSE	16
FALSE	FALSE	11
FALSE	FALSE	3
FALSE	FALSE	10
FALSE	FALSE	56
FALSE	FALSE	44
FALSE	TRUE	62
FALSE	TRUE	5
FALSE	FALSE	3
TRUE	FALSE	20
FALSE	FALSE	4
FALSE	FALSE	3
FALSE	FALSE	6
FALSE	FALSE	23
FALSE	FALSE	4
FALSE	TRUE	14
FALSE	FALSE	4
FALSE	TRUE	5
FALSE	FALSE	17
FALSE	FALSE	2
FALSE	FALSE	6
FALSE	FALSE	22
FALSE	FALSE	22
FALSE	TRUE	6
FALSE	TRUE	5
FALSE	FALSE	1
TRUE	FALSE	3
FALSE	FALSE	12
TRUE	FALSE	7
FALSE	FALSE	2
FALSE	TRUE	3
FALSE	TRUE	18
FALSE	FALSE	9
FALSE	FALSE	11
FALSE	TRUE	3
FALSE	FALSE	10
FALSE	FALSE	3
FALSE	FALSE	25
FALSE	FALSE	7
FALSE	FALSE	6
TRUE	TRUE	12
FALSE	TRUE	12
FALSE	FALSE	2
FALSE	FALSE	16
TRUE	TRUE	14
FALSE	FALSE	2
FALSE	TRUE	4
FALSE	FALSE	10
FALSE	FALSE	3
FALSE	FALSE	3
FALSE	FALSE	3
FALSE	FALSE	7
TRUE	FALSE	5
FALSE	FALSE	5
FALSE	TRUE	5
FALSE	FALSE	7
FALSE	FALSE	5
FALSE	FALSE	5
FALSE	FALSE	6
TRUE	FALSE	5
FALSE	FALSE	13
TRUE	TRUE	7
FALSE	TRUE	3
TRUE	TRUE	4
FALSE	FALSE	1
FALSE	FALSE	6
FALSE	FALSE	5
FALSE	FALSE	8
FALSE	FALSE	4
FALSE	FALSE	3
FALSE	FALSE	7
TRUE	TRUE	3
FALSE	TRUE	7
TRUE	FALSE	18
FALSE	FALSE	5
FALSE	FALSE	4
FALSE	FALSE	1
FALSE	FALSE	8
FALSE	FALSE	33
FALSE	FALSE	40
FALSE	FALSE	15
FALSE	FALSE	6
FALSE	FALSE	8
FALSE	FALSE	28
FALSE	FALSE	7
TRUE	TRUE	7
TRUE	FALSE	4
TRUE	TRUE	5
TRUE	TRUE	4
TRUE	FALSE	9
FALSE	FALSE	20
FALSE	TRUE	8
FALSE	FALSE	19
FALSE	FALSE	12
FALSE	FALSE	23
FALSE	FALSE	4
FALSE	FALSE	6
FALSE	FALSE	30
FALSE	TRUE	3
FALSE	TRUE	8
FALSE	FALSE	42
TRUE	TRUE	1
TRUE	TRUE	10
TRUE	FALSE	1
FALSE	FALSE	6
FALSE	FALSE	10
TRUE	TRUE	12
FALSE	FALSE	8
FALSE	FALSE	7
FALSE	FALSE	6
FALSE	FALSE	5
FALSE	FALSE	28
FALSE	FALSE	29
FALSE	FALSE	42
TRUE	TRUE	1
FALSE	FALSE	3
FALSE	FALSE	18
TRUE	FALSE	6
TRUE	TRUE	11
FALSE	FALSE	1
FALSE	FALSE	4
FALSE	FALSE	5
FALSE	FALSE	2
FALSE	FALSE	2
FALSE	FALSE	4
FALSE	FALSE	18
FALSE	FALSE	12
FALSE	FALSE	14
FALSE	FALSE	3
FALSE	FALSE	5
FALSE	FALSE	28
FALSE	FALSE	34
FALSE	FALSE	35
FALSE	FALSE	26
FALSE	FALSE	5
FALSE	FALSE	35
FALSE	FALSE	41
FALSE	FALSE	5
FALSE	TRUE	3
FALSE	FALSE	1
FALSE	FALSE	16
FALSE	FALSE	38
FALSE	FALSE	5
FALSE	TRUE	16
FALSE	FALSE	5
FALSE	TRUE	5
FALSE	FALSE	28
FALSE	FALSE	16
FALSE	FALSE	21
FALSE	FALSE	9
FALSE	FALSE	6
FALSE	FALSE	8
TRUE	TRUE	7
FALSE	TRUE	4
TRUE	FALSE	24
FALSE	TRUE	12
FALSE	FALSE	24
FALSE	FALSE	6
FALSE	FALSE	4
TRUE	FALSE	6
FALSE	FALSE	2
FALSE	FALSE	13
FALSE	FALSE	7
FALSE	FALSE	10
FALSE	FALSE	1
FALSE	FALSE	6
TRUE	TRUE	7
TRUE	FALSE	8
FALSE	FALSE	3
FALSE	TRUE	5
TRUE	FALSE	2
TRUE	TRUE	15
TRUE	FALSE	3
FALSE	TRUE	8
FALSE	FALSE	9
FALSE	FALSE	9
FALSE	FALSE	9
TRUE	FALSE	3
FALSE	FALSE	4
FALSE	FALSE	1
FALSE	FALSE	2
TRUE	FALSE	4
FALSE	FALSE	7
FALSE	FALSE	9
FALSE	FALSE	11
FALSE	FALSE	3
FALSE	TRUE	2
FALSE	FALSE	9
TRUE	TRUE	8
TRUE	TRUE	6
FALSE	FALSE	7
FALSE	TRUE	10
TRUE	FALSE	3
FALSE	FALSE	18
FALSE	FALSE	7
FALSE	FALSE	6
TRUE	TRUE	5
FALSE	TRUE	9
TRUE	FALSE	6
FALSE	FALSE	3
FALSE	FALSE	1
FALSE	FALSE	17
FALSE	FALSE	2
FALSE	FALSE	11
FALSE	FALSE	46
FALSE	TRUE	2
FALSE	TRUE	2
FALSE	TRUE	18
FALSE	FALSE	8
FALSE	FALSE	27
FALSE	FALSE	5
FALSE	FALSE	3
FALSE	FALSE	5
FALSE	FALSE	4
FALSE	FALSE	4
FALSE	FALSE	1
FALSE	FALSE	11
FALSE	FALSE	54
FALSE	FALSE	133
FALSE	FALSE	56
TRUE	FALSE	11
TRUE	TRUE	1
FALSE	FALSE	3
FALSE	TRUE	2
FALSE	FALSE	10
FALSE	FALSE	4
FALSE	FALSE	14
FALSE	FALSE	12
FALSE	FALSE	14
FALSE	FALSE	17
TRUE	TRUE	5
TRUE	FALSE	2
FALSE	TRUE	6
FALSE	FALSE	25
FALSE	FALSE	7
FALSE	FALSE	1
FALSE	FALSE	3
FALSE	FALSE	4
FALSE	FALSE	1
TRUE	FALSE	6
FALSE	FALSE	33
FALSE	TRUE	12
FALSE	FALSE	10
FALSE	FALSE	12
TRUE	FALSE	9
FALSE	TRUE	5
FALSE	FALSE	11
FALSE	FALSE	10
FALSE	FALSE	9
FALSE	FALSE	38
FALSE	FALSE	23
FALSE	FALSE	9
FALSE	FALSE	11
FALSE	FALSE	5
FALSE	TRUE	4
FALSE	FALSE	11
FALSE	FALSE	4
FALSE	FALSE	53
FALSE	FALSE	52
FALSE	FALSE	6
FALSE	FALSE	31
FALSE	FALSE	27
FALSE	FALSE	12
FALSE	FALSE	13
FALSE	FALSE	9
FALSE	FALSE	9
FALSE	FALSE	53
FALSE	TRUE	5
FALSE	FALSE	14
FALSE	FALSE	9
FALSE	FALSE	2
FALSE	FALSE	3
FALSE	FALSE	4
FALSE	FALSE	4
FALSE	FALSE	16
FALSE	FALSE	3
FALSE	FALSE	13
FALSE	FALSE	8
FALSE	FALSE	8
FALSE	FALSE	4
FALSE	FALSE	3
FALSE	FALSE	14
FALSE	TRUE	10
FALSE	FALSE	15
FALSE	FALSE	15
FALSE	FALSE	10
FALSE	FALSE	13
FALSE	FALSE	5
TRUE	FALSE	10
FALSE	FALSE	11
FALSE	FALSE	7
FALSE	TRUE	7
FALSE	FALSE	8
TRUE	FALSE	3
TRUE	FALSE	2
FALSE	TRUE	7
FALSE	TRUE	4
FALSE	FALSE	6
FALSE	TRUE	12
TRUE	FALSE	2
FALSE	FALSE	6
FALSE	FALSE	3
FALSE	FALSE	2
FALSE	FALSE	37
TRUE	TRUE	11
TRUE	FALSE	9
TRUE	TRUE	12
FALSE	FALSE	2
FALSE	FALSE	28
FALSE	FALSE	9
FALSE	FALSE	9
FALSE	FALSE	17
FALSE	TRUE	6
FALSE	TRUE	5
TRUE	TRUE	1
FALSE	FALSE	2
FALSE	FALSE	8
FALSE	FALSE	5
FALSE	FALSE	8
TRUE	TRUE	5
FALSE	FALSE	17
FALSE	FALSE	12
TRUE	FALSE	3
FALSE	FALSE	3
FALSE	TRUE	2
FALSE	TRUE	14
FALSE	TRUE	2
TRUE	TRUE	1
TRUE	TRUE	12
FALSE	FALSE	2
FALSE	FALSE	2
FALSE	TRUE	4
FALSE	FALSE	9
FALSE	FALSE	26
FALSE	FALSE	13
FALSE	FALSE	43
FALSE	FALSE	13
FALSE	FALSE	3
FALSE	FALSE	2
FALSE	FALSE	5
FALSE	TRUE	6
TRUE	FALSE	4
FALSE	FALSE	144
FALSE	FALSE	9
FALSE	FALSE	7
FALSE	FALSE	44
FALSE	FALSE	79
FALSE	FALSE	84
FALSE	FALSE	41
FALSE	FALSE	35
FALSE	FALSE	26
FALSE	FALSE	48
FALSE	FALSE	18
TRUE	FALSE	15
TRUE	FALSE	18
FALSE	FALSE	3
FALSE	FALSE	2
FALSE	FALSE	11
FALSE	FALSE	5
FALSE	TRUE	3
FALSE	TRUE	13
FALSE	TRUE	5
FALSE	FALSE	5
FALSE	FALSE	3
FALSE	FALSE	4
TRUE	FALSE	7
FALSE	FALSE	13
FALSE	TRUE	7
FALSE	FALSE	27
FALSE	FALSE	12
FALSE	FALSE	11
FALSE	FALSE	2
TRUE	FALSE	3
FALSE	FALSE	8
FALSE	FALSE	12
FALSE	TRUE	1
FALSE	FALSE	5
TRUE	FALSE	10
TRUE	TRUE	4
FALSE	FALSE	34
FALSE	FALSE	8
FALSE	FALSE	7
TRUE	FALSE	30
FALSE	TRUE	3
FALSE	FALSE	3
TRUE	TRUE	1
FALSE	FALSE	28
FALSE	TRUE	3
FALSE	TRUE	11
FALSE	FALSE	2
TRUE	TRUE	3
TRUE	FALSE	8
TRUE	FALSE	7
FALSE	FALSE	10
TRUE	FALSE	4
FALSE	TRUE	8
FALSE	FALSE	4
TRUE	FALSE	3
FALSE	TRUE	1
FALSE	FALSE	4
FALSE	FALSE	31
FALSE	TRUE	8
FALSE	FALSE	7
FALSE	TRUE	2
FALSE	TRUE	3
FALSE	TRUE	3
FALSE	TRUE	4
FALSE	TRUE	2
FALSE	FALSE	4
FALSE	FALSE	3
FALSE	FALSE	1
TRUE	FALSE	7
FALSE	FALSE	28
FALSE	FALSE	20
FALSE	FALSE	33
TRUE	FALSE	5
TRUE	FALSE	22
TRUE	FALSE	3
FALSE	FALSE	5
FALSE	FALSE	3
FALSE	FALSE	2
FALSE	TRUE	1
TRUE	FALSE	4
TRUE	FALSE	19
TRUE	FALSE	3
FALSE	TRUE	6
TRUE	FALSE	11
TRUE	FALSE	8
FALSE	FALSE	2
FALSE	FALSE	7
FALSE	FALSE	106
FALSE	FALSE	5
FALSE	FALSE	11
FALSE	FALSE	9
FALSE	FALSE	8
FALSE	FALSE	7
FALSE	FALSE	14
FALSE	FALSE	12
FALSE	FALSE	15
TRUE	FALSE	5
TRUE	FALSE	2
FALSE	FALSE	37
FALSE	FALSE	3
TRUE	FALSE	12
FALSE	TRUE	10
FALSE	FALSE	2
FALSE	TRUE	4
FALSE	FALSE	5
FALSE	FALSE	8
FALSE	FALSE	32
FALSE	TRUE	2
FALSE	FALSE	6
FALSE	FALSE	2
FALSE	FALSE	16
FALSE	FALSE	9
FALSE	FALSE	4
FALSE	FALSE	20
FALSE	FALSE	7
FALSE	FALSE	1
TRUE	FALSE	7
FALSE	FALSE	4
TRUE	FALSE	8
TRUE	FALSE	15
FALSE	FALSE	4
FALSE	FALSE	3
FALSE	FALSE	8
FALSE	FALSE	18
FALSE	FALSE	32
FALSE	FALSE	29
FALSE	FALSE	15
FALSE	FALSE	3
FALSE	FALSE	5
FALSE	FALSE	7
FALSE	FALSE	2
FALSE	FALSE	1
FALSE	FALSE	17
FALSE	FALSE	16
FALSE	FALSE	22
TRUE	FALSE	25
FALSE	TRUE	20
FALSE	TRUE	2
FALSE	FALSE	2
TRUE	FALSE	5
FALSE	TRUE	5
FALSE	FALSE	84
FALSE	FALSE	56
FALSE	FALSE	4
FALSE	FALSE	15
FALSE	FALSE	4
TRUE	FALSE	5
FALSE	FALSE	43
FALSE	FALSE	35
FALSE	FALSE	68
FALSE	FALSE	30
FALSE	FALSE	65
FALSE	FALSE	13
FALSE	FALSE	1
FALSE	TRUE	3
FALSE	TRUE	3
TRUE	FALSE	6
FALSE	FALSE	5
FALSE	FALSE	9
TRUE	FALSE	3
FALSE	FALSE	22
FALSE	FALSE	18
FALSE	FALSE	13
FALSE	FALSE	5
FALSE	FALSE	10
FALSE	TRUE	3
FALSE	FALSE	10
FALSE	TRUE	7
FALSE	TRUE	1
FALSE	FALSE	16
FALSE	FALSE	5
FALSE	FALSE	4
FALSE	FALSE	1
FALSE	FALSE	11
FALSE	TRUE	2
FALSE	FALSE	9
TRUE	TRUE	4
FALSE	FALSE	8
FALSE	FALSE	13
TRUE	TRUE	3
FALSE	FALSE	1
FALSE	FALSE	3
FALSE	FALSE	21
FALSE	FALSE	6
FALSE	FALSE	22
FALSE	FALSE	3
FALSE	TRUE	7
FALSE	FALSE	8
FALSE	FALSE	4
FALSE	FALSE	11
FALSE	FALSE	11
FALSE	FALSE	12
FALSE	FALSE	4
FALSE	FALSE	6
FALSE	FALSE	3
FALSE	TRUE	5
TRUE	TRUE	14
TRUE	FALSE	1
FALSE	FALSE	18
FALSE	FALSE	47
FALSE	FALSE	4
TRUE	FALSE	15
FALSE	FALSE	2
FALSE	FALSE	27
FALSE	FALSE	2
FALSE	FALSE	11
FALSE	FALSE	18
FALSE	FALSE	4
TRUE	TRUE	6
FALSE	FALSE	2
FALSE	FALSE	5
TRUE	FALSE	3
FALSE	FALSE	5
TRUE	TRUE	2
TRUE	FALSE	25
FALSE	TRUE	14
TRUE	FALSE	3
FALSE	FALSE	3
TRUE	FALSE	4
FALSE	TRUE	37
FALSE	TRUE	4
FALSE	FALSE	8
FALSE	FALSE	3
FALSE	FALSE	5
FALSE	TRUE	24
FALSE	FALSE	9
FALSE	FALSE	5
FALSE	FALSE	5
FALSE	FALSE	2
FALSE	FALSE	2
FALSE	FALSE	4
TRUE	FALSE	19
TRUE	TRUE	2
TRUE	TRUE	2
FALSE	TRUE	6
FALSE	FALSE	6
FALSE	FALSE	3
FALSE	FALSE	2
FALSE	FALSE	15
FALSE	FALSE	9
FALSE	FALSE	4
FALSE	FALSE	34
FALSE	FALSE	6
FALSE	FALSE	3
FALSE	FALSE	2
FALSE	FALSE	4
FALSE	FALSE	6
FALSE	FALSE	3
FALSE	TRUE	17
FALSE	FALSE	9
FALSE	FALSE	7
FALSE	FALSE	36
FALSE	FALSE	6
FALSE	TRUE	33
FALSE	FALSE	13
FALSE	FALSE	5
FALSE	FALSE	6
FALSE	FALSE	11
TRUE	FALSE	6
FALSE	TRUE	7
TRUE	TRUE	6
FALSE	FALSE	5
FALSE	FALSE	8
FALSE	FALSE	4
FALSE	FALSE	27
FALSE	FALSE	22
TRUE	TRUE	6
FALSE	FALSE	2
FALSE	FALSE	11
FALSE	FALSE	6
FALSE	TRUE	3
FALSE	TRUE	6
FALSE	TRUE	1
FALSE	TRUE	4
FALSE	FALSE	4
TRUE	TRUE	7
FALSE	FALSE	21
FALSE	TRUE	3
FALSE	FALSE	15
TRUE	FALSE	21
FALSE	FALSE	2
FALSE	TRUE	2
FALSE	FALSE	8
FALSE	FALSE	5
FALSE	TRUE	1
FALSE	FALSE	21
FALSE	TRUE	17
FALSE	FALSE	28
FALSE	FALSE	40
FALSE	FALSE	28
FALSE	FALSE	31
FALSE	FALSE	11
FALSE	FALSE	8
FALSE	FALSE	20
FALSE	FALSE	25
FALSE	TRUE	1
FALSE	TRUE	3
FALSE	FALSE	6
FALSE	FALSE	9
FALSE	TRUE	1
TRUE	FALSE	2
TRUE	TRUE	6
FALSE	FALSE	4
FALSE	FALSE	1
TRUE	FALSE	5
TRUE	TRUE	12
FALSE	FALSE	3
FALSE	FALSE	6
FALSE	TRUE	2
TRUE	FALSE	8
FALSE	FALSE	1
TRUE	FALSE	13
FALSE	FALSE	60
FALSE	TRUE	10
FALSE	FALSE	19
FALSE	FALSE	10
FALSE	FALSE	12
FALSE	TRUE	6
FALSE	FALSE	17
FALSE	FALSE	21
FALSE	FALSE	10
FALSE	FALSE	6
FALSE	TRUE	5
FALSE	FALSE	52
FALSE	FALSE	12
FALSE	FALSE	5
FALSE	FALSE	20
FALSE	FALSE	17
FALSE	FALSE	16
FALSE	TRUE	5
FALSE	FALSE	14
FALSE	FALSE	3
FALSE	FALSE	12
FALSE	FALSE	19
FALSE	FALSE	7
FALSE	FALSE	2
FALSE	FALSE	9
FALSE	FALSE	29
FALSE	FALSE	67
FALSE	FALSE	59
FALSE	FALSE	32
FALSE	FALSE	19
FALSE	FALSE	9
FALSE	FALSE	1
FALSE	TRUE	4
TRUE	FALSE	10
TRUE	FALSE	21
FALSE	FALSE	8
FALSE	FALSE	9
TRUE	FALSE	10
FALSE	FALSE	4
FALSE	FALSE	3
FALSE	TRUE	4
TRUE	FALSE	3
FALSE	TRUE	3
TRUE	TRUE	9
FALSE	FALSE	3
FALSE	FALSE	39
FALSE	FALSE	8
TRUE	TRUE	1
TRUE	FALSE	5
TRUE	FALSE	2
FALSE	TRUE	3
TRUE	FALSE	1
TRUE	TRUE	5
FALSE	FALSE	4
TRUE	TRUE	1
FALSE	FALSE	3
FALSE	FALSE	9
FALSE	FALSE	5
FALSE	FALSE	8
FALSE	FALSE	4
FALSE	FALSE	6
FALSE	FALSE	9
FALSE	FALSE	8
FALSE	FALSE	1
TRUE	TRUE	5
FALSE	FALSE	2
FALSE	FALSE	13
FALSE	FALSE	8
FALSE	FALSE	3
FALSE	FALSE	4
FALSE	FALSE	3
FALSE	TRUE	2
FALSE	FALSE	3
FALSE	FALSE	22
TRUE	FALSE	2
FALSE	FALSE	2
TRUE	FALSE	6
FALSE	TRUE	4
FALSE	TRUE	7
FALSE	FALSE	2
FALSE	TRUE	12
FALSE	FALSE	21
FALSE	TRUE	2
TRUE	TRUE	32
FALSE	FALSE	17
FALSE	FALSE	2
FALSE	FALSE	3
TRUE	TRUE	7
TRUE	FALSE	2
TRUE	TRUE	15
TRUE	TRUE	9
TRUE	FALSE	6
TRUE	FALSE	12
FALSE	FALSE	9
FALSE	FALSE	4
FALSE	FALSE	5
FALSE	FALSE	3
FALSE	FALSE	7
FALSE	FALSE	10
FALSE	FALSE	15
FALSE	FALSE	31
FALSE	FALSE	13
FALSE	FALSE	23
FALSE	FALSE	11
FALSE	FALSE	4
FALSE	FALSE	7
FALSE	FALSE	1
TRUE	FALSE	2
TRUE	FALSE	1
FALSE	FALSE	25
FALSE	FALSE	85
FALSE	TRUE	13
FALSE	FALSE	11
FALSE	FALSE	2
FALSE	FALSE	3
TRUE	FALSE	9
FALSE	FALSE	4
FALSE	FALSE	3
TRUE	FALSE	7
TRUE	TRUE	46
FALSE	FALSE	5
FALSE	FALSE	32
FALSE	FALSE	3
FALSE	FALSE	10
FALSE	FALSE	10
FALSE	FALSE	29
FALSE	TRUE	6
FALSE	TRUE	78
FALSE	FALSE	9
FALSE	FALSE	9
FALSE	FALSE	15
FALSE	FALSE	15
FALSE	TRUE	2
FALSE	TRUE	3
TRUE	FALSE	2
FALSE	TRUE	3
FALSE	FALSE	6
FALSE	FALSE	5
FALSE	FALSE	16
TRUE	FALSE	5
TRUE	TRUE	5
FALSE	TRUE	3
FALSE	TRUE	7
TRUE	FALSE	2
FALSE	FALSE	3
FALSE	FALSE	17
FALSE	TRUE	9
FALSE	FALSE	9
FALSE	TRUE	1
FALSE	FALSE	112
FALSE	FALSE	10
FALSE	FALSE	2
FALSE	TRUE	21
TRUE	TRUE	4
TRUE	FALSE	3
FALSE	FALSE	5
TRUE	FALSE	3
FALSE	FALSE	10
FALSE	FALSE	25
FALSE	FALSE	26
FALSE	FALSE	8
FALSE	FALSE	12
FALSE	TRUE	3
TRUE	FALSE	3
TRUE	TRUE	1
FALSE	FALSE	81
FALSE	FALSE	26
FALSE	FALSE	8
TRUE	FALSE	12
TRUE	TRUE	25
FALSE	TRUE	86
TRUE	FALSE	8
FALSE	FALSE	5
FALSE	FALSE	6
FALSE	TRUE	5
FALSE	FALSE	14
FALSE	FALSE	10
FALSE	FALSE	6
FALSE	TRUE	3
FALSE	FALSE	27
FALSE	FALSE	5
FALSE	FALSE	4
FALSE	FALSE	6
FALSE	TRUE	1
FALSE	FALSE	5
TRUE	TRUE	14
FALSE	FALSE	9
FALSE	FALSE	6
FALSE	FALSE	4
FALSE	FALSE	5
FALSE	FALSE	8
FALSE	FALSE	4
FALSE	FALSE	11
FALSE	FALSE	6
FALSE	FALSE	2
FALSE	TRUE	6
FALSE	FALSE	11
FALSE	FALSE	2
FALSE	FALSE	11
FALSE	FALSE	95
FALSE	FALSE	6
FALSE	FALSE	4
FALSE	FALSE	2
FALSE	TRUE	2
TRUE	TRUE	8
FALSE	FALSE	7
FALSE	TRUE	8
FALSE	FALSE	8
FALSE	FALSE	119
FALSE	FALSE	5
FALSE	FALSE	4
FALSE	TRUE	9
FALSE	FALSE	41
FALSE	FALSE	3
FALSE	FALSE	13
FALSE	FALSE	5
FALSE	FALSE	8
TRUE	TRUE	3
TRUE	TRUE	11
FALSE	FALSE	2
FALSE	FALSE	14
FALSE	FALSE	41
FALSE	FALSE	11
FALSE	FALSE	11
FALSE	FALSE	10
FALSE	FALSE	3
TRUE	TRUE	4
FALSE	FALSE	20
FALSE	TRUE	16
[truncated: 853,527 more rows]
